# Supplementary material for: Structural and electronic data of three first-row transition octahedral hexaaquametal(II) ions, metal=Cr, Ni or Cu
Source: Data Brief. 2018 Nov 15;21:2051–8. doi: 10.1016/j.dib.2018.11.055 (PMC6262161; doi:10.1016/j.dib.2018.11.055)
Supplement: Supplementary file 3 — Supplementary material [file mmc3.zip]

Archive with 8 entries (8 files):
- DFT_files/CrH2O_6_compression.com
- DFT_files/CrH2O_6_compression.log
- DFT_files/CrH2O_6_elongation_D2.com
- DFT_files/CrH2O_6_elongation_D2.log
- DFT_files/CuH2O_6_compression.com
- DFT_files/CuH2O_6_compression.log
- DFT_files/CuH2O_6_elongation_D2.com
- DFT_files/CuH2O_6_elongation_D2.log
