# Supplementary material for: Structural and electronic data of three first-row transition octahedral hexaaquametal(II) ions, metal=Cr, Ni or Cu
Source: Data Brief. 2018 Nov 15;21:2051–8. doi: 10.1016/j.dib.2018.11.055 (PMC6262161; doi:10.1016/j.dib.2018.11.055)
Supplement: Supplementary file 3 — Supplementary material [file mmc3.zip › DFT_files/CrH2O_6_compression.log]

 Entering Gaussian System, Link 0=g09
 Input=CrH2O_6_C02S42_M06_Th_zin.com
 Output=CrH2O_6_C02S42_M06_Th_zin.log
 Initial command:
 /soft/sl6.3/x86_64/gaussian/g09_d01/g09/l1.exe "/scratch/conradj/558761.ui.CrH2O_6_C02S42_M06_Th_zin/Gau-53837.inp" -scrdir="/scratch/conradj/558761.ui.CrH2O_6_C02S42_M06_Th_zin/"
 Default linda workers:  node0406-ib
 Default is to use   8 SMP processors on each worker.
 Entering Link 1 = /soft/sl6.3/x86_64/gaussian/g09_d01/g09/l1.exe PID=     53838.
  
 Copyright (c) 1988,1990,1992,1993,1995,1998,2003,2009,2013,
            Gaussian, Inc.  All Rights Reserved.
  
 This is part of the Gaussian(R) 09 program.  It is based on
 the Gaussian(R) 03 system (copyright 2003, Gaussian, Inc.),
 the Gaussian(R) 98 system (copyright 1998, Gaussian, Inc.),
 the Gaussian(R) 94 system (copyright 1995, Gaussian, Inc.),
 the Gaussian 92(TM) system (copyright 1992, Gaussian, Inc.),
 the Gaussian 90(TM) system (copyright 1990, Gaussian, Inc.),
 the Gaussian 88(TM) system (copyright 1988, Gaussian, Inc.),
 the Gaussian 86(TM) system (copyright 1986, Carnegie Mellon
 University), and the Gaussian 82(TM) system (copyright 1983,
 Carnegie Mellon University). Gaussian is a federally registered
 trademark of Gaussian, Inc.
  
 This software contains proprietary and confidential information,
 including trade secrets, belonging to Gaussian, Inc.
  
 This software is provided under written license and may be
 used, copied, transmitted, or stored only in accord with that
 written license.
  
 The following legend is applicable only to US Government
 contracts under FAR:
  
                    RESTRICTED RIGHTS LEGEND
  
 Use, reproduction and disclosure by the US Government is
 subject to restrictions as set forth in subparagraphs (a)
 and (c) of the Commercial Computer Software - Restricted
 Rights clause in FAR 52.227-19.
  
 Gaussian, Inc.
 340 Quinnipiac St., Bldg. 40, Wallingford CT 06492
  
  
 ---------------------------------------------------------------
 Warning -- This program may not be used in any manner that
 competes with the business of Gaussian, Inc. or will provide
 assistance to any competitor of Gaussian, Inc.  The licensee
 of this program is prohibited from giving any competitor of
 Gaussian, Inc. access to this program.  By using this program,
 the user acknowledges that Gaussian, Inc. is engaged in the
 business of creating and licensing software in the field of
 computational chemistry and represents and warrants to the
 licensee that it is not a competitor of Gaussian, Inc. and that
 it will not use this program in any manner prohibited above.
 ---------------------------------------------------------------
  

 Cite this work as:
 Gaussian 09, Revision D.01,
 M. J. Frisch, G. W. Trucks, H. B. Schlegel, G. E. Scuseria, 
 M. A. Robb, J. R. Cheeseman, G. Scalmani, V. Barone, B. Mennucci, 
 G. A. Petersson, H. Nakatsuji, M. Caricato, X. Li, H. P. Hratchian, 
 A. F. Izmaylov, J. Bloino, G. Zheng, J. L. Sonnenberg, M. Hada, 
 M. Ehara, K. Toyota, R. Fukuda, J. Hasegawa, M. Ishida, T. Nakajima, 
 Y. Honda, O. Kitao, H. Nakai, T. Vreven, J. A. Montgomery, Jr., 
 J. E. Peralta, F. Ogliaro, M. Bearpark, J. J. Heyd, E. Brothers, 
 K. N. Kudin, V. N. Staroverov, T. Keith, R. Kobayashi, J. Normand, 
 K. Raghavachari, A. Rendell, J. C. Burant, S. S. Iyengar, J. Tomasi, 
 M. Cossi, N. Rega, J. M. Millam, M. Klene, J. E. Knox, J. B. Cross, 
 V. Bakken, C. Adamo, J. Jaramillo, R. Gomperts, R. E. Stratmann, 
 O. Yazyev, A. J. Austin, R. Cammi, C. Pomelli, J. W. Ochterski, 
 R. L. Martin, K. Morokuma, V. G. Zakrzewski, G. A. Voth, 
 P. Salvador, J. J. Dannenberg, S. Dapprich, A. D. Daniels, 
 O. Farkas, J. B. Foresman, J. V. Ortiz, J. Cioslowski, 
 and D. J. Fox, Gaussian, Inc., Wallingford CT, 2013.
 
 ******************************************
 Gaussian 09:  AS64L-G09RevD.01 24-Apr-2013
                18-Oct-2018 
 ******************************************
 %chk=CrH2O_6_C02S42_M06_Th_zin.chk
 SetLPE:  input flags="-opt 'Tsnet.Node.lindarsharg: ssh' "
 SetLPE:    new flags="-opt 'Tsnet.Node.lindarsharg: ssh'  -nodelist 'node0406-ib'"
 Will use up to    1 processors via Linda.
 ----------------------------------------------------------------------
 #p M06/6-311G(d,p) opt=(RdOpt,MaxCycle=1000) SCF=(XQC,Conver=8,MaxCycl
 e=500) freq scf=tight integral(grid=ultrafine) Test GFINPUT IOP(6/7=3)
 ----------------------------------------------------------------------
 1/6=1000,14=-1,18=20,19=15,26=4,29=6000,38=1/1,3;
 2/9=110,12=2,17=6,18=5,40=1/2;
 3/5=4,6=6,7=101,11=2,16=1,24=10,25=1,30=1,71=1,74=-54,75=-5/1,2,3;
 4//1;
 5/5=2,6=8,7=500,8=3,13=1,32=2,38=5/2,8;
 6/7=3,8=2,9=2,10=2,28=1/1;
 7//1,2,3,16;
 1/6=1000,14=-1,18=20,19=15,26=4/3(2);
 2/9=110/2;
 99//99;
 2/9=110/2;
 3/5=4,6=6,7=101,11=2,16=1,25=1,30=1,71=1,74=-54,75=-5/1,2,3;
 4/5=5,16=3,69=1/1;
 5/5=2,6=8,7=500,8=3,13=1,32=2,38=5/2,8;
 7//1,2,3,16;
 1/6=1000,14=-1,18=20,19=15,26=4/3(-5);
 2/9=110/2;
 6/7=3,8=2,9=2,10=2,19=2,28=1/1;
 99/9=1/99;
 Leave Link    1 at Thu Oct 18 00:25:39 2018, MaxMem=           0 cpu:         0.8
 (Enter /soft/sl6.3/x86_64/gaussian/g09_d01/g09/l101.exe)
 -------------------------------
 Comment Cu is d11, Cu(II) is d9
 -------------------------------
 Symbolic Z-matrix:
 Charge =  2 Multiplicity = 5
 24                    0.        0.        0. 
 8                     0.        2.24894   0. 
 8                     0.       -2.24894   0. 
 8                    -2.07222   0.        0. 
 8                     2.07222   0.        0. 
 8                     0.        0.       -2.24566 
 8                     0.        0.        2.24566 
 1                    -0.77348   2.83422   0. 
 1                     0.77348   2.83422   0. 
 1                    -2.6423    0.        0.78511 
 1                    -2.6423    0.       -0.78511 
 1                     2.6423    0.       -0.78511 
 1                     2.6423    0.        0.78511 
 1                     0.        0.77509  -2.82941 
 1                     0.       -0.77509  -2.82941 
 1                     0.       -0.77509   2.82941 
 1                     0.        0.77509   2.82941 
 1                     0.77348  -2.83422   0. 
 1                    -0.77348  -2.83422   0. 
 
 AtmSel:  NamVal=Blocks NAtLst=    19 NIVal=     0 NNoVal=     0:
 AtmSel:  IAtLst=      1      2      3      4      5      6      7      8      9     10
 AtmSel:  IAtLst=     11     12     13     14     15     16     17     18     19
 Add virtual bond connecting atoms O6         and Cr1        Dist= 4.24D+00.
 Add virtual bond connecting atoms O7         and Cr1        Dist= 4.24D+00.
 Add virtual bond connecting atoms O2         and Cr1        Dist= 4.25D+00.
 Add virtual bond connecting atoms O3         and Cr1        Dist= 4.25D+00.
 NAtoms=     19 NQM=       19 NQMF=       0 NMMI=      0 NMMIF=      0
                NMic=       0 NMicF=      0.
                    Isotopes and Nuclear Properties:
 (Nuclear quadrupole moments (NQMom) in fm**2, nuclear magnetic moments (NMagM)
  in nuclear magnetons)

  Atom         1           2           3           4           5           6           7           8           9          10
 IAtWgt=          52          16          16          16          16          16          16           1           1           1
 AtmWgt=  51.9405097  15.9949146  15.9949146  15.9949146  15.9949146  15.9949146  15.9949146   1.0078250   1.0078250   1.0078250
 NucSpn=           0           0           0           0           0           0           0           1           1           1
 AtZEff=   0.0000000   0.0000000   0.0000000   0.0000000   0.0000000   0.0000000   0.0000000   0.0000000   0.0000000   0.0000000
 NQMom=    0.0000000   0.0000000   0.0000000   0.0000000   0.0000000   0.0000000   0.0000000   0.0000000   0.0000000   0.0000000
 NMagM=    0.0000000   0.0000000   0.0000000   0.0000000   0.0000000   0.0000000   0.0000000   2.7928460   2.7928460   2.7928460
 AtZNuc=  24.0000000   8.0000000   8.0000000   8.0000000   8.0000000   8.0000000   8.0000000   1.0000000   1.0000000   1.0000000

  Atom        11          12          13          14          15          16          17          18          19
 IAtWgt=           1           1           1           1           1           1           1           1           1
 AtmWgt=   1.0078250   1.0078250   1.0078250   1.0078250   1.0078250   1.0078250   1.0078250   1.0078250   1.0078250
 NucSpn=           1           1           1           1           1           1           1           1           1
 AtZEff=   0.0000000   0.0000000   0.0000000   0.0000000   0.0000000   0.0000000   0.0000000   0.0000000   0.0000000
 NQMom=    0.0000000   0.0000000   0.0000000   0.0000000   0.0000000   0.0000000   0.0000000   0.0000000   0.0000000
 NMagM=    2.7928460   2.7928460   2.7928460   2.7928460   2.7928460   2.7928460   2.7928460   2.7928460   2.7928460
 AtZNuc=   1.0000000   1.0000000   1.0000000   1.0000000   1.0000000   1.0000000   1.0000000   1.0000000   1.0000000
 Leave Link  101 at Thu Oct 18 00:25:40 2018, MaxMem=   838860800 cpu:         1.8
 (Enter /soft/sl6.3/x86_64/gaussian/g09_d01/g09/l103.exe)

 GradGradGradGradGradGradGradGradGradGradGradGradGradGradGradGradGradGrad
 Berny optimization.
 Initialization pass.
                           ----------------------------
                           !    Initial Parameters    !
                           ! (Angstroms and Degrees)  !
 --------------------------                            --------------------------
 ! Name  Definition              Value          Derivative Info.                !
 --------------------------------------------------------------------------------
 ! R1    R(1,2)                  2.2489         estimate D2E/DX2                !
 ! R2    R(1,3)                  2.2489         estimate D2E/DX2                !
 ! R3    R(1,4)                  2.0722         estimate D2E/DX2                !
 ! R4    R(1,5)                  2.0722         estimate D2E/DX2                !
 ! R5    R(1,6)                  2.2457         estimate D2E/DX2                !
 ! R6    R(1,7)                  2.2457         estimate D2E/DX2                !
 ! R7    R(2,8)                  0.97           estimate D2E/DX2                !
 ! R8    R(2,9)                  0.97           estimate D2E/DX2                !
 ! R9    R(3,18)                 0.97           estimate D2E/DX2                !
 ! R10   R(3,19)                 0.97           estimate D2E/DX2                !
 ! R11   R(4,10)                 0.9703         estimate D2E/DX2                !
 ! R12   R(4,11)                 0.9703         estimate D2E/DX2                !
 ! R13   R(5,12)                 0.9703         estimate D2E/DX2                !
 ! R14   R(5,13)                 0.9703         estimate D2E/DX2                !
 ! R15   R(6,14)                 0.9703         estimate D2E/DX2                !
 ! R16   R(6,15)                 0.9703         estimate D2E/DX2                !
 ! R17   R(7,16)                 0.9703         estimate D2E/DX2                !
 ! R18   R(7,17)                 0.9703         estimate D2E/DX2                !
 ! A1    A(2,1,4)               90.0            estimate D2E/DX2                !
 ! A2    A(2,1,5)               90.0            estimate D2E/DX2                !
 ! A3    A(2,1,6)               90.0            estimate D2E/DX2                !
 ! A4    A(2,1,7)               90.0            estimate D2E/DX2                !
 ! A5    A(3,1,4)               90.0            estimate D2E/DX2                !
 ! A6    A(3,1,5)               90.0            estimate D2E/DX2                !
 ! A7    A(3,1,6)               90.0            estimate D2E/DX2                !
 ! A8    A(3,1,7)               90.0            estimate D2E/DX2                !
 ! A9    A(4,1,6)               90.0            estimate D2E/DX2                !
 ! A10   A(4,1,7)               90.0            estimate D2E/DX2                !
 ! A11   A(5,1,6)               90.0            estimate D2E/DX2                !
 ! A12   A(5,1,7)               90.0            estimate D2E/DX2                !
 ! A13   A(1,2,8)              127.1142         estimate D2E/DX2                !
 ! A14   A(1,2,9)              127.1142         estimate D2E/DX2                !
 ! A15   A(8,2,9)              105.7716         estimate D2E/DX2                !
 ! A16   A(1,3,18)             127.1142         estimate D2E/DX2                !
 ! A17   A(1,3,19)             127.1142         estimate D2E/DX2                !
 ! A18   A(18,3,19)            105.7716         estimate D2E/DX2                !
 ! A19   A(1,4,10)             125.984          estimate D2E/DX2                !
 ! A20   A(1,4,11)             125.984          estimate D2E/DX2                !
 ! A21   A(10,4,11)            108.0319         estimate D2E/DX2                !
 ! A22   A(1,5,12)             125.984          estimate D2E/DX2                !
 ! A23   A(1,5,13)             125.984          estimate D2E/DX2                !
 ! A24   A(12,5,13)            108.0319         estimate D2E/DX2                !
 ! A25   A(1,6,14)             126.9848         estimate D2E/DX2                !
 ! A26   A(1,6,15)             126.9848         estimate D2E/DX2                !
 ! A27   A(14,6,15)            106.0303         estimate D2E/DX2                !
 ! A28   A(1,7,16)             126.9848         estimate D2E/DX2                !
 ! A29   A(1,7,17)             126.9848         estimate D2E/DX2                !
 ! A30   A(16,7,17)            106.0303         estimate D2E/DX2                !
 ! A31   L(2,1,3,4,-1)         180.0            estimate D2E/DX2                !
 ! A32   L(4,1,5,2,-1)         180.0            estimate D2E/DX2                !
 ! A33   L(6,1,7,2,-1)         180.0            estimate D2E/DX2                !
 ! A34   L(2,1,3,4,-2)         180.0            estimate D2E/DX2                !
 ! A35   L(4,1,5,2,-2)         180.0            estimate D2E/DX2                !
 ! A36   L(6,1,7,2,-2)         180.0            estimate D2E/DX2                !
 ! D1    D(4,1,2,8)              0.0            estimate D2E/DX2                !
 ! D2    D(4,1,2,9)            180.0            estimate D2E/DX2                !
 ! D3    D(5,1,2,8)            180.0            estimate D2E/DX2                !
 ! D4    D(5,1,2,9)              0.0            estimate D2E/DX2                !
 ! D5    D(6,1,2,8)             90.0            estimate D2E/DX2                !
 ! D6    D(6,1,2,9)            -90.0            estimate D2E/DX2                !
 ! D7    D(7,1,2,8)            -90.0            estimate D2E/DX2                !
 ! D8    D(7,1,2,9)             90.0            estimate D2E/DX2                !
 ! D9    D(8,2,3,18)           180.0            estimate D2E/DX2                !
 ! D10   D(8,2,3,19)             0.0            estimate D2E/DX2                !
 ! D11   D(9,2,3,18)             0.0            estimate D2E/DX2                !
 ! D12   D(9,2,3,19)           180.0            estimate D2E/DX2                !
 ! D13   D(4,1,3,18)           180.0            estimate D2E/DX2                !
 ! D14   D(4,1,3,19)             0.0            estimate D2E/DX2                !
 ! D15   D(5,1,3,18)             0.0            estimate D2E/DX2                !
 ! D16   D(5,1,3,19)           180.0            estimate D2E/DX2                !
 ! D17   D(6,1,3,18)            90.0            estimate D2E/DX2                !
 ! D18   D(6,1,3,19)           -90.0            estimate D2E/DX2                !
 ! D19   D(7,1,3,18)           -90.0            estimate D2E/DX2                !
 ! D20   D(7,1,3,19)            90.0            estimate D2E/DX2                !
 ! D21   D(2,1,4,10)           -90.0            estimate D2E/DX2                !
 ! D22   D(2,1,4,11)            90.0            estimate D2E/DX2                !
 ! D23   D(3,1,4,10)            90.0            estimate D2E/DX2                !
 ! D24   D(3,1,4,11)           -90.0            estimate D2E/DX2                !
 ! D25   D(6,1,4,10)           180.0            estimate D2E/DX2                !
 ! D26   D(6,1,4,11)             0.0            estimate D2E/DX2                !
 ! D27   D(7,1,4,10)             0.0            estimate D2E/DX2                !
 ! D28   D(7,1,4,11)           180.0            estimate D2E/DX2                !
 ! D29   D(10,4,5,12)          180.0            estimate D2E/DX2                !
 ! D30   D(10,4,5,13)            0.0            estimate D2E/DX2                !
 ! D31   D(11,4,5,12)            0.0            estimate D2E/DX2                !
 ! D32   D(11,4,5,13)          180.0            estimate D2E/DX2                !
 ! D33   D(2,1,5,12)           -90.0            estimate D2E/DX2                !
 ! D34   D(2,1,5,13)            90.0            estimate D2E/DX2                !
 ! D35   D(3,1,5,12)            90.0            estimate D2E/DX2                !
 ! D36   D(3,1,5,13)           -90.0            estimate D2E/DX2                !
 ! D37   D(6,1,5,12)             0.0            estimate D2E/DX2                !
 ! D38   D(6,1,5,13)           180.0            estimate D2E/DX2                !
 ! D39   D(7,1,5,12)           180.0            estimate D2E/DX2                !
 ! D40   D(7,1,5,13)             0.0            estimate D2E/DX2                !
 ! D41   D(2,1,6,14)             0.0            estimate D2E/DX2                !
 ! D42   D(2,1,6,15)           180.0            estimate D2E/DX2                !
 ! D43   D(3,1,6,14)           180.0            estimate D2E/DX2                !
 ! D44   D(3,1,6,15)             0.0            estimate D2E/DX2                !
 ! D45   D(4,1,6,14)            90.0            estimate D2E/DX2                !
 ! D46   D(4,1,6,15)           -90.0            estimate D2E/DX2                !
 ! D47   D(5,1,6,14)           -90.0            estimate D2E/DX2                !
 ! D48   D(5,1,6,15)            90.0            estimate D2E/DX2                !
 ! D49   D(14,6,7,16)          180.0            estimate D2E/DX2                !
 ! D50   D(14,6,7,17)            0.0            estimate D2E/DX2                !
 ! D51   D(15,6,7,16)            0.0            estimate D2E/DX2                !
 ! D52   D(15,6,7,17)          180.0            estimate D2E/DX2                !
 ! D53   D(2,1,7,16)           180.0            estimate D2E/DX2                !
 ! D54   D(2,1,7,17)             0.0            estimate D2E/DX2                !
 ! D55   D(3,1,7,16)             0.0            estimate D2E/DX2                !
 ! D56   D(3,1,7,17)           180.0            estimate D2E/DX2                !
 ! D57   D(4,1,7,16)            90.0            estimate D2E/DX2                !
 ! D58   D(4,1,7,17)           -90.0            estimate D2E/DX2                !
 ! D59   D(5,1,7,16)           -90.0            estimate D2E/DX2                !
 ! D60   D(5,1,7,17)            90.0            estimate D2E/DX2                !
 --------------------------------------------------------------------------------
 Trust Radius=3.00D-01 FncErr=1.00D-07 GrdErr=1.00D-06
 Number of steps in this run=    114 maximum allowed number of steps=    114.
 GradGradGradGradGradGradGradGradGradGradGradGradGradGradGradGradGradGrad

 Leave Link  103 at Thu Oct 18 00:25:40 2018, MaxMem=   838860800 cpu:         0.1
 (Enter /soft/sl6.3/x86_64/gaussian/g09_d01/g09/l202.exe)
                          Input orientation:                          
 ---------------------------------------------------------------------
 Center     Atomic      Atomic             Coordinates (Angstroms)
 Number     Number       Type             X           Y           Z
 ---------------------------------------------------------------------
      1         24           0        0.000000    0.000000    0.000000
      2          8           0        0.000000    2.248940    0.000000
      3          8           0        0.000000   -2.248940    0.000000
      4          8           0       -2.072221    0.000000    0.000000
      5          8           0        2.072221    0.000000    0.000000
      6          8           0        0.000000    0.000000   -2.245662
      7          8           0        0.000000    0.000000    2.245662
      8          1           0       -0.773483    2.834222    0.000000
      9          1           0        0.773483    2.834222    0.000000
     10          1           0       -2.642301    0.000000    0.785108
     11          1           0       -2.642301    0.000000   -0.785108
     12          1           0        2.642301    0.000000   -0.785108
     13          1           0        2.642301    0.000000    0.785108
     14          1           0        0.000000    0.775092   -2.829414
     15          1           0        0.000000   -0.775092   -2.829414
     16          1           0        0.000000   -0.775092    2.829414
     17          1           0        0.000000    0.775092    2.829414
     18          1           0        0.773483   -2.834222    0.000000
     19          1           0       -0.773483   -2.834222    0.000000
 ---------------------------------------------------------------------
                    Distance matrix (angstroms):
                    1          2          3          4          5
     1  Cr   0.000000
     2  O    2.248940   0.000000
     3  O    2.248940   4.497880   0.000000
     4  O    2.072221   3.058076   3.058076   0.000000
     5  O    2.072221   3.058076   3.058076   4.144442   0.000000
     6  O    2.245662   3.178164   3.178164   3.055666   3.055666
     7  O    2.245662   3.178164   3.178164   3.055666   3.055666
     8  H    2.937872   0.969964   5.141674   3.117617   4.016322
     9  H    2.937872   0.969964   5.141674   4.016322   3.117617
    10  H    2.756474   3.557510   3.557510   0.970250   4.779447
    11  H    2.756474   3.557510   3.557510   0.970250   4.779447
    12  H    2.756474   3.557510   3.557510   4.779447   0.970250
    13  H    2.756474   3.557510   3.557510   4.779447   0.970250
    14  H    2.933658   3.190268   4.141298   3.591720   3.591720
    15  H    2.933658   4.141298   3.190268   3.591720   3.591720
    16  H    2.933658   4.141298   3.190268   3.591720   3.591720
    17  H    2.933658   3.190268   4.141298   3.591720   3.591720
    18  H    2.937872   5.141674   0.969964   4.016322   3.117617
    19  H    2.937872   5.141674   0.969964   3.117617   4.016322
                    6          7          8          9         10
     6  O    0.000000
     7  O    4.491324   0.000000
     8  H    3.697849   3.697849   0.000000
     9  H    3.697849   3.697849   1.546966   0.000000
    10  H    4.020861   3.019101   3.484493   4.507415   0.000000
    11  H    3.019101   4.020861   3.484493   4.507415   1.570216
    12  H    3.019101   4.020861   4.507415   3.484493   5.512948
    13  H    4.020861   3.019101   4.507415   3.484493   5.284602
    14  H    0.970327   5.133923   3.583835   3.583835   4.543929
    15  H    0.970327   5.133923   4.650915   4.650915   4.543929
    16  H    5.133923   0.970327   4.650915   4.650915   3.429535
    17  H    5.133923   0.970327   3.583835   3.583835   3.429535
    18  H    3.697849   3.697849   5.875743   5.668444   4.507415
    19  H    3.697849   3.697849   5.668444   5.875743   3.484493
                   11         12         13         14         15
    11  H    0.000000
    12  H    5.284602   0.000000
    13  H    5.512948   1.570216   0.000000
    14  H    3.429535   3.429535   4.543929   0.000000
    15  H    3.429535   3.429535   4.543929   1.550184   0.000000
    16  H    4.543929   4.543929   3.429535   5.867317   5.658828
    17  H    4.543929   4.543929   3.429535   5.658828   5.867317
    18  H    4.507415   3.484493   3.484493   4.650915   3.583835
    19  H    3.484493   4.507415   4.507415   4.650915   3.583835
                   16         17         18         19
    16  H    0.000000
    17  H    1.550184   0.000000
    18  H    3.583835   4.650915   0.000000
    19  H    3.583835   4.650915   1.546966   0.000000
 Stoichiometry    CrH12O6(2+,5)
 Framework group  D2H[O(Cr),C2(O.O),C2'(O.O),C2"(O.O),SG(H4),SG'(H4),SG"(H4)]
 Deg. of freedom     9
 Full point group                 D2H     NOp   8
 Largest Abelian subgroup         D2H     NOp   8
 Largest concise Abelian subgroup D2H     NOp   8
                         Standard orientation:                         
 ---------------------------------------------------------------------
 Center     Atomic      Atomic             Coordinates (Angstroms)
 Number     Number       Type             X           Y           Z
 ---------------------------------------------------------------------
      1         24           0        0.000000    0.000000    0.000000
      2          8           0        2.248940    0.000000    0.000000
      3          8           0       -2.248940    0.000000    0.000000
      4          8           0        0.000000    0.000000    2.072221
      5          8           0        0.000000    0.000000   -2.072221
      6          8           0        0.000000    2.245662    0.000000
      7          8           0        0.000000   -2.245662    0.000000
      8          1           0        2.834222    0.000000    0.773483
      9          1           0        2.834222    0.000000   -0.773483
     10          1           0        0.000000   -0.785108    2.642301
     11          1           0        0.000000    0.785108    2.642301
     12          1           0        0.000000    0.785108   -2.642301
     13          1           0        0.000000   -0.785108   -2.642301
     14          1           0        0.775092    2.829414    0.000000
     15          1           0       -0.775092    2.829414    0.000000
     16          1           0       -0.775092   -2.829414    0.000000
     17          1           0        0.775092   -2.829414    0.000000
     18          1           0       -2.834222    0.000000   -0.773483
     19          1           0       -2.834222    0.000000    0.773483
 ---------------------------------------------------------------------
 Rotational constants (GHZ):      1.3883759      1.3864027      1.2869900
 Leave Link  202 at Thu Oct 18 00:25:40 2018, MaxMem=   838860800 cpu:         0.1
 (Enter /soft/sl6.3/x86_64/gaussian/g09_d01/g09/l301.exe)
 Standard basis: 6-311G(d,p) (5D, 7F)
 Ernie: Thresh=  0.10000D-02 Tol=  0.10000D-05 Strict=F.
 AO basis set in the form of general basis input (Overlap normalization):
      1 0
 S   6 1.00       0.000000000000
      0.2366580000D+06  0.5899542392D-03
      0.3536400000D+05  0.4544832657D-02
      0.8058310000D+04  0.2340151815D-01
      0.2294230000D+04  0.9360607261D-01
      0.7561180000D+03  0.2932291070D+00
      0.2770000000D+03  0.6729411355D+00
 S   1 1.00       0.000000000000
      0.1101790000D+03  0.1000000000D+01
 S   1 1.00       0.000000000000
      0.4637100000D+02  0.1000000000D+01
 S   1 1.00       0.000000000000
      0.1482150000D+02  0.1000000000D+01
 S   1 1.00       0.000000000000
      0.6132620000D+01  0.1000000000D+01
 S   1 1.00       0.000000000000
      0.1629590000D+01  0.1000000000D+01
 S   1 1.00       0.000000000000
      0.6411770000D+00  0.1000000000D+01
 S   1 1.00       0.000000000000
      0.9951100000D-01  0.1000000000D+01
 S   1 1.00       0.000000000000
      0.3758300000D-01  0.1000000000D+01
 P   5 1.00       0.000000000000
      0.1478770000D+04  0.3274109208D-02
      0.3514900000D+03  0.2636519520D-01
      0.1138260000D+03  0.1221041693D+00
      0.4315670000D+02  0.3555711320D+00
      0.1777750000D+02  0.6134359523D+00
 P   1 1.00       0.000000000000
      0.7661280000D+01  0.1000000000D+01
 P   1 1.00       0.000000000000
      0.3077650000D+01  0.1000000000D+01
 P   1 1.00       0.000000000000
      0.1266190000D+01  0.1000000000D+01
 P   1 1.00       0.000000000000
      0.4935340000D+00  0.1000000000D+01
 D   3 1.00       0.000000000000
      0.3402210000D+02  0.5369812984D-01
      0.9431610000D+01  0.2898038244D+00
      0.3159180000D+01  0.7818752178D+00
 D   1 1.00       0.000000000000
      0.1079950000D+01  0.1000000000D+01
 D   1 1.00       0.000000000000
      0.3465820000D+00  0.1000000000D+01
 F   1 1.00       0.000000000000
      0.8700000000D+00  0.1000000000D+01
 ****
      2 0
 S   6 1.00       0.000000000000
      0.8588500000D+04  0.1895150083D-02
      0.1297230000D+04  0.1438590063D-01
      0.2992960000D+03  0.7073200310D-01
      0.8737710000D+02  0.2400010105D+00
      0.2567890000D+02  0.5947970261D+00
      0.3740040000D+01  0.2808020123D+00
 SP   3 1.00       0.000000000000
      0.4211750000D+02  0.1138890124D+00  0.3651139738D-01
      0.9628370000D+01  0.9208111006D+00  0.2371529830D+00
      0.2853320000D+01 -0.3274470358D-02  0.8197019412D+00
 SP   1 1.00       0.000000000000
      0.9056610000D+00  0.1000000000D+01  0.1000000000D+01
 SP   1 1.00       0.000000000000
      0.2556110000D+00  0.1000000000D+01  0.1000000000D+01
 D   1 1.00       0.000000000000
      0.1292000000D+01  0.1000000000D+01
 ****
      3 0
 S   6 1.00       0.000000000000
      0.8588500000D+04  0.1895150083D-02
      0.1297230000D+04  0.1438590063D-01
      0.2992960000D+03  0.7073200310D-01
      0.8737710000D+02  0.2400010105D+00
      0.2567890000D+02  0.5947970261D+00
      0.3740040000D+01  0.2808020123D+00
 SP   3 1.00       0.000000000000
      0.4211750000D+02  0.1138890124D+00  0.3651139738D-01
      0.9628370000D+01  0.9208111006D+00  0.2371529830D+00
      0.2853320000D+01 -0.3274470358D-02  0.8197019412D+00
 SP   1 1.00       0.000000000000
      0.9056610000D+00  0.1000000000D+01  0.1000000000D+01
 SP   1 1.00       0.000000000000
      0.2556110000D+00  0.1000000000D+01  0.1000000000D+01
 D   1 1.00       0.000000000000
      0.1292000000D+01  0.1000000000D+01
 ****
      4 0
 S   6 1.00       0.000000000000
      0.8588500000D+04  0.1895150083D-02
      0.1297230000D+04  0.1438590063D-01
      0.2992960000D+03  0.7073200310D-01
      0.8737710000D+02  0.2400010105D+00
      0.2567890000D+02  0.5947970261D+00
      0.3740040000D+01  0.2808020123D+00
 SP   3 1.00       0.000000000000
      0.4211750000D+02  0.1138890124D+00  0.3651139738D-01
      0.9628370000D+01  0.9208111006D+00  0.2371529830D+00
      0.2853320000D+01 -0.3274470358D-02  0.8197019412D+00
 SP   1 1.00       0.000000000000
      0.9056610000D+00  0.1000000000D+01  0.1000000000D+01
 SP   1 1.00       0.000000000000
      0.2556110000D+00  0.1000000000D+01  0.1000000000D+01
 D   1 1.00       0.000000000000
      0.1292000000D+01  0.1000000000D+01
 ****
      5 0
 S   6 1.00       0.000000000000
      0.8588500000D+04  0.1895150083D-02
      0.1297230000D+04  0.1438590063D-01
      0.2992960000D+03  0.7073200310D-01
      0.8737710000D+02  0.2400010105D+00
      0.2567890000D+02  0.5947970261D+00
      0.3740040000D+01  0.2808020123D+00
 SP   3 1.00       0.000000000000
      0.4211750000D+02  0.1138890124D+00  0.3651139738D-01
      0.9628370000D+01  0.9208111006D+00  0.2371529830D+00
      0.2853320000D+01 -0.3274470358D-02  0.8197019412D+00
 SP   1 1.00       0.000000000000
      0.9056610000D+00  0.1000000000D+01  0.1000000000D+01
 SP   1 1.00       0.000000000000
      0.2556110000D+00  0.1000000000D+01  0.1000000000D+01
 D   1 1.00       0.000000000000
      0.1292000000D+01  0.1000000000D+01
 ****
      6 0
 S   6 1.00       0.000000000000
      0.8588500000D+04  0.1895150083D-02
      0.1297230000D+04  0.1438590063D-01
      0.2992960000D+03  0.7073200310D-01
      0.8737710000D+02  0.2400010105D+00
      0.2567890000D+02  0.5947970261D+00
      0.3740040000D+01  0.2808020123D+00
 SP   3 1.00       0.000000000000
      0.4211750000D+02  0.1138890124D+00  0.3651139738D-01
      0.9628370000D+01  0.9208111006D+00  0.2371529830D+00
      0.2853320000D+01 -0.3274470358D-02  0.8197019412D+00
 SP   1 1.00       0.000000000000
      0.9056610000D+00  0.1000000000D+01  0.1000000000D+01
 SP   1 1.00       0.000000000000
      0.2556110000D+00  0.1000000000D+01  0.1000000000D+01
 D   1 1.00       0.000000000000
      0.1292000000D+01  0.1000000000D+01
 ****
      7 0
 S   6 1.00       0.000000000000
      0.8588500000D+04  0.1895150083D-02
      0.1297230000D+04  0.1438590063D-01
      0.2992960000D+03  0.7073200310D-01
      0.8737710000D+02  0.2400010105D+00
      0.2567890000D+02  0.5947970261D+00
      0.3740040000D+01  0.2808020123D+00
 SP   3 1.00       0.000000000000
      0.4211750000D+02  0.1138890124D+00  0.3651139738D-01
      0.9628370000D+01  0.9208111006D+00  0.2371529830D+00
      0.2853320000D+01 -0.3274470358D-02  0.8197019412D+00
 SP   1 1.00       0.000000000000
      0.9056610000D+00  0.1000000000D+01  0.1000000000D+01
 SP   1 1.00       0.000000000000
      0.2556110000D+00  0.1000000000D+01  0.1000000000D+01
 D   1 1.00       0.000000000000
      0.1292000000D+01  0.1000000000D+01
 ****
      8 0
 S   3 1.00       0.000000000000
      0.3386500000D+02  0.2549381454D-01
      0.5094790000D+01  0.1903731086D+00
      0.1158790000D+01  0.8521614860D+00
 S   1 1.00       0.000000000000
      0.3258400000D+00  0.1000000000D+01
 S   1 1.00       0.000000000000
      0.1027410000D+00  0.1000000000D+01
 P   1 1.00       0.000000000000
      0.7500000000D+00  0.1000000000D+01
 ****
      9 0
 S   3 1.00       0.000000000000
      0.3386500000D+02  0.2549381454D-01
      0.5094790000D+01  0.1903731086D+00
      0.1158790000D+01  0.8521614860D+00
 S   1 1.00       0.000000000000
      0.3258400000D+00  0.1000000000D+01
 S   1 1.00       0.000000000000
      0.1027410000D+00  0.1000000000D+01
 P   1 1.00       0.000000000000
      0.7500000000D+00  0.1000000000D+01
 ****
     10 0
 S   3 1.00       0.000000000000
      0.3386500000D+02  0.2549381454D-01
      0.5094790000D+01  0.1903731086D+00
      0.1158790000D+01  0.8521614860D+00
 S   1 1.00       0.000000000000
      0.3258400000D+00  0.1000000000D+01
 S   1 1.00       0.000000000000
      0.1027410000D+00  0.1000000000D+01
 P   1 1.00       0.000000000000
      0.7500000000D+00  0.1000000000D+01
 ****
     11 0
 S   3 1.00       0.000000000000
      0.3386500000D+02  0.2549381454D-01
      0.5094790000D+01  0.1903731086D+00
      0.1158790000D+01  0.8521614860D+00
 S   1 1.00       0.000000000000
      0.3258400000D+00  0.1000000000D+01
 S   1 1.00       0.000000000000
      0.1027410000D+00  0.1000000000D+01
 P   1 1.00       0.000000000000
      0.7500000000D+00  0.1000000000D+01
 ****
     12 0
 S   3 1.00       0.000000000000
      0.3386500000D+02  0.2549381454D-01
      0.5094790000D+01  0.1903731086D+00
      0.1158790000D+01  0.8521614860D+00
 S   1 1.00       0.000000000000
      0.3258400000D+00  0.1000000000D+01
 S   1 1.00       0.000000000000
      0.1027410000D+00  0.1000000000D+01
 P   1 1.00       0.000000000000
      0.7500000000D+00  0.1000000000D+01
 ****
     13 0
 S   3 1.00       0.000000000000
      0.3386500000D+02  0.2549381454D-01
      0.5094790000D+01  0.1903731086D+00
      0.1158790000D+01  0.8521614860D+00
 S   1 1.00       0.000000000000
      0.3258400000D+00  0.1000000000D+01
 S   1 1.00       0.000000000000
      0.1027410000D+00  0.1000000000D+01
 P   1 1.00       0.000000000000
      0.7500000000D+00  0.1000000000D+01
 ****
     14 0
 S   3 1.00       0.000000000000
      0.3386500000D+02  0.2549381454D-01
      0.5094790000D+01  0.1903731086D+00
      0.1158790000D+01  0.8521614860D+00
 S   1 1.00       0.000000000000
      0.3258400000D+00  0.1000000000D+01
 S   1 1.00       0.000000000000
      0.1027410000D+00  0.1000000000D+01
 P   1 1.00       0.000000000000
      0.7500000000D+00  0.1000000000D+01
 ****
     15 0
 S   3 1.00       0.000000000000
      0.3386500000D+02  0.2549381454D-01
      0.5094790000D+01  0.1903731086D+00
      0.1158790000D+01  0.8521614860D+00
 S   1 1.00       0.000000000000
      0.3258400000D+00  0.1000000000D+01
 S   1 1.00       0.000000000000
      0.1027410000D+00  0.1000000000D+01
 P   1 1.00       0.000000000000
      0.7500000000D+00  0.1000000000D+01
 ****
     16 0
 S   3 1.00       0.000000000000
      0.3386500000D+02  0.2549381454D-01
      0.5094790000D+01  0.1903731086D+00
      0.1158790000D+01  0.8521614860D+00
 S   1 1.00       0.000000000000
      0.3258400000D+00  0.1000000000D+01
 S   1 1.00       0.000000000000
      0.1027410000D+00  0.1000000000D+01
 P   1 1.00       0.000000000000
      0.7500000000D+00  0.1000000000D+01
 ****
     17 0
 S   3 1.00       0.000000000000
      0.3386500000D+02  0.2549381454D-01
      0.5094790000D+01  0.1903731086D+00
      0.1158790000D+01  0.8521614860D+00
 S   1 1.00       0.000000000000
      0.3258400000D+00  0.1000000000D+01
 S   1 1.00       0.000000000000
      0.1027410000D+00  0.1000000000D+01
 P   1 1.00       0.000000000000
      0.7500000000D+00  0.1000000000D+01
 ****
     18 0
 S   3 1.00       0.000000000000
      0.3386500000D+02  0.2549381454D-01
      0.5094790000D+01  0.1903731086D+00
      0.1158790000D+01  0.8521614860D+00
 S   1 1.00       0.000000000000
      0.3258400000D+00  0.1000000000D+01
 S   1 1.00       0.000000000000
      0.1027410000D+00  0.1000000000D+01
 P   1 1.00       0.000000000000
      0.7500000000D+00  0.1000000000D+01
 ****
     19 0
 S   3 1.00       0.000000000000
      0.3386500000D+02  0.2549381454D-01
      0.5094790000D+01  0.1903731086D+00
      0.1158790000D+01  0.8521614860D+00
 S   1 1.00       0.000000000000
      0.3258400000D+00  0.1000000000D+01
 S   1 1.00       0.000000000000
      0.1027410000D+00  0.1000000000D+01
 P   1 1.00       0.000000000000
      0.7500000000D+00  0.1000000000D+01
 ****

 There are    63 symmetry adapted cartesian basis functions of AG  symmetry.
 There are    19 symmetry adapted cartesian basis functions of B1G symmetry.
 There are    19 symmetry adapted cartesian basis functions of B2G symmetry.
 There are    19 symmetry adapted cartesian basis functions of B3G symmetry.
 There are     7 symmetry adapted cartesian basis functions of AU  symmetry.
 There are    37 symmetry adapted cartesian basis functions of B1U symmetry.
 There are    37 symmetry adapted cartesian basis functions of B2U symmetry.
 There are    37 symmetry adapted cartesian basis functions of B3U symmetry.
 There are    57 symmetry adapted basis functions of AG  symmetry.
 There are    19 symmetry adapted basis functions of B1G symmetry.
 There are    19 symmetry adapted basis functions of B2G symmetry.
 There are    19 symmetry adapted basis functions of B3G symmetry.
 There are     7 symmetry adapted basis functions of AU  symmetry.
 There are    35 symmetry adapted basis functions of B1U symmetry.
 There are    35 symmetry adapted basis functions of B2U symmetry.
 There are    35 symmetry adapted basis functions of B3U symmetry.
   226 basis functions,   369 primitive gaussians,   238 cartesian basis functions
    43 alpha electrons       39 beta electrons
       nuclear repulsion energy       615.4908949088 Hartrees.
 IExCor= 4235 DFT=T Ex+Corr=M06 ExCW=0 ScaHFX=  0.270000
 ScaDFX=  1.000000  1.000000  1.000000  1.000000 ScalE2=  1.000000  1.000000
 IRadAn=      5 IRanWt=     -1 IRanGd=            0 ICorTp=0 IEmpDi=  4
 NAtoms=   19 NActive=   19 NUniq=    7 SFac= 4.00D+00 NAtFMM=   60 NAOKFM=F Big=F
 Integral buffers will be    131072 words long.
 Raffenetti 2 integral format.
 Two-electron integral symmetry is turned on.
 Leave Link  301 at Thu Oct 18 00:25:40 2018, MaxMem=   838860800 cpu:         0.5
 (Enter /soft/sl6.3/x86_64/gaussian/g09_d01/g09/l302.exe)
 NPDir=0 NMtPBC=     1 NCelOv=     1 NCel=       1 NClECP=     1 NCelD=      1
         NCelK=      1 NCelE2=     1 NClLst=     1 CellRange=     0.0.
 One-electron integrals computed using PRISM.
 One-electron integral symmetry used in STVInt
 NBasis=   226 RedAO= T EigKep=  1.47D-02  NBF=    57    19    19    19     7    35    35    35
 NBsUse=   226 1.00D-06 EigRej= -1.00D+00 NBFU=    57    19    19    19     7    35    35    35
 Precomputing XC quadrature grid using
 IXCGrd= 4 IRadAn=           5 IRanWt=          -1 IRanGd=           0 AccXCQ= 0.00D+00.
 Generated NRdTot=       0 NPtTot=           0 NUsed=           0 NTot=          32
 NSgBfM=   236   236   236   236   236 MxSgAt=    19 MxSgA2=    19.
 Leave Link  302 at Thu Oct 18 00:25:40 2018, MaxMem=   838860800 cpu:         3.7
 (Enter /soft/sl6.3/x86_64/gaussian/g09_d01/g09/l303.exe)
 DipDrv:  MaxL=1.
 Leave Link  303 at Thu Oct 18 00:25:40 2018, MaxMem=   838860800 cpu:         0.4
 (Enter /soft/sl6.3/x86_64/gaussian/g09_d01/g09/l401.exe)
 ExpMin= 3.76D-02 ExpMax= 2.37D+05 ExpMxC= 8.06D+03 IAcc=3 IRadAn=         5 AccDes= 0.00D+00
 Harris functional with IExCor= 1009 and IRadAn=       5 diagonalized for initial guess.
 HarFok:  IExCor= 1009 AccDes= 0.00D+00 IRadAn=         5 IDoV= 1 UseB2=F ITyADJ=14
 ICtDFT=  3500011 ScaDFX=  1.000000  1.000000  1.000000  1.000000
 FoFCou: FMM=F IPFlag=           0 FMFlag=      100000 FMFlg1=           0
         NFxFlg=           0 DoJE=T BraDBF=F KetDBF=T FulRan=T
         wScrn=  0.000000 ICntrl=     500 IOpCl=  0 I1Cent=   200000004 NGrid=           0
         NMat0=    1 NMatS0=      1 NMatT0=    0 NMatD0=    1 NMtDS0=    0 NMtDT0=    0
 Petite list used in FoFCou.
 Harris En= -1502.26927575680    
 JPrj=0 DoOrth=F DoCkMO=F.
 Initial guess orbital symmetries:
 Alpha Orbitals:
       Occupied  (AG) (AG) (B1U) (B2U) (B3U) (AG) (B1U) (AG) (B2U)
                 (AG) (B3U) (AG) (B1U) (B2U) (B3U) (AG) (B1U) (AG)
                 (B3U) (B2U) (AG) (B3G) (B2U) (B1G) (B3U) (B2G)
                 (B1U) (AG) (B1U) (AG) (AG) (B3U) (B2U) (B2G) (B3U)
                 (B3G) (B1G) (B1U) (B2U) (AG) (B3G) (B1G) (B2G)
       Virtual   (AG) (B1U) (B2U) (B3U) (AG) (AG) (AG) (B3G) (B1G)
                 (B2G) (B2U) (B3U) (B1U) (AG) (AG) (B2U) (B3U)
                 (B1U) (B1G) (B2G) (B3G) (AG) (AG) (AG) (B2U) (B3U)
                 (B1U) (B3U) (B2U) (B1U) (B2G) (B1G) (B3G) (B2U)
                 (B1U) (B3U) (AG) (B1G) (AG) (B3G) (B2G) (B3U)
                 (B2U) (B1U) (AG) (B1U) (B3U) (B2U) (AG) (AG) (B3U)
                 (AG) (B2U) (B2G) (B1U) (B1G) (AG) (AU) (B3G) (B1G)
                 (AU) (B2G) (AU) (B3G) (AG) (B2U) (B1U) (B3U) (B3G)
                 (B1G) (B2G) (B2U) (B3U) (B1U) (B3U) (B2U) (B2G)
                 (B1G) (B3G) (AG) (B1U) (AG) (B3U) (B1U) (AG) (B2U)
                 (B1G) (B2G) (B3G) (B3U) (B2U) (B1U) (AG) (AG)
                 (AG) (AG) (B3U) (B1U) (B2U) (AG) (AG) (B2U) (B3U)
                 (B1U) (AU) (B1U) (B2U) (B3U) (B2G) (B1G) (B3G)
                 (B1U) (B3U) (B2U) (B3U) (B2G) (AG) (B1U) (B2U)
                 (B3G) (B1G) (AU) (B1G) (AU) (B3G) (AU) (B2G) (AG)
                 (B2U) (B3U) (AG) (B1U) (AG) (AG) (AG) (B2U) (B3U)
                 (B1U) (AG) (B2U) (B3G) (B3U) (B1G) (B2G) (B1U)
                 (B3U) (B2U) (B1U) (B1G) (B2G) (B3G) (B1G) (B2G)
                 (B3G) (AG) (AG) (B1U) (B3U) (B2U) (AG) (AG) (B1G)
                 (B3U) (B2G) (B1U) (AG) (B2U) (B3G) (B3U) (B2U)
                 (B1U) (AG) (B3U) (B2U) (B1U) (B1U) (B3U) (B2U)
                 (AG) (AG) (AG) (AG) (AG)
 Beta  Orbitals:
       Occupied  (AG) (AG) (B1U) (B2U) (B3U) (AG) (B1U) (AG) (B2U)
                 (AG) (B3U) (AG) (B1U) (B2U) (B3U) (AG) (B1U) (AG)
                 (B3U) (B2U) (AG) (B3G) (B2U) (B1G) (B3U) (B2G)
                 (B1U) (AG) (B1U) (AG) (AG) (B3U) (B2U) (B2G) (B3U)
                 (B3G) (B1G) (B1U) (B2U)
       Virtual   (AG) (B3G) (B1G) (B2G) (AG) (B1U) (B2U) (B3U)
                 (AG) (AG) (AG) (B3G) (B1G) (B2G) (B2U) (B3U) (B1U)
                 (AG) (AG) (B2U) (B3U) (B1U) (B1G) (B2G) (B3G)
                 (AG) (AG) (AG) (B2U) (B3U) (B1U) (B3U) (B2U) (B1U)
                 (B2G) (B1G) (B3G) (B2U) (B1U) (B3U) (AG) (B1G)
                 (AG) (B3G) (B2G) (B3U) (B2U) (B1U) (AG) (B1U)
                 (B3U) (B2U) (AG) (AG) (B3U) (AG) (B2U) (B2G) (B1U)
                 (B1G) (AG) (AU) (B3G) (B1G) (AU) (B2G) (AU) (B3G)
                 (AG) (B2U) (B1U) (B3U) (B3G) (B1G) (B2G) (B2U)
                 (B3U) (B1U) (B3U) (B2U) (B2G) (B1G) (B3G) (AG)
                 (B1U) (AG) (B3U) (B1U) (AG) (B2U) (B1G) (B2G)
                 (B3G) (B3U) (B2U) (B1U) (AG) (AG) (AG) (AG) (B3U)
                 (B1U) (B2U) (AG) (AG) (B2U) (B3U) (B1U) (AU) (B1U)
                 (B2U) (B3U) (B2G) (B1G) (B3G) (B1U) (B3U) (B2U)
                 (B3U) (B2G) (AG) (B1U) (B2U) (B3G) (B1G) (AU)
                 (B1G) (AU) (B3G) (AU) (B2G) (AG) (B2U) (B3U) (AG)
                 (B1U) (AG) (AG) (AG) (B2U) (B3U) (B1U) (AG) (B2U)
                 (B3G) (B3U) (B1G) (B2G) (B1U) (B3U) (B2U) (B1U)
                 (B1G) (B2G) (B3G) (B1G) (B2G) (B3G) (AG) (AG)
                 (B1U) (B3U) (B2U) (AG) (AG) (B1G) (B3U) (B2G)
                 (B1U) (AG) (B2U) (B3G) (B3U) (B2U) (B1U) (AG)
                 (B3U) (B2U) (B1U) (B1U) (B3U) (B2U) (AG) (AG)
                 (AG) (AG) (AG)
 The electronic state of the initial guess is 5-AG.
 Initial guess <Sx>= 0.0000 <Sy>= 0.0000 <Sz>= 2.0000 <S**2>= 6.0000 S= 2.0000
 Leave Link  401 at Thu Oct 18 00:25:41 2018, MaxMem=   838860800 cpu:         4.5
 (Enter /soft/sl6.3/x86_64/gaussian/g09_d01/g09/l502.exe)
 UHF open shell SCF:
 Using DIIS extrapolation, IDIIS=  1040.
 Integral symmetry usage will be decided dynamically.
 Keep R1 and R2 ints in memory in symmetry-blocked form, NReq=371384744.
 IVT=      194456 IEndB=      194456 NGot=   838860800 MDV=   754349885
 LenX=   754349885 LenY=   754292800
 Requested convergence on RMS density matrix=1.00D-08 within 128 cycles.
 Requested convergence on MAX density matrix=1.00D-06.
 Requested convergence on             energy=1.00D-06.
 No special actions if energy rises.
 FoFCou: FMM=F IPFlag=           0 FMFlag=           0 FMFlg1=           0
         NFxFlg=           0 DoJE=F BraDBF=F KetDBF=F FulRan=T
         wScrn=  0.000000 ICntrl=     600 IOpCl=  0 I1Cent=           0 NGrid=           0
         NMat0=    1 NMatS0=  25651 NMatT0=    0 NMatD0=    1 NMtDS0=    0 NMtDT0=    0
 Petite list used in FoFCou.

 Cycle   1  Pass 1  IDiag  1:
 E= -1501.38510317327    
 DIIS: error= 1.94D-01 at cycle   1 NSaved=   1.
 NSaved= 1 IEnMin= 1 EnMin= -1501.38510317327     IErMin= 1 ErrMin= 1.94D-01
 ErrMax= 1.94D-01  0.00D+00 EMaxC= 1.00D-01 BMatC= 6.75D+00 BMatP= 6.75D+00
 IDIUse=3 WtCom= 0.00D+00 WtEn= 1.00D+00
 Coeff-Com:  0.100D+01
 Coeff-En:   0.100D+01
 Coeff:      0.100D+01
 Gap=    -0.378 Goal=   None    Shift=    0.000
 Gap=    -0.376 Goal=   None    Shift=    0.000
 GapD=   -0.378 DampG=0.250 DampE=0.125 DampFc=0.1250 IDamp=-1.
 Damping current iteration by 1.25D-01
 RMSDP=9.80D-03 MaxDP=5.52D-01              OVMax= 9.91D-01

 Cycle   2  Pass 1  IDiag  1:
 E= -1501.67592389973     Delta-E=       -0.290820726453 Rises=F Damp=T
 DIIS: error= 7.76D-02 at cycle   2 NSaved=   2.
 NSaved= 2 IEnMin= 2 EnMin= -1501.67592389973     IErMin= 2 ErrMin= 7.76D-02
 ErrMax= 7.76D-02  0.00D+00 EMaxC= 1.00D-01 BMatC= 1.91D+00 BMatP= 6.75D+00
 IDIUse=3 WtCom= 2.24D-01 WtEn= 7.76D-01
 Coeff-Com: -0.589D+00 0.159D+01
 Coeff-En:   0.111D+00 0.889D+00
 Coeff:     -0.459D-01 0.105D+01
 Gap=    -0.072 Goal=   None    Shift=    0.000
 Gap=    -0.434 Goal=   None    Shift=    0.000
 RMSDP=5.37D-03 MaxDP=5.02D-01 DE=-2.91D-01 OVMax= 9.95D-01

 Cycle   3  Pass 1  IDiag  1:
 E= -1502.16910551838     Delta-E=       -0.493181618652 Rises=F Damp=F
 DIIS: error= 7.54D-02 at cycle   3 NSaved=   3.
 NSaved= 3 IEnMin= 3 EnMin= -1502.16910551838     IErMin= 3 ErrMin= 7.54D-02
 ErrMax= 7.54D-02  0.00D+00 EMaxC= 1.00D-01 BMatC= 2.05D+00 BMatP= 1.91D+00
 IDIUse=3 WtCom= 2.46D-01 WtEn= 7.54D-01
 Coeff-Com:  0.159D+00 0.282D+00 0.559D+00
 Coeff-En:   0.241D+00 0.000D+00 0.759D+00
 Coeff:      0.221D+00 0.694D-01 0.710D+00
 Gap=     0.098 Goal=   None    Shift=    0.000
 Gap=     0.369 Goal=   None    Shift=    0.000
 RMSDP=1.88D-03 MaxDP=7.39D-02 DE=-4.93D-01 OVMax= 1.83D-01

 Cycle   4  Pass 1  IDiag  1:
 E= -1502.41775612241     Delta-E=       -0.248650604030 Rises=F Damp=F
 DIIS: error= 3.97D-02 at cycle   4 NSaved=   4.
 NSaved= 4 IEnMin= 4 EnMin= -1502.41775612241     IErMin= 4 ErrMin= 3.97D-02
 ErrMax= 3.97D-02  0.00D+00 EMaxC= 1.00D-01 BMatC= 4.45D-01 BMatP= 1.91D+00
 IDIUse=3 WtCom= 6.03D-01 WtEn= 3.97D-01
 Coeff-Com:  0.183D+00-0.184D+00 0.396D+00 0.605D+00
 Coeff-En:   0.000D+00 0.000D+00 0.170D+00 0.830D+00
 Coeff:      0.110D+00-0.111D+00 0.306D+00 0.695D+00
 Gap=     0.157 Goal=   None    Shift=    0.000
 Gap=     0.338 Goal=   None    Shift=    0.000
 RMSDP=8.63D-04 MaxDP=4.31D-02 DE=-2.49D-01 OVMax= 5.34D-02

 Cycle   5  Pass 1  IDiag  1:
 E= -1502.47860367313     Delta-E=       -0.060847550718 Rises=F Damp=F
 DIIS: error= 1.42D-02 at cycle   5 NSaved=   5.
 NSaved= 5 IEnMin= 5 EnMin= -1502.47860367313     IErMin= 5 ErrMin= 1.42D-02
 ErrMax= 1.42D-02  0.00D+00 EMaxC= 1.00D-01 BMatC= 5.36D-02 BMatP= 4.45D-01
 IDIUse=3 WtCom= 8.58D-01 WtEn= 1.42D-01
 Coeff-Com: -0.295D-02-0.525D-02-0.988D-02 0.258D+00 0.760D+00
 Coeff-En:   0.000D+00 0.000D+00 0.000D+00 0.819D-01 0.918D+00
 Coeff:     -0.253D-02-0.450D-02-0.848D-02 0.233D+00 0.782D+00
 Gap=     0.160 Goal=   None    Shift=    0.000
 Gap=     0.342 Goal=   None    Shift=    0.000
 RMSDP=2.60D-04 MaxDP=1.30D-02 DE=-6.08D-02 OVMax= 2.17D-02

 Cycle   6  Pass 1  IDiag  1:
 E= -1502.48686006395     Delta-E=       -0.008256390823 Rises=F Damp=F
 DIIS: error= 2.57D-03 at cycle   6 NSaved=   6.
 NSaved= 6 IEnMin= 6 EnMin= -1502.48686006395     IErMin= 6 ErrMin= 2.57D-03
 ErrMax= 2.57D-03  0.00D+00 EMaxC= 1.00D-01 BMatC= 1.87D-03 BMatP= 5.36D-02
 IDIUse=3 WtCom= 9.74D-01 WtEn= 2.57D-02
 Coeff-Com: -0.706D-02 0.756D-02-0.692D-02 0.862D-01 0.356D+00 0.565D+00
 Coeff-En:   0.000D+00 0.000D+00 0.000D+00 0.000D+00 0.000D+00 0.100D+01
 Coeff:     -0.688D-02 0.737D-02-0.674D-02 0.839D-01 0.347D+00 0.576D+00
 Gap=     0.160 Goal=   None    Shift=    0.000
 Gap=     0.344 Goal=   None    Shift=    0.000
 RMSDP=4.84D-05 MaxDP=2.13D-03 DE=-8.26D-03 OVMax= 3.47D-03

 Cycle   7  Pass 1  IDiag  1:
 E= -1502.48714482634     Delta-E=       -0.000284762392 Rises=F Damp=F
 DIIS: error= 7.52D-04 at cycle   7 NSaved=   7.
 NSaved= 7 IEnMin= 7 EnMin= -1502.48714482634     IErMin= 7 ErrMin= 7.52D-04
 ErrMax= 7.52D-04  0.00D+00 EMaxC= 1.00D-01 BMatC= 1.23D-04 BMatP= 1.87D-03
 IDIUse=3 WtCom= 9.92D-01 WtEn= 7.52D-03
 Coeff-Com: -0.395D-02 0.554D-02 0.245D-02-0.275D-02 0.205D-01 0.267D+00
 Coeff-Com:  0.711D+00
 Coeff-En:   0.000D+00 0.000D+00 0.000D+00 0.000D+00 0.000D+00 0.000D+00
 Coeff-En:   0.100D+01
 Coeff:     -0.392D-02 0.550D-02 0.243D-02-0.273D-02 0.203D-01 0.265D+00
 Coeff:      0.714D+00
 Gap=     0.160 Goal=   None    Shift=    0.000
 Gap=     0.343 Goal=   None    Shift=    0.000
 RMSDP=1.91D-05 MaxDP=9.75D-04 DE=-2.85D-04 OVMax= 4.90D-03

 Cycle   8  Pass 1  IDiag  1:
 E= -1502.48717355176     Delta-E=       -0.000028725417 Rises=F Damp=F
 DIIS: error= 2.75D-04 at cycle   8 NSaved=   8.
 NSaved= 8 IEnMin= 8 EnMin= -1502.48717355176     IErMin= 8 ErrMin= 2.75D-04
 ErrMax= 2.75D-04  0.00D+00 EMaxC= 1.00D-01 BMatC= 9.86D-06 BMatP= 1.23D-04
 IDIUse=3 WtCom= 9.97D-01 WtEn= 2.75D-03
 Coeff-Com: -0.624D-03 0.865D-03 0.113D-02-0.704D-02-0.327D-01-0.697D-01
 Coeff-Com: -0.529D-01 0.116D+01
 Coeff-En:   0.000D+00 0.000D+00 0.000D+00 0.000D+00 0.000D+00 0.000D+00
 Coeff-En:   0.000D+00 0.100D+01
 Coeff:     -0.622D-03 0.862D-03 0.112D-02-0.702D-02-0.326D-01-0.696D-01
 Coeff:     -0.528D-01 0.116D+01
 Gap=     0.160 Goal=   None    Shift=    0.000
 Gap=     0.343 Goal=   None    Shift=    0.000
 RMSDP=1.83D-05 MaxDP=1.25D-03 DE=-2.87D-05 OVMax= 6.09D-03

 Cycle   9  Pass 1  IDiag  1:
 E= -1502.48718406462     Delta-E=       -0.000010512859 Rises=F Damp=F
 DIIS: error= 2.17D-04 at cycle   9 NSaved=   9.
 NSaved= 9 IEnMin= 9 EnMin= -1502.48718406462     IErMin= 9 ErrMin= 2.17D-04
 ErrMax= 2.17D-04  0.00D+00 EMaxC= 1.00D-01 BMatC= 2.16D-06 BMatP= 9.86D-06
 IDIUse=3 WtCom= 9.98D-01 WtEn= 2.17D-03
 Coeff-Com:  0.257D-03-0.314D-03-0.118D-03 0.258D-03-0.354D-02-0.367D-01
 Coeff-Com: -0.670D-01-0.166D-02 0.111D+01
 Coeff-En:   0.000D+00 0.000D+00 0.000D+00 0.000D+00 0.000D+00 0.000D+00
 Coeff-En:   0.000D+00 0.000D+00 0.100D+01
 Coeff:      0.257D-03-0.313D-03-0.118D-03 0.257D-03-0.353D-02-0.366D-01
 Coeff:     -0.669D-01-0.166D-02 0.111D+01
 Gap=     0.161 Goal=   None    Shift=    0.000
 Gap=     0.343 Goal=   None    Shift=    0.000
 RMSDP=1.49D-05 MaxDP=1.04D-03 DE=-1.05D-05 OVMax= 5.06D-03

 Cycle  10  Pass 1  IDiag  1:
 E= -1502.48719025337     Delta-E=       -0.000006188756 Rises=F Damp=F
 DIIS: error= 1.74D-04 at cycle  10 NSaved=  10.
 NSaved=10 IEnMin=10 EnMin= -1502.48719025337     IErMin=10 ErrMin= 1.74D-04
 ErrMax= 1.74D-04  0.00D+00 EMaxC= 1.00D-01 BMatC= 1.61D-06 BMatP= 2.16D-06
 IDIUse=3 WtCom= 9.98D-01 WtEn= 1.74D-03
 Coeff-Com:  0.523D-03-0.687D-03-0.390D-03 0.231D-02 0.856D-02 0.605D-02
 Coeff-Com: -0.254D-02-0.441D+00 0.546D+00 0.881D+00
 Coeff-En:   0.000D+00 0.000D+00 0.000D+00 0.000D+00 0.000D+00 0.000D+00
 Coeff-En:   0.000D+00 0.000D+00 0.000D+00 0.100D+01
 Coeff:      0.522D-03-0.685D-03-0.389D-03 0.231D-02 0.854D-02 0.604D-02
 Coeff:     -0.253D-02-0.440D+00 0.545D+00 0.881D+00
 Gap=     0.161 Goal=   None    Shift=    0.000
 Gap=     0.344 Goal=   None    Shift=    0.000
 RMSDP=1.35D-05 MaxDP=9.47D-04 DE=-6.19D-06 OVMax= 4.57D-03

 Cycle  11  Pass 1  IDiag  1:
 E= -1502.48719466213     Delta-E=       -0.000004408759 Rises=F Damp=F
 DIIS: error= 1.30D-04 at cycle  11 NSaved=  11.
 NSaved=11 IEnMin=11 EnMin= -1502.48719466213     IErMin=11 ErrMin= 1.30D-04
 ErrMax= 1.30D-04  0.00D+00 EMaxC= 1.00D-01 BMatC= 8.81D-07 BMatP= 1.61D-06
 IDIUse=3 WtCom= 9.99D-01 WtEn= 1.30D-03
 Coeff-Com:  0.268D-03-0.346D-03-0.100D-03-0.273D-04 0.554D-02 0.415D-01
 Coeff-Com:  0.843D-01-0.156D+00-0.101D+01 0.229D+00 0.181D+01
 Coeff-En:   0.000D+00 0.000D+00 0.000D+00 0.000D+00 0.000D+00 0.000D+00
 Coeff-En:   0.000D+00 0.000D+00 0.000D+00 0.000D+00 0.100D+01
 Coeff:      0.268D-03-0.346D-03-0.998D-04-0.273D-04 0.553D-02 0.414D-01
 Coeff:      0.842D-01-0.156D+00-0.101D+01 0.229D+00 0.181D+01
 Gap=     0.161 Goal=   None    Shift=    0.000
 Gap=     0.344 Goal=   None    Shift=    0.000
 RMSDP=2.72D-05 MaxDP=1.91D-03 DE=-4.41D-06 OVMax= 9.27D-03

 Cycle  12  Pass 1  IDiag  1:
 E= -1502.48719983761     Delta-E=       -0.000005175478 Rises=F Damp=F
 DIIS: error= 4.62D-05 at cycle  12 NSaved=  12.
 NSaved=12 IEnMin=12 EnMin= -1502.48719983761     IErMin=12 ErrMin= 4.62D-05
 ErrMax= 4.62D-05  0.00D+00 EMaxC= 1.00D-01 BMatC= 1.47D-07 BMatP= 8.81D-07
 IDIUse=1 WtCom= 1.00D+00 WtEn= 0.00D+00
 Coeff-Com: -0.405D-05-0.309D-05-0.320D-04-0.277D-03-0.892D-03-0.213D-02
 Coeff-Com: -0.529D-04 0.140D+00-0.301D+00-0.350D+00 0.260D+00 0.126D+01
 Coeff:     -0.405D-05-0.309D-05-0.320D-04-0.277D-03-0.892D-03-0.213D-02
 Coeff:     -0.529D-04 0.140D+00-0.301D+00-0.350D+00 0.260D+00 0.126D+01
 Gap=     0.161 Goal=   None    Shift=    0.000
 Gap=     0.344 Goal=   None    Shift=    0.000
 RMSDP=1.41D-05 MaxDP=9.93D-04 DE=-5.18D-06 OVMax= 4.80D-03

 Cycle  13  Pass 1  IDiag  1:
 E= -1502.48720057016     Delta-E=       -0.000000732549 Rises=F Damp=F
 DIIS: error= 2.16D-06 at cycle  13 NSaved=  13.
 NSaved=13 IEnMin=13 EnMin= -1502.48720057016     IErMin=13 ErrMin= 2.16D-06
 ErrMax= 2.16D-06  0.00D+00 EMaxC= 1.00D-01 BMatC= 1.77D-09 BMatP= 1.47D-07
 IDIUse=1 WtCom= 1.00D+00 WtEn= 0.00D+00
 Coeff-Com: -0.112D-04 0.128D-04 0.166D-04 0.520D-04-0.195D-03-0.204D-02
 Coeff-Com: -0.289D-02 0.192D-01 0.329D-02-0.361D-01-0.352D-01 0.106D+00
 Coeff-Com:  0.948D+00
 Coeff:     -0.112D-04 0.128D-04 0.166D-04 0.520D-04-0.195D-03-0.204D-02
 Coeff:     -0.289D-02 0.192D-01 0.329D-02-0.361D-01-0.352D-01 0.106D+00
 Coeff:      0.948D+00
 Gap=     0.161 Goal=   None    Shift=    0.000
 Gap=     0.344 Goal=   None    Shift=    0.000
 RMSDP=5.71D-07 MaxDP=4.00D-05 DE=-7.33D-07 OVMax= 1.94D-04

 Cycle  14  Pass 1  IDiag  1:
 E= -1502.48720057168     Delta-E=       -0.000000001519 Rises=F Damp=F
 DIIS: error= 1.56D-06 at cycle  14 NSaved=  14.
 NSaved=14 IEnMin=14 EnMin= -1502.48720057168     IErMin=14 ErrMin= 1.56D-06
 ErrMax= 1.56D-06  0.00D+00 EMaxC= 1.00D-01 BMatC= 2.84D-10 BMatP= 1.77D-09
 IDIUse=1 WtCom= 1.00D+00 WtEn= 0.00D+00
 Coeff-Com: -0.305D-05 0.450D-05 0.472D-05 0.305D-04 0.418D-04-0.143D-03
 Coeff-Com: -0.408D-03-0.726D-02 0.129D-01 0.148D-01-0.996D-02-0.458D-01
 Coeff-Com:  0.341D-01 0.100D+01
 Coeff:     -0.305D-05 0.450D-05 0.472D-05 0.305D-04 0.418D-04-0.143D-03
 Coeff:     -0.408D-03-0.726D-02 0.129D-01 0.148D-01-0.996D-02-0.458D-01
 Coeff:      0.341D-01 0.100D+01
 Gap=     0.161 Goal=   None    Shift=    0.000
 Gap=     0.344 Goal=   None    Shift=    0.000
 RMSDP=4.70D-08 MaxDP=2.67D-06 DE=-1.52D-09 OVMax= 1.30D-05

 Cycle  15  Pass 1  IDiag  1:
 E= -1502.48720057174     Delta-E=       -0.000000000061 Rises=F Damp=F
 DIIS: error= 2.87D-07 at cycle  15 NSaved=  15.
 NSaved=15 IEnMin=15 EnMin= -1502.48720057174     IErMin=15 ErrMin= 2.87D-07
 ErrMax= 2.87D-07  0.00D+00 EMaxC= 1.00D-01 BMatC= 1.09D-11 BMatP= 2.84D-10
 IDIUse=1 WtCom= 1.00D+00 WtEn= 0.00D+00
 Coeff-Com: -0.544D-07-0.932D-07-0.447D-06-0.204D-05 0.357D-05 0.536D-04
 Coeff-Com:  0.253D-04-0.195D-03-0.159D-02-0.536D-03 0.277D-02 0.310D-02
 Coeff-Com: -0.248D-01-0.685D-01 0.109D+01
 Coeff:     -0.544D-07-0.932D-07-0.447D-06-0.204D-05 0.357D-05 0.536D-04
 Coeff:      0.253D-04-0.195D-03-0.159D-02-0.536D-03 0.277D-02 0.310D-02
 Coeff:     -0.248D-01-0.685D-01 0.109D+01
 Gap=     0.161 Goal=   None    Shift=    0.000
 Gap=     0.344 Goal=   None    Shift=    0.000
 RMSDP=8.06D-09 MaxDP=3.94D-07 DE=-6.14D-11 OVMax= 1.95D-06

 SCF Done:  E(UM06) =  -1502.48720057     A.U. after   15 cycles
            NFock= 15  Conv=0.81D-08     -V/T= 2.0011
 <Sx>= 0.0000 <Sy>= 0.0000 <Sz>= 2.0000 <S**2>= 6.0061 S= 2.0012
 <L.S>= 0.000000000000E+00
 KE= 1.500798505030D+03 PE=-4.770810541656D+03 EE= 1.152033941145D+03
 Annihilation of the first spin contaminant:
 S**2 before annihilation     6.0061,   after     6.0000
 Leave Link  502 at Thu Oct 18 00:26:08 2018, MaxMem=   838860800 cpu:       190.5
 (Enter /soft/sl6.3/x86_64/gaussian/g09_d01/g09/l508.exe)
 QCSCF skips out because SCF is already converged.
 Leave Link  508 at Thu Oct 18 00:26:11 2018, MaxMem=   838860800 cpu:         0.0
 (Enter /soft/sl6.3/x86_64/gaussian/g09_d01/g09/l601.exe)
 Copying SCF densities to generalized density rwf, IOpCl= 1 IROHF=0.

 **********************************************************************

            Population analysis using the SCF density.

 **********************************************************************

 Orbital symmetries:
 Alpha Orbitals:
       Occupied  (AG) (AG) (B1U) (B2U) (B3U) (AG) (B1U) (AG) (B2U)
                 (AG) (B3U) (AG) (B1U) (B2U) (B3U) (AG) (B1U) (AG)
                 (B2U) (B3U) (AG) (B3G) (B2U) (B1G) (B3U) (B2G)
                 (B1U) (AG) (B1U) (AG) (AG) (B2U) (B3U) (B2G) (B3U)
                 (B3G) (B1G) (B1U) (B2U) (B3G) (B2G) (B1G) (AG)
       Virtual   (AG) (AG) (B1U) (B2U) (B3U) (AG) (AG) (B3G) (B2U)
                 (B1G) (B2G) (B1U) (B3U) (AG) (AG) (B2U) (B1U)
                 (B3U) (B3G) (B1G) (B2G) (AG) (AG) (AG) (B1U) (B2U)
                 (B3U) (B3U) (B2U) (B1U) (B2G) (B3G) (B1G) (B1U)
                 (B2U) (B3U) (AG) (B1G) (AG) (B3G) (B2G) (B3U)
                 (B2U) (B1U) (AG) (B1U) (B3U) (AG) (B2U) (AG) (B2G)
                 (B1G) (B3G) (AG) (AG) (B3U) (B1U) (B2U) (AU) (B1G)
                 (AU) (B2G) (AU) (B3G) (AG) (B3U) (B2U) (B1U) (B3G)
                 (B1G) (B2G) (B2U) (B3U) (B1U) (B3U) (B2U) (B1G)
                 (B2G) (B3G) (B1U) (AG) (AG) (AG) (B2U) (B3U) (B1U)
                 (B1G) (B2G) (B3G) (B1U) (B2U) (B3U) (AG) (AG)
                 (AG) (B1U) (AG) (B3U) (B2U) (AG) (AU) (B2U) (B1U)
                 (AG) (B3U) (B1U) (B2U) (B3U) (B1G) (B2G) (B3G)
                 (B3U) (B1U) (B2U) (AG) (B3U) (B2G) (B1U) (B2U)
                 (B3G) (B1G) (AU) (B1G) (AU) (B2G) (AU) (B3G) (AG)
                 (B1U) (B2U) (AG) (B3U) (AG) (AG) (B1U) (AG) (B2U)
                 (B3U) (AG) (B2U) (B3G) (B3U) (B1G) (B2G) (B1U)
                 (B3U) (B2G) (B2U) (B1U) (B1G) (B3G) (B1G) (B3G)
                 (B2G) (AG) (AG) (B1U) (B3U) (B2U) (AG) (AG) (AG)
                 (B2U) (B3G) (B1G) (B3U) (B2G) (B1U) (B3U) (B2U)
                 (B1U) (AG) (B3U) (B2U) (B1U) (B1U) (AG) (B2U)
                 (B3U) (AG) (AG) (AG) (AG)
 Beta  Orbitals:
       Occupied  (AG) (AG) (B1U) (B2U) (B3U) (AG) (B1U) (AG) (B2U)
                 (AG) (B3U) (AG) (B1U) (B2U) (B3U) (AG) (B1U) (AG)
                 (B2U) (AG) (B3U) (B3G) (B2U) (B1G) (B3U) (B2G)
                 (B1U) (AG) (B1U) (AG) (B2U) (AG) (B3U) (B2G) (B3U)
                 (B3G) (B1U) (B1G) (B2U)
       Virtual   (AG) (B3G) (B2G) (AG) (B1U) (B1G) (B2U) (B3U)
                 (AG) (AG) (B3G) (AG) (B2U) (B1G) (B2G) (B1U) (B3U)
                 (AG) (AG) (B2U) (B1U) (B3U) (B3G) (B2G) (B1G)
                 (AG) (AG) (AG) (B1U) (B2U) (B3U) (B3U) (B2U) (B1U)
                 (B2G) (B3G) (B1G) (B1U) (B2U) (B3U) (AG) (AG)
                 (B1G) (B2G) (B3G) (B3U) (B2U) (B1U) (AG) (B1U)
                 (B3U) (B2U) (AG) (AG) (B2G) (B1G) (AG) (AG) (B1U)
                 (B3U) (B3G) (B2U) (AU) (B1G) (AU) (B2G) (AU) (B3G)
                 (AG) (B3U) (B2U) (B1U) (B3G) (B1G) (B2G) (B2U)
                 (B3U) (B1U) (B3U) (B2U) (B1G) (B3G) (B2G) (B1U)
                 (AG) (AG) (AG) (B2U) (B3U) (B1U) (B1G) (B2G) (B3G)
                 (B1U) (B2U) (B3U) (AG) (AG) (AG) (B1U) (AG) (B3U)
                 (B2U) (AG) (AG) (B2U) (AU) (B3U) (B1U) (B1U) (B2U)
                 (B3U) (B1G) (B2G) (B3G) (B1U) (B3U) (B2U) (AG)
                 (B3U) (B2G) (B1U) (B2U) (B3G) (B1G) (AU) (B1G)
                 (AU) (B2G) (AU) (B3G) (AG) (B1U) (B2U) (B3U) (AG)
                 (AG) (AG) (B1U) (AG) (B2U) (B3U) (AG) (B2U) (B3G)
                 (B3U) (B1G) (B1U) (B2G) (B3U) (B2U) (B1U) (B2G)
                 (B1G) (B3G) (B1G) (B2G) (B3G) (AG) (AG) (B1U)
                 (B3U) (B2U) (AG) (AG) (AG) (B2U) (B3G) (B1G) (B3U)
                 (B2G) (B1U) (B3U) (B2U) (B1U) (AG) (B3U) (B2U)
                 (B1U) (B1U) (AG) (B2U) (B3U) (AG) (AG) (AG) (AG)
 The electronic state is 5-AG.
 Alpha  occ. eigenvalues -- -216.23505 -25.17549 -21.41025 -21.39191 -21.39171
 Alpha  occ. eigenvalues --  -19.55149 -19.55148 -19.52415 -19.52414 -19.52121
 Alpha  occ. eigenvalues --  -19.52120  -3.27755  -2.21237  -2.21128  -2.21045
 Alpha  occ. eigenvalues --   -1.38099  -1.37853  -1.35375  -1.35255  -1.34996
 Alpha  occ. eigenvalues --   -1.34996  -0.88954  -0.88805  -0.85950  -0.85885
 Alpha  occ. eigenvalues --   -0.85723  -0.85646  -0.81158  -0.77884  -0.76812
 Alpha  occ. eigenvalues --   -0.76001  -0.74953  -0.74860  -0.68966  -0.67830
 Alpha  occ. eigenvalues --   -0.65875  -0.65541  -0.65248  -0.64884  -0.55725
 Alpha  occ. eigenvalues --   -0.55181  -0.54854  -0.51066
 Alpha virt. eigenvalues --   -0.35009  -0.30283  -0.25700  -0.24912  -0.24709
 Alpha virt. eigenvalues --   -0.21183  -0.21035  -0.18552  -0.17681  -0.17394
 Alpha virt. eigenvalues --   -0.17381  -0.16664  -0.16586  -0.11413  -0.07791
 Alpha virt. eigenvalues --    0.02150   0.03087   0.03314   0.05227   0.05439
 Alpha virt. eigenvalues --    0.05589   0.10068   0.12223   0.13065   0.13661
 Alpha virt. eigenvalues --    0.13815   0.14179   0.26488   0.27356   0.29450
 Alpha virt. eigenvalues --    0.39696   0.40109   0.40822   0.46700   0.47139
 Alpha virt. eigenvalues --    0.48348   0.53069   0.56987   0.57143   0.57780
 Alpha virt. eigenvalues --    0.57938   0.59966   0.60953   0.62168   0.63813
 Alpha virt. eigenvalues --    0.64067   0.67864   0.68447   0.68796   0.77354
 Alpha virt. eigenvalues --    0.82842   0.83955   0.88237   0.88586   0.89359
 Alpha virt. eigenvalues --    0.90129   0.90320   0.90461   0.92908   0.93089
 Alpha virt. eigenvalues --    0.95649   0.95710   0.95948   0.96025   1.06911
 Alpha virt. eigenvalues --    1.16457   1.17116   1.17495   1.22831   1.23094
 Alpha virt. eigenvalues --    1.26509   1.28111   1.30665   1.33897   1.34252
 Alpha virt. eigenvalues --    1.34717   1.40688   1.40930   1.41002   1.46214
 Alpha virt. eigenvalues --    1.46414   1.54457   1.57784   1.59535   1.60283
 Alpha virt. eigenvalues --    1.60429   1.61482   1.61733   1.61891   1.73484
 Alpha virt. eigenvalues --    1.74128   1.74173   1.76505   1.79805   1.83086
 Alpha virt. eigenvalues --    1.96584   1.97092   1.98059   1.98490   2.00047
 Alpha virt. eigenvalues --    2.01123   2.02348   2.02685   2.02813   2.03143
 Alpha virt. eigenvalues --    2.08385   2.10512   2.12427   2.22206   2.22322
 Alpha virt. eigenvalues --    2.23819   2.29947   2.30040   2.35197   2.57277
 Alpha virt. eigenvalues --    2.72509   2.73639   2.76452   2.76835   2.76883
 Alpha virt. eigenvalues --    2.77256   2.80198   2.80272   2.82336   2.82361
 Alpha virt. eigenvalues --    2.82585   2.82605   2.95732   2.96905   2.97503
 Alpha virt. eigenvalues --    2.97743   2.97944   2.99035   3.26709   3.27531
 Alpha virt. eigenvalues --    3.27939   3.28984   3.29310   3.32915   3.46549
 Alpha virt. eigenvalues --    3.46724   3.49391   3.49779   3.50584   3.50649
 Alpha virt. eigenvalues --    4.46922   4.47460   4.49098   4.49313   4.51469
 Alpha virt. eigenvalues --    4.51660   4.52770   4.53804   4.53861   4.72637
 Alpha virt. eigenvalues --    4.75050   4.93162   4.96309   4.96602   5.03178
 Alpha virt. eigenvalues --    5.12943   5.16631   5.28006   5.28050   5.29024
 Alpha virt. eigenvalues --    5.29079   5.29274   5.29356   6.39650   6.40724
 Alpha virt. eigenvalues --    6.46433  21.58657  29.03688  29.04537  29.09642
 Alpha virt. eigenvalues --   49.44821  49.46636  49.46820  49.47091  49.48062
 Alpha virt. eigenvalues --   49.57002 127.02688 682.41465
  Beta  occ. eigenvalues -- -216.23576 -25.13048 -21.37328 -21.34548 -21.34520
  Beta  occ. eigenvalues --  -19.55163 -19.55162 -19.52345 -19.52344 -19.52054
  Beta  occ. eigenvalues --  -19.52053  -3.11208  -2.06505  -2.01093  -2.01022
  Beta  occ. eigenvalues --   -1.38087  -1.37847  -1.35265  -1.35146  -1.34897
  Beta  occ. eigenvalues --   -1.34894  -0.88855  -0.88787  -0.85797  -0.85773
  Beta  occ. eigenvalues --   -0.85571  -0.85539  -0.80585  -0.77956  -0.76353
  Beta  occ. eigenvalues --   -0.74839  -0.74804  -0.74735  -0.68189  -0.67718
  Beta  occ. eigenvalues --   -0.65280  -0.65112  -0.64954  -0.64743
  Beta virt. eigenvalues --   -0.30363  -0.27688  -0.27087  -0.25988  -0.25710
  Beta virt. eigenvalues --   -0.25605  -0.24897  -0.24680  -0.23552  -0.19874
  Beta virt. eigenvalues --   -0.18563  -0.18189  -0.17639  -0.17355  -0.17341
  Beta virt. eigenvalues --   -0.16590  -0.16499  -0.08511  -0.06986   0.02581
  Beta virt. eigenvalues --    0.03119   0.03514   0.06416   0.06435   0.06546
  Beta virt. eigenvalues --    0.10077   0.12289   0.13144   0.13906   0.14270
  Beta virt. eigenvalues --    0.14642   0.28515   0.29300   0.31153   0.41201
  Beta virt. eigenvalues --    0.41691   0.42577   0.46915   0.47216   0.48454
  Beta virt. eigenvalues --    0.53057   0.56975   0.57124   0.58124   0.58131
  Beta virt. eigenvalues --    0.60309   0.61076   0.62258   0.63816   0.64711
  Beta virt. eigenvalues --    0.68277   0.69352   0.72187   0.78637   0.85850
  Beta virt. eigenvalues --    0.86808   0.89636   0.90349   0.90464   0.90524
  Beta virt. eigenvalues --    0.90801   0.90851   0.92927   0.93159   0.95636
  Beta virt. eigenvalues --    0.95704   0.95936   0.96025   1.06895   1.16558
  Beta virt. eigenvalues --    1.17148   1.17502   1.23038   1.23286   1.26822
  Beta virt. eigenvalues --    1.28452   1.30881   1.33904   1.34181   1.34495
  Beta virt. eigenvalues --    1.40514   1.40740   1.40812   1.45813   1.47002
  Beta virt. eigenvalues --    1.55689   1.58034   1.59525   1.60349   1.60494
  Beta virt. eigenvalues --    1.61580   1.61850   1.61964   1.73542   1.74243
  Beta virt. eigenvalues --    1.74314   1.76710   1.80279   1.83283   1.96755
  Beta virt. eigenvalues --    1.97080   1.98062   1.98509   1.99946   2.02929
  Beta virt. eigenvalues --    2.04673   2.05890   2.06378   2.06776   2.11564
  Beta virt. eigenvalues --    2.15466   2.16338   2.21936   2.22078   2.23618
  Beta virt. eigenvalues --    2.30936   2.31809   2.37023   2.59081   2.72522
  Beta virt. eigenvalues --    2.73776   2.76525   2.76904   2.77022   2.77374
  Beta virt. eigenvalues --    2.80213   2.80295   2.82450   2.82477   2.82696
  Beta virt. eigenvalues --    2.82718   2.95728   2.96979   2.97522   2.97960
  Beta virt. eigenvalues --    2.98166   2.99470   3.26798   3.27497   3.28068
  Beta virt. eigenvalues --    3.29020   3.29338   3.32966   3.46193   3.46384
  Beta virt. eigenvalues --    3.49137   3.49603   3.50393   3.50415   4.47003
  Beta virt. eigenvalues --    4.49293   4.49497   4.49675   4.51731   4.52259
  Beta virt. eigenvalues --    4.62209   4.63344   4.64764   4.75375   4.82664
  Beta virt. eigenvalues --    4.92583   4.96103   4.96364   5.05720   5.12608
  Beta virt. eigenvalues --    5.18700   5.27965   5.28028   5.29055   5.29106
  Beta virt. eigenvalues --    5.29307   5.29381   6.56068   6.57020   6.61049
  Beta virt. eigenvalues --   21.65386  29.16327  29.17151  29.19886  49.44789
  Beta virt. eigenvalues --   49.46638  49.46904  49.47171  49.48143  49.57039
  Beta virt. eigenvalues --  127.08016 682.42807
     Alpha Molecular Orbital Coefficients:
                           1         2         3         4         5
                        (AG)--O   (AG)--O  (B1U)--O  (B2U)--O  (B3U)--O
     Eigenvalues --  -216.23505 -25.17549 -21.41025 -21.39191 -21.39171
   1 1   Cr 1S          0.45815  -0.15223   0.00000   0.00000   0.00000
   2        2S          0.41129  -0.23236   0.00000   0.00000   0.00000
   3        3S          0.22512  -0.11510   0.00000   0.00000   0.00000
   4        4S          0.01829   0.49168   0.00000   0.00000   0.00000
   5        5S         -0.00376   0.61892   0.00000   0.00000   0.00000
   6        6S          0.00125   0.06071   0.00000   0.00000   0.00000
   7        7S         -0.00069  -0.01606   0.00000   0.00000   0.00000
   8        8S          0.00043   0.00819   0.00000   0.00000   0.00000
   9        9S         -0.00013  -0.00277   0.00000   0.00000   0.00000
  10       10PX         0.00000   0.00000   0.00000   0.00000   0.69452
  11       10PY         0.00000   0.00000   0.00000   0.69451   0.00000
  12       10PZ         0.00000   0.00000   0.69418   0.00000   0.00000
  13       11PX         0.00000   0.00000   0.00000   0.00000   0.34370
  14       11PY         0.00000   0.00000   0.00000   0.34370   0.00000
  15       11PZ         0.00000   0.00000   0.34378   0.00000   0.00000
  16       12PX         0.00000   0.00000   0.00000   0.00000   0.07699
  17       12PY         0.00000   0.00000   0.00000   0.07699   0.00000
  18       12PZ         0.00000   0.00000   0.07783   0.00000   0.00000
  19       13PX         0.00000   0.00000   0.00000   0.00000  -0.00561
  20       13PY         0.00000   0.00000   0.00000  -0.00562   0.00000
  21       13PZ         0.00000   0.00000  -0.00655   0.00000   0.00000
  22       14PX         0.00000   0.00000   0.00000   0.00000   0.00236
  23       14PY         0.00000   0.00000   0.00000   0.00237   0.00000
  24       14PZ         0.00000   0.00000   0.00277   0.00000   0.00000
  25       15D 0        0.00000   0.00086   0.00000   0.00000   0.00000
  26       15D+1        0.00000   0.00000   0.00000   0.00000   0.00000
  27       15D-1        0.00000   0.00000   0.00000   0.00000   0.00000
  28       15D+2        0.00000  -0.00001   0.00000   0.00000   0.00000
  29       15D-2        0.00000   0.00000   0.00000   0.00000   0.00000
  30       16D 0       -0.00001  -0.00052   0.00000   0.00000   0.00000
  31       16D+1        0.00000   0.00000   0.00000   0.00000   0.00000
  32       16D-1        0.00000   0.00000   0.00000   0.00000   0.00000
  33       16D+2        0.00000   0.00000   0.00000   0.00000   0.00000
  34       16D-2        0.00000   0.00000   0.00000   0.00000   0.00000
  35       17D 0        0.00002   0.00050   0.00000   0.00000   0.00000
  36       17D+1        0.00000   0.00000   0.00000   0.00000   0.00000
  37       17D-1        0.00000   0.00000   0.00000   0.00000   0.00000
  38       17D+2        0.00000  -0.00001   0.00000   0.00000   0.00000
  39       17D-2        0.00000   0.00000   0.00000   0.00000   0.00000
  40       18F 0        0.00000   0.00000  -0.00002   0.00000   0.00000
  41       18F+1        0.00000   0.00000   0.00000   0.00000   0.00001
  42       18F-1        0.00000   0.00000   0.00000   0.00002   0.00000
  43       18F+2        0.00000   0.00000   0.00000   0.00000   0.00000
  44       18F-2        0.00000   0.00000   0.00000   0.00000   0.00000
  45       18F+3        0.00000   0.00000   0.00000   0.00000   0.00003
  46       18F-3        0.00000   0.00000   0.00000  -0.00003   0.00000
  47 2   O  1S          0.00000   0.00000   0.00000   0.00000   0.00000
  48        2S          0.00000  -0.00004   0.00000   0.00000  -0.00001
  49        2PX         0.00000   0.00004   0.00000   0.00000   0.00003
  50        2PY         0.00000   0.00000   0.00000   0.00000   0.00000
  51        2PZ         0.00000   0.00000   0.00000   0.00000   0.00000
  52        3S          0.00002   0.00037   0.00000   0.00000   0.00007
  53        3PX        -0.00001  -0.00022   0.00000   0.00000  -0.00013
  54        3PY         0.00000   0.00000   0.00000   0.00001   0.00000
  55        3PZ         0.00000   0.00000   0.00000   0.00000   0.00000
  56        4S         -0.00006  -0.00110   0.00000   0.00000   0.00007
  57        4PX         0.00006   0.00094   0.00000   0.00000   0.00045
  58        4PY         0.00000   0.00000   0.00000  -0.00002   0.00000
  59        4PZ         0.00000   0.00000  -0.00007   0.00000   0.00000
  60        5D 0        0.00000  -0.00002   0.00000   0.00000   0.00001
  61        5D+1        0.00000   0.00000  -0.00001   0.00000   0.00000
  62        5D-1        0.00000   0.00000   0.00000   0.00000   0.00000
  63        5D+2        0.00000  -0.00004   0.00000   0.00000   0.00000
  64        5D-2        0.00000   0.00000   0.00000   0.00000   0.00000
  65 3   O  1S          0.00000   0.00000   0.00000   0.00000   0.00000
  66        2S          0.00000  -0.00004   0.00000   0.00000   0.00001
  67        2PX         0.00000  -0.00004   0.00000   0.00000   0.00003
  68        2PY         0.00000   0.00000   0.00000   0.00000   0.00000
  69        2PZ         0.00000   0.00000   0.00000   0.00000   0.00000
  70        3S          0.00002   0.00037   0.00000   0.00000  -0.00007
  71        3PX         0.00001   0.00022   0.00000   0.00000  -0.00013
  72        3PY         0.00000   0.00000   0.00000   0.00001   0.00000
  73        3PZ         0.00000   0.00000   0.00000   0.00000   0.00000
  74        4S         -0.00006  -0.00110   0.00000   0.00000  -0.00007
  75        4PX        -0.00006  -0.00094   0.00000   0.00000   0.00045
  76        4PY         0.00000   0.00000   0.00000  -0.00002   0.00000
  77        4PZ         0.00000   0.00000  -0.00007   0.00000   0.00000
  78        5D 0        0.00000  -0.00002   0.00000   0.00000  -0.00001
  79        5D+1        0.00000   0.00000   0.00001   0.00000   0.00000
  80        5D-1        0.00000   0.00000   0.00000   0.00000   0.00000
  81        5D+2        0.00000  -0.00004   0.00000   0.00000   0.00000
  82        5D-2        0.00000   0.00000   0.00000   0.00000   0.00000
  83 4   O  1S          0.00000   0.00000   0.00000   0.00000   0.00000
  84        2S          0.00000  -0.00004  -0.00002   0.00000   0.00000
  85        2PX         0.00000   0.00000   0.00000   0.00000   0.00000
  86        2PY         0.00000   0.00000   0.00000   0.00000   0.00000
  87        2PZ         0.00000   0.00002   0.00001   0.00000   0.00000
  88        3S          0.00002   0.00044   0.00013   0.00000   0.00000
  89        3PX         0.00000   0.00000   0.00000   0.00000   0.00001
  90        3PY         0.00000   0.00000   0.00000  -0.00001   0.00000
  91        3PZ        -0.00001  -0.00015  -0.00013   0.00000   0.00000
  92        4S         -0.00008  -0.00158  -0.00006   0.00000   0.00000
  93        4PX         0.00000   0.00000   0.00000   0.00000  -0.00003
  94        4PY         0.00000   0.00000   0.00000  -0.00017   0.00000
  95        4PZ         0.00005   0.00100   0.00056   0.00000   0.00000
  96        5D 0        0.00000  -0.00006  -0.00004   0.00000   0.00000
  97        5D+1        0.00000   0.00000   0.00000   0.00000   0.00001
  98        5D-1        0.00000   0.00000   0.00000  -0.00002   0.00000
  99        5D+2        0.00000   0.00006   0.00000   0.00000   0.00000
 100        5D-2        0.00000   0.00000   0.00000   0.00000   0.00000
 101 5   O  1S          0.00000   0.00000   0.00000   0.00000   0.00000
 102        2S          0.00000  -0.00004   0.00002   0.00000   0.00000
 103        2PX         0.00000   0.00000   0.00000   0.00000   0.00000
 104        2PY         0.00000   0.00000   0.00000   0.00000   0.00000
 105        2PZ         0.00000  -0.00002   0.00001   0.00000   0.00000
 106        3S          0.00002   0.00044  -0.00013   0.00000   0.00000
 107        3PX         0.00000   0.00000   0.00000   0.00000   0.00001
 108        3PY         0.00000   0.00000   0.00000  -0.00001   0.00000
 109        3PZ         0.00001   0.00015  -0.00013   0.00000   0.00000
 110        4S         -0.00008  -0.00158   0.00006   0.00000   0.00000
 111        4PX         0.00000   0.00000   0.00000   0.00000  -0.00003
 112        4PY         0.00000   0.00000   0.00000  -0.00017   0.00000
 113        4PZ        -0.00005  -0.00100   0.00056   0.00000   0.00000
 114        5D 0        0.00000  -0.00006   0.00004   0.00000   0.00000
 115        5D+1        0.00000   0.00000   0.00000   0.00000  -0.00001
 116        5D-1        0.00000   0.00000   0.00000   0.00002   0.00000
 117        5D+2        0.00000   0.00006   0.00000   0.00000   0.00000
 118        5D-2        0.00000   0.00000   0.00000   0.00000   0.00000
 119 6   O  1S          0.00000   0.00000   0.00000   0.00000   0.00000
 120        2S          0.00000  -0.00004   0.00000  -0.00001   0.00000
 121        2PX         0.00000   0.00000   0.00000   0.00000   0.00000
 122        2PY         0.00000   0.00004   0.00000   0.00003   0.00000
 123        2PZ         0.00000   0.00000   0.00000   0.00000   0.00000
 124        3S          0.00002   0.00037   0.00000   0.00007   0.00000
 125        3PX         0.00000   0.00000   0.00000   0.00000   0.00000
 126        3PY        -0.00001  -0.00022   0.00000  -0.00013   0.00000
 127        3PZ         0.00000   0.00000   0.00000   0.00000   0.00000
 128        4S         -0.00006  -0.00110   0.00000   0.00007   0.00000
 129        4PX         0.00000   0.00000   0.00000   0.00000  -0.00010
 130        4PY         0.00006   0.00095   0.00000   0.00044   0.00000
 131        4PZ         0.00000   0.00000   0.00000   0.00000   0.00000
 132        5D 0        0.00000   0.00005   0.00000  -0.00001   0.00000
 133        5D+1        0.00000   0.00000   0.00000   0.00000   0.00000
 134        5D-1        0.00000   0.00000   0.00000   0.00000   0.00000
 135        5D+2        0.00000   0.00000   0.00000   0.00000   0.00000
 136        5D-2        0.00000   0.00000   0.00000   0.00000  -0.00002
 137 7   O  1S          0.00000   0.00000   0.00000   0.00000   0.00000
 138        2S          0.00000  -0.00004   0.00000   0.00001   0.00000
 139        2PX         0.00000   0.00000   0.00000   0.00000   0.00000
 140        2PY         0.00000  -0.00004   0.00000   0.00003   0.00000
 141        2PZ         0.00000   0.00000   0.00000   0.00000   0.00000
 142        3S          0.00002   0.00037   0.00000  -0.00007   0.00000
 143        3PX         0.00000   0.00000   0.00000   0.00000   0.00000
 144        3PY         0.00001   0.00022   0.00000  -0.00013   0.00000
 145        3PZ         0.00000   0.00000   0.00000   0.00000   0.00000
 146        4S         -0.00006  -0.00110   0.00000  -0.00007   0.00000
 147        4PX         0.00000   0.00000   0.00000   0.00000  -0.00010
 148        4PY        -0.00006  -0.00095   0.00000   0.00044   0.00000
 149        4PZ         0.00000   0.00000   0.00000   0.00000   0.00000
 150        5D 0        0.00000   0.00005   0.00000   0.00001   0.00000
 151        5D+1        0.00000   0.00000   0.00000   0.00000   0.00000
 152        5D-1        0.00000   0.00000   0.00000   0.00000   0.00000
 153        5D+2        0.00000   0.00000   0.00000   0.00000   0.00000
 154        5D-2        0.00000   0.00000   0.00000   0.00000   0.00002
 155 8   H  1S          0.00000   0.00002   0.00000   0.00000   0.00000
 156        2S          0.00000  -0.00005   0.00005   0.00000  -0.00016
 157        3S          0.00001   0.00014   0.00003   0.00000  -0.00001
 158        4PX        -0.00001  -0.00013  -0.00002   0.00000  -0.00005
 159        4PY         0.00000   0.00000   0.00000   0.00000   0.00000
 160        4PZ         0.00000   0.00002  -0.00001   0.00000   0.00006
 161 9   H  1S          0.00000   0.00002   0.00000   0.00000   0.00000
 162        2S          0.00000  -0.00005  -0.00005   0.00000  -0.00016
 163        3S          0.00001   0.00014  -0.00003   0.00000  -0.00001
 164        4PX        -0.00001  -0.00013   0.00002   0.00000  -0.00005
 165        4PY         0.00000   0.00000   0.00000   0.00000   0.00000
 166        4PZ         0.00000  -0.00002  -0.00001   0.00000  -0.00006
 167 10  H  1S          0.00000   0.00003  -0.00001   0.00001   0.00000
 168        2S          0.00000   0.00001  -0.00014  -0.00013   0.00000
 169        3S          0.00001   0.00015  -0.00002  -0.00001   0.00000
 170        4PX         0.00000   0.00000   0.00000   0.00000   0.00001
 171        4PY         0.00000   0.00000  -0.00007  -0.00002   0.00000
 172        4PZ        -0.00001  -0.00013  -0.00007   0.00004   0.00000
 173 11  H  1S          0.00000   0.00003  -0.00001  -0.00001   0.00000
 174        2S          0.00000   0.00001  -0.00014   0.00013   0.00000
 175        3S          0.00001   0.00015  -0.00002   0.00001   0.00000
 176        4PX         0.00000   0.00000   0.00000   0.00000   0.00001
 177        4PY         0.00000   0.00000   0.00007  -0.00002   0.00000
 178        4PZ        -0.00001  -0.00013  -0.00007  -0.00004   0.00000
 179 12  H  1S          0.00000   0.00003   0.00001  -0.00001   0.00000
 180        2S          0.00000   0.00001   0.00014   0.00013   0.00000
 181        3S          0.00001   0.00015   0.00002   0.00001   0.00000
 182        4PX         0.00000   0.00000   0.00000   0.00000   0.00001
 183        4PY         0.00000   0.00000  -0.00007  -0.00002   0.00000
 184        4PZ         0.00001   0.00013  -0.00007   0.00004   0.00000
 185 13  H  1S          0.00000   0.00003   0.00001   0.00001   0.00000
 186        2S          0.00000   0.00001   0.00014  -0.00013   0.00000
 187        3S          0.00001   0.00015   0.00002  -0.00001   0.00000
 188        4PX         0.00000   0.00000   0.00000   0.00000   0.00001
 189        4PY         0.00000   0.00000   0.00007  -0.00002   0.00000
 190        4PZ         0.00001   0.00013  -0.00007  -0.00004   0.00000
 191 14  H  1S          0.00000   0.00002   0.00000   0.00000  -0.00001
 192        2S          0.00000  -0.00005   0.00000  -0.00016   0.00008
 193        3S          0.00001   0.00014   0.00000  -0.00001   0.00001
 194        4PX         0.00000   0.00003   0.00000   0.00006  -0.00001
 195        4PY        -0.00001  -0.00013   0.00000  -0.00005  -0.00003
 196        4PZ         0.00000   0.00000   0.00000   0.00000   0.00000
 197 15  H  1S          0.00000   0.00002   0.00000   0.00000   0.00001
 198        2S          0.00000  -0.00005   0.00000  -0.00016  -0.00008
 199        3S          0.00001   0.00014   0.00000  -0.00001  -0.00001
 200        4PX         0.00000  -0.00003   0.00000  -0.00006  -0.00001
 201        4PY        -0.00001  -0.00013   0.00000  -0.00005   0.00003
 202        4PZ         0.00000   0.00000   0.00000   0.00000   0.00000
 203 16  H  1S          0.00000   0.00002   0.00000   0.00000   0.00001
 204        2S          0.00000  -0.00005   0.00000   0.00016  -0.00008
 205        3S          0.00001   0.00014   0.00000   0.00001  -0.00001
 206        4PX         0.00000  -0.00003   0.00000   0.00006  -0.00001
 207        4PY         0.00001   0.00013   0.00000  -0.00005  -0.00003
 208        4PZ         0.00000   0.00000   0.00000   0.00000   0.00000
 209 17  H  1S          0.00000   0.00002   0.00000   0.00000  -0.00001
 210        2S          0.00000  -0.00005   0.00000   0.00016   0.00008
 211        3S          0.00001   0.00014   0.00000   0.00001   0.00001
 212        4PX         0.00000   0.00003   0.00000  -0.00006  -0.00001
 213        4PY         0.00001   0.00013   0.00000  -0.00005   0.00003
 214        4PZ         0.00000   0.00000   0.00000   0.00000   0.00000
 215 18  H  1S          0.00000   0.00002   0.00000   0.00000   0.00000
 216        2S          0.00000  -0.00005  -0.00005   0.00000   0.00016
 217        3S          0.00001   0.00014  -0.00003   0.00000   0.00001
 218        4PX         0.00001   0.00013  -0.00002   0.00000  -0.00005
 219        4PY         0.00000   0.00000   0.00000   0.00000   0.00000
 220        4PZ         0.00000  -0.00002  -0.00001   0.00000   0.00006
 221 19  H  1S          0.00000   0.00002   0.00000   0.00000   0.00000
 222        2S          0.00000  -0.00005   0.00005   0.00000   0.00016
 223        3S          0.00001   0.00014   0.00003   0.00000   0.00001
 224        4PX         0.00001   0.00013   0.00002   0.00000  -0.00005
 225        4PY         0.00000   0.00000   0.00000   0.00000   0.00000
 226        4PZ         0.00000   0.00002  -0.00001   0.00000  -0.00006
                           6         7         8         9        10
                        (AG)--O  (B1U)--O   (AG)--O  (B2U)--O   (AG)--O
     Eigenvalues --   -19.55149 -19.55148 -19.52415 -19.52414 -19.52121
   1 1   Cr 1S          0.00000   0.00000   0.00000   0.00000   0.00000
   2        2S          0.00002   0.00000   0.00002   0.00000   0.00002
   3        3S         -0.00005   0.00000  -0.00005   0.00000  -0.00005
   4        4S          0.00016   0.00000   0.00017   0.00000   0.00017
   5        5S         -0.00035   0.00000  -0.00036   0.00000  -0.00036
   6        6S          0.00095   0.00000   0.00098   0.00000   0.00096
   7        7S         -0.00191   0.00000  -0.00182   0.00000  -0.00180
   8        8S          0.00413   0.00000   0.00320   0.00000   0.00315
   9        9S          0.00035   0.00000   0.00078   0.00000   0.00085
  10       10PX         0.00000   0.00000   0.00000   0.00000   0.00000
  11       10PY         0.00000   0.00000   0.00000   0.00002   0.00000
  12       10PZ         0.00000   0.00002   0.00000   0.00000   0.00000
  13       11PX         0.00000   0.00000   0.00000   0.00000   0.00000
  14       11PY         0.00000   0.00000   0.00000  -0.00012   0.00000
  15       11PZ         0.00000  -0.00013   0.00000   0.00000   0.00000
  16       12PX         0.00000   0.00000   0.00000   0.00000   0.00000
  17       12PY         0.00000   0.00000   0.00000   0.00036   0.00000
  18       12PZ         0.00000   0.00039   0.00000   0.00000   0.00000
  19       13PX         0.00000   0.00000   0.00000   0.00000   0.00000
  20       13PY         0.00000   0.00000   0.00000  -0.00068   0.00000
  21       13PZ         0.00000  -0.00080   0.00000   0.00000   0.00000
  22       14PX         0.00000   0.00000   0.00000   0.00000   0.00000
  23       14PY         0.00000   0.00000   0.00000   0.00072   0.00000
  24       14PZ         0.00000   0.00100   0.00000   0.00000   0.00000
  25       15D 0        0.00004   0.00000  -0.00002   0.00000  -0.00002
  26       15D+1        0.00000   0.00000   0.00000   0.00000   0.00000
  27       15D-1        0.00000   0.00000   0.00000   0.00000   0.00000
  28       15D+2        0.00000   0.00000  -0.00005   0.00000   0.00005
  29       15D-2        0.00000   0.00000   0.00000   0.00000   0.00000
  30       16D 0       -0.00021   0.00000   0.00009   0.00000   0.00009
  31       16D+1        0.00000   0.00000   0.00000   0.00000   0.00000
  32       16D-1        0.00000   0.00000   0.00000   0.00000   0.00000
  33       16D+2        0.00000   0.00000   0.00023   0.00000  -0.00023
  34       16D-2        0.00000   0.00000   0.00000   0.00000   0.00000
  35       17D 0        0.00104   0.00000  -0.00023   0.00000  -0.00022
  36       17D+1        0.00000   0.00000   0.00000   0.00000   0.00000
  37       17D-1        0.00000   0.00000   0.00000   0.00000   0.00000
  38       17D+2       -0.00001   0.00000  -0.00068   0.00000   0.00068
  39       17D-2        0.00000   0.00000   0.00000   0.00000   0.00000
  40       18F 0        0.00000   0.00013   0.00000   0.00000   0.00000
  41       18F+1        0.00000   0.00000   0.00000   0.00000   0.00000
  42       18F-1        0.00000   0.00000   0.00000  -0.00010   0.00000
  43       18F+2        0.00000  -0.00001   0.00000   0.00000   0.00000
  44       18F-2        0.00000   0.00000   0.00000   0.00000   0.00000
  45       18F+3        0.00000   0.00000   0.00000   0.00000   0.00000
  46       18F-3        0.00000   0.00000   0.00000  -0.00010   0.00000
  47 2   O  1S          0.00010   0.00000   0.00089   0.00000   0.39009
  48        2S          0.00006   0.00000   0.00073   0.00000   0.33164
  49        2PX         0.00005   0.00000   0.00005   0.00000   0.00072
  50        2PY         0.00000   0.00000   0.00000   0.00001   0.00000
  51        2PZ         0.00000   0.00001   0.00000   0.00000   0.00000
  52        3S          0.00024   0.00000   0.00023   0.00000   0.00999
  53        3PX        -0.00021   0.00000  -0.00020   0.00000   0.00027
  54        3PY         0.00000   0.00000   0.00000  -0.00002   0.00000
  55        3PZ         0.00000  -0.00001   0.00000   0.00000   0.00000
  56        4S         -0.00068   0.00000  -0.00058   0.00000  -0.00268
  57        4PX         0.00068   0.00000   0.00060   0.00000   0.00159
  58        4PY         0.00000   0.00000   0.00000   0.00000   0.00000
  59        4PZ         0.00000   0.00025   0.00000   0.00000   0.00000
  60        5D 0       -0.00002   0.00000  -0.00001   0.00000   0.00035
  61        5D+1        0.00000   0.00004   0.00000   0.00000   0.00000
  62        5D-1        0.00000   0.00000   0.00000   0.00000   0.00000
  63        5D+2       -0.00001   0.00000   0.00000   0.00000   0.00025
  64        5D-2        0.00000   0.00000   0.00000   0.00001   0.00000
  65 3   O  1S          0.00010   0.00000   0.00089   0.00000   0.39009
  66        2S          0.00006   0.00000   0.00073   0.00000   0.33164
  67        2PX        -0.00005   0.00000  -0.00005   0.00000  -0.00072
  68        2PY         0.00000   0.00000   0.00000   0.00001   0.00000
  69        2PZ         0.00000   0.00001   0.00000   0.00000   0.00000
  70        3S          0.00024   0.00000   0.00023   0.00000   0.00999
  71        3PX         0.00021   0.00000   0.00020   0.00000  -0.00027
  72        3PY         0.00000   0.00000   0.00000  -0.00002   0.00000
  73        3PZ         0.00000  -0.00001   0.00000   0.00000   0.00000
  74        4S         -0.00068   0.00000  -0.00058   0.00000  -0.00268
  75        4PX        -0.00068   0.00000  -0.00060   0.00000  -0.00159
  76        4PY         0.00000   0.00000   0.00000   0.00000   0.00000
  77        4PZ         0.00000   0.00025   0.00000   0.00000   0.00000
  78        5D 0       -0.00002   0.00000  -0.00001   0.00000   0.00035
  79        5D+1        0.00000  -0.00004   0.00000   0.00000   0.00000
  80        5D-1        0.00000   0.00000   0.00000   0.00000   0.00000
  81        5D+2       -0.00001   0.00000   0.00000   0.00000   0.00025
  82        5D-2        0.00000   0.00000   0.00000  -0.00001   0.00000
  83 4   O  1S          0.39009   0.39009  -0.00011   0.00000  -0.00010
  84        2S          0.33162   0.33166  -0.00012   0.00000  -0.00011
  85        2PX         0.00000   0.00000   0.00000   0.00000   0.00000
  86        2PY         0.00000   0.00000   0.00000   0.00001   0.00000
  87        2PZ         0.00062   0.00056   0.00005   0.00000   0.00004
  88        3S          0.01015   0.00977   0.00025   0.00000   0.00025
  89        3PX         0.00000   0.00000   0.00000   0.00000   0.00000
  90        3PY         0.00000   0.00000   0.00000  -0.00001   0.00000
  91        3PZ         0.00024   0.00053  -0.00021   0.00000  -0.00019
  92        4S         -0.00310  -0.00216  -0.00075   0.00000  -0.00066
  93        4PX         0.00000   0.00000   0.00000   0.00000   0.00000
  94        4PY         0.00000   0.00000   0.00000   0.00024   0.00000
  95        4PZ         0.00200   0.00065   0.00067   0.00000   0.00070
  96        5D 0       -0.00001   0.00004  -0.00001   0.00000  -0.00001
  97        5D+1        0.00000   0.00000   0.00000   0.00000   0.00000
  98        5D-1        0.00000   0.00000   0.00000   0.00004   0.00000
  99        5D+2       -0.00042  -0.00045   0.00002   0.00000   0.00001
 100        5D-2        0.00000   0.00000   0.00000   0.00000   0.00000
 101 5   O  1S          0.39009  -0.39009  -0.00011   0.00000  -0.00010
 102        2S          0.33162  -0.33166  -0.00012   0.00000  -0.00011
 103        2PX         0.00000   0.00000   0.00000   0.00000   0.00000
 104        2PY         0.00000   0.00000   0.00000   0.00001   0.00000
 105        2PZ        -0.00062   0.00056  -0.00005   0.00000  -0.00004
 106        3S          0.01015  -0.00977   0.00025   0.00000   0.00025
 107        3PX         0.00000   0.00000   0.00000   0.00000   0.00000
 108        3PY         0.00000   0.00000   0.00000  -0.00001   0.00000
 109        3PZ        -0.00024   0.00053   0.00021   0.00000   0.00019
 110        4S         -0.00310   0.00216  -0.00075   0.00000  -0.00066
 111        4PX         0.00000   0.00000   0.00000   0.00000   0.00000
 112        4PY         0.00000   0.00000   0.00000   0.00024   0.00000
 113        4PZ        -0.00200   0.00065  -0.00067   0.00000  -0.00070
 114        5D 0       -0.00001  -0.00004  -0.00001   0.00000  -0.00001
 115        5D+1        0.00000   0.00000   0.00000   0.00000   0.00000
 116        5D-1        0.00000   0.00000   0.00000  -0.00004   0.00000
 117        5D+2       -0.00042   0.00045   0.00002   0.00000   0.00001
 118        5D-2        0.00000   0.00000   0.00000   0.00000   0.00000
 119 6   O  1S          0.00011   0.00000   0.39009   0.39009  -0.00089
 120        2S          0.00006   0.00000   0.33164   0.33168  -0.00078
 121        2PX         0.00000   0.00000   0.00000   0.00000   0.00000
 122        2PY         0.00005   0.00000   0.00071   0.00065   0.00005
 123        2PZ         0.00000   0.00001   0.00000   0.00000   0.00000
 124        3S          0.00024   0.00000   0.00999   0.00971   0.00018
 125        3PX         0.00000   0.00000   0.00000   0.00000   0.00000
 126        3PY        -0.00019   0.00000   0.00027   0.00055  -0.00020
 127        3PZ         0.00000  -0.00004   0.00000   0.00000   0.00000
 128        4S         -0.00058   0.00000  -0.00265  -0.00218  -0.00050
 129        4PX         0.00000   0.00000   0.00000   0.00000   0.00000
 130        4PY         0.00071   0.00000   0.00162   0.00048   0.00063
 131        4PZ         0.00000   0.00005   0.00000   0.00000   0.00000
 132        5D 0        0.00001   0.00000  -0.00039  -0.00041   0.00001
 133        5D+1        0.00000   0.00000   0.00000   0.00000   0.00000
 134        5D-1        0.00000   0.00001   0.00000   0.00000   0.00000
 135        5D+2        0.00000   0.00000   0.00018   0.00017  -0.00001
 136        5D-2        0.00000   0.00000   0.00000   0.00000   0.00000
 137 7   O  1S          0.00011   0.00000   0.39009  -0.39009  -0.00089
 138        2S          0.00006   0.00000   0.33164  -0.33168  -0.00078
 139        2PX         0.00000   0.00000   0.00000   0.00000   0.00000
 140        2PY        -0.00005   0.00000  -0.00071   0.00065  -0.00005
 141        2PZ         0.00000   0.00001   0.00000   0.00000   0.00000
 142        3S          0.00024   0.00000   0.00999  -0.00971   0.00018
 143        3PX         0.00000   0.00000   0.00000   0.00000   0.00000
 144        3PY         0.00019   0.00000  -0.00027   0.00055   0.00020
 145        3PZ         0.00000  -0.00004   0.00000   0.00000   0.00000
 146        4S         -0.00058   0.00000  -0.00265   0.00218  -0.00050
 147        4PX         0.00000   0.00000   0.00000   0.00000   0.00000
 148        4PY        -0.00071   0.00000  -0.00162   0.00048  -0.00063
 149        4PZ         0.00000   0.00005   0.00000   0.00000   0.00000
 150        5D 0        0.00001   0.00000  -0.00039   0.00041   0.00001
 151        5D+1        0.00000   0.00000   0.00000   0.00000   0.00000
 152        5D-1        0.00000  -0.00001   0.00000   0.00000   0.00000
 153        5D+2        0.00000   0.00000   0.00018  -0.00017  -0.00001
 154        5D-2        0.00000   0.00000   0.00000   0.00000   0.00000
 155 8   H  1S          0.00001   0.00004   0.00000   0.00000  -0.00008
 156        2S         -0.00001  -0.00026   0.00004   0.00000  -0.00108
 157        3S         -0.00016   0.00008  -0.00024   0.00000   0.00029
 158        4PX        -0.00007   0.00006  -0.00005   0.00000   0.00048
 159        4PY         0.00000   0.00000   0.00000  -0.00001   0.00000
 160        4PZ         0.00000   0.00003   0.00001   0.00000   0.00094
 161 9   H  1S          0.00001  -0.00004   0.00000   0.00000  -0.00008
 162        2S         -0.00001   0.00026   0.00004   0.00000  -0.00108
 163        3S         -0.00016  -0.00008  -0.00024   0.00000   0.00029
 164        4PX        -0.00007  -0.00006  -0.00005   0.00000   0.00048
 165        4PY         0.00000   0.00000   0.00000  -0.00001   0.00000
 166        4PZ         0.00000   0.00003  -0.00001   0.00000  -0.00094
 167 10  H  1S         -0.00007  -0.00007   0.00001  -0.00004   0.00001
 168        2S         -0.00114  -0.00100   0.00001   0.00027  -0.00001
 169        3S          0.00030   0.00054  -0.00022  -0.00012  -0.00027
 170        4PX         0.00000   0.00000   0.00000   0.00000   0.00000
 171        4PY        -0.00098  -0.00090   0.00001   0.00002  -0.00002
 172        4PZ         0.00040   0.00054  -0.00006  -0.00006  -0.00005
 173 11  H  1S         -0.00007  -0.00007   0.00001   0.00004   0.00001
 174        2S         -0.00114  -0.00100   0.00001  -0.00027  -0.00001
 175        3S          0.00030   0.00054  -0.00022   0.00012  -0.00027
 176        4PX         0.00000   0.00000   0.00000   0.00000   0.00000
 177        4PY         0.00098   0.00090  -0.00001   0.00002   0.00002
 178        4PZ         0.00040   0.00054  -0.00006   0.00006  -0.00005
 179 12  H  1S         -0.00007   0.00007   0.00001   0.00004   0.00001
 180        2S         -0.00114   0.00100   0.00001  -0.00027  -0.00001
 181        3S          0.00030  -0.00054  -0.00022   0.00012  -0.00027
 182        4PX         0.00000   0.00000   0.00000   0.00000   0.00000
 183        4PY         0.00098  -0.00090  -0.00001   0.00002   0.00002
 184        4PZ        -0.00040   0.00054   0.00006  -0.00006   0.00005
 185 13  H  1S         -0.00007   0.00007   0.00001  -0.00004   0.00001
 186        2S         -0.00114   0.00100   0.00001   0.00027  -0.00001
 187        3S          0.00030  -0.00054  -0.00022  -0.00012  -0.00027
 188        4PX         0.00000   0.00000   0.00000   0.00000   0.00000
 189        4PY        -0.00098   0.00090   0.00001   0.00002  -0.00002
 190        4PZ        -0.00040   0.00054   0.00006   0.00006   0.00005
 191 14  H  1S          0.00001   0.00000  -0.00008  -0.00007   0.00001
 192        2S         -0.00005   0.00000  -0.00111  -0.00093  -0.00003
 193        3S         -0.00019   0.00000   0.00031   0.00054  -0.00021
 194        4PX         0.00003   0.00000   0.00095   0.00086   0.00001
 195        4PY        -0.00005   0.00000   0.00048   0.00058  -0.00005
 196        4PZ         0.00000  -0.00002   0.00000   0.00000   0.00000
 197 15  H  1S          0.00001   0.00000  -0.00008  -0.00007   0.00001
 198        2S         -0.00005   0.00000  -0.00111  -0.00093  -0.00003
 199        3S         -0.00019   0.00000   0.00031   0.00054  -0.00021
 200        4PX        -0.00003   0.00000  -0.00095  -0.00086  -0.00001
 201        4PY        -0.00005   0.00000   0.00048   0.00058  -0.00005
 202        4PZ         0.00000  -0.00002   0.00000   0.00000   0.00000
 203 16  H  1S          0.00001   0.00000  -0.00008   0.00007   0.00001
 204        2S         -0.00005   0.00000  -0.00111   0.00093  -0.00003
 205        3S         -0.00019   0.00000   0.00031  -0.00054  -0.00021
 206        4PX        -0.00003   0.00000  -0.00095   0.00086  -0.00001
 207        4PY         0.00005   0.00000  -0.00048   0.00058   0.00005
 208        4PZ         0.00000  -0.00002   0.00000   0.00000   0.00000
 209 17  H  1S          0.00001   0.00000  -0.00008   0.00007   0.00001
 210        2S         -0.00005   0.00000  -0.00111   0.00093  -0.00003
 211        3S         -0.00019   0.00000   0.00031  -0.00054  -0.00021
 212        4PX         0.00003   0.00000   0.00095  -0.00086   0.00001
 213        4PY         0.00005   0.00000  -0.00048   0.00058   0.00005
 214        4PZ         0.00000  -0.00002   0.00000   0.00000   0.00000
 215 18  H  1S          0.00001  -0.00004   0.00000   0.00000  -0.00008
 216        2S         -0.00001   0.00026   0.00004   0.00000  -0.00108
 217        3S         -0.00016  -0.00008  -0.00024   0.00000   0.00029
 218        4PX         0.00007   0.00006   0.00005   0.00000  -0.00048
 219        4PY         0.00000   0.00000   0.00000  -0.00001   0.00000
 220        4PZ         0.00000   0.00003  -0.00001   0.00000  -0.00094
 221 19  H  1S          0.00001   0.00004   0.00000   0.00000  -0.00008
 222        2S         -0.00001  -0.00026   0.00004   0.00000  -0.00108
 223        3S         -0.00016   0.00008  -0.00024   0.00000   0.00029
 224        4PX         0.00007  -0.00006   0.00005   0.00000  -0.00048
 225        4PY         0.00000   0.00000   0.00000  -0.00001   0.00000
 226        4PZ         0.00000   0.00003   0.00001   0.00000   0.00094
                          11        12        13        14        15
                       (B3U)--O   (AG)--O  (B1U)--O  (B2U)--O  (B3U)--O
     Eigenvalues --   -19.52120  -3.27755  -2.21237  -2.21128  -2.21045
   1 1   Cr 1S          0.00000   0.05741   0.00000   0.00000   0.00000
   2        2S          0.00000   0.09190   0.00000   0.00000   0.00000
   3        3S          0.00000   0.05160   0.00000   0.00000   0.00000
   4        4S          0.00000  -0.28940   0.00000   0.00000   0.00000
   5        5S          0.00000  -0.49682   0.00000   0.00000   0.00000
   6        6S          0.00000   0.67299   0.00000   0.00000   0.00000
   7        7S          0.00000   0.58144   0.00000   0.00000   0.00000
   8        8S          0.00000   0.01824   0.00000   0.00000   0.00000
   9        9S          0.00000  -0.01061   0.00000   0.00000   0.00000
  10       10PX         0.00002   0.00000   0.00000   0.00000  -0.27586
  11       10PY         0.00000   0.00000   0.00000  -0.27582   0.00000
  12       10PZ         0.00000   0.00000  -0.27602   0.00000   0.00000
  13       11PX        -0.00012   0.00000   0.00000   0.00000  -0.13166
  14       11PY         0.00000   0.00000   0.00000  -0.13164   0.00000
  15       11PZ         0.00000   0.00000  -0.13133   0.00000   0.00000
  16       12PX         0.00037   0.00000   0.00000   0.00000   0.31648
  17       12PY         0.00000   0.00000   0.00000   0.31634   0.00000
  18       12PZ         0.00000   0.00000   0.31757   0.00000   0.00000
  19       13PX        -0.00069   0.00000   0.00000   0.00000   0.56757
  20       13PY         0.00000   0.00000   0.00000   0.56769   0.00000
  21       13PZ         0.00000   0.00000   0.56436   0.00000   0.00000
  22       14PX         0.00074   0.00000   0.00000   0.00000   0.27995
  23       14PY         0.00000   0.00000   0.00000   0.27978   0.00000
  24       14PZ         0.00000   0.00000   0.28075   0.00000   0.00000
  25       15D 0        0.00000   0.00203   0.00000   0.00000   0.00000
  26       15D+1        0.00000   0.00000   0.00000   0.00000   0.00000
  27       15D-1        0.00000   0.00000   0.00000   0.00000   0.00000
  28       15D+2        0.00000  -0.00006   0.00000   0.00000   0.00000
  29       15D-2        0.00000   0.00000   0.00000   0.00000   0.00000
  30       16D 0        0.00000   0.00131   0.00000   0.00000   0.00000
  31       16D+1        0.00000   0.00000   0.00000   0.00000   0.00000
  32       16D-1        0.00000   0.00000   0.00000   0.00000   0.00000
  33       16D+2        0.00000  -0.00012   0.00000   0.00000   0.00000
  34       16D-2        0.00000   0.00000   0.00000   0.00000   0.00000
  35       17D 0        0.00000   0.00055   0.00000   0.00000   0.00000
  36       17D+1        0.00000   0.00000   0.00000   0.00000   0.00000
  37       17D-1        0.00000   0.00000   0.00000   0.00000   0.00000
  38       17D+2        0.00000  -0.00002   0.00000   0.00000   0.00000
  39       17D-2        0.00000   0.00000   0.00000   0.00000   0.00000
  40       18F 0        0.00000   0.00000  -0.00127   0.00000   0.00000
  41       18F+1       -0.00008   0.00000   0.00000   0.00000   0.00339
  42       18F-1        0.00000   0.00000   0.00000   0.00325   0.00000
  43       18F+2        0.00000   0.00000  -0.00014   0.00000   0.00000
  44       18F-2        0.00000   0.00000   0.00000   0.00000   0.00000
  45       18F+3        0.00011   0.00000   0.00000   0.00000  -0.00026
  46       18F-3        0.00000   0.00000   0.00000   0.00016   0.00000
  47 2   O  1S          0.39009  -0.00010   0.00000   0.00000  -0.00091
  48        2S          0.33168  -0.00014   0.00000   0.00000  -0.00139
  49        2PX         0.00065  -0.00017   0.00000   0.00000  -0.00135
  50        2PY         0.00000   0.00000   0.00000   0.00018   0.00000
  51        2PZ         0.00000   0.00000   0.00016   0.00000   0.00000
  52        3S          0.00971   0.00023   0.00000   0.00000   0.00298
  53        3PX         0.00057  -0.00007   0.00000   0.00000  -0.00146
  54        3PY         0.00000   0.00000   0.00000  -0.00009   0.00000
  55        3PZ         0.00000   0.00000   0.00018   0.00000   0.00000
  56        4S         -0.00214  -0.00056   0.00000   0.00000   0.00415
  57        4PX         0.00047  -0.00142   0.00000   0.00000  -0.00622
  58        4PY         0.00000   0.00000   0.00000   0.00150   0.00000
  59        4PZ         0.00000   0.00000   0.00353   0.00000   0.00000
  60        5D 0        0.00035  -0.00013   0.00000   0.00000  -0.00025
  61        5D+1        0.00000   0.00000   0.00008   0.00000   0.00000
  62        5D-1        0.00000   0.00000   0.00000   0.00000   0.00000
  63        5D+2        0.00027   0.00019   0.00000   0.00000   0.00055
  64        5D-2        0.00000   0.00000   0.00000  -0.00021   0.00000
  65 3   O  1S         -0.39009  -0.00010   0.00000   0.00000   0.00091
  66        2S         -0.33168  -0.00014   0.00000   0.00000   0.00139
  67        2PX         0.00065   0.00017   0.00000   0.00000  -0.00135
  68        2PY         0.00000   0.00000   0.00000   0.00018   0.00000
  69        2PZ         0.00000   0.00000   0.00016   0.00000   0.00000
  70        3S         -0.00971   0.00023   0.00000   0.00000  -0.00298
  71        3PX         0.00057   0.00007   0.00000   0.00000  -0.00146
  72        3PY         0.00000   0.00000   0.00000  -0.00009   0.00000
  73        3PZ         0.00000   0.00000   0.00018   0.00000   0.00000
  74        4S          0.00214  -0.00056   0.00000   0.00000  -0.00415
  75        4PX         0.00047   0.00142   0.00000   0.00000  -0.00622
  76        4PY         0.00000   0.00000   0.00000   0.00150   0.00000
  77        4PZ         0.00000   0.00000   0.00353   0.00000   0.00000
  78        5D 0       -0.00035  -0.00013   0.00000   0.00000   0.00025
  79        5D+1        0.00000   0.00000  -0.00008   0.00000   0.00000
  80        5D-1        0.00000   0.00000   0.00000   0.00000   0.00000
  81        5D+2       -0.00027   0.00019   0.00000   0.00000  -0.00055
  82        5D-2        0.00000   0.00000   0.00000   0.00021   0.00000
  83 4   O  1S          0.00000  -0.00025  -0.00194   0.00000   0.00000
  84        2S          0.00000  -0.00039  -0.00301   0.00000   0.00000
  85        2PX         0.00001   0.00000   0.00000   0.00000   0.00033
  86        2PY         0.00000   0.00000   0.00000   0.00035   0.00000
  87        2PZ         0.00000  -0.00032  -0.00279   0.00000   0.00000
  88        3S          0.00000   0.00087   0.00758   0.00000   0.00000
  89        3PX        -0.00004   0.00000   0.00000   0.00000   0.00016
  90        3PY         0.00000   0.00000   0.00000   0.00047   0.00000
  91        3PZ         0.00000  -0.00082  -0.00396   0.00000   0.00000
  92        4S          0.00000  -0.00021   0.00746   0.00000   0.00000
  93        4PX         0.00004   0.00000   0.00000   0.00000   0.00200
  94        4PY         0.00000   0.00000   0.00000   0.00532   0.00000
  95        4PZ         0.00000  -0.00135  -0.00660   0.00000   0.00000
  96        5D 0        0.00000   0.00049   0.00091   0.00000   0.00000
  97        5D+1        0.00001   0.00000   0.00000   0.00000  -0.00038
  98        5D-1        0.00000   0.00000   0.00000   0.00001   0.00000
  99        5D+2        0.00000   0.00000  -0.00013   0.00000   0.00000
 100        5D-2        0.00000   0.00000   0.00000   0.00000   0.00000
 101 5   O  1S          0.00000  -0.00025   0.00194   0.00000   0.00000
 102        2S          0.00000  -0.00039   0.00301   0.00000   0.00000
 103        2PX         0.00001   0.00000   0.00000   0.00000   0.00033
 104        2PY         0.00000   0.00000   0.00000   0.00035   0.00000
 105        2PZ         0.00000   0.00032  -0.00279   0.00000   0.00000
 106        3S          0.00000   0.00087  -0.00758   0.00000   0.00000
 107        3PX        -0.00004   0.00000   0.00000   0.00000   0.00016
 108        3PY         0.00000   0.00000   0.00000   0.00047   0.00000
 109        3PZ         0.00000   0.00082  -0.00396   0.00000   0.00000
 110        4S          0.00000  -0.00021  -0.00746   0.00000   0.00000
 111        4PX         0.00004   0.00000   0.00000   0.00000   0.00200
 112        4PY         0.00000   0.00000   0.00000   0.00532   0.00000
 113        4PZ         0.00000   0.00135  -0.00660   0.00000   0.00000
 114        5D 0        0.00000   0.00049  -0.00091   0.00000   0.00000
 115        5D+1       -0.00001   0.00000   0.00000   0.00000   0.00038
 116        5D-1        0.00000   0.00000   0.00000  -0.00001   0.00000
 117        5D+2        0.00000   0.00000   0.00013   0.00000   0.00000
 118        5D-2        0.00000   0.00000   0.00000   0.00000   0.00000
 119 6   O  1S          0.00000  -0.00010   0.00000  -0.00093   0.00000
 120        2S          0.00000  -0.00014   0.00000  -0.00141   0.00000
 121        2PX         0.00000   0.00000   0.00000   0.00000   0.00018
 122        2PY         0.00000  -0.00017   0.00000  -0.00136   0.00000
 123        2PZ         0.00000   0.00000   0.00016   0.00000   0.00000
 124        3S          0.00000   0.00025   0.00000   0.00306   0.00000
 125        3PX         0.00000   0.00000   0.00000   0.00000   0.00018
 126        3PY         0.00000  -0.00008   0.00000  -0.00152   0.00000
 127        3PZ         0.00000   0.00000  -0.00005   0.00000   0.00000
 128        4S          0.00000  -0.00066   0.00000   0.00413   0.00000
 129        4PX         0.00015   0.00000   0.00000   0.00000   0.00416
 130        4PY         0.00000  -0.00148   0.00000  -0.00620   0.00000
 131        4PZ         0.00000   0.00000   0.00134   0.00000   0.00000
 132        5D 0        0.00000  -0.00010   0.00000  -0.00035   0.00000
 133        5D+1        0.00000   0.00000   0.00000   0.00000   0.00000
 134        5D-1        0.00000   0.00000  -0.00021   0.00000   0.00000
 135        5D+2        0.00000  -0.00021   0.00000  -0.00050   0.00000
 136        5D-2        0.00003   0.00000   0.00000   0.00000   0.00012
 137 7   O  1S          0.00000  -0.00010   0.00000   0.00093   0.00000
 138        2S          0.00000  -0.00014   0.00000   0.00141   0.00000
 139        2PX         0.00000   0.00000   0.00000   0.00000   0.00018
 140        2PY         0.00000   0.00017   0.00000  -0.00136   0.00000
 141        2PZ         0.00000   0.00000   0.00016   0.00000   0.00000
 142        3S          0.00000   0.00025   0.00000  -0.00306   0.00000
 143        3PX         0.00000   0.00000   0.00000   0.00000   0.00018
 144        3PY         0.00000   0.00008   0.00000  -0.00152   0.00000
 145        3PZ         0.00000   0.00000  -0.00005   0.00000   0.00000
 146        4S          0.00000  -0.00066   0.00000  -0.00413   0.00000
 147        4PX         0.00015   0.00000   0.00000   0.00000   0.00416
 148        4PY         0.00000   0.00148   0.00000  -0.00620   0.00000
 149        4PZ         0.00000   0.00000   0.00134   0.00000   0.00000
 150        5D 0        0.00000  -0.00010   0.00000   0.00035   0.00000
 151        5D+1        0.00000   0.00000   0.00000   0.00000   0.00000
 152        5D-1        0.00000   0.00000   0.00021   0.00000   0.00000
 153        5D+2        0.00000  -0.00021   0.00000   0.00050   0.00000
 154        5D-2       -0.00003   0.00000   0.00000   0.00000  -0.00012
 155 8   H  1S         -0.00007   0.00009   0.00013   0.00000   0.00018
 156        2S         -0.00095   0.00025  -0.00234   0.00000   0.00113
 157        3S          0.00054   0.00102   0.00022   0.00000   0.00036
 158        4PX         0.00059   0.00012   0.00054   0.00000   0.00048
 159        4PY         0.00000   0.00000   0.00000  -0.00027   0.00000
 160        4PZ         0.00086  -0.00019   0.00023   0.00000  -0.00055
 161 9   H  1S         -0.00007   0.00009  -0.00013   0.00000   0.00018
 162        2S         -0.00095   0.00025   0.00234   0.00000   0.00113
 163        3S          0.00054   0.00102  -0.00022   0.00000   0.00036
 164        4PX         0.00059   0.00012  -0.00054   0.00000   0.00048
 165        4PY         0.00000   0.00000   0.00000  -0.00027   0.00000
 166        4PZ        -0.00086   0.00019   0.00023   0.00000   0.00055
 167 10  H  1S          0.00000   0.00012   0.00028  -0.00019   0.00000
 168        2S          0.00000   0.00006   0.00078   0.00343   0.00000
 169        3S          0.00000   0.00109   0.00035  -0.00042   0.00000
 170        4PX        -0.00002   0.00000   0.00000   0.00000  -0.00034
 171        4PY         0.00000   0.00021   0.00052   0.00033   0.00000
 172        4PZ         0.00000   0.00016   0.00038  -0.00073   0.00000
 173 11  H  1S          0.00000   0.00012   0.00028   0.00019   0.00000
 174        2S          0.00000   0.00006   0.00078  -0.00343   0.00000
 175        3S          0.00000   0.00109   0.00035   0.00042   0.00000
 176        4PX        -0.00002   0.00000   0.00000   0.00000  -0.00034
 177        4PY         0.00000  -0.00021  -0.00052   0.00033   0.00000
 178        4PZ         0.00000   0.00016   0.00038   0.00073   0.00000
 179 12  H  1S          0.00000   0.00012  -0.00028   0.00019   0.00000
 180        2S          0.00000   0.00006  -0.00078  -0.00343   0.00000
 181        3S          0.00000   0.00109  -0.00035   0.00042   0.00000
 182        4PX        -0.00002   0.00000   0.00000   0.00000  -0.00034
 183        4PY         0.00000  -0.00021   0.00052   0.00033   0.00000
 184        4PZ         0.00000  -0.00016   0.00038  -0.00073   0.00000
 185 13  H  1S          0.00000   0.00012  -0.00028  -0.00019   0.00000
 186        2S          0.00000   0.00006  -0.00078   0.00343   0.00000
 187        3S          0.00000   0.00109  -0.00035  -0.00042   0.00000
 188        4PX        -0.00002   0.00000   0.00000   0.00000  -0.00034
 189        4PY         0.00000   0.00021  -0.00052   0.00033   0.00000
 190        4PZ         0.00000  -0.00016   0.00038   0.00073   0.00000
 191 14  H  1S          0.00003   0.00009   0.00000   0.00017   0.00016
 192        2S         -0.00019   0.00032   0.00000   0.00115  -0.00285
 193        3S          0.00008   0.00101   0.00000   0.00036   0.00036
 194        4PX         0.00002  -0.00021   0.00000  -0.00056   0.00028
 195        4PY         0.00004   0.00012   0.00000   0.00047   0.00064
 196        4PZ         0.00000   0.00000  -0.00024   0.00000   0.00000
 197 15  H  1S         -0.00003   0.00009   0.00000   0.00017  -0.00016
 198        2S          0.00019   0.00032   0.00000   0.00115   0.00285
 199        3S         -0.00008   0.00101   0.00000   0.00036  -0.00036
 200        4PX         0.00002   0.00021   0.00000   0.00056   0.00028
 201        4PY        -0.00004   0.00012   0.00000   0.00047  -0.00064
 202        4PZ         0.00000   0.00000  -0.00024   0.00000   0.00000
 203 16  H  1S         -0.00003   0.00009   0.00000  -0.00017  -0.00016
 204        2S          0.00019   0.00032   0.00000  -0.00115   0.00285
 205        3S         -0.00008   0.00101   0.00000  -0.00036  -0.00036
 206        4PX         0.00002   0.00021   0.00000  -0.00056   0.00028
 207        4PY         0.00004  -0.00012   0.00000   0.00047   0.00064
 208        4PZ         0.00000   0.00000  -0.00024   0.00000   0.00000
 209 17  H  1S          0.00003   0.00009   0.00000  -0.00017   0.00016
 210        2S         -0.00019   0.00032   0.00000  -0.00115  -0.00285
 211        3S          0.00008   0.00101   0.00000  -0.00036   0.00036
 212        4PX         0.00002  -0.00021   0.00000   0.00056   0.00028
 213        4PY        -0.00004  -0.00012   0.00000   0.00047  -0.00064
 214        4PZ         0.00000   0.00000  -0.00024   0.00000   0.00000
 215 18  H  1S          0.00007   0.00009  -0.00013   0.00000  -0.00018
 216        2S          0.00095   0.00025   0.00234   0.00000  -0.00113
 217        3S         -0.00054   0.00102  -0.00022   0.00000  -0.00036
 218        4PX         0.00059  -0.00012   0.00054   0.00000   0.00048
 219        4PY         0.00000   0.00000   0.00000  -0.00027   0.00000
 220        4PZ         0.00086   0.00019   0.00023   0.00000  -0.00055
 221 19  H  1S          0.00007   0.00009   0.00013   0.00000  -0.00018
 222        2S          0.00095   0.00025  -0.00234   0.00000  -0.00113
 223        3S         -0.00054   0.00102   0.00022   0.00000  -0.00036
 224        4PX         0.00059  -0.00012  -0.00054   0.00000   0.00048
 225        4PY         0.00000   0.00000   0.00000  -0.00027   0.00000
 226        4PZ        -0.00086  -0.00019   0.00023   0.00000   0.00055
                          16        17        18        19        20
                        (AG)--O  (B1U)--O   (AG)--O  (B2U)--O  (B3U)--O
     Eigenvalues --    -1.38099  -1.37853  -1.35375  -1.35255  -1.34996
   1 1   Cr 1S         -0.00164   0.00000  -0.00105   0.00000   0.00000
   2        2S         -0.00269   0.00000  -0.00173   0.00000   0.00000
   3        3S         -0.00134   0.00000  -0.00085   0.00000   0.00000
   4        4S          0.00799   0.00000   0.00511   0.00000   0.00000
   5        5S          0.01676   0.00000   0.01085   0.00000   0.00000
   6        6S         -0.03028   0.00000  -0.02013   0.00000   0.00000
   7        7S         -0.01466   0.00000  -0.00788   0.00000   0.00000
   8        8S          0.01582   0.00000   0.01011   0.00000   0.00000
   9        9S         -0.00981   0.00000  -0.00504   0.00000   0.00000
  10       10PX         0.00000   0.00000   0.00000   0.00000   0.00930
  11       10PY         0.00000   0.00000   0.00000   0.00942   0.00000
  12       10PZ         0.00000   0.01571   0.00000   0.00000   0.00000
  13       11PX         0.00000   0.00000   0.00000   0.00000   0.00417
  14       11PY         0.00000   0.00000   0.00000   0.00421   0.00000
  15       11PZ         0.00000   0.00697   0.00000   0.00000   0.00000
  16       12PX         0.00000   0.00000   0.00000   0.00000  -0.01063
  17       12PY         0.00000   0.00000   0.00000  -0.01075   0.00000
  18       12PZ         0.00000  -0.01784   0.00000   0.00000   0.00000
  19       13PX         0.00000   0.00000   0.00000   0.00000  -0.02356
  20       13PY         0.00000   0.00000   0.00000  -0.02385   0.00000
  21       13PZ         0.00000  -0.03952   0.00000   0.00000   0.00000
  22       14PX         0.00000   0.00000   0.00000   0.00000  -0.00249
  23       14PY         0.00000   0.00000   0.00000  -0.00256   0.00000
  24       14PZ         0.00000  -0.00629   0.00000   0.00000   0.00000
  25       15D 0        0.00932   0.00000  -0.00527   0.00000   0.00000
  26       15D+1        0.00000   0.00000   0.00000   0.00000   0.00000
  27       15D-1        0.00000   0.00000   0.00000   0.00000   0.00000
  28       15D+2       -0.00013   0.00000  -0.00306   0.00000   0.00000
  29       15D-2        0.00000   0.00000   0.00000   0.00000   0.00000
  30       16D 0        0.00945   0.00000  -0.00537   0.00000   0.00000
  31       16D+1        0.00000   0.00000   0.00000   0.00000   0.00000
  32       16D-1        0.00000   0.00000   0.00000   0.00000   0.00000
  33       16D+2       -0.00004   0.00000  -0.00335   0.00000   0.00000
  34       16D-2        0.00000   0.00000   0.00000   0.00000   0.00000
  35       17D 0        0.01344   0.00000  -0.00748   0.00000   0.00000
  36       17D+1        0.00000   0.00000   0.00000   0.00000   0.00000
  37       17D-1        0.00000   0.00000   0.00000   0.00000   0.00000
  38       17D+2       -0.00047   0.00000  -0.00329   0.00000   0.00000
  39       17D-2        0.00000   0.00000   0.00000   0.00000   0.00000
  40       18F 0        0.00000   0.00291   0.00000   0.00000   0.00000
  41       18F+1        0.00000   0.00000   0.00000   0.00000  -0.00063
  42       18F-1        0.00000   0.00000   0.00000  -0.00072   0.00000
  43       18F+2        0.00000  -0.00009   0.00000   0.00000   0.00000
  44       18F-2        0.00000   0.00000   0.00000   0.00000   0.00000
  45       18F+3        0.00000   0.00000   0.00000   0.00000   0.00073
  46       18F-3        0.00000   0.00000   0.00000  -0.00068   0.00000
  47 2   O  1S         -0.00606   0.00000  -0.03317   0.00000  -0.08413
  48        2S         -0.00958   0.00000  -0.05265   0.00000  -0.13357
  49        2PX         0.00145   0.00000   0.01127   0.00000   0.03009
  50        2PY         0.00000   0.00000   0.00000   0.00045   0.00000
  51        2PZ         0.00000   0.00053   0.00000   0.00000   0.00000
  52        3S          0.02731   0.00000   0.15246   0.00000   0.38782
  53        3PX         0.00281   0.00000   0.01763   0.00000   0.04577
  54        3PY         0.00000   0.00000   0.00000   0.00017   0.00000
  55        3PZ         0.00000   0.00068   0.00000   0.00000   0.00000
  56        4S          0.01845   0.00000   0.10847   0.00000   0.27069
  57        4PX        -0.00361   0.00000   0.00204   0.00000   0.00569
  58        4PY         0.00000   0.00000   0.00000   0.00227   0.00000
  59        4PZ         0.00000   0.00165   0.00000   0.00000   0.00000
  60        5D 0        0.00022   0.00000   0.00140   0.00000   0.00347
  61        5D+1        0.00000  -0.00013   0.00000   0.00000   0.00000
  62        5D-1        0.00000   0.00000   0.00000   0.00000   0.00000
  63        5D+2        0.00041   0.00000   0.00215   0.00000   0.00544
  64        5D-2        0.00000   0.00000   0.00000  -0.00010   0.00000
  65 3   O  1S         -0.00606   0.00000  -0.03317   0.00000   0.08413
  66        2S         -0.00958   0.00000  -0.05265   0.00000   0.13357
  67        2PX        -0.00145   0.00000  -0.01127   0.00000   0.03009
  68        2PY         0.00000   0.00000   0.00000   0.00045   0.00000
  69        2PZ         0.00000   0.00053   0.00000   0.00000   0.00000
  70        3S          0.02731   0.00000   0.15246   0.00000  -0.38782
  71        3PX        -0.00281   0.00000  -0.01763   0.00000   0.04577
  72        3PY         0.00000   0.00000   0.00000   0.00017   0.00000
  73        3PZ         0.00000   0.00068   0.00000   0.00000   0.00000
  74        4S          0.01845   0.00000   0.10847   0.00000  -0.27069
  75        4PX         0.00361   0.00000  -0.00204   0.00000   0.00569
  76        4PY         0.00000   0.00000   0.00000   0.00227   0.00000
  77        4PZ         0.00000   0.00165   0.00000   0.00000   0.00000
  78        5D 0        0.00022   0.00000   0.00140   0.00000  -0.00347
  79        5D+1        0.00000   0.00013   0.00000   0.00000   0.00000
  80        5D-1        0.00000   0.00000   0.00000   0.00000   0.00000
  81        5D+2        0.00041   0.00000   0.00215   0.00000  -0.00544
  82        5D-2        0.00000   0.00000   0.00000   0.00010   0.00000
  83 4   O  1S         -0.08391  -0.08454   0.00934   0.00000   0.00000
  84        2S         -0.13328  -0.13426   0.01489   0.00000   0.00000
  85        2PX         0.00000   0.00000   0.00000   0.00000   0.00064
  86        2PY         0.00000   0.00000   0.00000   0.00072   0.00000
  87        2PZ         0.02635   0.02778  -0.00386   0.00000   0.00000
  88        3S          0.38724   0.38965  -0.04409   0.00000   0.00000
  89        3PX         0.00000   0.00000   0.00000   0.00000   0.00055
  90        3PY         0.00000   0.00000   0.00000   0.00087   0.00000
  91        3PZ         0.03859   0.04055  -0.00498   0.00000   0.00000
  92        4S          0.27022   0.27498  -0.03009   0.00000   0.00000
  93        4PX         0.00000   0.00000   0.00000   0.00000   0.00266
  94        4PY         0.00000   0.00000   0.00000   0.00285   0.00000
  95        4PZ         0.00361   0.00244  -0.00507   0.00000   0.00000
  96        5D 0        0.00310   0.00327  -0.00029   0.00000   0.00000
  97        5D+1        0.00000   0.00000   0.00000   0.00000  -0.00016
  98        5D-1        0.00000   0.00000   0.00000  -0.00004   0.00000
  99        5D+2       -0.00573  -0.00583   0.00064   0.00000   0.00000
 100        5D-2        0.00000   0.00000   0.00000   0.00000   0.00000
 101 5   O  1S         -0.08391   0.08454   0.00934   0.00000   0.00000
 102        2S         -0.13328   0.13426   0.01489   0.00000   0.00000
 103        2PX         0.00000   0.00000   0.00000   0.00000   0.00064
 104        2PY         0.00000   0.00000   0.00000   0.00072   0.00000
 105        2PZ        -0.02635   0.02778   0.00386   0.00000   0.00000
 106        3S          0.38724  -0.38965  -0.04409   0.00000   0.00000
 107        3PX         0.00000   0.00000   0.00000   0.00000   0.00055
 108        3PY         0.00000   0.00000   0.00000   0.00087   0.00000
 109        3PZ        -0.03859   0.04055   0.00498   0.00000   0.00000
 110        4S          0.27022  -0.27498  -0.03009   0.00000   0.00000
 111        4PX         0.00000   0.00000   0.00000   0.00000   0.00266
 112        4PY         0.00000   0.00000   0.00000   0.00285   0.00000
 113        4PZ        -0.00361   0.00244   0.00507   0.00000   0.00000
 114        5D 0        0.00310  -0.00327  -0.00029   0.00000   0.00000
 115        5D+1        0.00000   0.00000   0.00000   0.00000   0.00016
 116        5D-1        0.00000   0.00000   0.00000   0.00004   0.00000
 117        5D+2       -0.00573   0.00583   0.00064   0.00000   0.00000
 118        5D-2        0.00000   0.00000   0.00000   0.00000   0.00000
 119 6   O  1S         -0.00686   0.00000  -0.07669  -0.08417   0.00000
 120        2S         -0.01084   0.00000  -0.12176  -0.13364   0.00000
 121        2PX         0.00000   0.00000   0.00000   0.00000   0.00046
 122        2PY         0.00163   0.00000   0.02676   0.02988   0.00000
 123        2PZ         0.00000   0.00052   0.00000   0.00000   0.00000
 124        3S          0.03070   0.00000   0.35371   0.38797   0.00000
 125        3PX         0.00000   0.00000   0.00000   0.00000   0.00045
 126        3PY         0.00321   0.00000   0.04067   0.04551   0.00000
 127        3PZ         0.00000   0.00057   0.00000   0.00000   0.00000
 128        4S          0.02405   0.00000   0.24603   0.27179   0.00000
 129        4PX         0.00000   0.00000   0.00000   0.00000   0.00267
 130        4PY        -0.00197   0.00000   0.00561   0.00589   0.00000
 131        4PZ         0.00000   0.00212   0.00000   0.00000   0.00000
 132        5D 0       -0.00050   0.00000  -0.00580  -0.00641   0.00000
 133        5D+1        0.00000   0.00000   0.00000   0.00000   0.00000
 134        5D-1        0.00000  -0.00017   0.00000   0.00000   0.00000
 135        5D+2       -0.00001   0.00000   0.00032   0.00032   0.00000
 136        5D-2        0.00000   0.00000   0.00000   0.00000   0.00003
 137 7   O  1S         -0.00686   0.00000  -0.07669   0.08417   0.00000
 138        2S         -0.01084   0.00000  -0.12176   0.13364   0.00000
 139        2PX         0.00000   0.00000   0.00000   0.00000   0.00046
 140        2PY        -0.00163   0.00000  -0.02676   0.02988   0.00000
 141        2PZ         0.00000   0.00052   0.00000   0.00000   0.00000
 142        3S          0.03070   0.00000   0.35371  -0.38797   0.00000
 143        3PX         0.00000   0.00000   0.00000   0.00000   0.00045
 144        3PY        -0.00321   0.00000  -0.04067   0.04551   0.00000
 145        3PZ         0.00000   0.00057   0.00000   0.00000   0.00000
 146        4S          0.02405   0.00000   0.24603  -0.27179   0.00000
 147        4PX         0.00000   0.00000   0.00000   0.00000   0.00267
 148        4PY         0.00197   0.00000  -0.00561   0.00589   0.00000
 149        4PZ         0.00000   0.00212   0.00000   0.00000   0.00000
 150        5D 0       -0.00050   0.00000  -0.00580   0.00641   0.00000
 151        5D+1        0.00000   0.00000   0.00000   0.00000   0.00000
 152        5D-1        0.00000   0.00017   0.00000   0.00000   0.00000
 153        5D+2       -0.00001   0.00000   0.00032  -0.00032   0.00000
 154        5D-2        0.00000   0.00000   0.00000   0.00000  -0.00003
 155 8   H  1S          0.00445   0.00018   0.02570   0.00000   0.06538
 156        2S          0.00510  -0.00028   0.01990   0.00000   0.05511
 157        3S          0.00128   0.00106  -0.00007   0.00000  -0.00325
 158        4PX        -0.00071  -0.00015  -0.00324   0.00000  -0.00873
 159        4PY         0.00000   0.00000   0.00000  -0.00025   0.00000
 160        4PZ        -0.00137   0.00004  -0.00597   0.00000  -0.01591
 161 9   H  1S          0.00445  -0.00018   0.02570   0.00000   0.06538
 162        2S          0.00510   0.00028   0.01990   0.00000   0.05511
 163        3S          0.00128  -0.00106  -0.00007   0.00000  -0.00325
 164        4PX        -0.00071   0.00015  -0.00324   0.00000  -0.00873
 165        4PY         0.00000   0.00000   0.00000  -0.00025   0.00000
 166        4PZ         0.00137   0.00004   0.00597   0.00000   0.01591
 167 10  H  1S          0.06356   0.06445  -0.00737  -0.00034   0.00000
 168        2S          0.05244   0.05355  -0.00512   0.00091   0.00000
 169        3S         -0.00305  -0.00407   0.00189  -0.00145   0.00000
 170        4PX         0.00000   0.00000   0.00000   0.00000  -0.00023
 171        4PY         0.01579   0.01612  -0.00164   0.00015   0.00000
 172        4PZ        -0.00848  -0.00827   0.00097   0.00007   0.00000
 173 11  H  1S          0.06356   0.06445  -0.00737   0.00034   0.00000
 174        2S          0.05244   0.05355  -0.00512  -0.00091   0.00000
 175        3S         -0.00305  -0.00407   0.00189   0.00145   0.00000
 176        4PX         0.00000   0.00000   0.00000   0.00000  -0.00023
 177        4PY        -0.01579  -0.01612   0.00164   0.00015   0.00000
 178        4PZ        -0.00848  -0.00827   0.00097  -0.00007   0.00000
 179 12  H  1S          0.06356  -0.06445  -0.00737   0.00034   0.00000
 180        2S          0.05244  -0.05355  -0.00512  -0.00091   0.00000
 181        3S         -0.00305   0.00407   0.00189   0.00145   0.00000
 182        4PX         0.00000   0.00000   0.00000   0.00000  -0.00023
 183        4PY        -0.01579   0.01612   0.00164   0.00015   0.00000
 184        4PZ         0.00848  -0.00827  -0.00097   0.00007   0.00000
 185 13  H  1S          0.06356  -0.06445  -0.00737  -0.00034   0.00000
 186        2S          0.05244  -0.05355  -0.00512   0.00091   0.00000
 187        3S         -0.00305   0.00407   0.00189  -0.00145   0.00000
 188        4PX         0.00000   0.00000   0.00000   0.00000  -0.00023
 189        4PY         0.01579  -0.01612  -0.00164   0.00015   0.00000
 190        4PZ         0.00848  -0.00827  -0.00097  -0.00007   0.00000
 191 14  H  1S          0.00514   0.00000   0.05926   0.06526   0.00025
 192        2S          0.00313   0.00000   0.04966   0.05438  -0.00136
 193        3S          0.00164   0.00000  -0.00243  -0.00322   0.00156
 194        4PX        -0.00116   0.00000  -0.01440  -0.01584   0.00012
 195        4PY        -0.00044   0.00000  -0.00807  -0.00862   0.00008
 196        4PZ         0.00000  -0.00018   0.00000   0.00000   0.00000
 197 15  H  1S          0.00514   0.00000   0.05926   0.06526  -0.00025
 198        2S          0.00313   0.00000   0.04966   0.05438   0.00136
 199        3S          0.00164   0.00000  -0.00243  -0.00322  -0.00156
 200        4PX         0.00116   0.00000   0.01440   0.01584   0.00012
 201        4PY        -0.00044   0.00000  -0.00807  -0.00862  -0.00008
 202        4PZ         0.00000  -0.00018   0.00000   0.00000   0.00000
 203 16  H  1S          0.00514   0.00000   0.05926  -0.06526  -0.00025
 204        2S          0.00313   0.00000   0.04966  -0.05438   0.00136
 205        3S          0.00164   0.00000  -0.00243   0.00322  -0.00156
 206        4PX         0.00116   0.00000   0.01440  -0.01584   0.00012
 207        4PY         0.00044   0.00000   0.00807  -0.00862   0.00008
 208        4PZ         0.00000  -0.00018   0.00000   0.00000   0.00000
 209 17  H  1S          0.00514   0.00000   0.05926  -0.06526   0.00025
 210        2S          0.00313   0.00000   0.04966  -0.05438  -0.00136
 211        3S          0.00164   0.00000  -0.00243   0.00322   0.00156
 212        4PX        -0.00116   0.00000  -0.01440   0.01584   0.00012
 213        4PY         0.00044   0.00000   0.00807  -0.00862  -0.00008
 214        4PZ         0.00000  -0.00018   0.00000   0.00000   0.00000
 215 18  H  1S          0.00445  -0.00018   0.02570   0.00000  -0.06538
 216        2S          0.00510   0.00028   0.01990   0.00000  -0.05511
 217        3S          0.00128  -0.00106  -0.00007   0.00000   0.00325
 218        4PX         0.00071  -0.00015   0.00324   0.00000  -0.00873
 219        4PY         0.00000   0.00000   0.00000  -0.00025   0.00000
 220        4PZ         0.00137   0.00004   0.00597   0.00000  -0.01591
 221 19  H  1S          0.00445   0.00018   0.02570   0.00000  -0.06538
 222        2S          0.00510  -0.00028   0.01990   0.00000  -0.05511
 223        3S          0.00128   0.00106  -0.00007   0.00000   0.00325
 224        4PX         0.00071   0.00015   0.00324   0.00000  -0.00873
 225        4PY         0.00000   0.00000   0.00000  -0.00025   0.00000
 226        4PZ        -0.00137   0.00004  -0.00597   0.00000   0.01591
                          21        22        23        24        25
                        (AG)--O  (B3G)--O  (B2U)--O  (B1G)--O  (B3U)--O
     Eigenvalues --    -1.34996  -0.88954  -0.88805  -0.85950  -0.85885
   1 1   Cr 1S         -0.00042   0.00000   0.00000   0.00000   0.00000
   2        2S         -0.00069   0.00000   0.00000   0.00000   0.00000
   3        3S         -0.00034   0.00000   0.00000   0.00000   0.00000
   4        4S          0.00202   0.00000   0.00000   0.00000   0.00000
   5        5S          0.00432   0.00000   0.00000   0.00000   0.00000
   6        6S         -0.00804   0.00000   0.00000   0.00000   0.00000
   7        7S         -0.00301   0.00000   0.00000   0.00000   0.00000
   8        8S          0.00396   0.00000   0.00000   0.00000   0.00000
   9        9S         -0.00199   0.00000   0.00000   0.00000   0.00000
  10       10PX         0.00000   0.00000   0.00000   0.00000   0.00516
  11       10PY         0.00000   0.00000   0.00713   0.00000   0.00000
  12       10PZ         0.00000   0.00000   0.00000   0.00000   0.00000
  13       11PX         0.00000   0.00000   0.00000   0.00000   0.00202
  14       11PY         0.00000   0.00000   0.00286   0.00000   0.00000
  15       11PZ         0.00000   0.00000   0.00000   0.00000   0.00000
  16       12PX         0.00000   0.00000   0.00000   0.00000  -0.00510
  17       12PY         0.00000   0.00000  -0.00730   0.00000   0.00000
  18       12PZ         0.00000   0.00000   0.00000   0.00000   0.00000
  19       13PX         0.00000   0.00000   0.00000   0.00000  -0.01645
  20       13PY         0.00000   0.00000  -0.02197   0.00000   0.00000
  21       13PZ         0.00000   0.00000   0.00000   0.00000   0.00000
  22       14PX         0.00000   0.00000   0.00000   0.00000   0.00430
  23       14PY         0.00000   0.00000   0.00427   0.00000   0.00000
  24       14PZ         0.00000   0.00000   0.00000   0.00000   0.00000
  25       15D 0       -0.00194   0.00000   0.00000   0.00000   0.00000
  26       15D+1        0.00000   0.00000   0.00000   0.00000   0.00000
  27       15D-1        0.00000   0.02702   0.00000   0.00000   0.00000
  28       15D+2        0.00782   0.00000   0.00000   0.00000   0.00000
  29       15D-2        0.00000   0.00000   0.00000   0.01941   0.00000
  30       16D 0       -0.00204   0.00000   0.00000   0.00000   0.00000
  31       16D+1        0.00000   0.00000   0.00000   0.00000   0.00000
  32       16D-1        0.00000   0.02794   0.00000   0.00000   0.00000
  33       16D+2        0.00845   0.00000   0.00000   0.00000   0.00000
  34       16D-2        0.00000   0.00000   0.00000   0.01967   0.00000
  35       17D 0       -0.00246   0.00000   0.00000   0.00000   0.00000
  36       17D+1        0.00000   0.00000   0.00000   0.00000   0.00000
  37       17D-1        0.00000   0.03022   0.00000   0.00000   0.00000
  38       17D+2        0.00890   0.00000   0.00000   0.00000   0.00000
  39       17D-2        0.00000   0.00000   0.00000   0.02276   0.00000
  40       18F 0        0.00000   0.00000   0.00000   0.00000   0.00000
  41       18F+1        0.00000   0.00000   0.00000   0.00000  -0.00047
  42       18F-1        0.00000   0.00000   0.00330   0.00000   0.00000
  43       18F+2        0.00000   0.00000   0.00000   0.00000   0.00000
  44       18F-2        0.00000   0.00000   0.00000   0.00000   0.00000
  45       18F+3        0.00000   0.00000   0.00000   0.00000  -0.00213
  46       18F-3        0.00000   0.00000   0.00007   0.00000   0.00000
  47 2   O  1S         -0.07704   0.00000   0.00000   0.00000  -0.00003
  48        2S         -0.12234   0.00000   0.00000   0.00000   0.00000
  49        2PX         0.02746   0.00000   0.00000   0.00000  -0.01029
  50        2PY         0.00000   0.00000   0.00196   0.00693   0.00000
  51        2PZ         0.00000   0.00000   0.00000   0.00000   0.00000
  52        3S          0.35571   0.00000   0.00000   0.00000  -0.00179
  53        3PX         0.04128   0.00000   0.00000   0.00000  -0.01313
  54        3PY         0.00000   0.00000   0.00217   0.00886   0.00000
  55        3PZ         0.00000   0.00000   0.00000   0.00000   0.00000
  56        4S          0.24636   0.00000   0.00000   0.00000   0.01010
  57        4PX         0.00716   0.00000   0.00000   0.00000  -0.01557
  58        4PY         0.00000   0.00000   0.00478   0.01449   0.00000
  59        4PZ         0.00000   0.00000   0.00000   0.00000   0.00000
  60        5D 0        0.00318   0.00000   0.00000   0.00000   0.00010
  61        5D+1        0.00000   0.00000   0.00000   0.00000   0.00000
  62        5D-1        0.00000   0.00015   0.00000   0.00000   0.00000
  63        5D+2        0.00494   0.00000   0.00000   0.00000  -0.00043
  64        5D-2        0.00000   0.00000  -0.00007  -0.00016   0.00000
  65 3   O  1S         -0.07704   0.00000   0.00000   0.00000   0.00003
  66        2S         -0.12234   0.00000   0.00000   0.00000   0.00000
  67        2PX        -0.02746   0.00000   0.00000   0.00000  -0.01029
  68        2PY         0.00000   0.00000   0.00196  -0.00693   0.00000
  69        2PZ         0.00000   0.00000   0.00000   0.00000   0.00000
  70        3S          0.35571   0.00000   0.00000   0.00000   0.00179
  71        3PX        -0.04128   0.00000   0.00000   0.00000  -0.01313
  72        3PY         0.00000   0.00000   0.00217  -0.00886   0.00000
  73        3PZ         0.00000   0.00000   0.00000   0.00000   0.00000
  74        4S          0.24636   0.00000   0.00000   0.00000  -0.01010
  75        4PX        -0.00716   0.00000   0.00000   0.00000  -0.01557
  76        4PY         0.00000   0.00000   0.00478  -0.01449   0.00000
  77        4PZ         0.00000   0.00000   0.00000   0.00000   0.00000
  78        5D 0        0.00318   0.00000   0.00000   0.00000  -0.00010
  79        5D+1        0.00000   0.00000   0.00000   0.00000   0.00000
  80        5D-1        0.00000   0.00015   0.00000   0.00000   0.00000
  81        5D+2        0.00494   0.00000   0.00000   0.00000   0.00043
  82        5D-2        0.00000   0.00000   0.00007  -0.00016   0.00000
  83 4   O  1S          0.00305   0.00000   0.00000   0.00000   0.00000
  84        2S          0.00486   0.00000   0.00000   0.00000   0.00000
  85        2PX         0.00000   0.00000   0.00000   0.00000   0.00302
  86        2PY         0.00000   0.17298   0.17360   0.00000   0.00000
  87        2PZ        -0.00137   0.00000   0.00000   0.00000   0.00000
  88        3S         -0.01470   0.00000   0.00000   0.00000   0.00000
  89        3PX         0.00000   0.00000   0.00000   0.00000   0.00368
  90        3PY         0.00000   0.25257   0.25338   0.00000   0.00000
  91        3PZ        -0.00162   0.00000   0.00000   0.00000   0.00000
  92        4S         -0.00691   0.00000   0.00000   0.00000   0.00000
  93        4PX         0.00000   0.00000   0.00000   0.00000   0.00655
  94        4PY         0.00000   0.18304   0.18655   0.00000   0.00000
  95        4PZ        -0.00041   0.00000   0.00000   0.00000   0.00000
  96        5D 0       -0.00011   0.00000   0.00000   0.00000   0.00000
  97        5D+1        0.00000   0.00000   0.00000   0.00000  -0.00007
  98        5D-1        0.00000   0.01300   0.01342   0.00000   0.00000
  99        5D+2        0.00022   0.00000   0.00000   0.00000   0.00000
 100        5D-2        0.00000   0.00000   0.00000   0.00017   0.00000
 101 5   O  1S          0.00305   0.00000   0.00000   0.00000   0.00000
 102        2S          0.00486   0.00000   0.00000   0.00000   0.00000
 103        2PX         0.00000   0.00000   0.00000   0.00000   0.00302
 104        2PY         0.00000  -0.17298   0.17360   0.00000   0.00000
 105        2PZ         0.00137   0.00000   0.00000   0.00000   0.00000
 106        3S         -0.01470   0.00000   0.00000   0.00000   0.00000
 107        3PX         0.00000   0.00000   0.00000   0.00000   0.00368
 108        3PY         0.00000  -0.25257   0.25338   0.00000   0.00000
 109        3PZ         0.00162   0.00000   0.00000   0.00000   0.00000
 110        4S         -0.00691   0.00000   0.00000   0.00000   0.00000
 111        4PX         0.00000   0.00000   0.00000   0.00000   0.00655
 112        4PY         0.00000  -0.18304   0.18655   0.00000   0.00000
 113        4PZ         0.00041   0.00000   0.00000   0.00000   0.00000
 114        5D 0       -0.00011   0.00000   0.00000   0.00000   0.00000
 115        5D+1        0.00000   0.00000   0.00000   0.00000   0.00007
 116        5D-1        0.00000   0.01300  -0.01342   0.00000   0.00000
 117        5D+2        0.00022   0.00000   0.00000   0.00000   0.00000
 118        5D-2        0.00000   0.00000   0.00000   0.00017   0.00000
 119 6   O  1S          0.03392   0.00000   0.00029   0.00000   0.00000
 120        2S          0.05389   0.00000   0.00053   0.00000   0.00000
 121        2PX         0.00000   0.00000   0.00000   0.17286   0.17311
 122        2PY        -0.01233   0.00000  -0.01101   0.00000   0.00000
 123        2PZ         0.00000   0.00777   0.00000   0.00000   0.00000
 124        3S         -0.15681   0.00000  -0.00359   0.00000   0.00000
 125        3PX         0.00000   0.00000   0.00000   0.25161   0.25181
 126        3PY        -0.01826   0.00000  -0.01445   0.00000   0.00000
 127        3PZ         0.00000   0.01042   0.00000   0.00000   0.00000
 128        4S         -0.11067   0.00000   0.00973   0.00000   0.00000
 129        4PX         0.00000   0.00000   0.00000   0.18071   0.18246
 130        4PY        -0.00581   0.00000  -0.01620   0.00000   0.00000
 131        4PZ         0.00000   0.01548   0.00000   0.00000   0.00000
 132        5D 0        0.00260   0.00000   0.00043   0.00000   0.00000
 133        5D+1        0.00000   0.00000   0.00000   0.00000   0.00000
 134        5D-1        0.00000  -0.00033   0.00000   0.00000   0.00000
 135        5D+2       -0.00016   0.00000   0.00025   0.00000   0.00000
 136        5D-2        0.00000   0.00000   0.00000   0.01415   0.01440
 137 7   O  1S          0.03392   0.00000  -0.00029   0.00000   0.00000
 138        2S          0.05389   0.00000  -0.00053   0.00000   0.00000
 139        2PX         0.00000   0.00000   0.00000  -0.17286   0.17311
 140        2PY         0.01233   0.00000  -0.01101   0.00000   0.00000
 141        2PZ         0.00000  -0.00777   0.00000   0.00000   0.00000
 142        3S         -0.15681   0.00000   0.00359   0.00000   0.00000
 143        3PX         0.00000   0.00000   0.00000  -0.25161   0.25181
 144        3PY         0.01826   0.00000  -0.01445   0.00000   0.00000
 145        3PZ         0.00000  -0.01042   0.00000   0.00000   0.00000
 146        4S         -0.11067   0.00000  -0.00973   0.00000   0.00000
 147        4PX         0.00000   0.00000   0.00000  -0.18071   0.18246
 148        4PY         0.00581   0.00000  -0.01620   0.00000   0.00000
 149        4PZ         0.00000  -0.01548   0.00000   0.00000   0.00000
 150        5D 0        0.00260   0.00000  -0.00043   0.00000   0.00000
 151        5D+1        0.00000   0.00000   0.00000   0.00000   0.00000
 152        5D-1        0.00000  -0.00033   0.00000   0.00000   0.00000
 153        5D+2       -0.00016   0.00000  -0.00025   0.00000   0.00000
 154        5D-2        0.00000   0.00000   0.00000   0.01415  -0.01440
 155 8   H  1S          0.05978   0.00000   0.00000   0.00000  -0.00370
 156        2S          0.05045   0.00000   0.00000   0.00000  -0.00854
 157        3S         -0.00324   0.00000   0.00000   0.00000   0.00352
 158        4PX        -0.00823   0.00000   0.00000   0.00000   0.00052
 159        4PY         0.00000   0.00015  -0.00007  -0.00013   0.00000
 160        4PZ        -0.01449   0.00000   0.00000   0.00000   0.00139
 161 9   H  1S          0.05978   0.00000   0.00000   0.00000  -0.00370
 162        2S          0.05045   0.00000   0.00000   0.00000  -0.00854
 163        3S         -0.00324   0.00000   0.00000   0.00000   0.00352
 164        4PX        -0.00823   0.00000   0.00000   0.00000   0.00052
 165        4PY         0.00000  -0.00015  -0.00007  -0.00013   0.00000
 166        4PZ         0.01449   0.00000   0.00000   0.00000  -0.00139
 167 10  H  1S         -0.00234  -0.10505  -0.10577   0.00000   0.00000
 168        2S         -0.00402  -0.11148  -0.11060   0.00000   0.00000
 169        3S          0.00104  -0.02848  -0.02770   0.00000   0.00000
 170        4PX         0.00000   0.00000   0.00000  -0.00022   0.00004
 171        4PY        -0.00086  -0.00822  -0.00805   0.00000   0.00000
 172        4PZ         0.00066   0.01346   0.01293   0.00000   0.00000
 173 11  H  1S         -0.00234   0.10505   0.10577   0.00000   0.00000
 174        2S         -0.00402   0.11148   0.11060   0.00000   0.00000
 175        3S          0.00104   0.02848   0.02770   0.00000   0.00000
 176        4PX         0.00000   0.00000   0.00000   0.00022   0.00004
 177        4PY         0.00086  -0.00822  -0.00805   0.00000   0.00000
 178        4PZ         0.00066  -0.01346  -0.01293   0.00000   0.00000
 179 12  H  1S         -0.00234  -0.10505   0.10577   0.00000   0.00000
 180        2S         -0.00402  -0.11148   0.11060   0.00000   0.00000
 181        3S          0.00104  -0.02848   0.02770   0.00000   0.00000
 182        4PX         0.00000   0.00000   0.00000   0.00022   0.00004
 183        4PY         0.00086   0.00822  -0.00805   0.00000   0.00000
 184        4PZ        -0.00066  -0.01346   0.01293   0.00000   0.00000
 185 13  H  1S         -0.00234   0.10505  -0.10577   0.00000   0.00000
 186        2S         -0.00402   0.11148  -0.11060   0.00000   0.00000
 187        3S          0.00104   0.02848  -0.02770   0.00000   0.00000
 188        4PX         0.00000   0.00000   0.00000  -0.00022   0.00004
 189        4PY        -0.00086   0.00822  -0.00805   0.00000   0.00000
 190        4PZ        -0.00066   0.01346  -0.01293   0.00000   0.00000
 191 14  H  1S         -0.02642   0.00000  -0.00427   0.10551   0.10580
 192        2S         -0.02045   0.00000  -0.00884   0.11616   0.11572
 193        3S          0.00200   0.00000   0.00319   0.03317   0.03232
 194        4PX         0.00608   0.00000   0.00151  -0.00787  -0.00776
 195        4PY         0.00341   0.00000   0.00056  -0.01391  -0.01362
 196        4PZ         0.00000  -0.00008   0.00000   0.00000   0.00000
 197 15  H  1S         -0.02642   0.00000  -0.00427  -0.10551  -0.10580
 198        2S         -0.02045   0.00000  -0.00884  -0.11616  -0.11572
 199        3S          0.00200   0.00000   0.00319  -0.03317  -0.03232
 200        4PX        -0.00608   0.00000  -0.00151  -0.00787  -0.00776
 201        4PY         0.00341   0.00000   0.00056   0.01391   0.01362
 202        4PZ         0.00000  -0.00008   0.00000   0.00000   0.00000
 203 16  H  1S         -0.02642   0.00000   0.00427   0.10551  -0.10580
 204        2S         -0.02045   0.00000   0.00884   0.11616  -0.11572
 205        3S          0.00200   0.00000  -0.00319   0.03317  -0.03232
 206        4PX        -0.00608   0.00000   0.00151   0.00787  -0.00776
 207        4PY        -0.00341   0.00000   0.00056   0.01391  -0.01362
 208        4PZ         0.00000   0.00008   0.00000   0.00000   0.00000
 209 17  H  1S         -0.02642   0.00000   0.00427  -0.10551   0.10580
 210        2S         -0.02045   0.00000   0.00884  -0.11616   0.11572
 211        3S          0.00200   0.00000  -0.00319  -0.03317   0.03232
 212        4PX         0.00608   0.00000  -0.00151   0.00787  -0.00776
 213        4PY        -0.00341   0.00000   0.00056  -0.01391   0.01362
 214        4PZ         0.00000   0.00008   0.00000   0.00000   0.00000
 215 18  H  1S          0.05978   0.00000   0.00000   0.00000   0.00370
 216        2S          0.05045   0.00000   0.00000   0.00000   0.00854
 217        3S         -0.00324   0.00000   0.00000   0.00000  -0.00352
 218        4PX         0.00823   0.00000   0.00000   0.00000   0.00052
 219        4PY         0.00000  -0.00015  -0.00007   0.00013   0.00000
 220        4PZ         0.01449   0.00000   0.00000   0.00000   0.00139
 221 19  H  1S          0.05978   0.00000   0.00000   0.00000   0.00370
 222        2S          0.05045   0.00000   0.00000   0.00000   0.00854
 223        3S         -0.00324   0.00000   0.00000   0.00000  -0.00352
 224        4PX         0.00823   0.00000   0.00000   0.00000   0.00052
 225        4PY         0.00000   0.00015  -0.00007   0.00013   0.00000
 226        4PZ        -0.01449   0.00000   0.00000   0.00000  -0.00139
                          26        27        28        29        30
                       (B2G)--O  (B1U)--O   (AG)--O  (B1U)--O   (AG)--O
     Eigenvalues --    -0.85723  -0.85646  -0.81158  -0.77884  -0.76812
   1 1   Cr 1S          0.00000   0.00000   0.00677   0.00000   0.00314
   2        2S          0.00000   0.00000   0.01101   0.00000   0.00508
   3        3S          0.00000   0.00000   0.00586   0.00000   0.00283
   4        4S          0.00000   0.00000  -0.03450   0.00000  -0.01644
   5        5S          0.00000   0.00000  -0.06791   0.00000  -0.03059
   6        6S          0.00000   0.00000   0.12259   0.00000   0.05526
   7        7S          0.00000   0.00000   0.10605   0.00000   0.05280
   8        8S          0.00000   0.00000  -0.20180   0.00000  -0.10703
   9        9S          0.00000   0.00000  -0.00371   0.00000  -0.04849
  10       10PX         0.00000   0.00000   0.00000   0.00000   0.00000
  11       10PY         0.00000   0.00000   0.00000   0.00000   0.00000
  12       10PZ         0.00000   0.00662   0.00000  -0.03751   0.00000
  13       11PX         0.00000   0.00000   0.00000   0.00000   0.00000
  14       11PY         0.00000   0.00000   0.00000   0.00000   0.00000
  15       11PZ         0.00000   0.00275   0.00000  -0.01590   0.00000
  16       12PX         0.00000   0.00000   0.00000   0.00000   0.00000
  17       12PY         0.00000   0.00000   0.00000   0.00000   0.00000
  18       12PZ         0.00000  -0.00721   0.00000   0.04236   0.00000
  19       13PX         0.00000   0.00000   0.00000   0.00000   0.00000
  20       13PY         0.00000   0.00000   0.00000   0.00000   0.00000
  21       13PZ         0.00000  -0.01956   0.00000   0.10905   0.00000
  22       14PX         0.00000   0.00000   0.00000   0.00000   0.00000
  23       14PY         0.00000   0.00000   0.00000   0.00000   0.00000
  24       14PZ         0.00000   0.00257   0.00000  -0.00738   0.00000
  25       15D 0        0.00000   0.00000  -0.05445   0.00000   0.07747
  26       15D+1        0.02134   0.00000   0.00000   0.00000   0.00000
  27       15D-1        0.00000   0.00000   0.00000   0.00000   0.00000
  28       15D+2        0.00000   0.00000   0.00097   0.00000   0.01950
  29       15D-2        0.00000   0.00000   0.00000   0.00000   0.00000
  30       16D 0        0.00000   0.00000  -0.05834   0.00000   0.08255
  31       16D+1        0.02190   0.00000   0.00000   0.00000   0.00000
  32       16D-1        0.00000   0.00000   0.00000   0.00000   0.00000
  33       16D+2        0.00000   0.00000   0.00079   0.00000   0.02084
  34       16D-2        0.00000   0.00000   0.00000   0.00000   0.00000
  35       17D 0        0.00000   0.00000  -0.06047   0.00000   0.08031
  36       17D+1        0.02437   0.00000   0.00000   0.00000   0.00000
  37       17D-1        0.00000   0.00000   0.00000   0.00000   0.00000
  38       17D+2        0.00000   0.00000   0.00156   0.00000   0.01699
  39       17D-2        0.00000   0.00000   0.00000   0.00000   0.00000
  40       18F 0        0.00000  -0.00101   0.00000  -0.00892   0.00000
  41       18F+1        0.00000   0.00000   0.00000   0.00000   0.00000
  42       18F-1        0.00000   0.00000   0.00000   0.00000   0.00000
  43       18F+2        0.00000   0.00169   0.00000   0.00041   0.00000
  44       18F-2        0.00000   0.00000   0.00000   0.00000   0.00000
  45       18F+3        0.00000   0.00000   0.00000   0.00000   0.00000
  46       18F-3        0.00000   0.00000   0.00000   0.00000   0.00000
  47 2   O  1S          0.00000   0.00000   0.00336   0.00000   0.01117
  48        2S          0.00000   0.00000   0.00543   0.00000   0.01808
  49        2PX         0.00000   0.00000   0.04514   0.00000   0.09486
  50        2PY         0.00000   0.00000   0.00000   0.00000   0.00000
  51        2PZ         0.17235   0.17252   0.00000   0.01849   0.00000
  52        3S          0.00000   0.00000  -0.01585   0.00000  -0.05299
  53        3PX         0.00000   0.00000   0.06666   0.00000   0.13834
  54        3PY         0.00000   0.00000   0.00000   0.00000   0.00000
  55        3PZ         0.25076   0.25086   0.00000   0.02802   0.00000
  56        4S          0.00000   0.00000  -0.01929   0.00000  -0.08903
  57        4PX         0.00000   0.00000   0.05499   0.00000   0.11476
  58        4PY         0.00000   0.00000   0.00000   0.00000   0.00000
  59        4PZ         0.18026   0.18168   0.00000  -0.00064   0.00000
  60        5D 0        0.00000   0.00000  -0.00048   0.00000  -0.00129
  61        5D+1        0.01415   0.01438   0.00000   0.00141   0.00000
  62        5D-1        0.00000   0.00000   0.00000   0.00000   0.00000
  63        5D+2        0.00000   0.00000   0.00165   0.00000   0.00365
  64        5D-2        0.00000   0.00000   0.00000   0.00000   0.00000
  65 3   O  1S          0.00000   0.00000   0.00336   0.00000   0.01117
  66        2S          0.00000   0.00000   0.00543   0.00000   0.01808
  67        2PX         0.00000   0.00000  -0.04514   0.00000  -0.09486
  68        2PY         0.00000   0.00000   0.00000   0.00000   0.00000
  69        2PZ        -0.17235   0.17252   0.00000   0.01849   0.00000
  70        3S          0.00000   0.00000  -0.01585   0.00000  -0.05299
  71        3PX         0.00000   0.00000  -0.06666   0.00000  -0.13834
  72        3PY         0.00000   0.00000   0.00000   0.00000   0.00000
  73        3PZ        -0.25076   0.25086   0.00000   0.02802   0.00000
  74        4S          0.00000   0.00000  -0.01929   0.00000  -0.08903
  75        4PX         0.00000   0.00000  -0.05499   0.00000  -0.11476
  76        4PY         0.00000   0.00000   0.00000   0.00000   0.00000
  77        4PZ        -0.18026   0.18168   0.00000  -0.00064   0.00000
  78        5D 0        0.00000   0.00000  -0.00048   0.00000  -0.00129
  79        5D+1        0.01415  -0.01438   0.00000  -0.00141   0.00000
  80        5D-1        0.00000   0.00000   0.00000   0.00000   0.00000
  81        5D+2        0.00000   0.00000   0.00165   0.00000   0.00365
  82        5D-2        0.00000   0.00000   0.00000   0.00000   0.00000
  83 4   O  1S          0.00000  -0.00041   0.01603   0.02225  -0.01035
  84        2S          0.00000  -0.00059   0.02592   0.03575  -0.01672
  85        2PX         0.01125   0.00000   0.00000   0.00000   0.00000
  86        2PY         0.00000   0.00000   0.00000   0.00000   0.00000
  87        2PZ         0.00000  -0.01638   0.16363   0.18662  -0.07183
  88        3S          0.00000  -0.00056  -0.07608  -0.10080   0.04966
  89        3PX         0.01521   0.00000   0.00000   0.00000   0.00000
  90        3PY         0.00000   0.00000   0.00000   0.00000   0.00000
  91        3PZ         0.00000  -0.02221   0.24147   0.26973  -0.10452
  92        4S          0.00000   0.01581  -0.11902  -0.18514   0.08658
  93        4PX         0.02118   0.00000   0.00000   0.00000   0.00000
  94        4PY         0.00000   0.00000   0.00000   0.00000   0.00000
  95        4PZ         0.00000  -0.02371   0.20558   0.27332  -0.09599
  96        5D 0        0.00000  -0.00054   0.00443   0.00518  -0.00192
  97        5D+1       -0.00020   0.00000   0.00000   0.00000   0.00000
  98        5D-1        0.00000   0.00000   0.00000   0.00000   0.00000
  99        5D+2        0.00000   0.00026  -0.00152  -0.00128   0.00042
 100        5D-2        0.00000   0.00000   0.00000   0.00000   0.00000
 101 5   O  1S          0.00000   0.00041   0.01603  -0.02225  -0.01035
 102        2S          0.00000   0.00059   0.02592  -0.03575  -0.01672
 103        2PX        -0.01125   0.00000   0.00000   0.00000   0.00000
 104        2PY         0.00000   0.00000   0.00000   0.00000   0.00000
 105        2PZ         0.00000  -0.01638  -0.16363   0.18662   0.07183
 106        3S          0.00000   0.00056  -0.07608   0.10080   0.04966
 107        3PX        -0.01521   0.00000   0.00000   0.00000   0.00000
 108        3PY         0.00000   0.00000   0.00000   0.00000   0.00000
 109        3PZ         0.00000  -0.02221  -0.24147   0.26973   0.10452
 110        4S          0.00000  -0.01581  -0.11902   0.18514   0.08658
 111        4PX        -0.02118   0.00000   0.00000   0.00000   0.00000
 112        4PY         0.00000   0.00000   0.00000   0.00000   0.00000
 113        4PZ         0.00000  -0.02371  -0.20558   0.27332   0.09599
 114        5D 0        0.00000   0.00054   0.00443  -0.00518  -0.00192
 115        5D+1       -0.00020   0.00000   0.00000   0.00000   0.00000
 116        5D-1        0.00000   0.00000   0.00000   0.00000   0.00000
 117        5D+2        0.00000  -0.00026  -0.00152   0.00128   0.00042
 118        5D-2        0.00000   0.00000   0.00000   0.00000   0.00000
 119 6   O  1S          0.00000   0.00000   0.00375   0.00000   0.01570
 120        2S          0.00000   0.00000   0.00607   0.00000   0.02539
 121        2PX         0.00000   0.00000   0.00000   0.00000   0.00000
 122        2PY         0.00000   0.00000   0.04736   0.00000   0.13399
 123        2PZ         0.00000   0.00214   0.00000  -0.01359   0.00000
 124        3S          0.00000   0.00000  -0.01739   0.00000  -0.07513
 125        3PX         0.00000   0.00000   0.00000   0.00000   0.00000
 126        3PY         0.00000   0.00000   0.06953   0.00000   0.19540
 127        3PZ         0.00000   0.00256   0.00000  -0.01708   0.00000
 128        4S          0.00000   0.00000  -0.02741   0.00000  -0.11482
 129        4PX         0.00000   0.00000   0.00000   0.00000   0.00000
 130        4PY         0.00000   0.00000   0.05475   0.00000   0.17344
 131        4PZ         0.00000   0.00473   0.00000  -0.02946   0.00000
 132        5D 0        0.00000   0.00000  -0.00134   0.00000  -0.00344
 133        5D+1        0.00012   0.00000   0.00000   0.00000   0.00000
 134        5D-1        0.00000  -0.00006   0.00000   0.00018   0.00000
 135        5D+2        0.00000   0.00000  -0.00120   0.00000  -0.00422
 136        5D-2        0.00000   0.00000   0.00000   0.00000   0.00000
 137 7   O  1S          0.00000   0.00000   0.00375   0.00000   0.01570
 138        2S          0.00000   0.00000   0.00607   0.00000   0.02539
 139        2PX         0.00000   0.00000   0.00000   0.00000   0.00000
 140        2PY         0.00000   0.00000  -0.04736   0.00000  -0.13399
 141        2PZ         0.00000   0.00214   0.00000  -0.01359   0.00000
 142        3S          0.00000   0.00000  -0.01739   0.00000  -0.07513
 143        3PX         0.00000   0.00000   0.00000   0.00000   0.00000
 144        3PY         0.00000   0.00000  -0.06953   0.00000  -0.19540
 145        3PZ         0.00000   0.00256   0.00000  -0.01708   0.00000
 146        4S          0.00000   0.00000  -0.02741   0.00000  -0.11482
 147        4PX         0.00000   0.00000   0.00000   0.00000   0.00000
 148        4PY         0.00000   0.00000  -0.05475   0.00000  -0.17344
 149        4PZ         0.00000   0.00473   0.00000  -0.02946   0.00000
 150        5D 0        0.00000   0.00000  -0.00134   0.00000  -0.00344
 151        5D+1        0.00012   0.00000   0.00000   0.00000   0.00000
 152        5D-1        0.00000   0.00006   0.00000  -0.00018   0.00000
 153        5D+2        0.00000   0.00000  -0.00120   0.00000  -0.00422
 154        5D-2        0.00000   0.00000   0.00000   0.00000   0.00000
 155 8   H  1S          0.10525   0.10546   0.01667   0.01162   0.03271
 156        2S          0.11606   0.11588   0.01537   0.02937   0.04351
 157        3S          0.03406   0.03271   0.00604  -0.00503   0.01569
 158        4PX        -0.01399  -0.01371   0.00180  -0.00332   0.00237
 159        4PY         0.00000   0.00000   0.00000   0.00000   0.00000
 160        4PZ        -0.00769  -0.00760  -0.00344  -0.00204  -0.00832
 161 9   H  1S         -0.10525  -0.10546   0.01667  -0.01162   0.03271
 162        2S         -0.11606  -0.11588   0.01537  -0.02937   0.04351
 163        3S         -0.03406  -0.03271   0.00604   0.00503   0.01569
 164        4PX         0.01399   0.01371   0.00180   0.00332   0.00237
 165        4PY         0.00000   0.00000   0.00000   0.00000   0.00000
 166        4PZ        -0.00769  -0.00760   0.00344  -0.00204   0.00832
 167 10  H  1S          0.00000  -0.00583   0.05634   0.06204  -0.02313
 168        2S          0.00000  -0.01170   0.06236   0.06875  -0.03101
 169        3S          0.00000   0.00383   0.01747   0.01290  -0.00160
 170        4PX         0.00019   0.00000   0.00000   0.00000   0.00000
 171        4PY         0.00000  -0.00200   0.01220   0.01209  -0.00512
 172        4PZ         0.00000   0.00043   0.00486   0.00430  -0.00194
 173 11  H  1S          0.00000  -0.00583   0.05634   0.06204  -0.02313
 174        2S          0.00000  -0.01170   0.06236   0.06875  -0.03101
 175        3S          0.00000   0.00383   0.01747   0.01290  -0.00160
 176        4PX         0.00019   0.00000   0.00000   0.00000   0.00000
 177        4PY         0.00000   0.00200  -0.01220  -0.01209   0.00512
 178        4PZ         0.00000   0.00043   0.00486   0.00430  -0.00194
 179 12  H  1S          0.00000   0.00583   0.05634  -0.06204  -0.02313
 180        2S          0.00000   0.01170   0.06236  -0.06875  -0.03101
 181        3S          0.00000  -0.00383   0.01747  -0.01290  -0.00160
 182        4PX        -0.00019   0.00000   0.00000   0.00000   0.00000
 183        4PY         0.00000  -0.00200  -0.01220   0.01209   0.00512
 184        4PZ         0.00000   0.00043  -0.00486   0.00430   0.00194
 185 13  H  1S          0.00000   0.00583   0.05634  -0.06204  -0.02313
 186        2S          0.00000   0.01170   0.06236  -0.06875  -0.03101
 187        3S          0.00000  -0.00383   0.01747  -0.01290  -0.00160
 188        4PX        -0.00019   0.00000   0.00000   0.00000   0.00000
 189        4PY         0.00000   0.00200   0.01220  -0.01209  -0.00512
 190        4PZ         0.00000   0.00043  -0.00486   0.00430   0.00194
 191 14  H  1S          0.00000   0.00000   0.01709   0.00000   0.04636
 192        2S          0.00000   0.00000   0.02103   0.00000   0.05014
 193        3S          0.00000   0.00000   0.00555   0.00000   0.01977
 194        4PX         0.00000   0.00000  -0.00424   0.00000  -0.00998
 195        4PY         0.00000   0.00000   0.00114   0.00000   0.00486
 196        4PZ         0.00013  -0.00001   0.00000   0.00026   0.00000
 197 15  H  1S          0.00000   0.00000   0.01709   0.00000   0.04636
 198        2S          0.00000   0.00000   0.02103   0.00000   0.05014
 199        3S          0.00000   0.00000   0.00555   0.00000   0.01977
 200        4PX         0.00000   0.00000   0.00424   0.00000   0.00998
 201        4PY         0.00000   0.00000   0.00114   0.00000   0.00486
 202        4PZ        -0.00013  -0.00001   0.00000   0.00026   0.00000
 203 16  H  1S          0.00000   0.00000   0.01709   0.00000   0.04636
 204        2S          0.00000   0.00000   0.02103   0.00000   0.05014
 205        3S          0.00000   0.00000   0.00555   0.00000   0.01977
 206        4PX         0.00000   0.00000   0.00424   0.00000   0.00998
 207        4PY         0.00000   0.00000  -0.00114   0.00000  -0.00486
 208        4PZ        -0.00013  -0.00001   0.00000   0.00026   0.00000
 209 17  H  1S          0.00000   0.00000   0.01709   0.00000   0.04636
 210        2S          0.00000   0.00000   0.02103   0.00000   0.05014
 211        3S          0.00000   0.00000   0.00555   0.00000   0.01977
 212        4PX         0.00000   0.00000  -0.00424   0.00000  -0.00998
 213        4PY         0.00000   0.00000  -0.00114   0.00000  -0.00486
 214        4PZ         0.00013  -0.00001   0.00000   0.00026   0.00000
 215 18  H  1S          0.10525  -0.10546   0.01667  -0.01162   0.03271
 216        2S          0.11606  -0.11588   0.01537  -0.02937   0.04351
 217        3S          0.03406  -0.03271   0.00604   0.00503   0.01569
 218        4PX         0.01399  -0.01371  -0.00180  -0.00332  -0.00237
 219        4PY         0.00000   0.00000   0.00000   0.00000   0.00000
 220        4PZ         0.00769  -0.00760   0.00344  -0.00204   0.00832
 221 19  H  1S         -0.10525   0.10546   0.01667   0.01162   0.03271
 222        2S         -0.11606   0.11588   0.01537   0.02937   0.04351
 223        3S         -0.03406   0.03271   0.00604  -0.00503   0.01569
 224        4PX        -0.01399   0.01371  -0.00180   0.00332  -0.00237
 225        4PY         0.00000   0.00000   0.00000   0.00000   0.00000
 226        4PZ         0.00769  -0.00760  -0.00344  -0.00204  -0.00832
                          31        32        33        34        35
                        (AG)--O  (B2U)--O  (B3U)--O  (B2G)--O  (B3U)--O
     Eigenvalues --    -0.76001  -0.74953  -0.74860  -0.68966  -0.67830
   1 1   Cr 1S          0.00054   0.00000   0.00000   0.00000   0.00000
   2        2S          0.00088   0.00000   0.00000   0.00000   0.00000
   3        3S          0.00048   0.00000   0.00000   0.00000   0.00000
   4        4S         -0.00280   0.00000   0.00000   0.00000   0.00000
   5        5S         -0.00534   0.00000   0.00000   0.00000   0.00000
   6        6S          0.00974   0.00000   0.00000   0.00000   0.00000
   7        7S          0.00879   0.00000   0.00000   0.00000   0.00000
   8        8S         -0.01839   0.00000   0.00000   0.00000   0.00000
   9        9S         -0.01012   0.00000   0.00000   0.00000   0.00000
  10       10PX         0.00000   0.00000  -0.02845   0.00000   0.00381
  11       10PY         0.00000  -0.02785   0.00000   0.00000   0.00000
  12       10PZ         0.00000   0.00000   0.00000   0.00000   0.00000
  13       11PX         0.00000   0.00000  -0.01146   0.00000   0.00145
  14       11PY         0.00000  -0.01128   0.00000   0.00000   0.00000
  15       11PZ         0.00000   0.00000   0.00000   0.00000   0.00000
  16       12PX         0.00000   0.00000   0.02978   0.00000  -0.00370
  17       12PY         0.00000   0.02937   0.00000   0.00000   0.00000
  18       12PZ         0.00000   0.00000   0.00000   0.00000   0.00000
  19       13PX         0.00000   0.00000   0.08871   0.00000  -0.01288
  20       13PY         0.00000   0.08629   0.00000   0.00000   0.00000
  21       13PZ         0.00000   0.00000   0.00000   0.00000   0.00000
  22       14PX         0.00000   0.00000  -0.01957   0.00000   0.00478
  23       14PY         0.00000  -0.01807   0.00000   0.00000   0.00000
  24       14PZ         0.00000   0.00000   0.00000   0.00000   0.00000
  25       15D 0        0.01188   0.00000   0.00000   0.00000   0.00000
  26       15D+1        0.00000   0.00000   0.00000   0.10741   0.00000
  27       15D-1        0.00000   0.00000   0.00000   0.00000   0.00000
  28       15D+2       -0.12394   0.00000   0.00000   0.00000   0.00000
  29       15D-2        0.00000   0.00000   0.00000   0.00000   0.00000
  30       16D 0        0.01286   0.00000   0.00000   0.00000   0.00000
  31       16D+1        0.00000   0.00000   0.00000   0.11069   0.00000
  32       16D-1        0.00000   0.00000   0.00000   0.00000   0.00000
  33       16D+2       -0.13103   0.00000   0.00000   0.00000   0.00000
  34       16D-2        0.00000   0.00000   0.00000   0.00000   0.00000
  35       17D 0        0.01110   0.00000   0.00000   0.00000   0.00000
  36       17D+1        0.00000   0.00000   0.00000   0.10731   0.00000
  37       17D-1        0.00000   0.00000   0.00000   0.00000   0.00000
  38       17D+2       -0.11293   0.00000   0.00000   0.00000   0.00000
  39       17D-2        0.00000   0.00000   0.00000   0.00000   0.00000
  40       18F 0        0.00000   0.00000   0.00000   0.00000   0.00000
  41       18F+1        0.00000   0.00000   0.00173   0.00000   0.00676
  42       18F-1        0.00000   0.00335   0.00000   0.00000   0.00000
  43       18F+2        0.00000   0.00000   0.00000   0.00000   0.00000
  44       18F-2        0.00000   0.00000   0.00000   0.00000   0.00000
  45       18F+3        0.00000   0.00000  -0.00320   0.00000  -0.00142
  46       18F-3        0.00000   0.00287   0.00000   0.00000   0.00000
  47 2   O  1S          0.01765   0.00000   0.02338   0.00000   0.00791
  48        2S          0.02851   0.00000   0.03756   0.00000   0.01286
  49        2PX         0.14131   0.00000   0.18287   0.00000   0.03692
  50        2PY         0.00000  -0.01677   0.00000   0.00000   0.00000
  51        2PZ         0.00000   0.00000   0.00000  -0.01975   0.00000
  52        3S         -0.08393   0.00000  -0.10682   0.00000  -0.03905
  53        3PX         0.20490   0.00000   0.25857   0.00000   0.05569
  54        3PY         0.00000  -0.02065   0.00000   0.00000   0.00000
  55        3PZ         0.00000   0.00000   0.00000  -0.03005   0.00000
  56        4S         -0.13640   0.00000  -0.18816   0.00000  -0.06939
  57        4PX         0.18674   0.00000   0.26935   0.00000   0.03443
  58        4PY         0.00000  -0.03621   0.00000   0.00000   0.00000
  59        4PZ         0.00000   0.00000   0.00000   0.00791   0.00000
  60        5D 0       -0.00208   0.00000  -0.00289   0.00000  -0.00076
  61        5D+1        0.00000   0.00000   0.00000  -0.00212   0.00000
  62        5D-1        0.00000   0.00000   0.00000   0.00000   0.00000
  63        5D+2        0.00524   0.00000   0.00720   0.00000   0.00143
  64        5D-2        0.00000  -0.00014   0.00000   0.00000   0.00000
  65 3   O  1S          0.01765   0.00000  -0.02338   0.00000  -0.00791
  66        2S          0.02851   0.00000  -0.03756   0.00000  -0.01286
  67        2PX        -0.14131   0.00000   0.18287   0.00000   0.03692
  68        2PY         0.00000  -0.01677   0.00000   0.00000   0.00000
  69        2PZ         0.00000   0.00000   0.00000   0.01975   0.00000
  70        3S         -0.08393   0.00000   0.10682   0.00000   0.03905
  71        3PX        -0.20490   0.00000   0.25857   0.00000   0.05569
  72        3PY         0.00000  -0.02065   0.00000   0.00000   0.00000
  73        3PZ         0.00000   0.00000   0.00000   0.03005   0.00000
  74        4S         -0.13640   0.00000   0.18816   0.00000   0.06939
  75        4PX        -0.18674   0.00000   0.26935   0.00000   0.03443
  76        4PY         0.00000  -0.03621   0.00000   0.00000   0.00000
  77        4PZ         0.00000   0.00000   0.00000  -0.00791   0.00000
  78        5D 0       -0.00208   0.00000   0.00289   0.00000   0.00076
  79        5D+1        0.00000   0.00000   0.00000  -0.00212   0.00000
  80        5D-1        0.00000   0.00000   0.00000   0.00000   0.00000
  81        5D+2        0.00524   0.00000  -0.00720   0.00000  -0.00143
  82        5D-2        0.00000   0.00014   0.00000   0.00000   0.00000
  83 4   O  1S         -0.00122   0.00000   0.00000   0.00000   0.00000
  84        2S         -0.00197   0.00000   0.00000   0.00000   0.00000
  85        2PX         0.00000   0.00000  -0.03491   0.19955   0.20879
  86        2PY         0.00000   0.01502   0.00000   0.00000   0.00000
  87        2PZ        -0.01015   0.00000   0.00000   0.00000   0.00000
  88        3S          0.00664   0.00000   0.00000   0.00000   0.00000
  89        3PX         0.00000   0.00000  -0.04680   0.28818   0.30154
  90        3PY         0.00000   0.02371   0.00000   0.00000   0.00000
  91        3PZ        -0.01513   0.00000   0.00000   0.00000   0.00000
  92        4S         -0.00050   0.00000   0.00000   0.00000   0.00000
  93        4PX         0.00000   0.00000  -0.06583   0.30840   0.32173
  94        4PY         0.00000  -0.01314   0.00000   0.00000   0.00000
  95        4PZ        -0.02115   0.00000   0.00000   0.00000   0.00000
  96        5D 0       -0.00029   0.00000   0.00000   0.00000   0.00000
  97        5D+1        0.00000   0.00000  -0.00033   0.00643   0.00790
  98        5D-1        0.00000   0.00080   0.00000   0.00000   0.00000
  99        5D+2       -0.00011   0.00000   0.00000   0.00000   0.00000
 100        5D-2        0.00000   0.00000   0.00000   0.00000   0.00000
 101 5   O  1S         -0.00122   0.00000   0.00000   0.00000   0.00000
 102        2S         -0.00197   0.00000   0.00000   0.00000   0.00000
 103        2PX         0.00000   0.00000  -0.03491  -0.19955   0.20879
 104        2PY         0.00000   0.01502   0.00000   0.00000   0.00000
 105        2PZ         0.01015   0.00000   0.00000   0.00000   0.00000
 106        3S          0.00664   0.00000   0.00000   0.00000   0.00000
 107        3PX         0.00000   0.00000  -0.04680  -0.28818   0.30154
 108        3PY         0.00000   0.02371   0.00000   0.00000   0.00000
 109        3PZ         0.01513   0.00000   0.00000   0.00000   0.00000
 110        4S         -0.00050   0.00000   0.00000   0.00000   0.00000
 111        4PX         0.00000   0.00000  -0.06583  -0.30840   0.32173
 112        4PY         0.00000  -0.01314   0.00000   0.00000   0.00000
 113        4PZ         0.02115   0.00000   0.00000   0.00000   0.00000
 114        5D 0       -0.00029   0.00000   0.00000   0.00000   0.00000
 115        5D+1        0.00000   0.00000   0.00033   0.00643  -0.00790
 116        5D-1        0.00000  -0.00080   0.00000   0.00000   0.00000
 117        5D+2       -0.00011   0.00000   0.00000   0.00000   0.00000
 118        5D-2        0.00000   0.00000   0.00000   0.00000   0.00000
 119 6   O  1S         -0.01340   0.02389   0.00000   0.00000   0.00000
 120        2S         -0.02164   0.03840   0.00000   0.00000   0.00000
 121        2PX         0.00000   0.00000   0.01341   0.00000  -0.00225
 122        2PY        -0.10428   0.18561   0.00000   0.00000   0.00000
 123        2PZ         0.00000   0.00000   0.00000   0.00000   0.00000
 124        3S          0.06299  -0.10961   0.00000   0.00000   0.00000
 125        3PX         0.00000   0.00000   0.02123   0.00000  -0.00342
 126        3PY        -0.15048   0.26302   0.00000   0.00000   0.00000
 127        3PZ         0.00000   0.00000   0.00000   0.00000   0.00000
 128        4S          0.11318  -0.19155   0.00000   0.00000   0.00000
 129        4PX         0.00000   0.00000  -0.01180   0.00000   0.00452
 130        4PY        -0.13502   0.27193   0.00000   0.00000   0.00000
 131        4PZ         0.00000   0.00000   0.00000   0.00000   0.00000
 132        5D 0        0.00251  -0.00489   0.00000   0.00000   0.00000
 133        5D+1        0.00000   0.00000   0.00000   0.00037   0.00000
 134        5D-1        0.00000   0.00000   0.00000   0.00000   0.00000
 135        5D+2        0.00317  -0.00613   0.00000   0.00000   0.00000
 136        5D-2        0.00000   0.00000   0.00041   0.00000   0.00014
 137 7   O  1S         -0.01340  -0.02389   0.00000   0.00000   0.00000
 138        2S         -0.02164  -0.03840   0.00000   0.00000   0.00000
 139        2PX         0.00000   0.00000   0.01341   0.00000  -0.00225
 140        2PY         0.10428   0.18561   0.00000   0.00000   0.00000
 141        2PZ         0.00000   0.00000   0.00000   0.00000   0.00000
 142        3S          0.06299   0.10961   0.00000   0.00000   0.00000
 143        3PX         0.00000   0.00000   0.02123   0.00000  -0.00342
 144        3PY         0.15048   0.26302   0.00000   0.00000   0.00000
 145        3PZ         0.00000   0.00000   0.00000   0.00000   0.00000
 146        4S          0.11318   0.19155   0.00000   0.00000   0.00000
 147        4PX         0.00000   0.00000  -0.01180   0.00000   0.00452
 148        4PY         0.13502   0.27193   0.00000   0.00000   0.00000
 149        4PZ         0.00000   0.00000   0.00000   0.00000   0.00000
 150        5D 0        0.00251   0.00489   0.00000   0.00000   0.00000
 151        5D+1        0.00000   0.00000   0.00000   0.00037   0.00000
 152        5D-1        0.00000   0.00000   0.00000   0.00000   0.00000
 153        5D+2        0.00317   0.00613   0.00000   0.00000   0.00000
 154        5D-2        0.00000   0.00000  -0.00041   0.00000  -0.00014
 155 8   H  1S          0.04836   0.00000   0.06158  -0.01240   0.01260
 156        2S          0.05567   0.00000   0.07048  -0.04446   0.02267
 157        3S          0.01568   0.00000   0.01175   0.02821   0.02040
 158        4PX         0.00472   0.00000   0.00487   0.00332   0.00013
 159        4PY         0.00000   0.00020   0.00000   0.00000   0.00000
 160        4PZ        -0.01052   0.00000  -0.01233   0.00272  -0.00378
 161 9   H  1S          0.04836   0.00000   0.06158   0.01240   0.01260
 162        2S          0.05567   0.00000   0.07048   0.04446   0.02267
 163        3S          0.01568   0.00000   0.01175  -0.02821   0.02040
 164        4PX         0.00472   0.00000   0.00487  -0.00332   0.00013
 165        4PY         0.00000   0.00020   0.00000   0.00000   0.00000
 166        4PZ         0.01052   0.00000   0.01233   0.00272   0.00378
 167 10  H  1S         -0.00357  -0.00935   0.00000   0.00000   0.00000
 168        2S          0.00563  -0.03457   0.00000   0.00000   0.00000
 169        3S         -0.00014   0.01250   0.00000   0.00000   0.00000
 170        4PX         0.00000   0.00000  -0.00105   0.01719   0.01873
 171        4PY         0.00063  -0.00265   0.00000   0.00000   0.00000
 172        4PZ        -0.00170   0.00360   0.00000   0.00000   0.00000
 173 11  H  1S         -0.00357   0.00935   0.00000   0.00000   0.00000
 174        2S          0.00563   0.03457   0.00000   0.00000   0.00000
 175        3S         -0.00014  -0.01250   0.00000   0.00000   0.00000
 176        4PX         0.00000   0.00000  -0.00105   0.01719   0.01873
 177        4PY        -0.00063  -0.00265   0.00000   0.00000   0.00000
 178        4PZ        -0.00170  -0.00360   0.00000   0.00000   0.00000
 179 12  H  1S         -0.00357   0.00935   0.00000   0.00000   0.00000
 180        2S          0.00563   0.03457   0.00000   0.00000   0.00000
 181        3S         -0.00014  -0.01250   0.00000   0.00000   0.00000
 182        4PX         0.00000   0.00000  -0.00105  -0.01719   0.01873
 183        4PY        -0.00063  -0.00265   0.00000   0.00000   0.00000
 184        4PZ         0.00170   0.00360   0.00000   0.00000   0.00000
 185 13  H  1S         -0.00357  -0.00935   0.00000   0.00000   0.00000
 186        2S          0.00563  -0.03457   0.00000   0.00000   0.00000
 187        3S         -0.00014   0.01250   0.00000   0.00000   0.00000
 188        4PX         0.00000   0.00000  -0.00105  -0.01719   0.01873
 189        4PY         0.00063  -0.00265   0.00000   0.00000   0.00000
 190        4PZ         0.00170  -0.00360   0.00000   0.00000   0.00000
 191 14  H  1S         -0.03507   0.06234   0.00800   0.00000  -0.00099
 192        2S         -0.04777   0.07135   0.03193   0.00000  -0.00967
 193        3S         -0.00905   0.01338  -0.01179   0.00000   0.00702
 194        4PX         0.00867  -0.01250  -0.00220   0.00000   0.00048
 195        4PY        -0.00249   0.00491  -0.00372   0.00000   0.00113
 196        4PZ         0.00000   0.00000   0.00000   0.00026   0.00000
 197 15  H  1S         -0.03507   0.06234  -0.00800   0.00000   0.00099
 198        2S         -0.04777   0.07135  -0.03193   0.00000   0.00967
 199        3S         -0.00905   0.01338   0.01179   0.00000  -0.00702
 200        4PX        -0.00867   0.01250  -0.00220   0.00000   0.00048
 201        4PY        -0.00249   0.00491   0.00372   0.00000  -0.00113
 202        4PZ         0.00000   0.00000   0.00000  -0.00026   0.00000
 203 16  H  1S         -0.03507  -0.06234  -0.00800   0.00000   0.00099
 204        2S         -0.04777  -0.07135  -0.03193   0.00000   0.00967
 205        3S         -0.00905  -0.01338   0.01179   0.00000  -0.00702
 206        4PX        -0.00867  -0.01250  -0.00220   0.00000   0.00048
 207        4PY         0.00249   0.00491  -0.00372   0.00000   0.00113
 208        4PZ         0.00000   0.00000   0.00000  -0.00026   0.00000
 209 17  H  1S         -0.03507  -0.06234   0.00800   0.00000  -0.00099
 210        2S         -0.04777  -0.07135   0.03193   0.00000  -0.00967
 211        3S         -0.00905  -0.01338  -0.01179   0.00000   0.00702
 212        4PX         0.00867   0.01250  -0.00220   0.00000   0.00048
 213        4PY         0.00249   0.00491   0.00372   0.00000  -0.00113
 214        4PZ         0.00000   0.00000   0.00000   0.00026   0.00000
 215 18  H  1S          0.04836   0.00000  -0.06158  -0.01240  -0.01260
 216        2S          0.05567   0.00000  -0.07048  -0.04446  -0.02267
 217        3S          0.01568   0.00000  -0.01175   0.02821  -0.02040
 218        4PX        -0.00472   0.00000   0.00487  -0.00332   0.00013
 219        4PY         0.00000   0.00020   0.00000   0.00000   0.00000
 220        4PZ         0.01052   0.00000  -0.01233  -0.00272  -0.00378
 221 19  H  1S          0.04836   0.00000  -0.06158   0.01240  -0.01260
 222        2S          0.05567   0.00000  -0.07048   0.04446  -0.02267
 223        3S          0.01568   0.00000  -0.01175  -0.02821  -0.02040
 224        4PX        -0.00472   0.00000   0.00487   0.00332   0.00013
 225        4PY         0.00000   0.00020   0.00000   0.00000   0.00000
 226        4PZ        -0.01052   0.00000   0.01233  -0.00272   0.00378
                          36        37        38        39        40
                       (B3G)--O  (B1G)--O  (B1U)--O  (B2U)--O  (B3G)--O
     Eigenvalues --    -0.65875  -0.65541  -0.65248  -0.64884  -0.55725
   1 1   Cr 1S          0.00000   0.00000   0.00000   0.00000   0.00000
   2        2S          0.00000   0.00000   0.00000   0.00000   0.00000
   3        3S          0.00000   0.00000   0.00000   0.00000   0.00000
   4        4S          0.00000   0.00000   0.00000   0.00000   0.00000
   5        5S          0.00000   0.00000   0.00000   0.00000   0.00000
   6        6S          0.00000   0.00000   0.00000   0.00000   0.00000
   7        7S          0.00000   0.00000   0.00000   0.00000   0.00000
   8        8S          0.00000   0.00000   0.00000   0.00000   0.00000
   9        9S          0.00000   0.00000   0.00000   0.00000   0.00000
  10       10PX         0.00000   0.00000   0.00000   0.00000   0.00000
  11       10PY         0.00000   0.00000   0.00000   0.00372   0.00000
  12       10PZ         0.00000   0.00000   0.00288   0.00000   0.00000
  13       11PX         0.00000   0.00000   0.00000   0.00000   0.00000
  14       11PY         0.00000   0.00000   0.00000   0.00139   0.00000
  15       11PZ         0.00000   0.00000   0.00123   0.00000   0.00000
  16       12PX         0.00000   0.00000   0.00000   0.00000   0.00000
  17       12PY         0.00000   0.00000   0.00000  -0.00352   0.00000
  18       12PZ         0.00000   0.00000  -0.00333   0.00000   0.00000
  19       13PX         0.00000   0.00000   0.00000   0.00000   0.00000
  20       13PY         0.00000   0.00000   0.00000  -0.01291   0.00000
  21       13PZ         0.00000   0.00000  -0.00847   0.00000   0.00000
  22       14PX         0.00000   0.00000   0.00000   0.00000   0.00000
  23       14PY         0.00000   0.00000   0.00000   0.00556   0.00000
  24       14PZ         0.00000   0.00000   0.00188   0.00000   0.00000
  25       15D 0        0.00000   0.00000   0.00000   0.00000   0.00000
  26       15D+1        0.00000   0.00000   0.00000   0.00000   0.00000
  27       15D-1        0.10008   0.00000   0.00000   0.00000   0.41569
  28       15D+2        0.00000   0.00000   0.00000   0.00000   0.00000
  29       15D-2        0.00000   0.09748   0.00000   0.00000   0.00000
  30       16D 0        0.00000   0.00000   0.00000   0.00000   0.00000
  31       16D+1        0.00000   0.00000   0.00000   0.00000   0.00000
  32       16D-1        0.10317   0.00000   0.00000   0.00000   0.42738
  33       16D+2        0.00000   0.00000   0.00000   0.00000   0.00000
  34       16D-2        0.00000   0.09921   0.00000   0.00000   0.00000
  35       17D 0        0.00000   0.00000   0.00000   0.00000   0.00000
  36       17D+1        0.00000   0.00000   0.00000   0.00000   0.00000
  37       17D-1        0.09870   0.00000   0.00000   0.00000   0.37162
  38       17D+2        0.00000   0.00000   0.00000   0.00000   0.00000
  39       17D-2        0.00000   0.09868   0.00000   0.00000   0.00000
  40       18F 0        0.00000   0.00000  -0.00480   0.00000   0.00000
  41       18F+1        0.00000   0.00000   0.00000   0.00000   0.00000
  42       18F-1        0.00000   0.00000   0.00000  -0.00031   0.00000
  43       18F+2        0.00000   0.00000  -0.00333   0.00000   0.00000
  44       18F-2        0.00000   0.00000   0.00000   0.00000   0.00000
  45       18F+3        0.00000   0.00000   0.00000   0.00000   0.00000
  46       18F-3        0.00000   0.00000   0.00000   0.00505   0.00000
  47 2   O  1S          0.00000   0.00000   0.00000   0.00000   0.00000
  48        2S          0.00000   0.00000   0.00000   0.00000   0.00000
  49        2PX         0.00000   0.00000   0.00000   0.00000   0.00000
  50        2PY         0.00000   0.20216   0.00000   0.21084   0.00000
  51        2PZ         0.00000   0.00000  -0.00229   0.00000   0.00000
  52        3S          0.00000   0.00000   0.00000   0.00000   0.00000
  53        3PX         0.00000   0.00000   0.00000   0.00000   0.00000
  54        3PY         0.00000   0.28961   0.00000   0.30198   0.00000
  55        3PZ         0.00000   0.00000  -0.00342   0.00000   0.00000
  56        4S          0.00000   0.00000   0.00000   0.00000   0.00000
  57        4PX         0.00000   0.00000   0.00000   0.00000   0.00000
  58        4PY         0.00000   0.31670   0.00000   0.32900   0.00000
  59        4PZ         0.00000   0.00000   0.00406   0.00000   0.00000
  60        5D 0        0.00000   0.00000   0.00000   0.00000   0.00000
  61        5D+1        0.00000   0.00000   0.00012   0.00000   0.00000
  62        5D-1        0.00032   0.00000   0.00000   0.00000   0.00059
  63        5D+2        0.00000   0.00000   0.00000   0.00000   0.00000
  64        5D-2        0.00000   0.00840   0.00000   0.00958   0.00000
  65 3   O  1S          0.00000   0.00000   0.00000   0.00000   0.00000
  66        2S          0.00000   0.00000   0.00000   0.00000   0.00000
  67        2PX         0.00000   0.00000   0.00000   0.00000   0.00000
  68        2PY         0.00000  -0.20216   0.00000   0.21084   0.00000
  69        2PZ         0.00000   0.00000  -0.00229   0.00000   0.00000
  70        3S          0.00000   0.00000   0.00000   0.00000   0.00000
  71        3PX         0.00000   0.00000   0.00000   0.00000   0.00000
  72        3PY         0.00000  -0.28961   0.00000   0.30198   0.00000
  73        3PZ         0.00000   0.00000  -0.00342   0.00000   0.00000
  74        4S          0.00000   0.00000   0.00000   0.00000   0.00000
  75        4PX         0.00000   0.00000   0.00000   0.00000   0.00000
  76        4PY         0.00000  -0.31670   0.00000   0.32900   0.00000
  77        4PZ         0.00000   0.00000   0.00406   0.00000   0.00000
  78        5D 0        0.00000   0.00000   0.00000   0.00000   0.00000
  79        5D+1        0.00000   0.00000  -0.00012   0.00000   0.00000
  80        5D-1        0.00032   0.00000   0.00000   0.00000   0.00059
  81        5D+2        0.00000   0.00000   0.00000   0.00000   0.00000
  82        5D-2        0.00000   0.00840   0.00000  -0.00958   0.00000
  83 4   O  1S          0.00000   0.00000   0.00531   0.00000   0.00000
  84        2S          0.00000   0.00000   0.00867   0.00000   0.00000
  85        2PX         0.00000   0.00000   0.00000   0.00000   0.00000
  86        2PY        -0.01868   0.00000   0.00000  -0.00259  -0.01297
  87        2PZ         0.00000   0.00000   0.01609   0.00000   0.00000
  88        3S          0.00000   0.00000  -0.02666   0.00000   0.00000
  89        3PX         0.00000   0.00000   0.00000   0.00000   0.00000
  90        3PY        -0.02909   0.00000   0.00000  -0.00402  -0.02258
  91        3PZ         0.00000   0.00000   0.02725   0.00000   0.00000
  92        4S          0.00000   0.00000  -0.05516   0.00000   0.00000
  93        4PX         0.00000   0.00000   0.00000   0.00000   0.00000
  94        4PY         0.01188   0.00000   0.00000   0.00674   0.05291
  95        4PZ         0.00000   0.00000   0.00145   0.00000   0.00000
  96        5D 0        0.00000   0.00000   0.00029   0.00000   0.00000
  97        5D+1        0.00000   0.00000   0.00000   0.00000   0.00000
  98        5D-1       -0.00213   0.00000   0.00000   0.00019  -0.00392
  99        5D+2        0.00000   0.00000   0.00013   0.00000   0.00000
 100        5D-2        0.00000   0.00050   0.00000   0.00000   0.00000
 101 5   O  1S          0.00000   0.00000  -0.00531   0.00000   0.00000
 102        2S          0.00000   0.00000  -0.00867   0.00000   0.00000
 103        2PX         0.00000   0.00000   0.00000   0.00000   0.00000
 104        2PY         0.01868   0.00000   0.00000  -0.00259   0.01297
 105        2PZ         0.00000   0.00000   0.01609   0.00000   0.00000
 106        3S          0.00000   0.00000   0.02666   0.00000   0.00000
 107        3PX         0.00000   0.00000   0.00000   0.00000   0.00000
 108        3PY         0.02909   0.00000   0.00000  -0.00402   0.02258
 109        3PZ         0.00000   0.00000   0.02725   0.00000   0.00000
 110        4S          0.00000   0.00000   0.05516   0.00000   0.00000
 111        4PX         0.00000   0.00000   0.00000   0.00000   0.00000
 112        4PY        -0.01188   0.00000   0.00000   0.00674  -0.05291
 113        4PZ         0.00000   0.00000   0.00145   0.00000   0.00000
 114        5D 0        0.00000   0.00000  -0.00029   0.00000   0.00000
 115        5D+1        0.00000   0.00000   0.00000   0.00000   0.00000
 116        5D-1       -0.00213   0.00000   0.00000  -0.00019  -0.00392
 117        5D+2        0.00000   0.00000  -0.00013   0.00000   0.00000
 118        5D-2        0.00000   0.00050   0.00000   0.00000   0.00000
 119 6   O  1S          0.00000   0.00000   0.00000   0.00520   0.00000
 120        2S          0.00000   0.00000   0.00000   0.00848   0.00000
 121        2PX         0.00000  -0.01506   0.00000   0.00000   0.00000
 122        2PY         0.00000   0.00000   0.00000   0.01916   0.00000
 123        2PZ         0.20141   0.00000   0.21082   0.00000  -0.06637
 124        3S          0.00000   0.00000   0.00000  -0.02577   0.00000
 125        3PX         0.00000  -0.02347   0.00000   0.00000   0.00000
 126        3PY         0.00000   0.00000   0.00000   0.03081   0.00000
 127        3PZ         0.28904   0.00000   0.30202   0.00000  -0.09981
 128        4S          0.00000   0.00000   0.00000  -0.05253   0.00000
 129        4PX         0.00000   0.01458   0.00000   0.00000   0.00000
 130        4PY         0.00000   0.00000   0.00000   0.00791   0.00000
 131        4PZ         0.31459   0.00000   0.32911   0.00000  -0.08560
 132        5D 0        0.00000   0.00000   0.00000  -0.00022   0.00000
 133        5D+1        0.00000   0.00000   0.00000   0.00000   0.00000
 134        5D-1        0.00828   0.00000   0.00951   0.00000  -0.00640
 135        5D+2        0.00000   0.00000   0.00000  -0.00076   0.00000
 136        5D-2        0.00000  -0.00125   0.00000   0.00000   0.00000
 137 7   O  1S          0.00000   0.00000   0.00000  -0.00520   0.00000
 138        2S          0.00000   0.00000   0.00000  -0.00848   0.00000
 139        2PX         0.00000   0.01506   0.00000   0.00000   0.00000
 140        2PY         0.00000   0.00000   0.00000   0.01916   0.00000
 141        2PZ        -0.20141   0.00000   0.21082   0.00000   0.06637
 142        3S          0.00000   0.00000   0.00000   0.02577   0.00000
 143        3PX         0.00000   0.02347   0.00000   0.00000   0.00000
 144        3PY         0.00000   0.00000   0.00000   0.03081   0.00000
 145        3PZ        -0.28904   0.00000   0.30202   0.00000   0.09981
 146        4S          0.00000   0.00000   0.00000   0.05253   0.00000
 147        4PX         0.00000  -0.01458   0.00000   0.00000   0.00000
 148        4PY         0.00000   0.00000   0.00000   0.00791   0.00000
 149        4PZ        -0.31459   0.00000   0.32911   0.00000   0.08560
 150        5D 0        0.00000   0.00000   0.00000   0.00022   0.00000
 151        5D+1        0.00000   0.00000   0.00000   0.00000   0.00000
 152        5D-1        0.00828   0.00000  -0.00951   0.00000  -0.00640
 153        5D+2        0.00000   0.00000   0.00000   0.00076   0.00000
 154        5D-2        0.00000  -0.00125   0.00000   0.00000   0.00000
 155 8   H  1S          0.00000   0.00000  -0.00095   0.00000   0.00000
 156        2S          0.00000   0.00000  -0.00967   0.00000   0.00000
 157        3S          0.00000   0.00000   0.00774   0.00000   0.00000
 158        4PX         0.00000   0.00000   0.00107   0.00000   0.00000
 159        4PY         0.00023   0.01803   0.00000   0.01935   0.00030
 160        4PZ         0.00000   0.00000   0.00050   0.00000   0.00000
 161 9   H  1S          0.00000   0.00000   0.00095   0.00000   0.00000
 162        2S          0.00000   0.00000   0.00967   0.00000   0.00000
 163        3S          0.00000   0.00000  -0.00774   0.00000   0.00000
 164        4PX         0.00000   0.00000  -0.00107   0.00000   0.00000
 165        4PY        -0.00023   0.01803   0.00000   0.01935  -0.00030
 166        4PZ         0.00000   0.00000   0.00050   0.00000   0.00000
 167 10  H  1S          0.01194   0.00000   0.00606   0.00108   0.01677
 168        2S          0.04790   0.00000   0.01721   0.01271   0.07031
 169        3S         -0.03757   0.00000   0.02350  -0.01017   0.00145
 170        4PX         0.00000  -0.00043   0.00000   0.00000   0.00000
 171        4PY         0.00331   0.00000   0.00225   0.00066   0.00409
 172        4PZ        -0.00270   0.00000  -0.00121  -0.00139  -0.00587
 173 11  H  1S         -0.01194   0.00000   0.00606  -0.00108  -0.01677
 174        2S         -0.04790   0.00000   0.01721  -0.01271  -0.07031
 175        3S          0.03757   0.00000   0.02350   0.01017  -0.00145
 176        4PX         0.00000   0.00043   0.00000   0.00000   0.00000
 177        4PY         0.00331   0.00000  -0.00225   0.00066   0.00409
 178        4PZ         0.00270   0.00000  -0.00121   0.00139   0.00587
 179 12  H  1S          0.01194   0.00000  -0.00606  -0.00108   0.01677
 180        2S          0.04790   0.00000  -0.01721  -0.01271   0.07031
 181        3S         -0.03757   0.00000  -0.02350   0.01017   0.00145
 182        4PX         0.00000   0.00043   0.00000   0.00000   0.00000
 183        4PY        -0.00331   0.00000   0.00225   0.00066  -0.00409
 184        4PZ         0.00270   0.00000  -0.00121  -0.00139   0.00587
 185 13  H  1S         -0.01194   0.00000  -0.00606   0.00108  -0.01677
 186        2S         -0.04790   0.00000  -0.01721   0.01271  -0.07031
 187        3S          0.03757   0.00000  -0.02350  -0.01017  -0.00145
 188        4PX         0.00000  -0.00043   0.00000   0.00000   0.00000
 189        4PY        -0.00331   0.00000  -0.00225   0.00066  -0.00409
 190        4PZ        -0.00270   0.00000  -0.00121   0.00139  -0.00587
 191 14  H  1S          0.00000  -0.00891   0.00000   0.00699   0.00000
 192        2S          0.00000  -0.04452   0.00000   0.01572   0.00000
 193        3S          0.00000   0.03561   0.00000   0.02100   0.00000
 194        4PX         0.00000   0.00261   0.00000  -0.00289   0.00000
 195        4PY         0.00000   0.00335   0.00000  -0.00043   0.00000
 196        4PZ         0.01796   0.00000   0.01919   0.00000  -0.01014
 197 15  H  1S          0.00000   0.00891   0.00000   0.00699   0.00000
 198        2S          0.00000   0.04452   0.00000   0.01572   0.00000
 199        3S          0.00000  -0.03561   0.00000   0.02100   0.00000
 200        4PX         0.00000   0.00261   0.00000   0.00289   0.00000
 201        4PY         0.00000  -0.00335   0.00000  -0.00043   0.00000
 202        4PZ         0.01796   0.00000   0.01919   0.00000  -0.01014
 203 16  H  1S          0.00000  -0.00891   0.00000  -0.00699   0.00000
 204        2S          0.00000  -0.04452   0.00000  -0.01572   0.00000
 205        3S          0.00000   0.03561   0.00000  -0.02100   0.00000
 206        4PX         0.00000  -0.00261   0.00000  -0.00289   0.00000
 207        4PY         0.00000  -0.00335   0.00000  -0.00043   0.00000
 208        4PZ        -0.01796   0.00000   0.01919   0.00000   0.01014
 209 17  H  1S          0.00000   0.00891   0.00000  -0.00699   0.00000
 210        2S          0.00000   0.04452   0.00000  -0.01572   0.00000
 211        3S          0.00000  -0.03561   0.00000  -0.02100   0.00000
 212        4PX         0.00000  -0.00261   0.00000   0.00289   0.00000
 213        4PY         0.00000   0.00335   0.00000  -0.00043   0.00000
 214        4PZ        -0.01796   0.00000   0.01919   0.00000   0.01014
 215 18  H  1S          0.00000   0.00000   0.00095   0.00000   0.00000
 216        2S          0.00000   0.00000   0.00967   0.00000   0.00000
 217        3S          0.00000   0.00000  -0.00774   0.00000   0.00000
 218        4PX         0.00000   0.00000   0.00107   0.00000   0.00000
 219        4PY        -0.00023  -0.01803   0.00000   0.01935  -0.00030
 220        4PZ         0.00000   0.00000   0.00050   0.00000   0.00000
 221 19  H  1S          0.00000   0.00000  -0.00095   0.00000   0.00000
 222        2S          0.00000   0.00000  -0.00967   0.00000   0.00000
 223        3S          0.00000   0.00000   0.00774   0.00000   0.00000
 224        4PX         0.00000   0.00000  -0.00107   0.00000   0.00000
 225        4PY         0.00023  -0.01803   0.00000   0.01935   0.00030
 226        4PZ         0.00000   0.00000   0.00050   0.00000   0.00000
                          41        42        43        44        45
                       (B2G)--O  (B1G)--O   (AG)--O   (AG)--V   (AG)--V
     Eigenvalues --    -0.55181  -0.54854  -0.51066  -0.35009  -0.30283
   1 1   Cr 1S          0.00000   0.00000   0.00003   0.00212  -0.00427
   2        2S          0.00000   0.00000   0.00005   0.00333  -0.00716
   3        3S          0.00000   0.00000   0.00003   0.00220  -0.00315
   4        4S          0.00000   0.00000  -0.00018  -0.01229   0.01988
   5        5S          0.00000   0.00000  -0.00024  -0.01828   0.04915
   6        6S          0.00000   0.00000   0.00040   0.03411  -0.10352
   7        7S          0.00000   0.00000   0.00074   0.04882  -0.02938
   8        8S          0.00000   0.00000  -0.00174  -0.09759  -0.35259
   9        9S          0.00000   0.00000   0.00046  -0.07766   0.97452
  10       10PX         0.00000   0.00000   0.00000   0.00000   0.00000
  11       10PY         0.00000   0.00000   0.00000   0.00000   0.00000
  12       10PZ         0.00000   0.00000   0.00000   0.00000   0.00000
  13       11PX         0.00000   0.00000   0.00000   0.00000   0.00000
  14       11PY         0.00000   0.00000   0.00000   0.00000   0.00000
  15       11PZ         0.00000   0.00000   0.00000   0.00000   0.00000
  16       12PX         0.00000   0.00000   0.00000   0.00000   0.00000
  17       12PY         0.00000   0.00000   0.00000   0.00000   0.00000
  18       12PZ         0.00000   0.00000   0.00000   0.00000   0.00000
  19       13PX         0.00000   0.00000   0.00000   0.00000   0.00000
  20       13PY         0.00000   0.00000   0.00000   0.00000   0.00000
  21       13PZ         0.00000   0.00000   0.00000   0.00000   0.00000
  22       14PX         0.00000   0.00000   0.00000   0.00000   0.00000
  23       14PY         0.00000   0.00000   0.00000   0.00000   0.00000
  24       14PZ         0.00000   0.00000   0.00000   0.00000   0.00000
  25       15D 0        0.00000   0.00000   0.00078   0.41794   0.04104
  26       15D+1        0.41693   0.00000   0.00000   0.00000   0.00000
  27       15D-1        0.00000   0.00000   0.00000   0.00000   0.00000
  28       15D+2        0.00000   0.00000   0.42877  -0.00045   0.00121
  29       15D-2        0.00000   0.41906   0.00000   0.00000   0.00000
  30       16D 0        0.00000   0.00000   0.00072   0.42848   0.04408
  31       16D+1        0.42759   0.00000   0.00000   0.00000   0.00000
  32       16D-1        0.00000   0.00000   0.00000   0.00000   0.00000
  33       16D+2        0.00000   0.00000   0.44126  -0.00020   0.00140
  34       16D-2        0.00000   0.42734   0.00000   0.00000   0.00000
  35       17D 0        0.00000   0.00000   0.00138   0.38422   0.02957
  36       17D+1        0.37365   0.00000   0.00000   0.00000   0.00000
  37       17D-1        0.00000   0.00000   0.00000   0.00000   0.00000
  38       17D+2        0.00000   0.00000   0.35708  -0.00139   0.00037
  39       17D-2        0.00000   0.37703   0.00000   0.00000   0.00000
  40       18F 0        0.00000   0.00000   0.00000   0.00000   0.00000
  41       18F+1        0.00000   0.00000   0.00000   0.00000   0.00000
  42       18F-1        0.00000   0.00000   0.00000   0.00000   0.00000
  43       18F+2        0.00000   0.00000   0.00000   0.00000   0.00000
  44       18F-2        0.00000   0.00000   0.00000   0.00000   0.00000
  45       18F+3        0.00000   0.00000   0.00000   0.00000   0.00000
  46       18F-3        0.00000   0.00000   0.00000   0.00000   0.00000
  47 2   O  1S          0.00000   0.00000   0.01412  -0.01214   0.01995
  48        2S          0.00000   0.00000   0.02297  -0.01973   0.03229
  49        2PX         0.00000   0.00000   0.05218  -0.02674  -0.00444
  50        2PY         0.00000  -0.06491   0.00000   0.00000   0.00000
  51        2PZ        -0.00875   0.00000   0.00000   0.00000   0.00000
  52        3S          0.00000   0.00000  -0.07122   0.06153  -0.09610
  53        3PX         0.00000   0.00000   0.07566  -0.03769  -0.00795
  54        3PY         0.00000  -0.09842   0.00000   0.00000   0.00000
  55        3PZ        -0.01526   0.00000   0.00000   0.00000   0.00000
  56        4S          0.00000   0.00000  -0.11106   0.11501  -0.28112
  57        4PX         0.00000   0.00000   0.06891  -0.04020  -0.02721
  58        4PY         0.00000  -0.08146   0.00000   0.00000   0.00000
  59        4PZ         0.04411   0.00000   0.00000   0.00000   0.00000
  60        5D 0        0.00000   0.00000  -0.00243   0.00220   0.00020
  61        5D+1       -0.00202   0.00000   0.00000   0.00000   0.00000
  62        5D-1        0.00000   0.00000   0.00000   0.00000   0.00000
  63        5D+2        0.00000   0.00000   0.00497  -0.00333  -0.00140
  64        5D-2        0.00000  -0.00637   0.00000   0.00000   0.00000
  65 3   O  1S          0.00000   0.00000   0.01412  -0.01214   0.01995
  66        2S          0.00000   0.00000   0.02297  -0.01973   0.03229
  67        2PX         0.00000   0.00000  -0.05218   0.02674   0.00444
  68        2PY         0.00000   0.06491   0.00000   0.00000   0.00000
  69        2PZ         0.00875   0.00000   0.00000   0.00000   0.00000
  70        3S          0.00000   0.00000  -0.07122   0.06153  -0.09610
  71        3PX         0.00000   0.00000  -0.07566   0.03769   0.00795
  72        3PY         0.00000   0.09842   0.00000   0.00000   0.00000
  73        3PZ         0.01526   0.00000   0.00000   0.00000   0.00000
  74        4S          0.00000   0.00000  -0.11106   0.11501  -0.28112
  75        4PX         0.00000   0.00000  -0.06891   0.04020   0.02721
  76        4PY         0.00000   0.08146   0.00000   0.00000   0.00000
  77        4PZ        -0.04411   0.00000   0.00000   0.00000   0.00000
  78        5D 0        0.00000   0.00000  -0.00243   0.00220   0.00020
  79        5D+1       -0.00202   0.00000   0.00000   0.00000   0.00000
  80        5D-1        0.00000   0.00000   0.00000   0.00000   0.00000
  81        5D+2        0.00000   0.00000   0.00497  -0.00333  -0.00140
  82        5D-2        0.00000  -0.00637   0.00000   0.00000   0.00000
  83 4   O  1S          0.00000   0.00000   0.00000   0.01636   0.02580
  84        2S          0.00000   0.00000  -0.00001   0.02666   0.04194
  85        2PX        -0.07453   0.00000   0.00000   0.00000   0.00000
  86        2PY         0.00000   0.00000   0.00000   0.00000   0.00000
  87        2PZ         0.00000   0.00000   0.00044   0.04288  -0.00884
  88        3S          0.00000   0.00000  -0.00037  -0.08186  -0.12779
  89        3PX        -0.11278   0.00000   0.00000   0.00000   0.00000
  90        3PY         0.00000   0.00000   0.00000   0.00000   0.00000
  91        3PZ         0.00000   0.00000   0.00091   0.06277  -0.01051
  92        4S          0.00000   0.00000   0.00617  -0.15377  -0.35789
  93        4PX        -0.09700   0.00000   0.00000   0.00000   0.00000
  94        4PY         0.00000   0.00000   0.00000   0.00000   0.00000
  95        4PZ         0.00000   0.00000   0.00493   0.06441  -0.05568
  96        5D 0        0.00000   0.00000   0.00003   0.00736  -0.00109
  97        5D+1       -0.00760   0.00000   0.00000   0.00000   0.00000
  98        5D-1        0.00000   0.00000   0.00000   0.00000   0.00000
  99        5D+2        0.00000   0.00000   0.00047  -0.00049   0.00018
 100        5D-2        0.00000   0.00102   0.00000   0.00000   0.00000
 101 5   O  1S          0.00000   0.00000   0.00000   0.01636   0.02580
 102        2S          0.00000   0.00000  -0.00001   0.02666   0.04194
 103        2PX         0.07453   0.00000   0.00000   0.00000   0.00000
 104        2PY         0.00000   0.00000   0.00000   0.00000   0.00000
 105        2PZ         0.00000   0.00000  -0.00044  -0.04288   0.00884
 106        3S          0.00000   0.00000  -0.00037  -0.08186  -0.12779
 107        3PX         0.11278   0.00000   0.00000   0.00000   0.00000
 108        3PY         0.00000   0.00000   0.00000   0.00000   0.00000
 109        3PZ         0.00000   0.00000  -0.00091  -0.06277   0.01051
 110        4S          0.00000   0.00000   0.00617  -0.15377  -0.35789
 111        4PX         0.09700   0.00000   0.00000   0.00000   0.00000
 112        4PY         0.00000   0.00000   0.00000   0.00000   0.00000
 113        4PZ         0.00000   0.00000  -0.00493  -0.06441   0.05568
 114        5D 0        0.00000   0.00000   0.00003   0.00736  -0.00109
 115        5D+1       -0.00760   0.00000   0.00000   0.00000   0.00000
 116        5D-1        0.00000   0.00000   0.00000   0.00000   0.00000
 117        5D+2        0.00000   0.00000   0.00047  -0.00049   0.00018
 118        5D-2        0.00000   0.00102   0.00000   0.00000   0.00000
 119 6   O  1S          0.00000   0.00000  -0.01425  -0.01190   0.02043
 120        2S          0.00000   0.00000  -0.02318  -0.01936   0.03310
 121        2PX         0.00000  -0.00993   0.00000   0.00000   0.00000
 122        2PY         0.00000   0.00000  -0.05272  -0.02540  -0.00459
 123        2PZ         0.00000   0.00000   0.00000   0.00000   0.00000
 124        3S          0.00000   0.00000   0.07221   0.05955  -0.09923
 125        3PX         0.00000  -0.01716   0.00000   0.00000   0.00000
 126        3PY         0.00000   0.00000  -0.07661  -0.03576  -0.00796
 127        3PZ         0.00000   0.00000   0.00000   0.00000   0.00000
 128        4S          0.00000   0.00000   0.10851   0.12409  -0.28279
 129        4PX         0.00000   0.04863   0.00000   0.00000   0.00000
 130        4PY         0.00000   0.00000  -0.07272  -0.02906  -0.02452
 131        4PZ         0.00000   0.00000   0.00000   0.00000   0.00000
 132        5D 0        0.00000   0.00000   0.00288   0.00249   0.00129
 133        5D+1        0.00056   0.00000   0.00000   0.00000   0.00000
 134        5D-1        0.00000   0.00000   0.00000   0.00000   0.00000
 135        5D+2        0.00000   0.00000   0.00478   0.00309   0.00083
 136        5D-2        0.00000  -0.00211   0.00000   0.00000   0.00000
 137 7   O  1S          0.00000   0.00000  -0.01425  -0.01190   0.02043
 138        2S          0.00000   0.00000  -0.02318  -0.01936   0.03310
 139        2PX         0.00000   0.00993   0.00000   0.00000   0.00000
 140        2PY         0.00000   0.00000   0.05272   0.02540   0.00459
 141        2PZ         0.00000   0.00000   0.00000   0.00000   0.00000
 142        3S          0.00000   0.00000   0.07221   0.05955  -0.09923
 143        3PX         0.00000   0.01716   0.00000   0.00000   0.00000
 144        3PY         0.00000   0.00000   0.07661   0.03576   0.00796
 145        3PZ         0.00000   0.00000   0.00000   0.00000   0.00000
 146        4S          0.00000   0.00000   0.10851   0.12409  -0.28279
 147        4PX         0.00000  -0.04863   0.00000   0.00000   0.00000
 148        4PY         0.00000   0.00000   0.07272   0.02906   0.02452
 149        4PZ         0.00000   0.00000   0.00000   0.00000   0.00000
 150        5D 0        0.00000   0.00000   0.00288   0.00249   0.00129
 151        5D+1        0.00056   0.00000   0.00000   0.00000   0.00000
 152        5D-1        0.00000   0.00000   0.00000   0.00000   0.00000
 153        5D+2        0.00000   0.00000   0.00478   0.00309   0.00083
 154        5D-2        0.00000  -0.00211   0.00000   0.00000   0.00000
 155 8   H  1S         -0.01029   0.00000   0.01852  -0.01326   0.01789
 156        2S         -0.05230   0.00000   0.03048  -0.01713   0.04453
 157        3S         -0.00010   0.00000   0.02895  -0.04576   0.09459
 158        4PX         0.00565   0.00000   0.00515  -0.00494   0.00086
 159        4PY         0.00000  -0.01033   0.00000   0.00000   0.00000
 160        4PZ         0.00301   0.00000  -0.00493   0.00169   0.00369
 161 9   H  1S          0.01029   0.00000   0.01852  -0.01326   0.01789
 162        2S          0.05230   0.00000   0.03048  -0.01713   0.04453
 163        3S          0.00010   0.00000   0.02895  -0.04576   0.09459
 164        4PX        -0.00565   0.00000   0.00515  -0.00494   0.00086
 165        4PY         0.00000  -0.01033   0.00000   0.00000   0.00000
 166        4PZ         0.00301   0.00000   0.00493  -0.00169  -0.00369
 167 10  H  1S          0.00000   0.00000   0.00007   0.02065   0.02623
 168        2S          0.00000   0.00000  -0.00610   0.03240   0.06164
 169        3S          0.00000   0.00000   0.00095   0.07739   0.15095
 170        4PX        -0.01163  -0.00066   0.00000   0.00000   0.00000
 171        4PY         0.00000   0.00000  -0.00076   0.00449  -0.00435
 172        4PZ         0.00000   0.00000   0.00077   0.00739   0.00316
 173 11  H  1S          0.00000   0.00000   0.00007   0.02065   0.02623
 174        2S          0.00000   0.00000  -0.00610   0.03240   0.06164
 175        3S          0.00000   0.00000   0.00095   0.07739   0.15095
 176        4PX        -0.01163   0.00066   0.00000   0.00000   0.00000
 177        4PY         0.00000   0.00000   0.00076  -0.00449   0.00435
 178        4PZ         0.00000   0.00000   0.00077   0.00739   0.00316
 179 12  H  1S          0.00000   0.00000   0.00007   0.02065   0.02623
 180        2S          0.00000   0.00000  -0.00610   0.03240   0.06164
 181        3S          0.00000   0.00000   0.00095   0.07739   0.15095
 182        4PX         0.01163   0.00066   0.00000   0.00000   0.00000
 183        4PY         0.00000   0.00000   0.00076  -0.00449   0.00435
 184        4PZ         0.00000   0.00000  -0.00077  -0.00739  -0.00316
 185 13  H  1S          0.00000   0.00000   0.00007   0.02065   0.02623
 186        2S          0.00000   0.00000  -0.00610   0.03240   0.06164
 187        3S          0.00000   0.00000   0.00095   0.07739   0.15095
 188        4PX         0.01163  -0.00066   0.00000   0.00000   0.00000
 189        4PY         0.00000   0.00000  -0.00076   0.00449  -0.00435
 190        4PZ         0.00000   0.00000  -0.00077  -0.00739  -0.00316
 191 14  H  1S          0.00000  -0.01106  -0.01863  -0.01341   0.01814
 192        2S          0.00000  -0.05947  -0.02687  -0.02954   0.03943
 193        3S          0.00000   0.00545  -0.02996  -0.04293   0.10117
 194        4PX         0.00000   0.00346   0.00446   0.00271   0.00416
 195        4PY         0.00000   0.00618  -0.00561  -0.00371   0.00136
 196        4PZ         0.00028   0.00000   0.00000   0.00000   0.00000
 197 15  H  1S          0.00000   0.01106  -0.01863  -0.01341   0.01814
 198        2S          0.00000   0.05947  -0.02687  -0.02954   0.03943
 199        3S          0.00000  -0.00545  -0.02996  -0.04293   0.10117
 200        4PX         0.00000   0.00346  -0.00446  -0.00271  -0.00416
 201        4PY         0.00000  -0.00618  -0.00561  -0.00371   0.00136
 202        4PZ        -0.00028   0.00000   0.00000   0.00000   0.00000
 203 16  H  1S          0.00000  -0.01106  -0.01863  -0.01341   0.01814
 204        2S          0.00000  -0.05947  -0.02687  -0.02954   0.03943
 205        3S          0.00000   0.00545  -0.02996  -0.04293   0.10117
 206        4PX         0.00000  -0.00346  -0.00446  -0.00271  -0.00416
 207        4PY         0.00000  -0.00618   0.00561   0.00371  -0.00136
 208        4PZ        -0.00028   0.00000   0.00000   0.00000   0.00000
 209 17  H  1S          0.00000   0.01106  -0.01863  -0.01341   0.01814
 210        2S          0.00000   0.05947  -0.02687  -0.02954   0.03943
 211        3S          0.00000  -0.00545  -0.02996  -0.04293   0.10117
 212        4PX         0.00000  -0.00346   0.00446   0.00271   0.00416
 213        4PY         0.00000   0.00618   0.00561   0.00371  -0.00136
 214        4PZ         0.00028   0.00000   0.00000   0.00000   0.00000
 215 18  H  1S         -0.01029   0.00000   0.01852  -0.01326   0.01789
 216        2S         -0.05230   0.00000   0.03048  -0.01713   0.04453
 217        3S         -0.00010   0.00000   0.02895  -0.04576   0.09459
 218        4PX        -0.00565   0.00000  -0.00515   0.00494  -0.00086
 219        4PY         0.00000   0.01033   0.00000   0.00000   0.00000
 220        4PZ        -0.00301   0.00000   0.00493  -0.00169  -0.00369
 221 19  H  1S          0.01029   0.00000   0.01852  -0.01326   0.01789
 222        2S          0.05230   0.00000   0.03048  -0.01713   0.04453
 223        3S          0.00010   0.00000   0.02895  -0.04576   0.09459
 224        4PX         0.00565   0.00000  -0.00515   0.00494  -0.00086
 225        4PY         0.00000   0.01033   0.00000   0.00000   0.00000
 226        4PZ        -0.00301   0.00000  -0.00493   0.00169   0.00369
                          46        47        48        49        50
                       (B1U)--V  (B2U)--V  (B3U)--V   (AG)--V   (AG)--V
     Eigenvalues --    -0.25700  -0.24912  -0.24709  -0.21183  -0.21035
   1 1   Cr 1S          0.00000   0.00000   0.00000  -0.00066   0.00010
   2        2S          0.00000   0.00000   0.00000  -0.00101   0.00017
   3        3S          0.00000   0.00000   0.00000  -0.00075   0.00010
   4        4S          0.00000   0.00000   0.00000   0.00408  -0.00056
   5        5S          0.00000   0.00000   0.00000   0.00501  -0.00103
   6        6S          0.00000   0.00000   0.00000  -0.00744   0.00217
   7        7S          0.00000   0.00000   0.00000  -0.02459   0.00194
   8        8S          0.00000   0.00000   0.00000   0.11300  -0.00979
   9        9S          0.00000   0.00000   0.00000  -0.20222   0.01663
  10       10PX         0.00000   0.00000  -0.01769   0.00000   0.00000
  11       10PY         0.00000  -0.01767   0.00000   0.00000   0.00000
  12       10PZ        -0.01763   0.00000   0.00000   0.00000   0.00000
  13       11PX         0.00000   0.00000  -0.00703   0.00000   0.00000
  14       11PY         0.00000  -0.00707   0.00000   0.00000   0.00000
  15       11PZ        -0.00767   0.00000   0.00000   0.00000   0.00000
  16       12PX         0.00000   0.00000   0.01912   0.00000   0.00000
  17       12PY         0.00000   0.01929   0.00000   0.00000   0.00000
  18       12PZ         0.02173   0.00000   0.00000   0.00000   0.00000
  19       13PX         0.00000   0.00000   0.05890   0.00000   0.00000
  20       13PY         0.00000   0.05828   0.00000   0.00000   0.00000
  21       13PZ         0.05194   0.00000   0.00000   0.00000   0.00000
  22       14PX         0.00000   0.00000  -0.01581   0.00000   0.00000
  23       14PY         0.00000  -0.01427   0.00000   0.00000   0.00000
  24       14PZ         0.00028   0.00000   0.00000   0.00000   0.00000
  25       15D 0        0.00000   0.00000   0.00000  -0.09992   0.02257
  26       15D+1        0.00000   0.00000   0.00000   0.00000   0.00000
  27       15D-1        0.00000   0.00000   0.00000   0.00000   0.00000
  28       15D+2        0.00000   0.00000   0.00000   0.01378   0.05301
  29       15D-2        0.00000   0.00000   0.00000   0.00000   0.00000
  30       16D 0        0.00000   0.00000   0.00000  -0.09789   0.02390
  31       16D+1        0.00000   0.00000   0.00000   0.00000   0.00000
  32       16D-1        0.00000   0.00000   0.00000   0.00000   0.00000
  33       16D+2        0.00000   0.00000   0.00000   0.01504   0.04991
  34       16D-2        0.00000   0.00000   0.00000   0.00000   0.00000
  35       17D 0        0.00000   0.00000   0.00000  -0.10583   0.01483
  36       17D+1        0.00000   0.00000   0.00000   0.00000   0.00000
  37       17D-1        0.00000   0.00000   0.00000   0.00000   0.00000
  38       17D+2        0.00000   0.00000   0.00000   0.00631   0.05659
  39       17D-2        0.00000   0.00000   0.00000   0.00000   0.00000
  40       18F 0        0.00325   0.00000   0.00000   0.00000   0.00000
  41       18F+1        0.00000   0.00000  -0.00127   0.00000   0.00000
  42       18F-1        0.00000  -0.00118   0.00000   0.00000   0.00000
  43       18F+2        0.00012   0.00000   0.00000   0.00000   0.00000
  44       18F-2        0.00000   0.00000   0.00000   0.00000   0.00000
  45       18F+3        0.00000   0.00000   0.00232   0.00000   0.00000
  46       18F-3        0.00000  -0.00226   0.00000   0.00000   0.00000
  47 2   O  1S          0.00000   0.00000  -0.03085  -0.01503  -0.01620
  48        2S          0.00000   0.00000  -0.04969  -0.02392  -0.02575
  49        2PX         0.00000   0.00000   0.05316   0.05168   0.05444
  50        2PY         0.00000   0.03017   0.00000   0.00000   0.00000
  51        2PZ         0.02756   0.00000   0.00000   0.00000   0.00000
  52        3S          0.00000   0.00000   0.14230   0.06297   0.06283
  53        3PX         0.00000   0.00000   0.07111   0.07512   0.07887
  54        3PY         0.00000   0.05167   0.00000   0.00000   0.00000
  55        3PZ         0.03664   0.00000   0.00000   0.00000   0.00000
  56        4S          0.00000   0.00000   0.52241   0.31014   0.38641
  57        4PX         0.00000   0.00000   0.15362   0.09737   0.15622
  58        4PY         0.00000   0.02471   0.00000   0.00000   0.00000
  59        4PZ         0.03387   0.00000   0.00000   0.00000   0.00000
  60        5D 0        0.00000   0.00000  -0.00202  -0.00227  -0.00329
  61        5D+1        0.00216   0.00000   0.00000   0.00000   0.00000
  62        5D-1        0.00000   0.00000   0.00000   0.00000   0.00000
  63        5D+2        0.00000   0.00000   0.00209   0.00318   0.00183
  64        5D-2        0.00000   0.00341   0.00000   0.00000   0.00000
  65 3   O  1S          0.00000   0.00000   0.03085  -0.01503  -0.01620
  66        2S          0.00000   0.00000   0.04969  -0.02392  -0.02575
  67        2PX         0.00000   0.00000   0.05316  -0.05168  -0.05444
  68        2PY         0.00000   0.03017   0.00000   0.00000   0.00000
  69        2PZ         0.02756   0.00000   0.00000   0.00000   0.00000
  70        3S          0.00000   0.00000  -0.14230   0.06297   0.06283
  71        3PX         0.00000   0.00000   0.07111  -0.07512  -0.07887
  72        3PY         0.00000   0.05167   0.00000   0.00000   0.00000
  73        3PZ         0.03664   0.00000   0.00000   0.00000   0.00000
  74        4S          0.00000   0.00000  -0.52241   0.31014   0.38641
  75        4PX         0.00000   0.00000   0.15362  -0.09737  -0.15622
  76        4PY         0.00000   0.02471   0.00000   0.00000   0.00000
  77        4PZ         0.03387   0.00000   0.00000   0.00000   0.00000
  78        5D 0        0.00000   0.00000   0.00202  -0.00227  -0.00329
  79        5D+1       -0.00216   0.00000   0.00000   0.00000   0.00000
  80        5D-1        0.00000   0.00000   0.00000   0.00000   0.00000
  81        5D+2        0.00000   0.00000  -0.00209   0.00318   0.00183
  82        5D-2        0.00000  -0.00341   0.00000   0.00000   0.00000
  83 4   O  1S         -0.03152   0.00000   0.00000   0.01827  -0.00433
  84        2S         -0.05085   0.00000   0.00000   0.02905  -0.00696
  85        2PX         0.00000   0.00000   0.03227   0.00000   0.00000
  86        2PY         0.00000   0.03662   0.00000   0.00000   0.00000
  87        2PZ         0.05703   0.00000   0.00000  -0.07567   0.01323
  88        3S          0.14662   0.00000   0.00000  -0.07224   0.02225
  89        3PX         0.00000   0.00000   0.05540   0.00000   0.00000
  90        3PY         0.00000   0.04945   0.00000   0.00000   0.00000
  91        3PZ         0.07804   0.00000   0.00000  -0.10904   0.01967
  92        4S          0.53926   0.00000   0.00000  -0.44764   0.05306
  93        4PX         0.00000   0.00000   0.02622   0.00000   0.00000
  94        4PY         0.00000   0.04898   0.00000   0.00000   0.00000
  95        4PZ         0.15996   0.00000   0.00000  -0.19624  -0.00455
  96        5D 0        0.00323   0.00000   0.00000  -0.00469   0.00104
  97        5D+1        0.00000   0.00000   0.00350   0.00000   0.00000
  98        5D-1        0.00000   0.00137   0.00000   0.00000   0.00000
  99        5D+2        0.00107   0.00000   0.00000  -0.00256  -0.00082
 100        5D-2        0.00000   0.00000   0.00000   0.00000   0.00000
 101 5   O  1S          0.03152   0.00000   0.00000   0.01827  -0.00433
 102        2S          0.05085   0.00000   0.00000   0.02905  -0.00696
 103        2PX         0.00000   0.00000   0.03227   0.00000   0.00000
 104        2PY         0.00000   0.03662   0.00000   0.00000   0.00000
 105        2PZ         0.05703   0.00000   0.00000   0.07567  -0.01323
 106        3S         -0.14662   0.00000   0.00000  -0.07224   0.02225
 107        3PX         0.00000   0.00000   0.05540   0.00000   0.00000
 108        3PY         0.00000   0.04945   0.00000   0.00000   0.00000
 109        3PZ         0.07804   0.00000   0.00000   0.10904  -0.01967
 110        4S         -0.53926   0.00000   0.00000  -0.44764   0.05306
 111        4PX         0.00000   0.00000   0.02622   0.00000   0.00000
 112        4PY         0.00000   0.04898   0.00000   0.00000   0.00000
 113        4PZ         0.15996   0.00000   0.00000   0.19624   0.00455
 114        5D 0       -0.00323   0.00000   0.00000  -0.00469   0.00104
 115        5D+1        0.00000   0.00000  -0.00350   0.00000   0.00000
 116        5D-1        0.00000  -0.00137   0.00000   0.00000   0.00000
 117        5D+2       -0.00107   0.00000   0.00000  -0.00256  -0.00082
 118        5D-2        0.00000   0.00000   0.00000   0.00000   0.00000
 119 6   O  1S          0.00000  -0.03080   0.00000  -0.00606   0.02105
 120        2S          0.00000  -0.04962   0.00000  -0.00951   0.03353
 121        2PX         0.00000   0.00000   0.03067   0.00000   0.00000
 122        2PY         0.00000   0.05143   0.00000   0.03184  -0.06909
 123        2PZ         0.03338   0.00000   0.00000   0.00000   0.00000
 124        3S          0.00000   0.14240   0.00000   0.01802  -0.08755
 125        3PX         0.00000   0.00000   0.04131   0.00000   0.00000
 126        3PY         0.00000   0.06991   0.00000   0.04584  -0.09997
 127        3PZ         0.05376   0.00000   0.00000   0.00000   0.00000
 128        4S          0.00000   0.51770   0.00000   0.19878  -0.44511
 129        4PX         0.00000   0.00000   0.03187   0.00000   0.00000
 130        4PY         0.00000   0.14622   0.00000   0.10405  -0.15438
 131        4PZ         0.03840   0.00000   0.00000   0.00000   0.00000
 132        5D 0        0.00000  -0.00092   0.00000   0.00013   0.00058
 133        5D+1        0.00000   0.00000   0.00000   0.00000   0.00000
 134        5D-1        0.00380   0.00000   0.00000   0.00000   0.00000
 135        5D+2        0.00000  -0.00272   0.00000  -0.00301   0.00456
 136        5D-2        0.00000   0.00000   0.00120   0.00000   0.00000
 137 7   O  1S          0.00000   0.03080   0.00000  -0.00606   0.02105
 138        2S          0.00000   0.04962   0.00000  -0.00951   0.03353
 139        2PX         0.00000   0.00000   0.03067   0.00000   0.00000
 140        2PY         0.00000   0.05143   0.00000  -0.03184   0.06909
 141        2PZ         0.03338   0.00000   0.00000   0.00000   0.00000
 142        3S          0.00000  -0.14240   0.00000   0.01802  -0.08755
 143        3PX         0.00000   0.00000   0.04131   0.00000   0.00000
 144        3PY         0.00000   0.06991   0.00000  -0.04584   0.09997
 145        3PZ         0.05376   0.00000   0.00000   0.00000   0.00000
 146        4S          0.00000  -0.51770   0.00000   0.19878  -0.44511
 147        4PX         0.00000   0.00000   0.03187   0.00000   0.00000
 148        4PY         0.00000   0.14622   0.00000  -0.10405   0.15438
 149        4PZ         0.03840   0.00000   0.00000   0.00000   0.00000
 150        5D 0        0.00000   0.00092   0.00000   0.00013   0.00058
 151        5D+1        0.00000   0.00000   0.00000   0.00000   0.00000
 152        5D-1       -0.00380   0.00000   0.00000   0.00000   0.00000
 153        5D+2        0.00000   0.00272   0.00000  -0.00301   0.00456
 154        5D-2        0.00000   0.00000  -0.00120   0.00000   0.00000
 155 8   H  1S          0.00284   0.00000  -0.04038  -0.02295  -0.02824
 156        2S          0.05683   0.00000  -0.02485   0.01114  -0.06974
 157        3S         -0.20298   0.00000  -0.49853  -0.32726  -0.33248
 158        4PX        -0.00192   0.00000  -0.00418  -0.00348   0.00106
 159        4PY         0.00000   0.00460   0.00000   0.00000   0.00000
 160        4PZ        -0.00486   0.00000  -0.00974  -0.00901  -0.00448
 161 9   H  1S         -0.00284   0.00000  -0.04038  -0.02295  -0.02824
 162        2S         -0.05683   0.00000  -0.02485   0.01114  -0.06974
 163        3S          0.20298   0.00000  -0.49853  -0.32726  -0.33248
 164        4PX         0.00192   0.00000  -0.00418  -0.00348   0.00106
 165        4PY         0.00000   0.00460   0.00000   0.00000   0.00000
 166        4PZ        -0.00486   0.00000   0.00974   0.00901   0.00448
 167 10  H  1S         -0.04317   0.00055   0.00000   0.03598  -0.00485
 168        2S         -0.04004  -0.06232   0.00000   0.05905   0.05294
 169        3S         -0.50421   0.27728   0.00000   0.45361  -0.12249
 170        4PX         0.00000   0.00000   0.00421   0.00000   0.00000
 171        4PY         0.01043  -0.00672   0.00000  -0.00788   0.00479
 172        4PZ        -0.00354   0.00352   0.00000   0.00073  -0.00448
 173 11  H  1S         -0.04317  -0.00055   0.00000   0.03598  -0.00485
 174        2S         -0.04004   0.06232   0.00000   0.05905   0.05294
 175        3S         -0.50421  -0.27728   0.00000   0.45361  -0.12249
 176        4PX         0.00000   0.00000   0.00421   0.00000   0.00000
 177        4PY        -0.01043  -0.00672   0.00000   0.00788  -0.00479
 178        4PZ        -0.00354  -0.00352   0.00000   0.00073  -0.00448
 179 12  H  1S          0.04317  -0.00055   0.00000   0.03598  -0.00485
 180        2S          0.04004   0.06232   0.00000   0.05905   0.05294
 181        3S          0.50421  -0.27728   0.00000   0.45361  -0.12249
 182        4PX         0.00000   0.00000   0.00421   0.00000   0.00000
 183        4PY         0.01043  -0.00672   0.00000   0.00788  -0.00479
 184        4PZ        -0.00354   0.00352   0.00000  -0.00073   0.00448
 185 13  H  1S          0.04317   0.00055   0.00000   0.03598  -0.00485
 186        2S          0.04004  -0.06232   0.00000   0.05905   0.05294
 187        3S          0.50421   0.27728   0.00000   0.45361  -0.12249
 188        4PX         0.00000   0.00000   0.00421   0.00000   0.00000
 189        4PY        -0.01043  -0.00672   0.00000  -0.00788   0.00479
 190        4PZ        -0.00354  -0.00352   0.00000  -0.00073   0.00448
 191 14  H  1S          0.00000  -0.03964   0.00047  -0.01332   0.03477
 192        2S          0.00000  -0.02657   0.06916  -0.06498   0.02004
 193        3S          0.00000  -0.48622  -0.25069  -0.12718   0.45486
 194        4PX         0.00000  -0.00964  -0.00572  -0.00097   0.01045
 195        4PY         0.00000  -0.00379  -0.00364   0.00387   0.00360
 196        4PZ         0.00399   0.00000   0.00000   0.00000   0.00000
 197 15  H  1S          0.00000  -0.03964  -0.00047  -0.01332   0.03477
 198        2S          0.00000  -0.02657  -0.06916  -0.06498   0.02004
 199        3S          0.00000  -0.48622   0.25069  -0.12718   0.45486
 200        4PX         0.00000   0.00964  -0.00572   0.00097  -0.01045
 201        4PY         0.00000  -0.00379   0.00364   0.00387   0.00360
 202        4PZ         0.00399   0.00000   0.00000   0.00000   0.00000
 203 16  H  1S          0.00000   0.03964  -0.00047  -0.01332   0.03477
 204        2S          0.00000   0.02657  -0.06916  -0.06498   0.02004
 205        3S          0.00000   0.48622   0.25069  -0.12718   0.45486
 206        4PX         0.00000  -0.00964  -0.00572   0.00097  -0.01045
 207        4PY         0.00000  -0.00379  -0.00364  -0.00387  -0.00360
 208        4PZ         0.00399   0.00000   0.00000   0.00000   0.00000
 209 17  H  1S          0.00000   0.03964   0.00047  -0.01332   0.03477
 210        2S          0.00000   0.02657   0.06916  -0.06498   0.02004
 211        3S          0.00000   0.48622  -0.25069  -0.12718   0.45486
 212        4PX         0.00000   0.00964  -0.00572  -0.00097   0.01045
 213        4PY         0.00000  -0.00379   0.00364  -0.00387  -0.00360
 214        4PZ         0.00399   0.00000   0.00000   0.00000   0.00000
 215 18  H  1S         -0.00284   0.00000   0.04038  -0.02295  -0.02824
 216        2S         -0.05683   0.00000   0.02485   0.01114  -0.06974
 217        3S          0.20298   0.00000   0.49853  -0.32726  -0.33248
 218        4PX        -0.00192   0.00000  -0.00418   0.00348  -0.00106
 219        4PY         0.00000   0.00460   0.00000   0.00000   0.00000
 220        4PZ        -0.00486   0.00000  -0.00974   0.00901   0.00448
 221 19  H  1S          0.00284   0.00000   0.04038  -0.02295  -0.02824
 222        2S          0.05683   0.00000   0.02485   0.01114  -0.06974
 223        3S         -0.20298   0.00000   0.49853  -0.32726  -0.33248
 224        4PX         0.00192   0.00000  -0.00418   0.00348  -0.00106
 225        4PY         0.00000   0.00460   0.00000   0.00000   0.00000
 226        4PZ        -0.00486   0.00000   0.00974  -0.00901  -0.00448
                          51        52        53        54        55
                       (B3G)--V  (B2U)--V  (B1G)--V  (B2G)--V  (B1U)--V
     Eigenvalues --    -0.18552  -0.17681  -0.17394  -0.17381  -0.16664
   1 1   Cr 1S          0.00000   0.00000   0.00000   0.00000   0.00000
   2        2S          0.00000   0.00000   0.00000   0.00000   0.00000
   3        3S          0.00000   0.00000   0.00000   0.00000   0.00000
   4        4S          0.00000   0.00000   0.00000   0.00000   0.00000
   5        5S          0.00000   0.00000   0.00000   0.00000   0.00000
   6        6S          0.00000   0.00000   0.00000   0.00000   0.00000
   7        7S          0.00000   0.00000   0.00000   0.00000   0.00000
   8        8S          0.00000   0.00000   0.00000   0.00000   0.00000
   9        9S          0.00000   0.00000   0.00000   0.00000   0.00000
  10       10PX         0.00000   0.00000   0.00000   0.00000   0.00000
  11       10PY         0.00000   0.01010   0.00000   0.00000   0.00000
  12       10PZ         0.00000   0.00000   0.00000   0.00000  -0.00700
  13       11PX         0.00000   0.00000   0.00000   0.00000   0.00000
  14       11PY         0.00000   0.00335   0.00000   0.00000   0.00000
  15       11PZ         0.00000   0.00000   0.00000   0.00000  -0.00278
  16       12PX         0.00000   0.00000   0.00000   0.00000   0.00000
  17       12PY         0.00000  -0.00846   0.00000   0.00000   0.00000
  18       12PZ         0.00000   0.00000   0.00000   0.00000   0.00769
  19       13PX         0.00000   0.00000   0.00000   0.00000   0.00000
  20       13PY         0.00000  -0.04061   0.00000   0.00000   0.00000
  21       13PZ         0.00000   0.00000   0.00000   0.00000   0.02347
  22       14PX         0.00000   0.00000   0.00000   0.00000   0.00000
  23       14PY         0.00000   0.02672   0.00000   0.00000   0.00000
  24       14PZ         0.00000   0.00000   0.00000   0.00000  -0.00743
  25       15D 0        0.00000   0.00000   0.00000   0.00000   0.00000
  26       15D+1        0.00000   0.00000   0.00000   0.00270   0.00000
  27       15D-1       -0.01015   0.00000   0.00000   0.00000   0.00000
  28       15D+2        0.00000   0.00000   0.00000   0.00000   0.00000
  29       15D-2        0.00000   0.00000  -0.00096   0.00000   0.00000
  30       16D 0        0.00000   0.00000   0.00000   0.00000   0.00000
  31       16D+1        0.00000   0.00000   0.00000   0.00694   0.00000
  32       16D-1       -0.01474   0.00000   0.00000   0.00000   0.00000
  33       16D+2        0.00000   0.00000   0.00000   0.00000   0.00000
  34       16D-2        0.00000   0.00000   0.00294   0.00000   0.00000
  35       17D 0        0.00000   0.00000   0.00000   0.00000   0.00000
  36       17D+1        0.00000   0.00000   0.00000  -0.01443   0.00000
  37       17D-1        0.01044   0.00000   0.00000   0.00000   0.00000
  38       17D+2        0.00000   0.00000   0.00000   0.00000   0.00000
  39       17D-2        0.00000   0.00000  -0.01571   0.00000   0.00000
  40       18F 0        0.00000   0.00000   0.00000   0.00000   0.00254
  41       18F+1        0.00000   0.00000   0.00000   0.00000   0.00000
  42       18F-1        0.00000   0.00447   0.00000   0.00000   0.00000
  43       18F+2        0.00000   0.00000   0.00000   0.00000  -0.00153
  44       18F-2        0.00000   0.00000   0.00000   0.00000   0.00000
  45       18F+3        0.00000   0.00000   0.00000   0.00000   0.00000
  46       18F-3        0.00000   0.00105   0.00000   0.00000   0.00000
  47 2   O  1S          0.00000   0.00000   0.00000   0.00000   0.00000
  48        2S          0.00000   0.00000   0.00000   0.00000   0.00000
  49        2PX         0.00000   0.00000   0.00000   0.00000   0.00000
  50        2PY         0.00000  -0.00416  -0.02624   0.00000   0.00000
  51        2PZ         0.00000   0.00000   0.00000  -0.11088  -0.10885
  52        3S          0.00000   0.00000   0.00000   0.00000   0.00000
  53        3PX         0.00000   0.00000   0.00000   0.00000   0.00000
  54        3PY         0.00000  -0.00973  -0.04059   0.00000   0.00000
  55        3PZ         0.00000   0.00000   0.00000  -0.13611  -0.13331
  56        4S          0.00000   0.00000   0.00000   0.00000   0.00000
  57        4PX         0.00000   0.00000   0.00000   0.00000   0.00000
  58        4PY         0.00000   0.00495  -0.03844   0.00000   0.00000
  59        4PZ         0.00000   0.00000   0.00000  -0.36289  -0.38348
  60        5D 0        0.00000   0.00000   0.00000   0.00000   0.00000
  61        5D+1        0.00000   0.00000   0.00000   0.00323   0.00384
  62        5D-1       -0.00106   0.00000   0.00000   0.00000   0.00000
  63        5D+2        0.00000   0.00000   0.00000   0.00000   0.00000
  64        5D-2        0.00000  -0.00042  -0.00226   0.00000   0.00000
  65 3   O  1S          0.00000   0.00000   0.00000   0.00000   0.00000
  66        2S          0.00000   0.00000   0.00000   0.00000   0.00000
  67        2PX         0.00000   0.00000   0.00000   0.00000   0.00000
  68        2PY         0.00000  -0.00416   0.02624   0.00000   0.00000
  69        2PZ         0.00000   0.00000   0.00000   0.11088  -0.10885
  70        3S          0.00000   0.00000   0.00000   0.00000   0.00000
  71        3PX         0.00000   0.00000   0.00000   0.00000   0.00000
  72        3PY         0.00000  -0.00973   0.04059   0.00000   0.00000
  73        3PZ         0.00000   0.00000   0.00000   0.13611  -0.13331
  74        4S          0.00000   0.00000   0.00000   0.00000   0.00000
  75        4PX         0.00000   0.00000   0.00000   0.00000   0.00000
  76        4PY         0.00000   0.00495   0.03844   0.00000   0.00000
  77        4PZ         0.00000   0.00000   0.00000   0.36289  -0.38348
  78        5D 0        0.00000   0.00000   0.00000   0.00000   0.00000
  79        5D+1        0.00000   0.00000   0.00000   0.00323  -0.00384
  80        5D-1       -0.00106   0.00000   0.00000   0.00000   0.00000
  81        5D+2        0.00000   0.00000   0.00000   0.00000   0.00000
  82        5D-2        0.00000   0.00042  -0.00226   0.00000   0.00000
  83 4   O  1S          0.00000   0.00000   0.00000   0.00000  -0.00815
  84        2S          0.00000   0.00000   0.00000   0.00000  -0.01319
  85        2PX         0.00000   0.00000   0.00000  -0.02578   0.00000
  86        2PY         0.11254   0.10787   0.00000   0.00000   0.00000
  87        2PZ         0.00000   0.00000   0.00000   0.00000   0.02665
  88        3S          0.00000   0.00000   0.00000   0.00000   0.03549
  89        3PX         0.00000   0.00000   0.00000  -0.03946   0.00000
  90        3PY         0.14131   0.13382   0.00000   0.00000   0.00000
  91        3PZ         0.00000   0.00000   0.00000   0.00000   0.03190
  92        4S          0.00000   0.00000   0.00000   0.00000   0.20224
  93        4PX         0.00000   0.00000   0.00000  -0.04198   0.00000
  94        4PY         0.37060   0.41089   0.00000   0.00000   0.00000
  95        4PZ         0.00000   0.00000   0.00000   0.00000   0.12244
  96        5D 0        0.00000   0.00000   0.00000   0.00000  -0.00004
  97        5D+1        0.00000   0.00000   0.00000  -0.00157   0.00000
  98        5D-1       -0.00432  -0.00495   0.00000   0.00000   0.00000
  99        5D+2        0.00000   0.00000   0.00000   0.00000   0.00325
 100        5D-2        0.00000   0.00000   0.00108   0.00000   0.00000
 101 5   O  1S          0.00000   0.00000   0.00000   0.00000   0.00815
 102        2S          0.00000   0.00000   0.00000   0.00000   0.01319
 103        2PX         0.00000   0.00000   0.00000   0.02578   0.00000
 104        2PY        -0.11254   0.10787   0.00000   0.00000   0.00000
 105        2PZ         0.00000   0.00000   0.00000   0.00000   0.02665
 106        3S          0.00000   0.00000   0.00000   0.00000  -0.03549
 107        3PX         0.00000   0.00000   0.00000   0.03946   0.00000
 108        3PY        -0.14131   0.13382   0.00000   0.00000   0.00000
 109        3PZ         0.00000   0.00000   0.00000   0.00000   0.03190
 110        4S          0.00000   0.00000   0.00000   0.00000  -0.20224
 111        4PX         0.00000   0.00000   0.00000   0.04198   0.00000
 112        4PY        -0.37060   0.41089   0.00000   0.00000   0.00000
 113        4PZ         0.00000   0.00000   0.00000   0.00000   0.12244
 114        5D 0        0.00000   0.00000   0.00000   0.00000   0.00004
 115        5D+1        0.00000   0.00000   0.00000  -0.00157   0.00000
 116        5D-1       -0.00432   0.00495   0.00000   0.00000   0.00000
 117        5D+2        0.00000   0.00000   0.00000   0.00000  -0.00325
 118        5D-2        0.00000   0.00000   0.00108   0.00000   0.00000
 119 6   O  1S          0.00000   0.00979   0.00000   0.00000   0.00000
 120        2S          0.00000   0.01583   0.00000   0.00000   0.00000
 121        2PX         0.00000   0.00000  -0.11119   0.00000   0.00000
 122        2PY         0.00000  -0.03124   0.00000   0.00000   0.00000
 123        2PZ         0.02939   0.00000   0.00000   0.00000   0.00388
 124        3S          0.00000  -0.04316   0.00000   0.00000   0.00000
 125        3PX         0.00000   0.00000  -0.13708   0.00000   0.00000
 126        3PY         0.00000  -0.03490   0.00000   0.00000   0.00000
 127        3PZ         0.04205   0.00000   0.00000   0.00000   0.00733
 128        4S          0.00000  -0.23087   0.00000   0.00000   0.00000
 129        4PX         0.00000   0.00000  -0.36216   0.00000   0.00000
 130        4PY         0.00000  -0.14436   0.00000   0.00000   0.00000
 131        4PZ         0.05653   0.00000   0.00000   0.00000   0.00076
 132        5D 0        0.00000  -0.00253   0.00000   0.00000   0.00000
 133        5D+1        0.00000   0.00000   0.00000   0.00090   0.00000
 134        5D-1        0.00243   0.00000   0.00000   0.00000   0.00046
 135        5D+2        0.00000   0.00166   0.00000   0.00000   0.00000
 136        5D-2        0.00000   0.00000   0.00325   0.00000   0.00000
 137 7   O  1S          0.00000  -0.00979   0.00000   0.00000   0.00000
 138        2S          0.00000  -0.01583   0.00000   0.00000   0.00000
 139        2PX         0.00000   0.00000   0.11119   0.00000   0.00000
 140        2PY         0.00000  -0.03124   0.00000   0.00000   0.00000
 141        2PZ        -0.02939   0.00000   0.00000   0.00000   0.00388
 142        3S          0.00000   0.04316   0.00000   0.00000   0.00000
 143        3PX         0.00000   0.00000   0.13708   0.00000   0.00000
 144        3PY         0.00000  -0.03490   0.00000   0.00000   0.00000
 145        3PZ        -0.04205   0.00000   0.00000   0.00000   0.00733
 146        4S          0.00000   0.23087   0.00000   0.00000   0.00000
 147        4PX         0.00000   0.00000   0.36216   0.00000   0.00000
 148        4PY         0.00000  -0.14436   0.00000   0.00000   0.00000
 149        4PZ        -0.05653   0.00000   0.00000   0.00000   0.00076
 150        5D 0        0.00000   0.00253   0.00000   0.00000   0.00000
 151        5D+1        0.00000   0.00000   0.00000   0.00090   0.00000
 152        5D-1        0.00243   0.00000   0.00000   0.00000  -0.00046
 153        5D+2        0.00000  -0.00166   0.00000   0.00000   0.00000
 154        5D-2        0.00000   0.00000   0.00325   0.00000   0.00000
 155 8   H  1S          0.00000   0.00000   0.00000   0.04170   0.04484
 156        2S          0.00000   0.00000   0.00000   0.01397   0.05215
 157        3S          0.00000   0.00000   0.00000   0.98492   0.95222
 158        4PX         0.00000   0.00000   0.00000   0.00907   0.00821
 159        4PY        -0.00277  -0.00262  -0.00011   0.00000   0.00000
 160        4PZ         0.00000   0.00000   0.00000   0.00862   0.00703
 161 9   H  1S          0.00000   0.00000   0.00000  -0.04170  -0.04484
 162        2S          0.00000   0.00000   0.00000  -0.01397  -0.05215
 163        3S          0.00000   0.00000   0.00000  -0.98492  -0.95222
 164        4PX         0.00000   0.00000   0.00000  -0.00907  -0.00821
 165        4PY         0.00277  -0.00262  -0.00011   0.00000   0.00000
 166        4PZ         0.00000   0.00000   0.00000   0.00862   0.00703
 167 10  H  1S          0.04445   0.04906   0.00000   0.00000  -0.02148
 168        2S          0.03694   0.10066   0.00000   0.00000  -0.08289
 169        3S          0.95918   0.90142   0.00000   0.00000  -0.15923
 170        4PX         0.00000   0.00000  -0.00318   0.00165   0.00000
 171        4PY        -0.00839  -0.00489   0.00000   0.00000  -0.00054
 172        4PZ         0.00952   0.00679   0.00000   0.00000  -0.00380
 173 11  H  1S         -0.04445  -0.04906   0.00000   0.00000  -0.02148
 174        2S         -0.03694  -0.10066   0.00000   0.00000  -0.08289
 175        3S         -0.95918  -0.90142   0.00000   0.00000  -0.15923
 176        4PX         0.00000   0.00000   0.00318   0.00165   0.00000
 177        4PY        -0.00839  -0.00489   0.00000   0.00000   0.00054
 178        4PZ        -0.00952  -0.00679   0.00000   0.00000  -0.00380
 179 12  H  1S          0.04445  -0.04906   0.00000   0.00000   0.02148
 180        2S          0.03694  -0.10066   0.00000   0.00000   0.08289
 181        3S          0.95918  -0.90142   0.00000   0.00000   0.15923
 182        4PX         0.00000   0.00000   0.00318  -0.00165   0.00000
 183        4PY         0.00839  -0.00489   0.00000   0.00000  -0.00054
 184        4PZ        -0.00952   0.00679   0.00000   0.00000  -0.00380
 185 13  H  1S         -0.04445   0.04906   0.00000   0.00000   0.02148
 186        2S         -0.03694   0.10066   0.00000   0.00000   0.08289
 187        3S         -0.95918   0.90142   0.00000   0.00000   0.15923
 188        4PX         0.00000   0.00000  -0.00318  -0.00165   0.00000
 189        4PY         0.00839  -0.00489   0.00000   0.00000   0.00054
 190        4PZ         0.00952  -0.00679   0.00000   0.00000  -0.00380
 191 14  H  1S          0.00000   0.02314   0.04178   0.00000   0.00000
 192        2S          0.00000   0.07298   0.01618   0.00000   0.00000
 193        3S          0.00000   0.20736   0.97966   0.00000   0.00000
 194        4PX         0.00000  -0.00094   0.00863   0.00000   0.00000
 195        4PY         0.00000   0.00494   0.00920   0.00000   0.00000
 196        4PZ        -0.00113   0.00000   0.00000   0.00251   0.00200
 197 15  H  1S          0.00000   0.02314  -0.04178   0.00000   0.00000
 198        2S          0.00000   0.07298  -0.01618   0.00000   0.00000
 199        3S          0.00000   0.20736  -0.97966   0.00000   0.00000
 200        4PX         0.00000   0.00094   0.00863   0.00000   0.00000
 201        4PY         0.00000   0.00494  -0.00920   0.00000   0.00000
 202        4PZ        -0.00113   0.00000   0.00000  -0.00251   0.00200
 203 16  H  1S          0.00000  -0.02314   0.04178   0.00000   0.00000
 204        2S          0.00000  -0.07298   0.01618   0.00000   0.00000
 205        3S          0.00000  -0.20736   0.97966   0.00000   0.00000
 206        4PX         0.00000  -0.00094  -0.00863   0.00000   0.00000
 207        4PY         0.00000   0.00494  -0.00920   0.00000   0.00000
 208        4PZ         0.00113   0.00000   0.00000  -0.00251   0.00200
 209 17  H  1S          0.00000  -0.02314  -0.04178   0.00000   0.00000
 210        2S          0.00000  -0.07298  -0.01618   0.00000   0.00000
 211        3S          0.00000  -0.20736  -0.97966   0.00000   0.00000
 212        4PX         0.00000   0.00094  -0.00863   0.00000   0.00000
 213        4PY         0.00000   0.00494   0.00920   0.00000   0.00000
 214        4PZ         0.00113   0.00000   0.00000   0.00251   0.00200
 215 18  H  1S          0.00000   0.00000   0.00000   0.04170  -0.04484
 216        2S          0.00000   0.00000   0.00000   0.01397  -0.05215
 217        3S          0.00000   0.00000   0.00000   0.98492  -0.95222
 218        4PX         0.00000   0.00000   0.00000  -0.00907   0.00821
 219        4PY         0.00277  -0.00262   0.00011   0.00000   0.00000
 220        4PZ         0.00000   0.00000   0.00000  -0.00862   0.00703
 221 19  H  1S          0.00000   0.00000   0.00000  -0.04170   0.04484
 222        2S          0.00000   0.00000   0.00000  -0.01397   0.05215
 223        3S          0.00000   0.00000   0.00000  -0.98492   0.95222
 224        4PX         0.00000   0.00000   0.00000   0.00907  -0.00821
 225        4PY        -0.00277  -0.00262   0.00011   0.00000   0.00000
 226        4PZ         0.00000   0.00000   0.00000  -0.00862   0.00703
                          56        57        58        59        60
                       (B3U)--V   (AG)--V   (AG)--V  (B2U)--V  (B1U)--V
     Eigenvalues --    -0.16586  -0.11413  -0.07791   0.02150   0.03087
   1 1   Cr 1S          0.00000  -0.01835  -0.00354   0.00000   0.00000
   2        2S          0.00000  -0.02894  -0.00580   0.00000   0.00000
   3        3S          0.00000  -0.01866  -0.00296   0.00000   0.00000
   4        4S          0.00000   0.10479   0.01782   0.00000   0.00000
   5        5S          0.00000   0.16229   0.03762   0.00000   0.00000
   6        6S          0.00000  -0.25365  -0.07457   0.00000   0.00000
   7        7S          0.00000  -0.66566  -0.06178   0.00000   0.00000
   8        8S          0.00000   3.14450  -1.59307   0.00000   0.00000
   9        9S          0.00000  -2.71502   5.00850   0.00000   0.00000
  10       10PX        -0.00709   0.00000   0.00000   0.00000   0.00000
  11       10PY         0.00000   0.00000   0.00000   0.04015   0.00000
  12       10PZ         0.00000   0.00000   0.00000   0.00000  -0.02224
  13       11PX        -0.00238   0.00000   0.00000   0.00000   0.00000
  14       11PY         0.00000   0.00000   0.00000   0.01019   0.00000
  15       11PZ         0.00000   0.00000   0.00000   0.00000  -0.00552
  16       12PX         0.00606   0.00000   0.00000   0.00000   0.00000
  17       12PY         0.00000   0.00000   0.00000  -0.02251   0.00000
  18       12PZ         0.00000   0.00000   0.00000   0.00000   0.01215
  19       13PX         0.02818   0.00000   0.00000   0.00000   0.00000
  20       13PY         0.00000   0.00000   0.00000  -0.19571   0.00000
  21       13PZ         0.00000   0.00000   0.00000   0.00000   0.11037
  22       14PX        -0.01771   0.00000   0.00000   0.00000   0.00000
  23       14PY         0.00000   0.00000   0.00000   0.17202   0.00000
  24       14PZ         0.00000   0.00000   0.00000   0.00000  -0.10608
  25       15D 0        0.00000   0.04548   0.02381   0.00000   0.00000
  26       15D+1        0.00000   0.00000   0.00000   0.00000   0.00000
  27       15D-1        0.00000   0.00000   0.00000   0.00000   0.00000
  28       15D+2        0.00000   0.00018  -0.00023   0.00000   0.00000
  29       15D-2        0.00000   0.00000   0.00000   0.00000   0.00000
  30       16D 0        0.00000   0.04488   0.02325   0.00000   0.00000
  31       16D+1        0.00000   0.00000   0.00000   0.00000   0.00000
  32       16D-1        0.00000   0.00000   0.00000   0.00000   0.00000
  33       16D+2        0.00000   0.00038  -0.00065   0.00000   0.00000
  34       16D-2        0.00000   0.00000   0.00000   0.00000   0.00000
  35       17D 0        0.00000   0.05186   0.02681   0.00000   0.00000
  36       17D+1        0.00000   0.00000   0.00000   0.00000   0.00000
  37       17D-1        0.00000   0.00000   0.00000   0.00000   0.00000
  38       17D+2        0.00000  -0.00048   0.00136   0.00000   0.00000
  39       17D-2        0.00000   0.00000   0.00000   0.00000   0.00000
  40       18F 0        0.00000   0.00000   0.00000   0.00000   0.02100
  41       18F+1        0.00003   0.00000   0.00000   0.00000   0.00000
  42       18F-1        0.00000   0.00000   0.00000   0.02176   0.00000
  43       18F+2        0.00000   0.00000   0.00000   0.00000  -0.01381
  44       18F-2        0.00000   0.00000   0.00000   0.00000   0.00000
  45       18F+3        0.00297   0.00000   0.00000   0.00000   0.00000
  46       18F-3        0.00000   0.00000   0.00000   0.00669   0.00000
  47 2   O  1S         -0.00871   0.01504   0.00139   0.00000   0.00000
  48        2S         -0.01399   0.02505   0.00261   0.00000   0.00000
  49        2PX         0.03023   0.04511   0.07300   0.00000   0.00000
  50        2PY         0.00000   0.00000   0.00000  -0.02192   0.00000
  51        2PZ         0.00000   0.00000   0.00000   0.00000  -0.05962
  52        3S          0.03523  -0.09074  -0.01534   0.00000   0.00000
  53        3PX         0.03737   0.06562   0.09328   0.00000   0.00000
  54        3PY         0.00000   0.00000   0.00000  -0.06086   0.00000
  55        3PZ         0.00000   0.00000   0.00000   0.00000  -0.07571
  56        4S          0.22826  -0.11794   0.07521   0.00000   0.00000
  57        4PX         0.13250   0.10466   0.23047   0.00000   0.00000
  58        4PY         0.00000   0.00000   0.00000   0.05246   0.00000
  59        4PZ         0.00000   0.00000   0.00000   0.00000  -0.60452
  60        5D 0       -0.00244  -0.00425  -0.00291   0.00000   0.00000
  61        5D+1        0.00000   0.00000   0.00000   0.00000   0.00960
  62        5D-1        0.00000   0.00000   0.00000   0.00000   0.00000
  63        5D+2       -0.00080   0.01062  -0.00186   0.00000   0.00000
  64        5D-2        0.00000   0.00000   0.00000  -0.00314   0.00000
  65 3   O  1S          0.00871   0.01504   0.00139   0.00000   0.00000
  66        2S          0.01399   0.02505   0.00261   0.00000   0.00000
  67        2PX         0.03023  -0.04511  -0.07300   0.00000   0.00000
  68        2PY         0.00000   0.00000   0.00000  -0.02192   0.00000
  69        2PZ         0.00000   0.00000   0.00000   0.00000  -0.05962
  70        3S         -0.03523  -0.09074  -0.01534   0.00000   0.00000
  71        3PX         0.03737  -0.06562  -0.09328   0.00000   0.00000
  72        3PY         0.00000   0.00000   0.00000  -0.06086   0.00000
  73        3PZ         0.00000   0.00000   0.00000   0.00000  -0.07571
  74        4S         -0.22826  -0.11794   0.07521   0.00000   0.00000
  75        4PX         0.13250  -0.10466  -0.23047   0.00000   0.00000
  76        4PY         0.00000   0.00000   0.00000   0.05246   0.00000
  77        4PZ         0.00000   0.00000   0.00000   0.00000  -0.60452
  78        5D 0        0.00244  -0.00425  -0.00291   0.00000   0.00000
  79        5D+1        0.00000   0.00000   0.00000   0.00000  -0.00960
  80        5D-1        0.00000   0.00000   0.00000   0.00000   0.00000
  81        5D+2        0.00080   0.01062  -0.00186   0.00000   0.00000
  82        5D-2        0.00000   0.00000   0.00000   0.00314   0.00000
  83 4   O  1S          0.00000   0.01860   0.00161   0.00000   0.00540
  84        2S          0.00000   0.03083   0.00307   0.00000   0.00756
  85        2PX         0.00396   0.00000   0.00000   0.00000   0.00000
  86        2PY         0.00000   0.00000   0.00000   0.05358   0.00000
  87        2PZ         0.00000   0.06088   0.07136   0.00000  -0.08101
  88        3S          0.00000  -0.10700  -0.01923   0.00000   0.02311
  89        3PX         0.00856   0.00000   0.00000   0.00000   0.00000
  90        3PY         0.00000   0.00000   0.00000   0.06750   0.00000
  91        3PZ         0.00000   0.08406   0.09560   0.00000  -0.17113
  92        4S          0.00000  -0.18479   0.09432   0.00000  -0.50214
  93        4PX        -0.00327   0.00000   0.00000   0.00000   0.00000
  94        4PY         0.00000   0.00000   0.00000   0.66430   0.00000
  95        4PZ         0.00000   0.17826   0.20890   0.00000  -0.24513
  96        5D 0        0.00000   0.01227  -0.00057   0.00000  -0.00541
  97        5D+1        0.00049   0.00000   0.00000   0.00000   0.00000
  98        5D-1        0.00000   0.00000   0.00000  -0.01100   0.00000
  99        5D+2        0.00000  -0.00145   0.00331   0.00000  -0.00734
 100        5D-2        0.00000   0.00000   0.00000   0.00000   0.00000
 101 5   O  1S          0.00000   0.01860   0.00161   0.00000  -0.00540
 102        2S          0.00000   0.03083   0.00307   0.00000  -0.00756
 103        2PX         0.00396   0.00000   0.00000   0.00000   0.00000
 104        2PY         0.00000   0.00000   0.00000   0.05358   0.00000
 105        2PZ         0.00000  -0.06088  -0.07136   0.00000  -0.08101
 106        3S          0.00000  -0.10700  -0.01923   0.00000  -0.02311
 107        3PX         0.00856   0.00000   0.00000   0.00000   0.00000
 108        3PY         0.00000   0.00000   0.00000   0.06750   0.00000
 109        3PZ         0.00000  -0.08406  -0.09560   0.00000  -0.17113
 110        4S          0.00000  -0.18479   0.09432   0.00000   0.50214
 111        4PX        -0.00327   0.00000   0.00000   0.00000   0.00000
 112        4PY         0.00000   0.00000   0.00000   0.66430   0.00000
 113        4PZ         0.00000  -0.17826  -0.20890   0.00000  -0.24513
 114        5D 0        0.00000   0.01227  -0.00057   0.00000   0.00541
 115        5D+1       -0.00049   0.00000   0.00000   0.00000   0.00000
 116        5D-1        0.00000   0.00000   0.00000   0.01100   0.00000
 117        5D+2        0.00000  -0.00145   0.00331   0.00000   0.00734
 118        5D-2        0.00000   0.00000   0.00000   0.00000   0.00000
 119 6   O  1S          0.00000   0.01493   0.00154   0.00089   0.00000
 120        2S          0.00000   0.02488   0.00285   0.00336   0.00000
 121        2PX        -0.10837   0.00000   0.00000   0.00000   0.00000
 122        2PY         0.00000   0.04633   0.07020   0.08733   0.00000
 123        2PZ         0.00000   0.00000   0.00000   0.00000   0.01471
 124        3S          0.00000  -0.08957  -0.01508  -0.06217   0.00000
 125        3PX        -0.13257   0.00000   0.00000   0.00000   0.00000
 126        3PY         0.00000   0.06706   0.09047   0.18956   0.00000
 127        3PZ         0.00000   0.00000   0.00000   0.00000   0.03509
 128        4S          0.00000  -0.12387   0.05817   0.37638   0.00000
 129        4PX        -0.39007   0.00000   0.00000   0.00000   0.00000
 130        4PY         0.00000   0.10168   0.20647   0.10805   0.00000
 131        4PZ         0.00000   0.00000   0.00000   0.00000  -0.01781
 132        5D 0        0.00000  -0.00688   0.00220   0.00173   0.00000
 133        5D+1        0.00000   0.00000   0.00000   0.00000   0.00000
 134        5D-1        0.00000   0.00000   0.00000   0.00000   0.00221
 135        5D+2        0.00000  -0.00910  -0.00095  -0.00884   0.00000
 136        5D-2        0.00363   0.00000   0.00000   0.00000   0.00000
 137 7   O  1S          0.00000   0.01493   0.00154  -0.00089   0.00000
 138        2S          0.00000   0.02488   0.00285  -0.00336   0.00000
 139        2PX        -0.10837   0.00000   0.00000   0.00000   0.00000
 140        2PY         0.00000  -0.04633  -0.07020   0.08733   0.00000
 141        2PZ         0.00000   0.00000   0.00000   0.00000   0.01471
 142        3S          0.00000  -0.08957  -0.01508   0.06217   0.00000
 143        3PX        -0.13257   0.00000   0.00000   0.00000   0.00000
 144        3PY         0.00000  -0.06706  -0.09047   0.18956   0.00000
 145        3PZ         0.00000   0.00000   0.00000   0.00000   0.03509
 146        4S          0.00000  -0.12387   0.05817  -0.37638   0.00000
 147        4PX        -0.39007   0.00000   0.00000   0.00000   0.00000
 148        4PY         0.00000  -0.10168  -0.20647   0.10805   0.00000
 149        4PZ         0.00000   0.00000   0.00000   0.00000  -0.01781
 150        5D 0        0.00000  -0.00688   0.00220  -0.00173   0.00000
 151        5D+1        0.00000   0.00000   0.00000   0.00000   0.00000
 152        5D-1        0.00000   0.00000   0.00000   0.00000  -0.00221
 153        5D+2        0.00000  -0.00910  -0.00095   0.00884   0.00000
 154        5D-2       -0.00363   0.00000   0.00000   0.00000   0.00000
 155 8   H  1S         -0.02048   0.01575  -0.02185   0.00000   0.06637
 156        2S         -0.08242   0.01088   0.03998   0.00000   0.77616
 157        3S         -0.17699   0.20718  -0.75124   0.00000  -0.43592
 158        4PX        -0.00307   0.01202  -0.01071   0.00000  -0.00703
 159        4PY         0.00000   0.00000   0.00000  -0.00836   0.00000
 160        4PZ         0.00145  -0.00397  -0.00041   0.00000  -0.01612
 161 9   H  1S         -0.02048   0.01575  -0.02185   0.00000  -0.06637
 162        2S         -0.08242   0.01088   0.03998   0.00000  -0.77616
 163        3S         -0.17699   0.20718  -0.75124   0.00000   0.43592
 164        4PX        -0.00307   0.01202  -0.01071   0.00000   0.00703
 165        4PY         0.00000   0.00000   0.00000  -0.00836   0.00000
 166        4PZ        -0.00145   0.00397   0.00041   0.00000  -0.01612
 167 10  H  1S          0.00000   0.01577  -0.02236   0.07025   0.03972
 168        2S          0.00000   0.01906   0.04505   0.85514   0.56196
 169        3S          0.00000   0.19328  -0.81033  -0.55314  -0.13515
 170        4PX         0.00256   0.00000   0.00000   0.00000   0.00000
 171        4PY         0.00000   0.00369   0.00064   0.02246   0.00285
 172        4PZ         0.00000   0.01061  -0.00939  -0.01185  -0.02181
 173 11  H  1S          0.00000   0.01577  -0.02236  -0.07025   0.03972
 174        2S          0.00000   0.01906   0.04505  -0.85514   0.56196
 175        3S          0.00000   0.19328  -0.81033   0.55314  -0.13515
 176        4PX         0.00256   0.00000   0.00000   0.00000   0.00000
 177        4PY         0.00000  -0.00369  -0.00064   0.02246  -0.00285
 178        4PZ         0.00000   0.01061  -0.00939   0.01185  -0.02181
 179 12  H  1S          0.00000   0.01577  -0.02236  -0.07025  -0.03972
 180        2S          0.00000   0.01906   0.04505  -0.85514  -0.56196
 181        3S          0.00000   0.19328  -0.81033   0.55314   0.13515
 182        4PX         0.00256   0.00000   0.00000   0.00000   0.00000
 183        4PY         0.00000  -0.00369  -0.00064   0.02246   0.00285
 184        4PZ         0.00000  -0.01061   0.00939  -0.01185  -0.02181
 185 13  H  1S          0.00000   0.01577  -0.02236   0.07025  -0.03972
 186        2S          0.00000   0.01906   0.04505   0.85514  -0.56196
 187        3S          0.00000   0.19328  -0.81033  -0.55314   0.13515
 188        4PX         0.00256   0.00000   0.00000   0.00000   0.00000
 189        4PY         0.00000   0.00369   0.00064   0.02246  -0.00285
 190        4PZ         0.00000  -0.01061   0.00939   0.01185  -0.02181
 191 14  H  1S          0.04504   0.01497  -0.01956  -0.02404   0.00000
 192        2S          0.06403   0.01956   0.06720  -0.31988   0.00000
 193        3S          0.93406   0.19886  -0.75709  -0.00744   0.00000
 194        4PX         0.00647  -0.00520  -0.00066  -0.00758   0.00000
 195        4PY         0.00759   0.01098  -0.01201   0.01873   0.00000
 196        4PZ         0.00000   0.00000   0.00000   0.00000   0.00272
 197 15  H  1S         -0.04504   0.01497  -0.01956  -0.02404   0.00000
 198        2S         -0.06403   0.01956   0.06720  -0.31988   0.00000
 199        3S         -0.93406   0.19886  -0.75709  -0.00744   0.00000
 200        4PX         0.00647   0.00520   0.00066   0.00758   0.00000
 201        4PY        -0.00759   0.01098  -0.01201   0.01873   0.00000
 202        4PZ         0.00000   0.00000   0.00000   0.00000   0.00272
 203 16  H  1S         -0.04504   0.01497  -0.01956   0.02404   0.00000
 204        2S         -0.06403   0.01956   0.06720   0.31988   0.00000
 205        3S         -0.93406   0.19886  -0.75709   0.00744   0.00000
 206        4PX         0.00647   0.00520   0.00066  -0.00758   0.00000
 207        4PY         0.00759  -0.01098   0.01201   0.01873   0.00000
 208        4PZ         0.00000   0.00000   0.00000   0.00000   0.00272
 209 17  H  1S          0.04504   0.01497  -0.01956   0.02404   0.00000
 210        2S          0.06403   0.01956   0.06720   0.31988   0.00000
 211        3S          0.93406   0.19886  -0.75709   0.00744   0.00000
 212        4PX         0.00647  -0.00520  -0.00066   0.00758   0.00000
 213        4PY        -0.00759  -0.01098   0.01201   0.01873   0.00000
 214        4PZ         0.00000   0.00000   0.00000   0.00000   0.00272
 215 18  H  1S          0.02048   0.01575  -0.02185   0.00000  -0.06637
 216        2S          0.08242   0.01088   0.03998   0.00000  -0.77616
 217        3S          0.17699   0.20718  -0.75124   0.00000   0.43592
 218        4PX        -0.00307  -0.01202   0.01071   0.00000  -0.00703
 219        4PY         0.00000   0.00000   0.00000  -0.00836   0.00000
 220        4PZ         0.00145   0.00397   0.00041   0.00000  -0.01612
 221 19  H  1S          0.02048   0.01575  -0.02185   0.00000   0.06637
 222        2S          0.08242   0.01088   0.03998   0.00000   0.77616
 223        3S          0.17699   0.20718  -0.75124   0.00000  -0.43592
 224        4PX        -0.00307  -0.01202   0.01071   0.00000   0.00703
 225        4PY         0.00000   0.00000   0.00000  -0.00836   0.00000
 226        4PZ        -0.00145  -0.00397  -0.00041   0.00000  -0.01612
                          61        62        63        64        65
                       (B3U)--V  (B3G)--V  (B1G)--V  (B2G)--V   (AG)--V
     Eigenvalues --     0.03314   0.05227   0.05439   0.05589   0.10068
   1 1   Cr 1S          0.00000   0.00000   0.00000   0.00000   0.00054
   2        2S          0.00000   0.00000   0.00000   0.00000   0.00092
   3        3S          0.00000   0.00000   0.00000   0.00000   0.00038
   4        4S          0.00000   0.00000   0.00000   0.00000  -0.00249
   5        5S          0.00000   0.00000   0.00000   0.00000  -0.00642
   6        6S          0.00000   0.00000   0.00000   0.00000   0.01214
   7        7S          0.00000   0.00000   0.00000   0.00000   0.02405
   8        8S          0.00000   0.00000   0.00000   0.00000  -0.38710
   9        9S          0.00000   0.00000   0.00000   0.00000   0.67053
  10       10PX        -0.03243   0.00000   0.00000   0.00000   0.00000
  11       10PY         0.00000   0.00000   0.00000   0.00000   0.00000
  12       10PZ         0.00000   0.00000   0.00000   0.00000   0.00000
  13       11PX        -0.00725   0.00000   0.00000   0.00000   0.00000
  14       11PY         0.00000   0.00000   0.00000   0.00000   0.00000
  15       11PZ         0.00000   0.00000   0.00000   0.00000   0.00000
  16       12PX         0.01450   0.00000   0.00000   0.00000   0.00000
  17       12PY         0.00000   0.00000   0.00000   0.00000   0.00000
  18       12PZ         0.00000   0.00000   0.00000   0.00000   0.00000
  19       13PX         0.16744   0.00000   0.00000   0.00000   0.00000
  20       13PY         0.00000   0.00000   0.00000   0.00000   0.00000
  21       13PZ         0.00000   0.00000   0.00000   0.00000   0.00000
  22       14PX        -0.15680   0.00000   0.00000   0.00000   0.00000
  23       14PY         0.00000   0.00000   0.00000   0.00000   0.00000
  24       14PZ         0.00000   0.00000   0.00000   0.00000   0.00000
  25       15D 0        0.00000   0.00000   0.00000   0.00000  -0.01142
  26       15D+1        0.00000   0.00000   0.00000   0.11170   0.00000
  27       15D-1        0.00000  -0.13061   0.00000   0.00000   0.00000
  28       15D+2        0.00000   0.00000   0.00000   0.00000   0.00511
  29       15D-2        0.00000   0.00000   0.11648   0.00000   0.00000
  30       16D 0        0.00000   0.00000   0.00000   0.00000   0.00721
  31       16D+1        0.00000   0.00000   0.00000   0.13196   0.00000
  32       16D-1        0.00000  -0.14867   0.00000   0.00000   0.00000
  33       16D+2        0.00000   0.00000   0.00000   0.00000   0.00108
  34       16D-2        0.00000   0.00000   0.14072   0.00000   0.00000
  35       17D 0        0.00000   0.00000   0.00000   0.00000  -0.09937
  36       17D+1        0.00000   0.00000   0.00000  -0.03500   0.00000
  37       17D-1        0.00000   0.01586   0.00000   0.00000   0.00000
  38       17D+2        0.00000   0.00000   0.00000   0.00000   0.01537
  39       17D-2        0.00000   0.00000  -0.04638   0.00000   0.00000
  40       18F 0        0.00000   0.00000   0.00000   0.00000   0.00000
  41       18F+1       -0.00003   0.00000   0.00000   0.00000   0.00000
  42       18F-1        0.00000   0.00000   0.00000   0.00000   0.00000
  43       18F+2        0.00000   0.00000   0.00000   0.00000   0.00000
  44       18F-2        0.00000   0.00000   0.00000   0.00000   0.00000
  45       18F+3        0.02176   0.00000   0.00000   0.00000   0.00000
  46       18F-3        0.00000   0.00000   0.00000   0.00000   0.00000
  47 2   O  1S          0.00197   0.00000   0.00000   0.00000  -0.00157
  48        2S          0.00160   0.00000   0.00000   0.00000  -0.00285
  49        2PX        -0.08344   0.00000   0.00000   0.00000  -0.00697
  50        2PY         0.00000   0.00000   0.05004   0.00000   0.00000
  51        2PZ         0.00000   0.00000   0.00000  -0.07556   0.00000
  52        3S          0.04240   0.00000   0.00000   0.00000   0.00227
  53        3PX        -0.18461   0.00000   0.00000   0.00000  -0.03116
  54        3PY         0.00000   0.00000   0.12659   0.00000   0.00000
  55        3PZ         0.00000   0.00000   0.00000  -0.10891   0.00000
  56        4S         -0.40800   0.00000   0.00000   0.00000   0.14111
  57        4PX        -0.13602   0.00000   0.00000   0.00000   0.19109
  58        4PY         0.00000   0.00000  -0.09054   0.00000   0.00000
  59        4PZ         0.00000   0.00000   0.00000  -0.64308   0.00000
  60        5D 0        0.00780   0.00000   0.00000   0.00000  -0.00083
  61        5D+1        0.00000   0.00000   0.00000   0.01570   0.00000
  62        5D-1        0.00000   0.00212   0.00000   0.00000   0.00000
  63        5D+2       -0.00280   0.00000   0.00000   0.00000   0.00093
  64        5D-2        0.00000   0.00000   0.00669   0.00000   0.00000
  65 3   O  1S         -0.00197   0.00000   0.00000   0.00000  -0.00157
  66        2S         -0.00160   0.00000   0.00000   0.00000  -0.00285
  67        2PX        -0.08344   0.00000   0.00000   0.00000   0.00697
  68        2PY         0.00000   0.00000  -0.05004   0.00000   0.00000
  69        2PZ         0.00000   0.00000   0.00000   0.07556   0.00000
  70        3S         -0.04240   0.00000   0.00000   0.00000   0.00227
  71        3PX        -0.18461   0.00000   0.00000   0.00000   0.03116
  72        3PY         0.00000   0.00000  -0.12659   0.00000   0.00000
  73        3PZ         0.00000   0.00000   0.00000   0.10891   0.00000
  74        4S          0.40800   0.00000   0.00000   0.00000   0.14111
  75        4PX        -0.13602   0.00000   0.00000   0.00000  -0.19109
  76        4PY         0.00000   0.00000   0.09054   0.00000   0.00000
  77        4PZ         0.00000   0.00000   0.00000   0.64308   0.00000
  78        5D 0       -0.00780   0.00000   0.00000   0.00000  -0.00083
  79        5D+1        0.00000   0.00000   0.00000   0.01570   0.00000
  80        5D-1        0.00000   0.00212   0.00000   0.00000   0.00000
  81        5D+2        0.00280   0.00000   0.00000   0.00000   0.00093
  82        5D-2        0.00000   0.00000   0.00669   0.00000   0.00000
  83 4   O  1S          0.00000   0.00000   0.00000   0.00000   0.02021
  84        2S          0.00000   0.00000   0.00000   0.00000   0.03439
  85        2PX         0.02397   0.00000   0.00000   0.05555   0.00000
  86        2PY         0.00000   0.07637   0.00000   0.00000   0.00000
  87        2PZ         0.00000   0.00000   0.00000   0.00000  -0.05640
  88        3S          0.00000   0.00000   0.00000   0.00000  -0.10334
  89        3PX         0.06540   0.00000   0.00000   0.13873   0.00000
  90        3PY         0.00000   0.11476   0.00000   0.00000   0.00000
  91        3PZ         0.00000   0.00000   0.00000   0.00000  -0.08236
  92        4S          0.00000   0.00000   0.00000   0.00000  -0.61542
  93        4PX        -0.05648   0.00000   0.00000  -0.09831   0.00000
  94        4PY         0.00000   0.63043   0.00000   0.00000   0.00000
  95        4PZ         0.00000   0.00000   0.00000   0.00000  -0.59841
  96        5D 0        0.00000   0.00000   0.00000   0.00000  -0.00917
  97        5D+1        0.00358   0.00000   0.00000   0.00700   0.00000
  98        5D-1        0.00000  -0.01823   0.00000   0.00000   0.00000
  99        5D+2        0.00000   0.00000   0.00000   0.00000  -0.01167
 100        5D-2        0.00000   0.00000  -0.00238   0.00000   0.00000
 101 5   O  1S          0.00000   0.00000   0.00000   0.00000   0.02021
 102        2S          0.00000   0.00000   0.00000   0.00000   0.03439
 103        2PX         0.02397   0.00000   0.00000  -0.05555   0.00000
 104        2PY         0.00000  -0.07637   0.00000   0.00000   0.00000
 105        2PZ         0.00000   0.00000   0.00000   0.00000   0.05640
 106        3S          0.00000   0.00000   0.00000   0.00000  -0.10334
 107        3PX         0.06540   0.00000   0.00000  -0.13873   0.00000
 108        3PY         0.00000  -0.11476   0.00000   0.00000   0.00000
 109        3PZ         0.00000   0.00000   0.00000   0.00000   0.08236
 110        4S          0.00000   0.00000   0.00000   0.00000  -0.61542
 111        4PX        -0.05648   0.00000   0.00000   0.09831   0.00000
 112        4PY         0.00000  -0.63043   0.00000   0.00000   0.00000
 113        4PZ         0.00000   0.00000   0.00000   0.00000   0.59841
 114        5D 0        0.00000   0.00000   0.00000   0.00000  -0.00917
 115        5D+1       -0.00358   0.00000   0.00000   0.00700   0.00000
 116        5D-1        0.00000  -0.01823   0.00000   0.00000   0.00000
 117        5D+2        0.00000   0.00000   0.00000   0.00000  -0.01167
 118        5D-2        0.00000   0.00000  -0.00238   0.00000   0.00000
 119 6   O  1S          0.00000   0.00000   0.00000   0.00000  -0.00901
 120        2S          0.00000   0.00000   0.00000   0.00000  -0.01518
 121        2PX        -0.06132   0.00000  -0.07629   0.00000   0.00000
 122        2PY         0.00000   0.00000   0.00000   0.00000   0.02996
 123        2PZ         0.00000  -0.05304   0.00000   0.00000   0.00000
 124        3S          0.00000   0.00000   0.00000   0.00000   0.05000
 125        3PX        -0.07901   0.00000  -0.11078   0.00000   0.00000
 126        3PY         0.00000   0.00000   0.00000   0.00000   0.06454
 127        3PZ         0.00000  -0.12575   0.00000   0.00000   0.00000
 128        4S          0.00000   0.00000   0.00000   0.00000   0.20164
 129        4PX        -0.64385   0.00000  -0.64433   0.00000   0.00000
 130        4PY         0.00000   0.00000   0.00000   0.00000   0.12808
 131        4PZ         0.00000   0.07146   0.00000   0.00000   0.00000
 132        5D 0        0.00000   0.00000   0.00000   0.00000   0.00048
 133        5D+1        0.00000   0.00000   0.00000  -0.00168   0.00000
 134        5D-1        0.00000  -0.00774   0.00000   0.00000   0.00000
 135        5D+2        0.00000   0.00000   0.00000   0.00000  -0.00283
 136        5D-2        0.00954   0.00000   0.01572   0.00000   0.00000
 137 7   O  1S          0.00000   0.00000   0.00000   0.00000  -0.00901
 138        2S          0.00000   0.00000   0.00000   0.00000  -0.01518
 139        2PX        -0.06132   0.00000   0.07629   0.00000   0.00000
 140        2PY         0.00000   0.00000   0.00000   0.00000  -0.02996
 141        2PZ         0.00000   0.05304   0.00000   0.00000   0.00000
 142        3S          0.00000   0.00000   0.00000   0.00000   0.05000
 143        3PX        -0.07901   0.00000   0.11078   0.00000   0.00000
 144        3PY         0.00000   0.00000   0.00000   0.00000  -0.06454
 145        3PZ         0.00000   0.12575   0.00000   0.00000   0.00000
 146        4S          0.00000   0.00000   0.00000   0.00000   0.20164
 147        4PX        -0.64385   0.00000   0.64433   0.00000   0.00000
 148        4PY         0.00000   0.00000   0.00000   0.00000  -0.12808
 149        4PZ         0.00000  -0.07146   0.00000   0.00000   0.00000
 150        5D 0        0.00000   0.00000   0.00000   0.00000   0.00048
 151        5D+1        0.00000   0.00000   0.00000  -0.00168   0.00000
 152        5D-1        0.00000  -0.00774   0.00000   0.00000   0.00000
 153        5D+2        0.00000   0.00000   0.00000   0.00000  -0.00283
 154        5D-2       -0.00954   0.00000   0.01572   0.00000   0.00000
 155 8   H  1S          0.02595   0.00000   0.00000   0.07995  -0.00808
 156        2S          0.38907   0.00000   0.00000   0.90857  -0.22922
 157        3S         -0.04105   0.00000   0.00000  -0.60734   0.06936
 158        4PX        -0.01879   0.00000   0.00000   0.00138   0.01473
 159        4PY         0.00000   0.00514   0.01757   0.00000   0.00000
 160        4PZ         0.00546   0.00000   0.00000  -0.01392   0.01485
 161 9   H  1S          0.02595   0.00000   0.00000  -0.07995  -0.00808
 162        2S          0.38907   0.00000   0.00000  -0.90857  -0.22922
 163        3S         -0.04105   0.00000   0.00000   0.60734   0.06936
 164        4PX        -0.01879   0.00000   0.00000  -0.00138   0.01473
 165        4PY         0.00000  -0.00514   0.01757   0.00000   0.00000
 166        4PZ        -0.00546   0.00000   0.00000  -0.01392  -0.01485
 167 10  H  1S          0.00000   0.08287   0.00000   0.00000   0.06898
 168        2S          0.00000   0.91434   0.00000   0.00000   1.09737
 169        3S          0.00000  -0.64741   0.00000   0.00000  -0.61411
 170        4PX         0.00762   0.00000   0.00638   0.01713   0.00000
 171        4PY         0.00000   0.01492   0.00000   0.00000   0.00656
 172        4PZ         0.00000   0.00625   0.00000   0.00000  -0.03451
 173 11  H  1S          0.00000  -0.08287   0.00000   0.00000   0.06898
 174        2S          0.00000  -0.91434   0.00000   0.00000   1.09737
 175        3S          0.00000   0.64741   0.00000   0.00000  -0.61411
 176        4PX         0.00762   0.00000  -0.00638   0.01713   0.00000
 177        4PY         0.00000   0.01492   0.00000   0.00000  -0.00656
 178        4PZ         0.00000  -0.00625   0.00000   0.00000  -0.03451
 179 12  H  1S          0.00000   0.08287   0.00000   0.00000   0.06898
 180        2S          0.00000   0.91434   0.00000   0.00000   1.09737
 181        3S          0.00000  -0.64741   0.00000   0.00000  -0.61411
 182        4PX         0.00762   0.00000  -0.00638  -0.01713   0.00000
 183        4PY         0.00000  -0.01492   0.00000   0.00000  -0.00656
 184        4PZ         0.00000  -0.00625   0.00000   0.00000   0.03451
 185 13  H  1S          0.00000  -0.08287   0.00000   0.00000   0.06898
 186        2S          0.00000  -0.91434   0.00000   0.00000   1.09737
 187        3S          0.00000   0.64741   0.00000   0.00000  -0.61411
 188        4PX         0.00762   0.00000   0.00638  -0.01713   0.00000
 189        4PY         0.00000  -0.01492   0.00000   0.00000   0.00656
 190        4PZ         0.00000   0.00625   0.00000   0.00000   0.03451
 191 14  H  1S          0.06843   0.00000   0.07990   0.00000  -0.01789
 192        2S          0.83736   0.00000   0.91225   0.00000  -0.31641
 193        3S         -0.50728   0.00000  -0.61043   0.00000   0.07968
 194        4PX        -0.01796   0.00000  -0.01408   0.00000  -0.00129
 195        4PY        -0.00974   0.00000   0.00140   0.00000   0.00379
 196        4PZ         0.00000  -0.01594   0.00000  -0.00423   0.00000
 197 15  H  1S         -0.06843   0.00000  -0.07990   0.00000  -0.01789
 198        2S         -0.83736   0.00000  -0.91225   0.00000  -0.31641
 199        3S          0.50728   0.00000   0.61043   0.00000   0.07968
 200        4PX        -0.01796   0.00000  -0.01408   0.00000   0.00129
 201        4PY         0.00974   0.00000  -0.00140   0.00000   0.00379
 202        4PZ         0.00000  -0.01594   0.00000   0.00423   0.00000
 203 16  H  1S         -0.06843   0.00000   0.07990   0.00000  -0.01789
 204        2S         -0.83736   0.00000   0.91225   0.00000  -0.31641
 205        3S          0.50728   0.00000  -0.61043   0.00000   0.07968
 206        4PX        -0.01796   0.00000   0.01408   0.00000   0.00129
 207        4PY        -0.00974   0.00000  -0.00140   0.00000  -0.00379
 208        4PZ         0.00000   0.01594   0.00000   0.00423   0.00000
 209 17  H  1S          0.06843   0.00000  -0.07990   0.00000  -0.01789
 210        2S          0.83736   0.00000  -0.91225   0.00000  -0.31641
 211        3S         -0.50728   0.00000   0.61043   0.00000   0.07968
 212        4PX        -0.01796   0.00000   0.01408   0.00000  -0.00129
 213        4PY         0.00974   0.00000   0.00140   0.00000  -0.00379
 214        4PZ         0.00000   0.01594   0.00000  -0.00423   0.00000
 215 18  H  1S         -0.02595   0.00000   0.00000   0.07995  -0.00808
 216        2S         -0.38907   0.00000   0.00000   0.90857  -0.22922
 217        3S          0.04105   0.00000   0.00000  -0.60734   0.06936
 218        4PX        -0.01879   0.00000   0.00000  -0.00138  -0.01473
 219        4PY         0.00000  -0.00514  -0.01757   0.00000   0.00000
 220        4PZ         0.00546   0.00000   0.00000   0.01392  -0.01485
 221 19  H  1S         -0.02595   0.00000   0.00000  -0.07995  -0.00808
 222        2S         -0.38907   0.00000   0.00000  -0.90857  -0.22922
 223        3S          0.04105   0.00000   0.00000   0.60734   0.06936
 224        4PX        -0.01879   0.00000   0.00000   0.00138  -0.01473
 225        4PY         0.00000   0.00514  -0.01757   0.00000   0.00000
 226        4PZ        -0.00546   0.00000   0.00000   0.01392   0.01485
                          66        67        68        69        70
                        (AG)--V   (AG)--V  (B1U)--V  (B2U)--V  (B3U)--V
     Eigenvalues --     0.12223   0.13065   0.13661   0.13815   0.14179
   1 1   Cr 1S          0.00060   0.00158   0.00000   0.00000   0.00000
   2        2S          0.00096   0.00243   0.00000   0.00000   0.00000
   3        3S          0.00059   0.00178   0.00000   0.00000   0.00000
   4        4S         -0.00335  -0.00973   0.00000   0.00000   0.00000
   5        5S         -0.00564  -0.01222   0.00000   0.00000   0.00000
   6        6S          0.00940   0.01184   0.00000   0.00000   0.00000
   7        7S          0.02381   0.10933   0.00000   0.00000   0.00000
   8        8S         -0.24196  -1.08550   0.00000   0.00000   0.00000
   9        9S          0.45602   1.91018   0.00000   0.00000   0.00000
  10       10PX         0.00000   0.00000   0.00000   0.00000   0.03850
  11       10PY         0.00000   0.00000   0.00000   0.03691   0.00000
  12       10PZ         0.00000   0.00000   0.02932   0.00000   0.00000
  13       11PX         0.00000   0.00000   0.00000   0.00000   0.01148
  14       11PY         0.00000   0.00000   0.00000   0.01137   0.00000
  15       11PZ         0.00000   0.00000   0.01162   0.00000   0.00000
  16       12PX         0.00000   0.00000   0.00000   0.00000  -0.02860
  17       12PY         0.00000   0.00000   0.00000  -0.02880   0.00000
  18       12PZ         0.00000   0.00000  -0.03309   0.00000   0.00000
  19       13PX         0.00000   0.00000   0.00000   0.00000  -0.17467
  20       13PY         0.00000   0.00000   0.00000  -0.16392   0.00000
  21       13PZ         0.00000   0.00000  -0.10459   0.00000   0.00000
  22       14PX         0.00000   0.00000   0.00000   0.00000   0.14801
  23       14PY         0.00000   0.00000   0.00000   0.13469   0.00000
  24       14PZ         0.00000   0.00000   0.05635   0.00000   0.00000
  25       15D 0       -0.00205   0.00200   0.00000   0.00000   0.00000
  26       15D+1        0.00000   0.00000   0.00000   0.00000   0.00000
  27       15D-1        0.00000   0.00000   0.00000   0.00000   0.00000
  28       15D+2        0.01237  -0.00333   0.00000   0.00000   0.00000
  29       15D-2        0.00000   0.00000   0.00000   0.00000   0.00000
  30       16D 0       -0.01219  -0.00335   0.00000   0.00000   0.00000
  31       16D+1        0.00000   0.00000   0.00000   0.00000   0.00000
  32       16D-1        0.00000   0.00000   0.00000   0.00000   0.00000
  33       16D+2       -0.00613   0.00396   0.00000   0.00000   0.00000
  34       16D-2        0.00000   0.00000   0.00000   0.00000   0.00000
  35       17D 0        0.04191   0.01706   0.00000   0.00000   0.00000
  36       17D+1        0.00000   0.00000   0.00000   0.00000   0.00000
  37       17D-1        0.00000   0.00000   0.00000   0.00000   0.00000
  38       17D+2        0.07888  -0.03007   0.00000   0.00000   0.00000
  39       17D-2        0.00000   0.00000   0.00000   0.00000   0.00000
  40       18F 0        0.00000   0.00000  -0.02214   0.00000   0.00000
  41       18F+1        0.00000   0.00000   0.00000   0.00000   0.00416
  42       18F-1        0.00000   0.00000   0.00000   0.00959   0.00000
  43       18F+2        0.00000   0.00000   0.00531   0.00000   0.00000
  44       18F-2        0.00000   0.00000   0.00000   0.00000   0.00000
  45       18F+3        0.00000   0.00000   0.00000   0.00000  -0.01148
  46       18F-3        0.00000   0.00000   0.00000   0.00597   0.00000
  47 2   O  1S         -0.01374   0.01851   0.00000   0.00000   0.02961
  48        2S         -0.02340   0.03113   0.00000   0.00000   0.05134
  49        2PX         0.03697  -0.05929   0.00000   0.00000  -0.02053
  50        2PY         0.00000   0.00000   0.00000  -0.00590   0.00000
  51        2PZ         0.00000   0.00000   0.02791   0.00000   0.00000
  52        3S          0.07774  -0.08881   0.00000   0.00000  -0.19481
  53        3PX         0.06373  -0.09606   0.00000   0.00000   0.01166
  54        3PY         0.00000   0.00000   0.00000  -0.03700   0.00000
  55        3PZ         0.00000   0.00000   0.04569   0.00000   0.00000
  56        4S          0.33629  -0.57683   0.00000   0.00000  -0.54514
  57        4PX         0.30377  -0.49967   0.00000   0.00000  -0.66972
  58        4PY         0.00000   0.00000   0.00000   0.07651   0.00000
  59        4PZ         0.00000   0.00000   0.32234   0.00000   0.00000
  60        5D 0       -0.00663   0.01477   0.00000   0.00000   0.01064
  61        5D+1        0.00000   0.00000  -0.00717   0.00000   0.00000
  62        5D-1        0.00000   0.00000   0.00000   0.00000   0.00000
  63        5D+2        0.00074  -0.00231   0.00000   0.00000   0.00439
  64        5D-2        0.00000   0.00000   0.00000  -0.00075   0.00000
  65 3   O  1S         -0.01374   0.01851   0.00000   0.00000  -0.02961
  66        2S         -0.02340   0.03113   0.00000   0.00000  -0.05134
  67        2PX        -0.03697   0.05929   0.00000   0.00000  -0.02053
  68        2PY         0.00000   0.00000   0.00000  -0.00590   0.00000
  69        2PZ         0.00000   0.00000   0.02791   0.00000   0.00000
  70        3S          0.07774  -0.08881   0.00000   0.00000   0.19481
  71        3PX        -0.06373   0.09606   0.00000   0.00000   0.01166
  72        3PY         0.00000   0.00000   0.00000  -0.03700   0.00000
  73        3PZ         0.00000   0.00000   0.04569   0.00000   0.00000
  74        4S          0.33629  -0.57683   0.00000   0.00000   0.54514
  75        4PX        -0.30377   0.49967   0.00000   0.00000  -0.66972
  76        4PY         0.00000   0.00000   0.00000   0.07651   0.00000
  77        4PZ         0.00000   0.00000   0.32234   0.00000   0.00000
  78        5D 0       -0.00663   0.01477   0.00000   0.00000  -0.01064
  79        5D+1        0.00000   0.00000   0.00717   0.00000   0.00000
  80        5D-1        0.00000   0.00000   0.00000   0.00000   0.00000
  81        5D+2        0.00074  -0.00231   0.00000   0.00000  -0.00439
  82        5D-2        0.00000   0.00000   0.00000   0.00075   0.00000
  83 4   O  1S          0.00662   0.00456   0.02801   0.00000   0.00000
  84        2S          0.01104   0.00760   0.04889   0.00000   0.00000
  85        2PX         0.00000   0.00000   0.00000   0.00000  -0.01406
  86        2PY         0.00000   0.00000   0.00000  -0.00270   0.00000
  87        2PZ        -0.03100  -0.01936  -0.01398   0.00000   0.00000
  88        3S         -0.04197  -0.01935  -0.19518   0.00000   0.00000
  89        3PX         0.00000   0.00000   0.00000   0.00000  -0.06149
  90        3PY         0.00000   0.00000   0.00000  -0.00771   0.00000
  91        3PZ        -0.07473  -0.02644   0.02475   0.00000   0.00000
  92        4S         -0.07007  -0.15660  -0.43455   0.00000   0.00000
  93        4PX         0.00000   0.00000   0.00000   0.00000   0.10960
  94        4PY         0.00000   0.00000   0.00000   0.21678   0.00000
  95        4PZ         0.01494  -0.16296  -0.58375   0.00000   0.00000
  96        5D 0       -0.00163  -0.00442  -0.00402   0.00000   0.00000
  97        5D+1        0.00000   0.00000   0.00000   0.00000  -0.00267
  98        5D-1        0.00000   0.00000   0.00000  -0.00177   0.00000
  99        5D+2       -0.00395  -0.00643  -0.01220   0.00000   0.00000
 100        5D-2        0.00000   0.00000   0.00000   0.00000   0.00000
 101 5   O  1S          0.00662   0.00456  -0.02801   0.00000   0.00000
 102        2S          0.01104   0.00760  -0.04889   0.00000   0.00000
 103        2PX         0.00000   0.00000   0.00000   0.00000  -0.01406
 104        2PY         0.00000   0.00000   0.00000  -0.00270   0.00000
 105        2PZ         0.03100   0.01936  -0.01398   0.00000   0.00000
 106        3S         -0.04197  -0.01935   0.19518   0.00000   0.00000
 107        3PX         0.00000   0.00000   0.00000   0.00000  -0.06149
 108        3PY         0.00000   0.00000   0.00000  -0.00771   0.00000
 109        3PZ         0.07473   0.02644   0.02475   0.00000   0.00000
 110        4S         -0.07007  -0.15660   0.43455   0.00000   0.00000
 111        4PX         0.00000   0.00000   0.00000   0.00000   0.10960
 112        4PY         0.00000   0.00000   0.00000   0.21678   0.00000
 113        4PZ        -0.01494   0.16296  -0.58375   0.00000   0.00000
 114        5D 0       -0.00163  -0.00442   0.00402   0.00000   0.00000
 115        5D+1        0.00000   0.00000   0.00000   0.00000   0.00267
 116        5D-1        0.00000   0.00000   0.00000   0.00177   0.00000
 117        5D+2       -0.00395  -0.00643   0.01220   0.00000   0.00000
 118        5D-2        0.00000   0.00000   0.00000   0.00000   0.00000
 119 6   O  1S          0.01732   0.01134   0.00000   0.03002   0.00000
 120        2S          0.02923   0.01905   0.00000   0.05192   0.00000
 121        2PX         0.00000   0.00000   0.00000   0.00000   0.00545
 122        2PY        -0.05094  -0.04041   0.00000  -0.02503   0.00000
 123        2PZ         0.00000   0.00000  -0.00778   0.00000   0.00000
 124        3S         -0.07912  -0.06035   0.00000  -0.19453   0.00000
 125        3PX         0.00000   0.00000   0.00000   0.00000   0.00419
 126        3PY        -0.07279  -0.07345   0.00000  -0.00141   0.00000
 127        3PZ         0.00000   0.00000  -0.04744   0.00000   0.00000
 128        4S         -0.59939  -0.28239   0.00000  -0.56247   0.00000
 129        4PX         0.00000   0.00000   0.00000   0.00000   0.23825
 130        4PY        -0.55785  -0.21780   0.00000  -0.66133   0.00000
 131        4PZ         0.00000   0.00000   0.09887   0.00000   0.00000
 132        5D 0       -0.00441  -0.00424   0.00000  -0.00900   0.00000
 133        5D+1        0.00000   0.00000   0.00000   0.00000   0.00000
 134        5D-1        0.00000   0.00000  -0.00065   0.00000   0.00000
 135        5D+2        0.01196   0.00910   0.00000   0.00745   0.00000
 136        5D-2        0.00000   0.00000   0.00000   0.00000  -0.00227
 137 7   O  1S          0.01732   0.01134   0.00000  -0.03002   0.00000
 138        2S          0.02923   0.01905   0.00000  -0.05192   0.00000
 139        2PX         0.00000   0.00000   0.00000   0.00000   0.00545
 140        2PY         0.05094   0.04041   0.00000  -0.02503   0.00000
 141        2PZ         0.00000   0.00000  -0.00778   0.00000   0.00000
 142        3S         -0.07912  -0.06035   0.00000   0.19453   0.00000
 143        3PX         0.00000   0.00000   0.00000   0.00000   0.00419
 144        3PY         0.07279   0.07345   0.00000  -0.00141   0.00000
 145        3PZ         0.00000   0.00000  -0.04744   0.00000   0.00000
 146        4S         -0.59939  -0.28239   0.00000   0.56247   0.00000
 147        4PX         0.00000   0.00000   0.00000   0.00000   0.23825
 148        4PY         0.55785   0.21780   0.00000  -0.66133   0.00000
 149        4PZ         0.00000   0.00000   0.09887   0.00000   0.00000
 150        5D 0       -0.00441  -0.00424   0.00000   0.00900   0.00000
 151        5D+1        0.00000   0.00000   0.00000   0.00000   0.00000
 152        5D-1        0.00000   0.00000   0.00065   0.00000   0.00000
 153        5D+2        0.01196   0.00910   0.00000  -0.00745   0.00000
 154        5D-2        0.00000   0.00000   0.00000   0.00000   0.00227
 155 8   H  1S         -0.03500   0.06220  -0.03663   0.00000   0.07127
 156        2S         -0.59498   0.98460  -0.52167   0.00000   1.08267
 157        3S          0.24901  -0.64114   0.56241   0.00000  -0.55654
 158        4PX         0.01250  -0.02863   0.00769   0.00000  -0.01265
 159        4PY         0.00000   0.00000   0.00000  -0.01011   0.00000
 160        4PZ         0.00129   0.00233   0.01015   0.00000  -0.01372
 161 9   H  1S         -0.03500   0.06220   0.03663   0.00000   0.07127
 162        2S         -0.59498   0.98460   0.52167   0.00000   1.08267
 163        3S          0.24901  -0.64114  -0.56241   0.00000  -0.55654
 164        4PX         0.01250  -0.02863  -0.00769   0.00000  -0.01265
 165        4PY         0.00000   0.00000   0.00000  -0.01011   0.00000
 166        4PZ        -0.00129  -0.00233   0.01015   0.00000   0.01372
 167 10  H  1S          0.01592   0.02572   0.06997   0.01498   0.00000
 168        2S          0.14560   0.31902   0.98306   0.29879   0.00000
 169        3S         -0.10593  -0.34612  -0.55935  -0.37460   0.00000
 170        4PX         0.00000   0.00000   0.00000   0.00000  -0.01501
 171        4PY        -0.01397  -0.00557   0.00316   0.01228   0.00000
 172        4PZ         0.00622  -0.01066  -0.01563  -0.01674   0.00000
 173 11  H  1S          0.01592   0.02572   0.06997  -0.01498   0.00000
 174        2S          0.14560   0.31902   0.98306  -0.29879   0.00000
 175        3S         -0.10593  -0.34612  -0.55935   0.37460   0.00000
 176        4PX         0.00000   0.00000   0.00000   0.00000  -0.01501
 177        4PY         0.01397   0.00557  -0.00316   0.01228   0.00000
 178        4PZ         0.00622  -0.01066  -0.01563   0.01674   0.00000
 179 12  H  1S          0.01592   0.02572  -0.06997  -0.01498   0.00000
 180        2S          0.14560   0.31902  -0.98306  -0.29879   0.00000
 181        3S         -0.10593  -0.34612   0.55935   0.37460   0.00000
 182        4PX         0.00000   0.00000   0.00000   0.00000  -0.01501
 183        4PY         0.01397   0.00557   0.00316   0.01228   0.00000
 184        4PZ        -0.00622   0.01066  -0.01563  -0.01674   0.00000
 185 13  H  1S          0.01592   0.02572  -0.06997   0.01498   0.00000
 186        2S          0.14560   0.31902  -0.98306   0.29879   0.00000
 187        3S         -0.10593  -0.34612   0.55935  -0.37460   0.00000
 188        4PX         0.00000   0.00000   0.00000   0.00000  -0.01501
 189        4PY        -0.01397  -0.00557  -0.00316   0.01228   0.00000
 190        4PZ        -0.00622   0.01066  -0.01563   0.01674   0.00000
 191 14  H  1S          0.05961   0.03659   0.00000   0.07305  -0.02041
 192        2S          0.99907   0.51166   0.00000   1.10280  -0.34132
 193        3S         -0.52140  -0.41073   0.00000  -0.56786   0.38938
 194        4PX        -0.00968   0.01144   0.00000  -0.01239   0.01155
 195        4PY        -0.03207  -0.01080   0.00000  -0.01330   0.01369
 196        4PZ         0.00000   0.00000  -0.01224   0.00000   0.00000
 197 15  H  1S          0.05961   0.03659   0.00000   0.07305   0.02041
 198        2S          0.99907   0.51166   0.00000   1.10280   0.34132
 199        3S         -0.52140  -0.41073   0.00000  -0.56786  -0.38938
 200        4PX         0.00968  -0.01144   0.00000   0.01239   0.01155
 201        4PY        -0.03207  -0.01080   0.00000  -0.01330  -0.01369
 202        4PZ         0.00000   0.00000  -0.01224   0.00000   0.00000
 203 16  H  1S          0.05961   0.03659   0.00000  -0.07305   0.02041
 204        2S          0.99907   0.51166   0.00000  -1.10280   0.34132
 205        3S         -0.52140  -0.41073   0.00000   0.56786  -0.38938
 206        4PX         0.00968  -0.01144   0.00000  -0.01239   0.01155
 207        4PY         0.03207   0.01080   0.00000  -0.01330   0.01369
 208        4PZ         0.00000   0.00000  -0.01224   0.00000   0.00000
 209 17  H  1S          0.05961   0.03659   0.00000  -0.07305  -0.02041
 210        2S          0.99907   0.51166   0.00000  -1.10280  -0.34132
 211        3S         -0.52140  -0.41073   0.00000   0.56786   0.38938
 212        4PX        -0.00968   0.01144   0.00000   0.01239   0.01155
 213        4PY         0.03207   0.01080   0.00000  -0.01330  -0.01369
 214        4PZ         0.00000   0.00000  -0.01224   0.00000   0.00000
 215 18  H  1S         -0.03500   0.06220   0.03663   0.00000  -0.07127
 216        2S         -0.59498   0.98460   0.52167   0.00000  -1.08267
 217        3S          0.24901  -0.64114  -0.56241   0.00000   0.55654
 218        4PX        -0.01250   0.02863   0.00769   0.00000  -0.01265
 219        4PY         0.00000   0.00000   0.00000  -0.01011   0.00000
 220        4PZ        -0.00129  -0.00233   0.01015   0.00000  -0.01372
 221 19  H  1S         -0.03500   0.06220  -0.03663   0.00000  -0.07127
 222        2S         -0.59498   0.98460  -0.52167   0.00000  -1.08267
 223        3S          0.24901  -0.64114   0.56241   0.00000   0.55654
 224        4PX        -0.01250   0.02863  -0.00769   0.00000  -0.01265
 225        4PY         0.00000   0.00000   0.00000  -0.01011   0.00000
 226        4PZ         0.00129   0.00233   0.01015   0.00000   0.01372
                          71        72        73        74        75
                       (B3U)--V  (B2U)--V  (B1U)--V  (B2G)--V  (B3G)--V
     Eigenvalues --     0.26488   0.27356   0.29450   0.39696   0.40109
   1 1   Cr 1S          0.00000   0.00000   0.00000   0.00000   0.00000
   2        2S          0.00000   0.00000   0.00000   0.00000   0.00000
   3        3S          0.00000   0.00000   0.00000   0.00000   0.00000
   4        4S          0.00000   0.00000   0.00000   0.00000   0.00000
   5        5S          0.00000   0.00000   0.00000   0.00000   0.00000
   6        6S          0.00000   0.00000   0.00000   0.00000   0.00000
   7        7S          0.00000   0.00000   0.00000   0.00000   0.00000
   8        8S          0.00000   0.00000   0.00000   0.00000   0.00000
   9        9S          0.00000   0.00000   0.00000   0.00000   0.00000
  10       10PX        -0.08147   0.00000   0.00000   0.00000   0.00000
  11       10PY         0.00000   0.08029   0.00000   0.00000   0.00000
  12       10PZ         0.00000   0.00000  -0.08093   0.00000   0.00000
  13       11PX        -0.01947   0.00000   0.00000   0.00000   0.00000
  14       11PY         0.00000   0.01895   0.00000   0.00000   0.00000
  15       11PZ         0.00000   0.00000  -0.02533   0.00000   0.00000
  16       12PX         0.04319   0.00000   0.00000   0.00000   0.00000
  17       12PY         0.00000  -0.04171   0.00000   0.00000   0.00000
  18       12PZ         0.00000   0.00000   0.06689   0.00000   0.00000
  19       13PX         0.42154   0.00000   0.00000   0.00000   0.00000
  20       13PY         0.00000  -0.41835   0.00000   0.00000   0.00000
  21       13PZ         0.00000   0.00000   0.36198   0.00000   0.00000
  22       14PX        -0.41465   0.00000   0.00000   0.00000   0.00000
  23       14PY         0.00000   0.41596   0.00000   0.00000   0.00000
  24       14PZ         0.00000   0.00000  -0.30885   0.00000   0.00000
  25       15D 0        0.00000   0.00000   0.00000   0.00000   0.00000
  26       15D+1        0.00000   0.00000   0.00000   0.15894   0.00000
  27       15D-1        0.00000   0.00000   0.00000   0.00000  -0.16297
  28       15D+2        0.00000   0.00000   0.00000   0.00000   0.00000
  29       15D-2        0.00000   0.00000   0.00000   0.00000   0.00000
  30       16D 0        0.00000   0.00000   0.00000   0.00000   0.00000
  31       16D+1        0.00000   0.00000   0.00000   0.21978   0.00000
  32       16D-1        0.00000   0.00000   0.00000   0.00000  -0.22228
  33       16D+2        0.00000   0.00000   0.00000   0.00000   0.00000
  34       16D-2        0.00000   0.00000   0.00000   0.00000   0.00000
  35       17D 0        0.00000   0.00000   0.00000   0.00000   0.00000
  36       17D+1        0.00000   0.00000   0.00000  -0.26784   0.00000
  37       17D-1        0.00000   0.00000   0.00000   0.00000   0.26516
  38       17D+2        0.00000   0.00000   0.00000   0.00000   0.00000
  39       17D-2        0.00000   0.00000   0.00000   0.00000   0.00000
  40       18F 0        0.00000   0.00000   0.04519   0.00000   0.00000
  41       18F+1       -0.01669   0.00000   0.00000   0.00000   0.00000
  42       18F-1        0.00000   0.00335   0.00000   0.00000   0.00000
  43       18F+2        0.00000   0.00000   0.00730   0.00000   0.00000
  44       18F-2        0.00000   0.00000   0.00000   0.00000   0.00000
  45       18F+3        0.00713   0.00000   0.00000   0.00000   0.00000
  46       18F-3        0.00000   0.01576   0.00000   0.00000   0.00000
  47 2   O  1S         -0.00984   0.00000   0.00000   0.00000   0.00000
  48        2S         -0.01877   0.00000   0.00000   0.00000   0.00000
  49        2PX        -0.11664   0.00000   0.00000   0.00000   0.00000
  50        2PY         0.00000  -0.05875   0.00000   0.00000   0.00000
  51        2PZ         0.00000   0.00000   0.09330   0.13748   0.00000
  52        3S          0.10152   0.00000   0.00000   0.00000   0.00000
  53        3PX        -0.31346   0.00000   0.00000   0.00000   0.00000
  54        3PY         0.00000  -0.18939   0.00000   0.00000   0.00000
  55        3PZ         0.00000   0.00000   0.21572   0.34629   0.00000
  56        4S          0.04115   0.00000   0.00000   0.00000   0.00000
  57        4PX         0.43997   0.00000   0.00000   0.00000   0.00000
  58        4PY         0.00000   0.24875   0.00000   0.00000   0.00000
  59        4PZ         0.00000   0.00000  -0.26047  -0.66041   0.00000
  60        5D 0        0.01437   0.00000   0.00000   0.00000   0.00000
  61        5D+1        0.00000   0.00000  -0.02492  -0.02661   0.00000
  62        5D-1        0.00000   0.00000   0.00000   0.00000   0.00018
  63        5D+2       -0.00728   0.00000   0.00000   0.00000   0.00000
  64        5D-2        0.00000  -0.00616   0.00000   0.00000   0.00000
  65 3   O  1S          0.00984   0.00000   0.00000   0.00000   0.00000
  66        2S          0.01877   0.00000   0.00000   0.00000   0.00000
  67        2PX        -0.11664   0.00000   0.00000   0.00000   0.00000
  68        2PY         0.00000  -0.05875   0.00000   0.00000   0.00000
  69        2PZ         0.00000   0.00000   0.09330  -0.13748   0.00000
  70        3S         -0.10152   0.00000   0.00000   0.00000   0.00000
  71        3PX        -0.31346   0.00000   0.00000   0.00000   0.00000
  72        3PY         0.00000  -0.18939   0.00000   0.00000   0.00000
  73        3PZ         0.00000   0.00000   0.21572  -0.34629   0.00000
  74        4S         -0.04115   0.00000   0.00000   0.00000   0.00000
  75        4PX         0.43997   0.00000   0.00000   0.00000   0.00000
  76        4PY         0.00000   0.24875   0.00000   0.00000   0.00000
  77        4PZ         0.00000   0.00000  -0.26047   0.66041   0.00000
  78        5D 0       -0.01437   0.00000   0.00000   0.00000   0.00000
  79        5D+1        0.00000   0.00000   0.02492  -0.02661   0.00000
  80        5D-1        0.00000   0.00000   0.00000   0.00000   0.00018
  81        5D+2        0.00728   0.00000   0.00000   0.00000   0.00000
  82        5D-2        0.00000   0.00616   0.00000   0.00000   0.00000
  83 4   O  1S          0.00000   0.00000  -0.01429   0.00000   0.00000
  84        2S          0.00000   0.00000  -0.02664   0.00000   0.00000
  85        2PX         0.07874   0.00000   0.00000   0.10062   0.00000
  86        2PY         0.00000  -0.11212   0.00000   0.00000  -0.14605
  87        2PZ         0.00000   0.00000  -0.12347   0.00000   0.00000
  88        3S          0.00000   0.00000   0.13853   0.00000   0.00000
  89        3PX         0.24528   0.00000   0.00000   0.31962   0.00000
  90        3PY         0.00000  -0.25739   0.00000   0.00000  -0.37219
  91        3PZ         0.00000   0.00000  -0.34222   0.00000   0.00000
  92        4S          0.00000   0.00000   0.07817   0.00000   0.00000
  93        4PX        -0.31918   0.00000   0.00000  -0.46524   0.00000
  94        4PY         0.00000   0.28408   0.00000   0.00000   0.75207
  95        4PZ         0.00000   0.00000   0.53952   0.00000   0.00000
  96        5D 0        0.00000   0.00000  -0.01266   0.00000   0.00000
  97        5D+1        0.00990   0.00000   0.00000   0.01377   0.00000
  98        5D-1        0.00000   0.02871   0.00000   0.00000   0.02287
  99        5D+2        0.00000   0.00000  -0.00685   0.00000   0.00000
 100        5D-2        0.00000   0.00000   0.00000   0.00000   0.00000
 101 5   O  1S          0.00000   0.00000   0.01429   0.00000   0.00000
 102        2S          0.00000   0.00000   0.02664   0.00000   0.00000
 103        2PX         0.07874   0.00000   0.00000  -0.10062   0.00000
 104        2PY         0.00000  -0.11212   0.00000   0.00000   0.14605
 105        2PZ         0.00000   0.00000  -0.12347   0.00000   0.00000
 106        3S          0.00000   0.00000  -0.13853   0.00000   0.00000
 107        3PX         0.24528   0.00000   0.00000  -0.31962   0.00000
 108        3PY         0.00000  -0.25739   0.00000   0.00000   0.37219
 109        3PZ         0.00000   0.00000  -0.34222   0.00000   0.00000
 110        4S          0.00000   0.00000  -0.07817   0.00000   0.00000
 111        4PX        -0.31918   0.00000   0.00000   0.46524   0.00000
 112        4PY         0.00000   0.28408   0.00000   0.00000  -0.75207
 113        4PZ         0.00000   0.00000   0.53952   0.00000   0.00000
 114        5D 0        0.00000   0.00000   0.01266   0.00000   0.00000
 115        5D+1       -0.00990   0.00000   0.00000   0.01377   0.00000
 116        5D-1        0.00000  -0.02871   0.00000   0.00000   0.02287
 117        5D+2        0.00000   0.00000   0.00685   0.00000   0.00000
 118        5D-2        0.00000   0.00000   0.00000   0.00000   0.00000
 119 6   O  1S          0.00000   0.00967   0.00000   0.00000   0.00000
 120        2S          0.00000   0.01841   0.00000   0.00000   0.00000
 121        2PX         0.08962   0.00000   0.00000   0.00000   0.00000
 122        2PY         0.00000   0.11084   0.00000   0.00000   0.00000
 123        2PZ         0.00000   0.00000   0.07781   0.00000  -0.08688
 124        3S          0.00000  -0.10014   0.00000   0.00000   0.00000
 125        3PX         0.20110   0.00000   0.00000   0.00000   0.00000
 126        3PY         0.00000   0.30520   0.00000   0.00000   0.00000
 127        3PZ         0.00000   0.00000   0.24841   0.00000  -0.28532
 128        4S          0.00000  -0.03860   0.00000   0.00000   0.00000
 129        4PX        -0.15138   0.00000   0.00000   0.00000   0.00000
 130        4PY         0.00000  -0.44692   0.00000   0.00000   0.00000
 131        4PZ         0.00000   0.00000  -0.32655   0.00000   0.42953
 132        5D 0        0.00000  -0.00018   0.00000   0.00000   0.00000
 133        5D+1        0.00000   0.00000   0.00000  -0.00061   0.00000
 134        5D-1        0.00000   0.00000   0.00825   0.00000  -0.01171
 135        5D+2        0.00000  -0.01614   0.00000   0.00000   0.00000
 136        5D-2       -0.02625   0.00000   0.00000   0.00000   0.00000
 137 7   O  1S          0.00000  -0.00967   0.00000   0.00000   0.00000
 138        2S          0.00000  -0.01841   0.00000   0.00000   0.00000
 139        2PX         0.08962   0.00000   0.00000   0.00000   0.00000
 140        2PY         0.00000   0.11084   0.00000   0.00000   0.00000
 141        2PZ         0.00000   0.00000   0.07781   0.00000   0.08688
 142        3S          0.00000   0.10014   0.00000   0.00000   0.00000
 143        3PX         0.20110   0.00000   0.00000   0.00000   0.00000
 144        3PY         0.00000   0.30520   0.00000   0.00000   0.00000
 145        3PZ         0.00000   0.00000   0.24841   0.00000   0.28532
 146        4S          0.00000   0.03860   0.00000   0.00000   0.00000
 147        4PX        -0.15138   0.00000   0.00000   0.00000   0.00000
 148        4PY         0.00000  -0.44692   0.00000   0.00000   0.00000
 149        4PZ         0.00000   0.00000  -0.32655   0.00000  -0.42953
 150        5D 0        0.00000   0.00018   0.00000   0.00000   0.00000
 151        5D+1        0.00000   0.00000   0.00000  -0.00061   0.00000
 152        5D-1        0.00000   0.00000  -0.00825   0.00000  -0.01171
 153        5D+2        0.00000   0.01614   0.00000   0.00000   0.00000
 154        5D-2        0.02625   0.00000   0.00000   0.00000   0.00000
 155 8   H  1S          0.01200   0.00000  -0.04323  -0.03670   0.00000
 156        2S          0.00224   0.00000  -0.21309  -0.09234   0.00000
 157        3S         -0.09311   0.00000   0.50391   0.67264   0.00000
 158        4PX        -0.00702   0.00000  -0.06225  -0.08336   0.00000
 159        4PY         0.00000  -0.02542   0.00000   0.00000  -0.00443
 160        4PZ         0.06408   0.00000  -0.03536  -0.06614   0.00000
 161 9   H  1S          0.01200   0.00000   0.04323   0.03670   0.00000
 162        2S          0.00224   0.00000   0.21309   0.09234   0.00000
 163        3S         -0.09311   0.00000  -0.50391  -0.67264   0.00000
 164        4PX        -0.00702   0.00000   0.06225   0.08336   0.00000
 165        4PY         0.00000  -0.02542   0.00000   0.00000   0.00443
 166        4PZ        -0.06408   0.00000  -0.03536  -0.06614   0.00000
 167 10  H  1S          0.00000  -0.05231   0.00629   0.00000  -0.02790
 168        2S          0.00000  -0.29479  -0.10112   0.00000  -0.05344
 169        3S          0.00000   0.65331  -0.04405   0.00000   0.68864
 170        4PX         0.03155   0.00000   0.00000   0.03161   0.00000
 171        4PY         0.00000   0.04202  -0.05735   0.00000   0.07752
 172        4PZ         0.00000  -0.06975   0.00105   0.00000  -0.07674
 173 11  H  1S          0.00000   0.05231   0.00629   0.00000   0.02790
 174        2S          0.00000   0.29479  -0.10112   0.00000   0.05344
 175        3S          0.00000  -0.65331  -0.04405   0.00000  -0.68864
 176        4PX         0.03155   0.00000   0.00000   0.03161   0.00000
 177        4PY         0.00000   0.04202   0.05735   0.00000   0.07752
 178        4PZ         0.00000   0.06975   0.00105   0.00000   0.07674
 179 12  H  1S          0.00000   0.05231  -0.00629   0.00000  -0.02790
 180        2S          0.00000   0.29479   0.10112   0.00000  -0.05344
 181        3S          0.00000  -0.65331   0.04405   0.00000   0.68864
 182        4PX         0.03155   0.00000   0.00000  -0.03161   0.00000
 183        4PY         0.00000   0.04202  -0.05735   0.00000  -0.07752
 184        4PZ         0.00000  -0.06975   0.00105   0.00000   0.07674
 185 13  H  1S          0.00000  -0.05231  -0.00629   0.00000   0.02790
 186        2S          0.00000  -0.29479   0.10112   0.00000   0.05344
 187        3S          0.00000   0.65331   0.04405   0.00000  -0.68864
 188        4PX         0.03155   0.00000   0.00000  -0.03161   0.00000
 189        4PY         0.00000   0.04202   0.05735   0.00000  -0.07752
 190        4PZ         0.00000   0.06975   0.00105   0.00000  -0.07674
 191 14  H  1S         -0.05129  -0.00862   0.00000   0.00000   0.00000
 192        2S         -0.30985  -0.00251   0.00000   0.00000   0.00000
 193        3S          0.56636   0.10922   0.00000   0.00000   0.00000
 194        4PX        -0.02834  -0.06229   0.00000   0.00000   0.00000
 195        4PY        -0.05762   0.01223   0.00000   0.00000   0.00000
 196        4PZ         0.00000   0.00000   0.02969   0.00307  -0.03172
 197 15  H  1S          0.05129  -0.00862   0.00000   0.00000   0.00000
 198        2S          0.30985  -0.00251   0.00000   0.00000   0.00000
 199        3S         -0.56636   0.10922   0.00000   0.00000   0.00000
 200        4PX        -0.02834   0.06229   0.00000   0.00000   0.00000
 201        4PY         0.05762   0.01223   0.00000   0.00000   0.00000
 202        4PZ         0.00000   0.00000   0.02969  -0.00307  -0.03172
 203 16  H  1S          0.05129   0.00862   0.00000   0.00000   0.00000
 204        2S          0.30985   0.00251   0.00000   0.00000   0.00000
 205        3S         -0.56636  -0.10922   0.00000   0.00000   0.00000
 206        4PX        -0.02834  -0.06229   0.00000   0.00000   0.00000
 207        4PY        -0.05762   0.01223   0.00000   0.00000   0.00000
 208        4PZ         0.00000   0.00000   0.02969  -0.00307   0.03172
 209 17  H  1S         -0.05129   0.00862   0.00000   0.00000   0.00000
 210        2S         -0.30985   0.00251   0.00000   0.00000   0.00000
 211        3S          0.56636  -0.10922   0.00000   0.00000   0.00000
 212        4PX        -0.02834   0.06229   0.00000   0.00000   0.00000
 213        4PY         0.05762   0.01223   0.00000   0.00000   0.00000
 214        4PZ         0.00000   0.00000   0.02969   0.00307   0.03172
 215 18  H  1S         -0.01200   0.00000   0.04323  -0.03670   0.00000
 216        2S         -0.00224   0.00000   0.21309  -0.09234   0.00000
 217        3S          0.09311   0.00000  -0.50391   0.67264   0.00000
 218        4PX        -0.00702   0.00000  -0.06225   0.08336   0.00000
 219        4PY         0.00000  -0.02542   0.00000   0.00000   0.00443
 220        4PZ         0.06408   0.00000  -0.03536   0.06614   0.00000
 221 19  H  1S         -0.01200   0.00000  -0.04323   0.03670   0.00000
 222        2S         -0.00224   0.00000  -0.21309   0.09234   0.00000
 223        3S          0.09311   0.00000   0.50391  -0.67264   0.00000
 224        4PX        -0.00702   0.00000   0.06225  -0.08336   0.00000
 225        4PY         0.00000  -0.02542   0.00000   0.00000  -0.00443
 226        4PZ        -0.06408   0.00000  -0.03536   0.06614   0.00000
                          76        77        78        79        80
                       (B1G)--V  (B1U)--V  (B2U)--V  (B3U)--V   (AG)--V
     Eigenvalues --     0.40822   0.46700   0.47139   0.48348   0.53069
   1 1   Cr 1S          0.00000   0.00000   0.00000   0.00000   0.00075
   2        2S          0.00000   0.00000   0.00000   0.00000   0.00140
   3        3S          0.00000   0.00000   0.00000   0.00000   0.00013
   4        4S          0.00000   0.00000   0.00000   0.00000  -0.00190
   5        5S          0.00000   0.00000   0.00000   0.00000  -0.01354
   6        6S          0.00000   0.00000   0.00000   0.00000   0.04626
   7        7S          0.00000   0.00000   0.00000   0.00000  -0.09964
   8        8S          0.00000   0.00000   0.00000   0.00000   0.34763
   9        9S          0.00000   0.00000   0.00000   0.00000   0.46417
  10       10PX         0.00000   0.00000   0.00000   0.03584   0.00000
  11       10PY         0.00000   0.00000   0.02628   0.00000   0.00000
  12       10PZ         0.00000   0.04264   0.00000   0.00000   0.00000
  13       11PX         0.00000   0.00000   0.00000   0.00294   0.00000
  14       11PY         0.00000   0.00000   0.00241   0.00000   0.00000
  15       11PZ         0.00000   0.00485   0.00000   0.00000   0.00000
  16       12PX         0.00000   0.00000   0.00000   0.00156   0.00000
  17       12PY         0.00000   0.00000   0.00025   0.00000   0.00000
  18       12PZ         0.00000  -0.00323   0.00000   0.00000   0.00000
  19       13PX         0.00000   0.00000   0.00000  -0.24214   0.00000
  20       13PY         0.00000   0.00000  -0.17548   0.00000   0.00000
  21       13PZ         0.00000  -0.27821   0.00000   0.00000   0.00000
  22       14PX         0.00000   0.00000   0.00000   0.29016   0.00000
  23       14PY         0.00000   0.00000   0.21047   0.00000   0.00000
  24       14PZ         0.00000   0.33929   0.00000   0.00000   0.00000
  25       15D 0        0.00000   0.00000   0.00000   0.00000  -0.02315
  26       15D+1        0.00000   0.00000   0.00000   0.00000   0.00000
  27       15D-1        0.00000   0.00000   0.00000   0.00000   0.00000
  28       15D+2        0.00000   0.00000   0.00000   0.00000  -0.05263
  29       15D-2       -0.16517   0.00000   0.00000   0.00000   0.00000
  30       16D 0        0.00000   0.00000   0.00000   0.00000  -0.13649
  31       16D+1        0.00000   0.00000   0.00000   0.00000   0.00000
  32       16D-1        0.00000   0.00000   0.00000   0.00000   0.00000
  33       16D+2        0.00000   0.00000   0.00000   0.00000  -0.05939
  34       16D-2       -0.23965   0.00000   0.00000   0.00000   0.00000
  35       17D 0        0.00000   0.00000   0.00000   0.00000   0.52696
  36       17D+1        0.00000   0.00000   0.00000   0.00000   0.00000
  37       17D-1        0.00000   0.00000   0.00000   0.00000   0.00000
  38       17D+2        0.00000   0.00000   0.00000   0.00000   0.06298
  39       17D-2        0.32173   0.00000   0.00000   0.00000   0.00000
  40       18F 0        0.00000   0.00594   0.00000   0.00000   0.00000
  41       18F+1        0.00000   0.00000   0.00000  -0.03361   0.00000
  42       18F-1        0.00000   0.00000   0.02906   0.00000   0.00000
  43       18F+2        0.00000   0.04119   0.00000   0.00000   0.00000
  44       18F-2        0.00000   0.00000   0.00000   0.00000   0.00000
  45       18F+3        0.00000   0.00000   0.00000  -0.02368   0.00000
  46       18F-3        0.00000   0.00000  -0.03182   0.00000   0.00000
  47 2   O  1S          0.00000   0.00000   0.00000   0.01348   0.00850
  48        2S          0.00000   0.00000   0.00000   0.02527   0.01532
  49        2PX         0.00000   0.00000   0.00000   0.00256   0.04694
  50        2PY        -0.09298   0.00000   0.14781   0.00000   0.00000
  51        2PZ         0.00000  -0.10058   0.00000   0.00000   0.00000
  52        3S          0.00000   0.00000   0.00000  -0.17701  -0.07067
  53        3PX         0.00000   0.00000   0.00000   0.03572   0.15879
  54        3PY        -0.30146   0.00000   0.47035   0.00000   0.00000
  55        3PZ         0.00000  -0.27574   0.00000   0.00000   0.00000
  56        4S          0.00000   0.00000   0.00000   0.36172  -0.12939
  57        4PX         0.00000   0.00000   0.00000   0.05691  -0.29643
  58        4PY         0.44064   0.00000  -0.65503   0.00000   0.00000
  59        4PZ         0.00000   0.71897   0.00000   0.00000   0.00000
  60        5D 0        0.00000   0.00000   0.00000  -0.00370   0.00625
  61        5D+1        0.00000   0.01624   0.00000   0.00000   0.00000
  62        5D-1        0.00000   0.00000   0.00000   0.00000   0.00000
  63        5D+2        0.00000   0.00000   0.00000   0.01206  -0.00772
  64        5D-2       -0.01180   0.00000   0.00358   0.00000   0.00000
  65 3   O  1S          0.00000   0.00000   0.00000  -0.01348   0.00850
  66        2S          0.00000   0.00000   0.00000  -0.02527   0.01532
  67        2PX         0.00000   0.00000   0.00000   0.00256  -0.04694
  68        2PY         0.09298   0.00000   0.14781   0.00000   0.00000
  69        2PZ         0.00000  -0.10058   0.00000   0.00000   0.00000
  70        3S          0.00000   0.00000   0.00000   0.17701  -0.07067
  71        3PX         0.00000   0.00000   0.00000   0.03572  -0.15879
  72        3PY         0.30146   0.00000   0.47035   0.00000   0.00000
  73        3PZ         0.00000  -0.27574   0.00000   0.00000   0.00000
  74        4S          0.00000   0.00000   0.00000  -0.36172  -0.12939
  75        4PX         0.00000   0.00000   0.00000   0.05691   0.29643
  76        4PY        -0.44064   0.00000  -0.65503   0.00000   0.00000
  77        4PZ         0.00000   0.71897   0.00000   0.00000   0.00000
  78        5D 0        0.00000   0.00000   0.00000   0.00370   0.00625
  79        5D+1        0.00000  -0.01624   0.00000   0.00000   0.00000
  80        5D-1        0.00000   0.00000   0.00000   0.00000   0.00000
  81        5D+2        0.00000   0.00000   0.00000  -0.01206  -0.00772
  82        5D-2       -0.01180   0.00000  -0.00358   0.00000   0.00000
  83 4   O  1S          0.00000   0.02193   0.00000   0.00000   0.02064
  84        2S          0.00000   0.04095   0.00000   0.00000   0.03823
  85        2PX         0.00000   0.00000   0.00000   0.13789   0.00000
  86        2PY         0.00000   0.00000  -0.08834   0.00000   0.00000
  87        2PZ         0.00000  -0.01184   0.00000   0.00000  -0.12323
  88        3S          0.00000  -0.28796   0.00000   0.00000  -0.29736
  89        3PX         0.00000   0.00000   0.00000   0.43560   0.00000
  90        3PY         0.00000   0.00000  -0.24273   0.00000   0.00000
  91        3PZ         0.00000  -0.00907   0.00000   0.00000  -0.39465
  92        4S          0.00000   0.62702   0.00000   0.00000   1.02437
  93        4PX         0.00000   0.00000   0.00000  -0.61335   0.00000
  94        4PY         0.00000   0.00000   0.66831   0.00000   0.00000
  95        4PZ         0.00000   0.21613   0.00000   0.00000   1.24931
  96        5D 0        0.00000   0.01981   0.00000   0.00000   0.03041
  97        5D+1        0.00000   0.00000   0.00000  -0.00039   0.00000
  98        5D-1        0.00000   0.00000   0.00917   0.00000   0.00000
  99        5D+2        0.00000  -0.00878   0.00000   0.00000  -0.01496
 100        5D-2        0.00178   0.00000   0.00000   0.00000   0.00000
 101 5   O  1S          0.00000  -0.02193   0.00000   0.00000   0.02064
 102        2S          0.00000  -0.04095   0.00000   0.00000   0.03823
 103        2PX         0.00000   0.00000   0.00000   0.13789   0.00000
 104        2PY         0.00000   0.00000  -0.08834   0.00000   0.00000
 105        2PZ         0.00000  -0.01184   0.00000   0.00000   0.12323
 106        3S          0.00000   0.28796   0.00000   0.00000  -0.29736
 107        3PX         0.00000   0.00000   0.00000   0.43560   0.00000
 108        3PY         0.00000   0.00000  -0.24273   0.00000   0.00000
 109        3PZ         0.00000  -0.00907   0.00000   0.00000   0.39465
 110        4S          0.00000  -0.62702   0.00000   0.00000   1.02437
 111        4PX         0.00000   0.00000   0.00000  -0.61335   0.00000
 112        4PY         0.00000   0.00000   0.66831   0.00000   0.00000
 113        4PZ         0.00000   0.21613   0.00000   0.00000  -1.24931
 114        5D 0        0.00000  -0.01981   0.00000   0.00000   0.03041
 115        5D+1        0.00000   0.00000   0.00000   0.00039   0.00000
 116        5D-1        0.00000   0.00000  -0.00917   0.00000   0.00000
 117        5D+2        0.00000   0.00878   0.00000   0.00000  -0.01496
 118        5D-2        0.00178   0.00000   0.00000   0.00000   0.00000
 119 6   O  1S          0.00000   0.00000   0.01352   0.00000  -0.01701
 120        2S          0.00000   0.00000   0.02556   0.00000  -0.03181
 121        2PX        -0.13879   0.00000   0.00000  -0.10426   0.00000
 122        2PY         0.00000   0.00000  -0.01568   0.00000   0.02638
 123        2PZ         0.00000   0.12932   0.00000   0.00000   0.00000
 124        3S          0.00000   0.00000  -0.19097   0.00000   0.22601
 125        3PX        -0.35046   0.00000   0.00000  -0.28674   0.00000
 126        3PY         0.00000   0.00000  -0.01967   0.00000   0.04546
 127        3PZ         0.00000   0.41022   0.00000   0.00000   0.00000
 128        4S          0.00000   0.00000   0.47698   0.00000  -0.54138
 129        4PX         0.69571   0.00000   0.00000   0.75980   0.00000
 130        4PY         0.00000   0.00000   0.20327   0.00000  -0.19706
 131        4PZ         0.00000  -0.56696   0.00000   0.00000   0.00000
 132        5D 0        0.00000   0.00000  -0.00954   0.00000   0.01665
 133        5D+1        0.00000   0.00000   0.00000   0.00000   0.00000
 134        5D-1        0.00000   0.00274   0.00000   0.00000   0.00000
 135        5D+2        0.00000   0.00000  -0.00748   0.00000   0.00637
 136        5D-2        0.02670   0.00000   0.00000   0.01471   0.00000
 137 7   O  1S          0.00000   0.00000  -0.01352   0.00000  -0.01701
 138        2S          0.00000   0.00000  -0.02556   0.00000  -0.03181
 139        2PX         0.13879   0.00000   0.00000  -0.10426   0.00000
 140        2PY         0.00000   0.00000  -0.01568   0.00000  -0.02638
 141        2PZ         0.00000   0.12932   0.00000   0.00000   0.00000
 142        3S          0.00000   0.00000   0.19097   0.00000   0.22601
 143        3PX         0.35046   0.00000   0.00000  -0.28674   0.00000
 144        3PY         0.00000   0.00000  -0.01967   0.00000  -0.04546
 145        3PZ         0.00000   0.41022   0.00000   0.00000   0.00000
 146        4S          0.00000   0.00000  -0.47698   0.00000  -0.54138
 147        4PX        -0.69571   0.00000   0.00000   0.75980   0.00000
 148        4PY         0.00000   0.00000   0.20327   0.00000   0.19706
 149        4PZ         0.00000  -0.56696   0.00000   0.00000   0.00000
 150        5D 0        0.00000   0.00000   0.00954   0.00000   0.01665
 151        5D+1        0.00000   0.00000   0.00000   0.00000   0.00000
 152        5D-1        0.00000  -0.00274   0.00000   0.00000   0.00000
 153        5D+2        0.00000   0.00000   0.00748   0.00000   0.00637
 154        5D-2        0.02670   0.00000   0.00000  -0.01471   0.00000
 155 8   H  1S          0.00000   0.00572   0.00000   0.00916   0.01629
 156        2S          0.00000  -0.14741   0.00000  -0.15433   0.13943
 157        3S          0.00000  -0.32642   0.00000   0.03261  -0.07545
 158        4PX         0.00000   0.06079   0.00000   0.07333  -0.04364
 159        4PY        -0.02931   0.00000  -0.00184   0.00000   0.00000
 160        4PZ         0.00000   0.06493   0.00000   0.01536   0.01301
 161 9   H  1S          0.00000  -0.00572   0.00000   0.00916   0.01629
 162        2S          0.00000   0.14741   0.00000  -0.15433   0.13943
 163        3S          0.00000   0.32642   0.00000   0.03261  -0.07545
 164        4PX         0.00000  -0.06079   0.00000   0.07333  -0.04364
 165        4PY        -0.02931   0.00000  -0.00184   0.00000   0.00000
 166        4PZ         0.00000   0.06493   0.00000  -0.01536  -0.01301
 167 10  H  1S          0.00000   0.01885   0.00388   0.00000   0.01446
 168        2S          0.00000  -0.22614   0.16153   0.00000  -0.43993
 169        3S          0.00000  -0.02652   0.26395   0.00000  -0.35993
 170        4PX         0.00219   0.00000   0.00000  -0.01616   0.00000
 171        4PY         0.00000  -0.03941   0.06360   0.00000  -0.08125
 172        4PZ         0.00000   0.11159  -0.04442   0.00000   0.17324
 173 11  H  1S          0.00000   0.01885  -0.00388   0.00000   0.01446
 174        2S          0.00000  -0.22614  -0.16153   0.00000  -0.43993
 175        3S          0.00000  -0.02652  -0.26395   0.00000  -0.35993
 176        4PX        -0.00219   0.00000   0.00000  -0.01616   0.00000
 177        4PY         0.00000   0.03941   0.06360   0.00000   0.08125
 178        4PZ         0.00000   0.11159   0.04442   0.00000   0.17324
 179 12  H  1S          0.00000  -0.01885  -0.00388   0.00000   0.01446
 180        2S          0.00000   0.22614  -0.16153   0.00000  -0.43993
 181        3S          0.00000   0.02652  -0.26395   0.00000  -0.35993
 182        4PX        -0.00219   0.00000   0.00000  -0.01616   0.00000
 183        4PY         0.00000  -0.03941   0.06360   0.00000   0.08125
 184        4PZ         0.00000   0.11159  -0.04442   0.00000  -0.17324
 185 13  H  1S          0.00000  -0.01885   0.00388   0.00000   0.01446
 186        2S          0.00000   0.22614   0.16153   0.00000  -0.43993
 187        3S          0.00000   0.02652   0.26395   0.00000  -0.35993
 188        4PX         0.00219   0.00000   0.00000  -0.01616   0.00000
 189        4PY         0.00000   0.03941   0.06360   0.00000  -0.08125
 190        4PZ         0.00000   0.11159   0.04442   0.00000  -0.17324
 191 14  H  1S          0.03710   0.00000   0.00606   0.00278  -0.02997
 192        2S          0.06777   0.00000  -0.22225  -0.16450   0.09174
 193        3S         -0.66798   0.00000   0.02250  -0.33610   0.10386
 194        4PX         0.06850   0.00000   0.03067   0.06956  -0.04163
 195        4PY         0.08538   0.00000   0.08206   0.05853  -0.07941
 196        4PZ         0.00000  -0.00279   0.00000   0.00000   0.00000
 197 15  H  1S         -0.03710   0.00000   0.00606  -0.00278  -0.02997
 198        2S         -0.06777   0.00000  -0.22225   0.16450   0.09174
 199        3S          0.66798   0.00000   0.02250   0.33610   0.10386
 200        4PX         0.06850   0.00000  -0.03067   0.06956   0.04163
 201        4PY        -0.08538   0.00000   0.08206  -0.05853  -0.07941
 202        4PZ         0.00000  -0.00279   0.00000   0.00000   0.00000
 203 16  H  1S          0.03710   0.00000  -0.00606  -0.00278  -0.02997
 204        2S          0.06777   0.00000   0.22225   0.16450   0.09174
 205        3S         -0.66798   0.00000  -0.02250   0.33610   0.10386
 206        4PX        -0.06850   0.00000   0.03067   0.06956   0.04163
 207        4PY        -0.08538   0.00000   0.08206   0.05853   0.07941
 208        4PZ         0.00000  -0.00279   0.00000   0.00000   0.00000
 209 17  H  1S         -0.03710   0.00000  -0.00606   0.00278  -0.02997
 210        2S         -0.06777   0.00000   0.22225  -0.16450   0.09174
 211        3S          0.66798   0.00000  -0.02250  -0.33610   0.10386
 212        4PX        -0.06850   0.00000  -0.03067   0.06956  -0.04163
 213        4PY         0.08538   0.00000   0.08206  -0.05853   0.07941
 214        4PZ         0.00000  -0.00279   0.00000   0.00000   0.00000
 215 18  H  1S          0.00000  -0.00572   0.00000  -0.00916   0.01629
 216        2S          0.00000   0.14741   0.00000   0.15433   0.13943
 217        3S          0.00000   0.32642   0.00000  -0.03261  -0.07545
 218        4PX         0.00000   0.06079   0.00000   0.07333   0.04364
 219        4PY         0.02931   0.00000  -0.00184   0.00000   0.00000
 220        4PZ         0.00000   0.06493   0.00000   0.01536  -0.01301
 221 19  H  1S          0.00000   0.00572   0.00000  -0.00916   0.01629
 222        2S          0.00000  -0.14741   0.00000   0.15433   0.13943
 223        3S          0.00000  -0.32642   0.00000  -0.03261  -0.07545
 224        4PX         0.00000  -0.06079   0.00000   0.07333   0.04364
 225        4PY         0.02931   0.00000  -0.00184   0.00000   0.00000
 226        4PZ         0.00000   0.06493   0.00000  -0.01536   0.01301
                          81        82        83        84        85
                       (B1G)--V   (AG)--V  (B3G)--V  (B2G)--V  (B3U)--V
     Eigenvalues --     0.56987   0.57143   0.57780   0.57938   0.59966
   1 1   Cr 1S          0.00000   0.00022   0.00000   0.00000   0.00000
   2        2S          0.00000   0.00041   0.00000   0.00000   0.00000
   3        3S          0.00000   0.00003   0.00000   0.00000   0.00000
   4        4S          0.00000  -0.00052   0.00000   0.00000   0.00000
   5        5S          0.00000  -0.00408   0.00000   0.00000   0.00000
   6        6S          0.00000   0.01394   0.00000   0.00000   0.00000
   7        7S          0.00000  -0.02462   0.00000   0.00000   0.00000
   8        8S          0.00000   0.09265   0.00000   0.00000   0.00000
   9        9S          0.00000  -0.03564   0.00000   0.00000   0.00000
  10       10PX         0.00000   0.00000   0.00000   0.00000  -0.06033
  11       10PY         0.00000   0.00000   0.00000   0.00000   0.00000
  12       10PZ         0.00000   0.00000   0.00000   0.00000   0.00000
  13       11PX         0.00000   0.00000   0.00000   0.00000  -0.01364
  14       11PY         0.00000   0.00000   0.00000   0.00000   0.00000
  15       11PZ         0.00000   0.00000   0.00000   0.00000   0.00000
  16       12PX         0.00000   0.00000   0.00000   0.00000   0.03108
  17       12PY         0.00000   0.00000   0.00000   0.00000   0.00000
  18       12PZ         0.00000   0.00000   0.00000   0.00000   0.00000
  19       13PX         0.00000   0.00000   0.00000   0.00000   0.33430
  20       13PY         0.00000   0.00000   0.00000   0.00000   0.00000
  21       13PZ         0.00000   0.00000   0.00000   0.00000   0.00000
  22       14PX         0.00000   0.00000   0.00000   0.00000  -0.36977
  23       14PY         0.00000   0.00000   0.00000   0.00000   0.00000
  24       14PZ         0.00000   0.00000   0.00000   0.00000   0.00000
  25       15D 0        0.00000   0.02550   0.00000   0.00000   0.00000
  26       15D+1        0.00000   0.00000   0.00000  -0.08861   0.00000
  27       15D-1        0.00000   0.00000   0.09145   0.00000   0.00000
  28       15D+2        0.00000   0.02939   0.00000   0.00000   0.00000
  29       15D-2       -0.07505   0.00000   0.00000   0.00000   0.00000
  30       16D 0        0.00000   0.01247   0.00000   0.00000   0.00000
  31       16D+1        0.00000   0.00000   0.00000  -0.16131   0.00000
  32       16D-1        0.00000   0.00000   0.14194   0.00000   0.00000
  33       16D+2        0.00000  -0.06935   0.00000   0.00000   0.00000
  34       16D-2       -0.12508   0.00000   0.00000   0.00000   0.00000
  35       17D 0        0.00000   0.03756   0.00000   0.00000   0.00000
  36       17D+1        0.00000   0.00000   0.00000   0.32042   0.00000
  37       17D-1        0.00000   0.00000  -0.23490   0.00000   0.00000
  38       17D+2        0.00000   0.36485   0.00000   0.00000   0.00000
  39       17D-2        0.22411   0.00000   0.00000   0.00000   0.00000
  40       18F 0        0.00000   0.00000   0.00000   0.00000   0.00000
  41       18F+1        0.00000   0.00000   0.00000   0.00000   0.00305
  42       18F-1        0.00000   0.00000   0.00000   0.00000   0.00000
  43       18F+2        0.00000   0.00000   0.00000   0.00000   0.00000
  44       18F-2        0.00000   0.00000   0.00000   0.00000   0.00000
  45       18F+3        0.00000   0.00000   0.00000   0.00000  -0.04608
  46       18F-3        0.00000   0.00000   0.00000   0.00000   0.00000
  47 2   O  1S          0.00000   0.01661   0.00000   0.00000  -0.00996
  48        2S          0.00000   0.03178   0.00000   0.00000  -0.01788
  49        2PX         0.00000  -0.10690   0.00000   0.00000  -0.09666
  50        2PY         0.15070   0.00000   0.00000   0.00000   0.00000
  51        2PZ         0.00000   0.00000   0.00000  -0.08445   0.00000
  52        3S          0.00000  -0.27158   0.00000   0.00000   0.07559
  53        3PX         0.00000  -0.29166   0.00000   0.00000  -0.24316
  54        3PY         0.47470   0.00000   0.00000   0.00000   0.00000
  55        3PZ         0.00000   0.00000   0.00000  -0.23134   0.00000
  56        4S          0.00000   0.96668   0.00000   0.00000   0.22714
  57        4PX         0.00000   0.86392   0.00000   0.00000   0.49189
  58        4PY        -0.66838   0.00000   0.00000   0.00000   0.00000
  59        4PZ         0.00000   0.00000   0.00000   0.71624   0.00000
  60        5D 0        0.00000   0.00108   0.00000   0.00000   0.01242
  61        5D+1        0.00000   0.00000   0.00000  -0.00636   0.00000
  62        5D-1        0.00000   0.00000  -0.00174   0.00000   0.00000
  63        5D+2        0.00000   0.02565   0.00000   0.00000  -0.00519
  64        5D-2       -0.00904   0.00000   0.00000   0.00000   0.00000
  65 3   O  1S          0.00000   0.01661   0.00000   0.00000   0.00996
  66        2S          0.00000   0.03178   0.00000   0.00000   0.01788
  67        2PX         0.00000   0.10690   0.00000   0.00000  -0.09666
  68        2PY        -0.15070   0.00000   0.00000   0.00000   0.00000
  69        2PZ         0.00000   0.00000   0.00000   0.08445   0.00000
  70        3S          0.00000  -0.27158   0.00000   0.00000  -0.07559
  71        3PX         0.00000   0.29166   0.00000   0.00000  -0.24316
  72        3PY        -0.47470   0.00000   0.00000   0.00000   0.00000
  73        3PZ         0.00000   0.00000   0.00000   0.23134   0.00000
  74        4S          0.00000   0.96668   0.00000   0.00000  -0.22714
  75        4PX         0.00000  -0.86392   0.00000   0.00000   0.49189
  76        4PY         0.66838   0.00000   0.00000   0.00000   0.00000
  77        4PZ         0.00000   0.00000   0.00000  -0.71624   0.00000
  78        5D 0        0.00000   0.00108   0.00000   0.00000  -0.01242
  79        5D+1        0.00000   0.00000   0.00000  -0.00636   0.00000
  80        5D-1        0.00000   0.00000  -0.00174   0.00000   0.00000
  81        5D+2        0.00000   0.02565   0.00000   0.00000   0.00519
  82        5D-2       -0.00904   0.00000   0.00000   0.00000   0.00000
  83 4   O  1S          0.00000  -0.01222   0.00000   0.00000   0.00000
  84        2S          0.00000  -0.02285   0.00000   0.00000   0.00000
  85        2PX         0.00000   0.00000   0.00000   0.14462  -0.08314
  86        2PY         0.00000   0.00000   0.07519   0.00000   0.00000
  87        2PZ         0.00000  -0.00882   0.00000   0.00000   0.00000
  88        3S          0.00000   0.15188   0.00000   0.00000   0.00000
  89        3PX         0.00000   0.00000   0.00000   0.46307  -0.26323
  90        3PY         0.00000   0.00000   0.19867   0.00000   0.00000
  91        3PZ         0.00000  -0.07198   0.00000   0.00000   0.00000
  92        4S          0.00000  -0.24069   0.00000   0.00000   0.00000
  93        4PX         0.00000   0.00000   0.00000  -0.66437   0.37891
  94        4PY         0.00000   0.00000  -0.64653   0.00000   0.00000
  95        4PZ         0.00000   0.09560   0.00000   0.00000   0.00000
  96        5D 0        0.00000   0.00454   0.00000   0.00000   0.00000
  97        5D+1        0.00000   0.00000   0.00000  -0.02004   0.00983
  98        5D-1        0.00000   0.00000   0.01000   0.00000   0.00000
  99        5D+2        0.00000   0.00855   0.00000   0.00000   0.00000
 100        5D-2        0.00203   0.00000   0.00000   0.00000   0.00000
 101 5   O  1S          0.00000  -0.01222   0.00000   0.00000   0.00000
 102        2S          0.00000  -0.02285   0.00000   0.00000   0.00000
 103        2PX         0.00000   0.00000   0.00000  -0.14462  -0.08314
 104        2PY         0.00000   0.00000  -0.07519   0.00000   0.00000
 105        2PZ         0.00000   0.00882   0.00000   0.00000   0.00000
 106        3S          0.00000   0.15188   0.00000   0.00000   0.00000
 107        3PX         0.00000   0.00000   0.00000  -0.46307  -0.26323
 108        3PY         0.00000   0.00000  -0.19867   0.00000   0.00000
 109        3PZ         0.00000   0.07198   0.00000   0.00000   0.00000
 110        4S          0.00000  -0.24069   0.00000   0.00000   0.00000
 111        4PX         0.00000   0.00000   0.00000   0.66437   0.37891
 112        4PY         0.00000   0.00000   0.64653   0.00000   0.00000
 113        4PZ         0.00000  -0.09560   0.00000   0.00000   0.00000
 114        5D 0        0.00000   0.00454   0.00000   0.00000   0.00000
 115        5D+1        0.00000   0.00000   0.00000  -0.02004  -0.00983
 116        5D-1        0.00000   0.00000   0.01000   0.00000   0.00000
 117        5D+2        0.00000   0.00855   0.00000   0.00000   0.00000
 118        5D-2        0.00203   0.00000   0.00000   0.00000   0.00000
 119 6   O  1S          0.00000  -0.00482   0.00000   0.00000   0.00000
 120        2S          0.00000  -0.00991   0.00000   0.00000   0.00000
 121        2PX        -0.08485   0.00000   0.00000   0.00000  -0.11653
 122        2PY         0.00000   0.11081   0.00000   0.00000   0.00000
 123        2PZ         0.00000   0.00000  -0.15483   0.00000   0.00000
 124        3S          0.00000   0.12853   0.00000   0.00000   0.00000
 125        3PX        -0.23378   0.00000   0.00000   0.00000  -0.33631
 126        3PY         0.00000   0.33709   0.00000   0.00000   0.00000
 127        3PZ         0.00000   0.00000  -0.49155   0.00000   0.00000
 128        4S          0.00000  -0.73641   0.00000   0.00000   0.00000
 129        4PX         0.72018   0.00000   0.00000   0.00000   0.99046
 130        4PY         0.00000  -0.87537   0.00000   0.00000   0.00000
 131        4PZ         0.00000   0.00000   0.69802   0.00000   0.00000
 132        5D 0        0.00000   0.01695   0.00000   0.00000   0.00000
 133        5D+1        0.00000   0.00000   0.00000   0.00104   0.00000
 134        5D-1        0.00000   0.00000   0.01201   0.00000   0.00000
 135        5D+2        0.00000   0.01641   0.00000   0.00000   0.00000
 136        5D-2       -0.00584   0.00000   0.00000   0.00000   0.00559
 137 7   O  1S          0.00000  -0.00482   0.00000   0.00000   0.00000
 138        2S          0.00000  -0.00991   0.00000   0.00000   0.00000
 139        2PX         0.08485   0.00000   0.00000   0.00000  -0.11653
 140        2PY         0.00000  -0.11081   0.00000   0.00000   0.00000
 141        2PZ         0.00000   0.00000   0.15483   0.00000   0.00000
 142        3S          0.00000   0.12853   0.00000   0.00000   0.00000
 143        3PX         0.23378   0.00000   0.00000   0.00000  -0.33631
 144        3PY         0.00000  -0.33709   0.00000   0.00000   0.00000
 145        3PZ         0.00000   0.00000   0.49155   0.00000   0.00000
 146        4S          0.00000  -0.73641   0.00000   0.00000   0.00000
 147        4PX        -0.72018   0.00000   0.00000   0.00000   0.99046
 148        4PY         0.00000   0.87537   0.00000   0.00000   0.00000
 149        4PZ         0.00000   0.00000  -0.69802   0.00000   0.00000
 150        5D 0        0.00000   0.01695   0.00000   0.00000   0.00000
 151        5D+1        0.00000   0.00000   0.00000   0.00104   0.00000
 152        5D-1        0.00000   0.00000   0.01201   0.00000   0.00000
 153        5D+2        0.00000   0.01641   0.00000   0.00000   0.00000
 154        5D-2       -0.00584   0.00000   0.00000   0.00000  -0.00559
 155 8   H  1S          0.00000   0.02104   0.00000  -0.03455   0.01155
 156        2S          0.00000  -0.36329   0.00000  -0.27454  -0.12203
 157        3S          0.00000  -0.22691   0.00000  -0.04686  -0.10391
 158        4PX         0.00000   0.15405   0.00000   0.03509   0.03011
 159        4PY        -0.05487   0.00000  -0.00409   0.00000   0.00000
 160        4PZ         0.00000   0.06901   0.00000   0.07112   0.03826
 161 9   H  1S          0.00000   0.02104   0.00000   0.03455   0.01155
 162        2S          0.00000  -0.36329   0.00000   0.27454  -0.12203
 163        3S          0.00000  -0.22691   0.00000   0.04686  -0.10391
 164        4PX         0.00000   0.15405   0.00000  -0.03509   0.03011
 165        4PY        -0.05487   0.00000   0.00409   0.00000   0.00000
 166        4PZ         0.00000  -0.06901   0.00000   0.07112  -0.03826
 167 10  H  1S          0.00000  -0.03098  -0.03639   0.00000   0.00000
 168        2S          0.00000  -0.01598  -0.27575   0.00000   0.00000
 169        3S          0.00000   0.08508   0.02237   0.00000   0.00000
 170        4PX        -0.00480   0.00000   0.00000  -0.08126   0.04734
 171        4PY         0.00000   0.04010  -0.06779   0.00000   0.00000
 172        4PZ         0.00000  -0.00816   0.02902   0.00000   0.00000
 173 11  H  1S          0.00000  -0.03098   0.03639   0.00000   0.00000
 174        2S          0.00000  -0.01598   0.27575   0.00000   0.00000
 175        3S          0.00000   0.08508  -0.02237   0.00000   0.00000
 176        4PX         0.00480   0.00000   0.00000  -0.08126   0.04734
 177        4PY         0.00000  -0.04010  -0.06779   0.00000   0.00000
 178        4PZ         0.00000  -0.00816  -0.02902   0.00000   0.00000
 179 12  H  1S          0.00000  -0.03098  -0.03639   0.00000   0.00000
 180        2S          0.00000  -0.01598  -0.27575   0.00000   0.00000
 181        3S          0.00000   0.08508   0.02237   0.00000   0.00000
 182        4PX         0.00480   0.00000   0.00000   0.08126   0.04734
 183        4PY         0.00000  -0.04010   0.06779   0.00000   0.00000
 184        4PZ         0.00000   0.00816  -0.02902   0.00000   0.00000
 185 13  H  1S          0.00000  -0.03098   0.03639   0.00000   0.00000
 186        2S          0.00000  -0.01598   0.27575   0.00000   0.00000
 187        3S          0.00000   0.08508  -0.02237   0.00000   0.00000
 188        4PX        -0.00480   0.00000   0.00000   0.08126   0.04734
 189        4PY         0.00000   0.04010   0.06779   0.00000   0.00000
 190        4PZ         0.00000   0.00816   0.02902   0.00000   0.00000
 191 14  H  1S         -0.03480   0.00416   0.00000   0.00000  -0.01802
 192        2S         -0.27488   0.35513   0.00000   0.00000  -0.29704
 193        3S         -0.05119   0.14916   0.00000   0.00000  -0.29292
 194        4PX         0.07168  -0.03356   0.00000   0.00000   0.09123
 195        4PY         0.03352  -0.13846   0.00000   0.00000   0.04048
 196        4PZ         0.00000   0.00000   0.06303   0.00183   0.00000
 197 15  H  1S          0.03480   0.00416   0.00000   0.00000   0.01802
 198        2S          0.27488   0.35513   0.00000   0.00000   0.29704
 199        3S          0.05119   0.14916   0.00000   0.00000   0.29292
 200        4PX         0.07168   0.03356   0.00000   0.00000   0.09123
 201        4PY        -0.03352  -0.13846   0.00000   0.00000  -0.04048
 202        4PZ         0.00000   0.00000   0.06303  -0.00183   0.00000
 203 16  H  1S         -0.03480   0.00416   0.00000   0.00000   0.01802
 204        2S         -0.27488   0.35513   0.00000   0.00000   0.29704
 205        3S         -0.05119   0.14916   0.00000   0.00000   0.29292
 206        4PX        -0.07168   0.03356   0.00000   0.00000   0.09123
 207        4PY        -0.03352   0.13846   0.00000   0.00000   0.04048
 208        4PZ         0.00000   0.00000  -0.06303  -0.00183   0.00000
 209 17  H  1S          0.03480   0.00416   0.00000   0.00000  -0.01802
 210        2S          0.27488   0.35513   0.00000   0.00000  -0.29704
 211        3S          0.05119   0.14916   0.00000   0.00000  -0.29292
 212        4PX        -0.07168  -0.03356   0.00000   0.00000   0.09123
 213        4PY         0.03352   0.13846   0.00000   0.00000  -0.04048
 214        4PZ         0.00000   0.00000  -0.06303   0.00183   0.00000
 215 18  H  1S          0.00000   0.02104   0.00000  -0.03455  -0.01155
 216        2S          0.00000  -0.36329   0.00000  -0.27454   0.12203
 217        3S          0.00000  -0.22691   0.00000  -0.04686   0.10391
 218        4PX         0.00000  -0.15405   0.00000  -0.03509   0.03011
 219        4PY         0.05487   0.00000   0.00409   0.00000   0.00000
 220        4PZ         0.00000  -0.06901   0.00000  -0.07112   0.03826
 221 19  H  1S          0.00000   0.02104   0.00000   0.03455  -0.01155
 222        2S          0.00000  -0.36329   0.00000   0.27454   0.12203
 223        3S          0.00000  -0.22691   0.00000   0.04686   0.10391
 224        4PX         0.00000  -0.15405   0.00000   0.03509   0.03011
 225        4PY         0.05487   0.00000  -0.00409   0.00000   0.00000
 226        4PZ         0.00000   0.06901   0.00000  -0.07112  -0.03826
                          86        87        88        89        90
                       (B2U)--V  (B1U)--V   (AG)--V  (B1U)--V  (B3U)--V
     Eigenvalues --     0.60953   0.62168   0.63813   0.64067   0.67864
   1 1   Cr 1S          0.00000   0.00000   0.00239   0.00000   0.00000
   2        2S          0.00000   0.00000   0.00521   0.00000   0.00000
   3        3S          0.00000   0.00000  -0.00156   0.00000   0.00000
   4        4S          0.00000   0.00000   0.00122   0.00000   0.00000
   5        5S          0.00000   0.00000  -0.06281   0.00000   0.00000
   6        6S          0.00000   0.00000   0.21710   0.00000   0.00000
   7        7S          0.00000   0.00000  -0.39993   0.00000   0.00000
   8        8S          0.00000   0.00000   0.50550   0.00000   0.00000
   9        9S          0.00000   0.00000   1.87251   0.00000   0.00000
  10       10PX         0.00000   0.00000   0.00000   0.00000   0.05997
  11       10PY        -0.04843   0.00000   0.00000   0.00000   0.00000
  12       10PZ         0.00000  -0.05213   0.00000   0.08290   0.00000
  13       11PX         0.00000   0.00000   0.00000   0.00000  -0.00046
  14       11PY        -0.01348   0.00000   0.00000   0.00000   0.00000
  15       11PZ         0.00000  -0.01950   0.00000   0.00584   0.00000
  16       12PX         0.00000   0.00000   0.00000   0.00000   0.02225
  17       12PY         0.03465   0.00000   0.00000   0.00000   0.00000
  18       12PZ         0.00000   0.05739   0.00000   0.00633   0.00000
  19       13PX         0.00000   0.00000   0.00000   0.00000  -0.46604
  20       13PY         0.24533   0.00000   0.00000   0.00000   0.00000
  21       13PZ         0.00000   0.21321   0.00000  -0.58797   0.00000
  22       14PX         0.00000   0.00000   0.00000   0.00000   0.61549
  23       14PY        -0.25595   0.00000   0.00000   0.00000   0.00000
  24       14PZ         0.00000  -0.17249   0.00000   0.76920   0.00000
  25       15D 0        0.00000   0.00000  -0.01190   0.00000   0.00000
  26       15D+1        0.00000   0.00000   0.00000   0.00000   0.00000
  27       15D-1        0.00000   0.00000   0.00000   0.00000   0.00000
  28       15D+2        0.00000   0.00000   0.00392   0.00000   0.00000
  29       15D-2        0.00000   0.00000   0.00000   0.00000   0.00000
  30       16D 0        0.00000   0.00000   0.00334   0.00000   0.00000
  31       16D+1        0.00000   0.00000   0.00000   0.00000   0.00000
  32       16D-1        0.00000   0.00000   0.00000   0.00000   0.00000
  33       16D+2        0.00000   0.00000   0.00660   0.00000   0.00000
  34       16D-2        0.00000   0.00000   0.00000   0.00000   0.00000
  35       17D 0        0.00000   0.00000  -0.01910   0.00000   0.00000
  36       17D+1        0.00000   0.00000   0.00000   0.00000   0.00000
  37       17D-1        0.00000   0.00000   0.00000   0.00000   0.00000
  38       17D+2        0.00000   0.00000  -0.01493   0.00000   0.00000
  39       17D-2        0.00000   0.00000   0.00000   0.00000   0.00000
  40       18F 0        0.00000  -0.00404   0.00000   0.04782   0.00000
  41       18F+1        0.00000   0.00000   0.00000   0.00000  -0.00706
  42       18F-1        0.04194   0.00000   0.00000   0.00000   0.00000
  43       18F+2        0.00000   0.01866   0.00000  -0.02600   0.00000
  44       18F-2        0.00000   0.00000   0.00000   0.00000   0.00000
  45       18F+3        0.00000   0.00000   0.00000   0.00000   0.03500
  46       18F-3        0.01287   0.00000   0.00000   0.00000   0.00000
  47 2   O  1S          0.00000   0.00000   0.02214   0.00000   0.04258
  48        2S          0.00000   0.00000   0.04245   0.00000   0.08289
  49        2PX         0.00000   0.00000  -0.08800   0.00000  -0.08615
  50        2PY        -0.08431   0.00000   0.00000   0.00000   0.00000
  51        2PZ         0.00000  -0.09414   0.00000   0.07319   0.00000
  52        3S          0.00000   0.00000  -0.34155   0.00000  -0.65773
  53        3PX         0.00000   0.00000  -0.26837   0.00000  -0.18776
  54        3PY        -0.26378   0.00000   0.00000   0.00000   0.00000
  55        3PZ         0.00000  -0.27781   0.00000   0.21139   0.00000
  56        4S          0.00000   0.00000   0.99639   0.00000   1.62850
  57        4PX         0.00000   0.00000   1.02641   0.00000   0.76441
  58        4PY         0.37962   0.00000   0.00000   0.00000   0.00000
  59        4PZ         0.00000   0.84065   0.00000  -0.58359   0.00000
  60        5D 0        0.00000   0.00000  -0.00020   0.00000  -0.02056
  61        5D+1        0.00000   0.00510   0.00000   0.00506   0.00000
  62        5D-1        0.00000   0.00000   0.00000   0.00000   0.00000
  63        5D+2        0.00000   0.00000   0.01427   0.00000   0.04072
  64        5D-2        0.00544   0.00000   0.00000   0.00000   0.00000
  65 3   O  1S          0.00000   0.00000   0.02214   0.00000  -0.04258
  66        2S          0.00000   0.00000   0.04245   0.00000  -0.08289
  67        2PX         0.00000   0.00000   0.08800   0.00000  -0.08615
  68        2PY        -0.08431   0.00000   0.00000   0.00000   0.00000
  69        2PZ         0.00000  -0.09414   0.00000   0.07319   0.00000
  70        3S          0.00000   0.00000  -0.34155   0.00000   0.65773
  71        3PX         0.00000   0.00000   0.26837   0.00000  -0.18776
  72        3PY        -0.26378   0.00000   0.00000   0.00000   0.00000
  73        3PZ         0.00000  -0.27781   0.00000   0.21139   0.00000
  74        4S          0.00000   0.00000   0.99639   0.00000  -1.62850
  75        4PX         0.00000   0.00000  -1.02641   0.00000   0.76441
  76        4PY         0.37962   0.00000   0.00000   0.00000   0.00000
  77        4PZ         0.00000   0.84065   0.00000  -0.58359   0.00000
  78        5D 0        0.00000   0.00000  -0.00020   0.00000   0.02056
  79        5D+1        0.00000  -0.00510   0.00000  -0.00506   0.00000
  80        5D-1        0.00000   0.00000   0.00000   0.00000   0.00000
  81        5D+2        0.00000   0.00000   0.01427   0.00000  -0.04072
  82        5D-2       -0.00544   0.00000   0.00000   0.00000   0.00000
  83 4   O  1S          0.00000   0.00138   0.01578   0.04017   0.00000
  84        2S          0.00000   0.00425   0.02969   0.07694   0.00000
  85        2PX         0.00000   0.00000   0.00000   0.00000  -0.02897
  86        2PY        -0.10345   0.00000   0.00000   0.00000   0.00000
  87        2PZ         0.00000  -0.12034  -0.04464  -0.03747   0.00000
  88        3S          0.00000  -0.09893  -0.21944  -0.57668   0.00000
  89        3PX         0.00000   0.00000   0.00000   0.00000  -0.08779
  90        3PY        -0.30091   0.00000   0.00000   0.00000   0.00000
  91        3PZ         0.00000  -0.29258  -0.15835  -0.12424   0.00000
  92        4S          0.00000   0.66264   0.53774   1.28499   0.00000
  93        4PX         0.00000   0.00000   0.00000   0.00000   0.14268
  94        4PY         0.94010   0.00000   0.00000   0.00000   0.00000
  95        4PZ         0.00000   0.69836   0.68617   0.56410   0.00000
  96        5D 0        0.00000  -0.00317   0.00475   0.05858   0.00000
  97        5D+1        0.00000   0.00000   0.00000   0.00000  -0.00150
  98        5D-1        0.00372   0.00000   0.00000   0.00000   0.00000
  99        5D+2        0.00000  -0.01008  -0.00340  -0.00199   0.00000
 100        5D-2        0.00000   0.00000   0.00000   0.00000   0.00000
 101 5   O  1S          0.00000  -0.00138   0.01578  -0.04017   0.00000
 102        2S          0.00000  -0.00425   0.02969  -0.07694   0.00000
 103        2PX         0.00000   0.00000   0.00000   0.00000  -0.02897
 104        2PY        -0.10345   0.00000   0.00000   0.00000   0.00000
 105        2PZ         0.00000  -0.12034   0.04464  -0.03747   0.00000
 106        3S          0.00000   0.09893  -0.21944   0.57668   0.00000
 107        3PX         0.00000   0.00000   0.00000   0.00000  -0.08779
 108        3PY        -0.30091   0.00000   0.00000   0.00000   0.00000
 109        3PZ         0.00000  -0.29258   0.15835  -0.12424   0.00000
 110        4S          0.00000  -0.66264   0.53774  -1.28499   0.00000
 111        4PX         0.00000   0.00000   0.00000   0.00000   0.14268
 112        4PY         0.94010   0.00000   0.00000   0.00000   0.00000
 113        4PZ         0.00000   0.69836  -0.68617   0.56410   0.00000
 114        5D 0        0.00000   0.00317   0.00475  -0.05858   0.00000
 115        5D+1        0.00000   0.00000   0.00000   0.00000   0.00150
 116        5D-1       -0.00372   0.00000   0.00000   0.00000   0.00000
 117        5D+2        0.00000   0.01008  -0.00340   0.00199   0.00000
 118        5D-2        0.00000   0.00000   0.00000   0.00000   0.00000
 119 6   O  1S         -0.00170   0.00000   0.02436   0.00000   0.00000
 120        2S         -0.00192   0.00000   0.04659   0.00000   0.00000
 121        2PX         0.00000   0.00000   0.00000   0.00000   0.03234
 122        2PY        -0.11780   0.00000  -0.09121   0.00000   0.00000
 123        2PZ         0.00000  -0.09771   0.00000  -0.03095   0.00000
 124        3S         -0.05104   0.00000  -0.37045   0.00000   0.00000
 125        3PX         0.00000   0.00000   0.00000   0.00000   0.09542
 126        3PY        -0.29019   0.00000  -0.27157   0.00000   0.00000
 127        3PZ         0.00000  -0.30725   0.00000  -0.09707   0.00000
 128        4S          0.56199   0.00000   1.06215   0.00000   0.00000
 129        4PX         0.00000   0.00000   0.00000   0.00000  -0.24883
 130        4PY         0.67057   0.00000   1.04759   0.00000   0.00000
 131        4PZ         0.00000   0.44587   0.00000   0.15359   0.00000
 132        5D 0       -0.00650   0.00000  -0.01540   0.00000   0.00000
 133        5D+1        0.00000   0.00000   0.00000   0.00000   0.00000
 134        5D-1        0.00000   0.00833   0.00000  -0.00051   0.00000
 135        5D+2        0.00706   0.00000  -0.00750   0.00000   0.00000
 136        5D-2        0.00000   0.00000   0.00000   0.00000   0.00789
 137 7   O  1S          0.00170   0.00000   0.02436   0.00000   0.00000
 138        2S          0.00192   0.00000   0.04659   0.00000   0.00000
 139        2PX         0.00000   0.00000   0.00000   0.00000   0.03234
 140        2PY        -0.11780   0.00000   0.09121   0.00000   0.00000
 141        2PZ         0.00000  -0.09771   0.00000  -0.03095   0.00000
 142        3S          0.05104   0.00000  -0.37045   0.00000   0.00000
 143        3PX         0.00000   0.00000   0.00000   0.00000   0.09542
 144        3PY        -0.29019   0.00000   0.27157   0.00000   0.00000
 145        3PZ         0.00000  -0.30725   0.00000  -0.09707   0.00000
 146        4S         -0.56199   0.00000   1.06215   0.00000   0.00000
 147        4PX         0.00000   0.00000   0.00000   0.00000  -0.24883
 148        4PY         0.67057   0.00000  -1.04759   0.00000   0.00000
 149        4PZ         0.00000   0.44587   0.00000   0.15359   0.00000
 150        5D 0        0.00650   0.00000  -0.01540   0.00000   0.00000
 151        5D+1        0.00000   0.00000   0.00000   0.00000   0.00000
 152        5D-1        0.00000  -0.00833   0.00000   0.00051   0.00000
 153        5D+2       -0.00706   0.00000  -0.00750   0.00000   0.00000
 154        5D-2        0.00000   0.00000   0.00000   0.00000  -0.00789
 155 8   H  1S          0.00000  -0.01538  -0.00157   0.02427  -0.00387
 156        2S          0.00000  -0.26675  -0.43711   0.15241  -0.51690
 157        3S          0.00000  -0.22111  -0.42049   0.20773  -0.24516
 158        4PX         0.00000   0.03197   0.11874  -0.00351   0.28217
 159        4PY         0.03851   0.00000   0.00000   0.00000   0.00000
 160        4PZ         0.00000   0.07566   0.08399  -0.06080   0.02956
 161 9   H  1S          0.00000   0.01538  -0.00157  -0.02427  -0.00387
 162        2S          0.00000   0.26675  -0.43711  -0.15241  -0.51690
 163        3S          0.00000   0.22111  -0.42049  -0.20773  -0.24516
 164        4PX         0.00000  -0.03197   0.11874   0.00351   0.28217
 165        4PY         0.03851   0.00000   0.00000   0.00000   0.00000
 166        4PZ         0.00000   0.07566  -0.08399  -0.06080  -0.02956
 167 10  H  1S          0.01847   0.01435  -0.00112  -0.00750   0.00000
 168        2S          0.31036  -0.24711  -0.24800  -0.37281   0.00000
 169        3S          0.23099  -0.19053  -0.38777  -0.21622   0.00000
 170        4PX         0.00000   0.00000   0.00000   0.00000   0.01224
 171        4PY         0.08852  -0.05726  -0.05935  -0.00946   0.00000
 172        4PZ        -0.02999   0.09116   0.05024   0.23455   0.00000
 173 11  H  1S         -0.01847   0.01435  -0.00112  -0.00750   0.00000
 174        2S         -0.31036  -0.24711  -0.24800  -0.37281   0.00000
 175        3S         -0.23099  -0.19053  -0.38777  -0.21622   0.00000
 176        4PX         0.00000   0.00000   0.00000   0.00000   0.01224
 177        4PY         0.08852   0.05726   0.05935   0.00946   0.00000
 178        4PZ         0.02999   0.09116   0.05024   0.23455   0.00000
 179 12  H  1S         -0.01847  -0.01435  -0.00112   0.00750   0.00000
 180        2S         -0.31036   0.24711  -0.24800   0.37281   0.00000
 181        3S         -0.23099   0.19053  -0.38777   0.21622   0.00000
 182        4PX         0.00000   0.00000   0.00000   0.00000   0.01224
 183        4PY         0.08852  -0.05726   0.05935  -0.00946   0.00000
 184        4PZ        -0.02999   0.09116  -0.05024   0.23455   0.00000
 185 13  H  1S          0.01847  -0.01435  -0.00112   0.00750   0.00000
 186        2S          0.31036   0.24711  -0.24800   0.37281   0.00000
 187        3S          0.23099   0.19053  -0.38777   0.21622   0.00000
 188        4PX         0.00000   0.00000   0.00000   0.00000   0.01224
 189        4PY         0.08852   0.05726  -0.05935   0.00946   0.00000
 190        4PZ         0.02999   0.09116  -0.05024   0.23455   0.00000
 191 14  H  1S          0.01370   0.00000   0.00646   0.00000   0.02175
 192        2S         -0.23377   0.00000  -0.44516   0.00000   0.05852
 193        3S         -0.15479   0.00000  -0.44623   0.00000   0.08718
 194        4PX         0.05063   0.00000   0.09029   0.00000  -0.03104
 195        4PY         0.08754   0.00000   0.12780   0.00000   0.01224
 196        4PZ         0.00000   0.05035   0.00000   0.01082   0.00000
 197 15  H  1S          0.01370   0.00000   0.00646   0.00000  -0.02175
 198        2S         -0.23377   0.00000  -0.44516   0.00000  -0.05852
 199        3S         -0.15479   0.00000  -0.44623   0.00000  -0.08718
 200        4PX        -0.05063   0.00000  -0.09029   0.00000  -0.03104
 201        4PY         0.08754   0.00000   0.12780   0.00000  -0.01224
 202        4PZ         0.00000   0.05035   0.00000   0.01082   0.00000
 203 16  H  1S         -0.01370   0.00000   0.00646   0.00000  -0.02175
 204        2S          0.23377   0.00000  -0.44516   0.00000  -0.05852
 205        3S          0.15479   0.00000  -0.44623   0.00000  -0.08718
 206        4PX         0.05063   0.00000  -0.09029   0.00000  -0.03104
 207        4PY         0.08754   0.00000  -0.12780   0.00000   0.01224
 208        4PZ         0.00000   0.05035   0.00000   0.01082   0.00000
 209 17  H  1S         -0.01370   0.00000   0.00646   0.00000   0.02175
 210        2S          0.23377   0.00000  -0.44516   0.00000   0.05852
 211        3S          0.15479   0.00000  -0.44623   0.00000   0.08718
 212        4PX        -0.05063   0.00000   0.09029   0.00000  -0.03104
 213        4PY         0.08754   0.00000  -0.12780   0.00000  -0.01224
 214        4PZ         0.00000   0.05035   0.00000   0.01082   0.00000
 215 18  H  1S          0.00000   0.01538  -0.00157  -0.02427   0.00387
 216        2S          0.00000   0.26675  -0.43711  -0.15241   0.51690
 217        3S          0.00000   0.22111  -0.42049  -0.20773   0.24516
 218        4PX         0.00000   0.03197  -0.11874  -0.00351   0.28217
 219        4PY         0.03851   0.00000   0.00000   0.00000   0.00000
 220        4PZ         0.00000   0.07566  -0.08399  -0.06080   0.02956
 221 19  H  1S          0.00000  -0.01538  -0.00157   0.02427   0.00387
 222        2S          0.00000  -0.26675  -0.43711   0.15241   0.51690
 223        3S          0.00000  -0.22111  -0.42049   0.20773   0.24516
 224        4PX         0.00000  -0.03197  -0.11874   0.00351   0.28217
 225        4PY         0.03851   0.00000   0.00000   0.00000   0.00000
 226        4PZ         0.00000   0.07566   0.08399  -0.06080  -0.02956
                          91        92        93        94        95
                        (AG)--V  (B2U)--V   (AG)--V  (B2G)--V  (B1G)--V
     Eigenvalues --     0.68447   0.68796   0.77354   0.82842   0.83955
   1 1   Cr 1S         -0.00006   0.00000  -0.00243   0.00000   0.00000
   2        2S         -0.00012   0.00000  -0.00422   0.00000   0.00000
   3        3S          0.00002   0.00000  -0.00142   0.00000   0.00000
   4        4S          0.00004   0.00000   0.01009   0.00000   0.00000
   5        5S          0.00141   0.00000   0.03361   0.00000   0.00000
   6        6S         -0.00613   0.00000  -0.09385   0.00000   0.00000
   7        7S          0.02126   0.00000   0.04429   0.00000   0.00000
   8        8S         -0.08021   0.00000  -0.04831   0.00000   0.00000
   9        9S         -0.11154   0.00000   0.14444   0.00000   0.00000
  10       10PX         0.00000   0.00000   0.00000   0.00000   0.00000
  11       10PY         0.00000   0.07194   0.00000   0.00000   0.00000
  12       10PZ         0.00000   0.00000   0.00000   0.00000   0.00000
  13       11PX         0.00000   0.00000   0.00000   0.00000   0.00000
  14       11PY         0.00000   0.00220   0.00000   0.00000   0.00000
  15       11PZ         0.00000   0.00000   0.00000   0.00000   0.00000
  16       12PX         0.00000   0.00000   0.00000   0.00000   0.00000
  17       12PY         0.00000   0.01616   0.00000   0.00000   0.00000
  18       12PZ         0.00000   0.00000   0.00000   0.00000   0.00000
  19       13PX         0.00000   0.00000   0.00000   0.00000   0.00000
  20       13PY         0.00000  -0.53441   0.00000   0.00000   0.00000
  21       13PZ         0.00000   0.00000   0.00000   0.00000   0.00000
  22       14PX         0.00000   0.00000   0.00000   0.00000   0.00000
  23       14PY         0.00000   0.69532   0.00000   0.00000   0.00000
  24       14PZ         0.00000   0.00000   0.00000   0.00000   0.00000
  25       15D 0        0.01592   0.00000  -0.25652   0.00000   0.00000
  26       15D+1        0.00000   0.00000   0.00000  -0.26478   0.00000
  27       15D-1        0.00000   0.00000   0.00000   0.00000   0.00000
  28       15D+2       -0.26995   0.00000  -0.00469   0.00000   0.00000
  29       15D-2        0.00000   0.00000   0.00000   0.00000  -0.26825
  30       16D 0        0.05288   0.00000  -0.28973   0.00000   0.00000
  31       16D+1        0.00000   0.00000   0.00000  -0.42978   0.00000
  32       16D-1        0.00000   0.00000   0.00000   0.00000   0.00000
  33       16D+2       -0.36270   0.00000  -0.03101   0.00000   0.00000
  34       16D-2        0.00000   0.00000   0.00000   0.00000  -0.43427
  35       17D 0       -0.17280   0.00000   0.42100   0.00000   0.00000
  36       17D+1        0.00000   0.00000   0.00000   0.95853   0.00000
  37       17D-1        0.00000   0.00000   0.00000   0.00000   0.00000
  38       17D+2        0.62944   0.00000   0.10194   0.00000   0.00000
  39       17D-2        0.00000   0.00000   0.00000   0.00000   0.97024
  40       18F 0        0.00000   0.00000   0.00000   0.00000   0.00000
  41       18F+1        0.00000   0.00000   0.00000   0.00000   0.00000
  42       18F-1        0.00000  -0.04692   0.00000   0.00000   0.00000
  43       18F+2        0.00000   0.00000   0.00000   0.00000   0.00000
  44       18F-2        0.00000   0.00000   0.00000   0.00000   0.00000
  45       18F+3        0.00000   0.00000   0.00000   0.00000   0.00000
  46       18F-3        0.00000  -0.02021   0.00000   0.00000   0.00000
  47 2   O  1S          0.03551   0.00000  -0.02631   0.00000   0.00000
  48        2S          0.06652   0.00000  -0.04972   0.00000   0.00000
  49        2PX         0.05202   0.00000  -0.06114   0.00000   0.00000
  50        2PY         0.00000  -0.02058   0.00000   0.00000   0.01753
  51        2PZ         0.00000   0.00000   0.00000   0.07997   0.00000
  52        3S         -0.44175   0.00000   0.34094   0.00000   0.00000
  53        3PX         0.11473   0.00000  -0.19309   0.00000   0.00000
  54        3PY         0.00000  -0.06370   0.00000   0.00000   0.08026
  55        3PZ         0.00000   0.00000   0.00000   0.28882   0.00000
  56        4S          0.67665   0.00000  -0.51045   0.00000   0.00000
  57        4PX         0.04247   0.00000   0.15116   0.00000   0.00000
  58        4PY         0.00000   0.10218   0.00000   0.00000  -0.08656
  59        4PZ         0.00000   0.00000   0.00000  -0.85678   0.00000
  60        5D 0       -0.01983   0.00000  -0.00006   0.00000   0.00000
  61        5D+1        0.00000   0.00000   0.00000   0.00677   0.00000
  62        5D-1        0.00000   0.00000   0.00000   0.00000   0.00000
  63        5D+2        0.03614   0.00000  -0.00456   0.00000   0.00000
  64        5D-2        0.00000  -0.00036   0.00000   0.00000  -0.04355
  65 3   O  1S          0.03551   0.00000  -0.02631   0.00000   0.00000
  66        2S          0.06652   0.00000  -0.04972   0.00000   0.00000
  67        2PX        -0.05202   0.00000   0.06114   0.00000   0.00000
  68        2PY         0.00000  -0.02058   0.00000   0.00000  -0.01753
  69        2PZ         0.00000   0.00000   0.00000  -0.07997   0.00000
  70        3S         -0.44175   0.00000   0.34094   0.00000   0.00000
  71        3PX        -0.11473   0.00000   0.19309   0.00000   0.00000
  72        3PY         0.00000  -0.06370   0.00000   0.00000  -0.08026
  73        3PZ         0.00000   0.00000   0.00000  -0.28882   0.00000
  74        4S          0.67665   0.00000  -0.51045   0.00000   0.00000
  75        4PX        -0.04247   0.00000  -0.15116   0.00000   0.00000
  76        4PY         0.00000   0.10218   0.00000   0.00000   0.08656
  77        4PZ         0.00000   0.00000   0.00000   0.85678   0.00000
  78        5D 0       -0.01983   0.00000  -0.00006   0.00000   0.00000
  79        5D+1        0.00000   0.00000   0.00000   0.00677   0.00000
  80        5D-1        0.00000   0.00000   0.00000   0.00000   0.00000
  81        5D+2        0.03614   0.00000  -0.00456   0.00000   0.00000
  82        5D-2        0.00000   0.00036   0.00000   0.00000  -0.04355
  83 4   O  1S         -0.00295   0.00000   0.04930   0.00000   0.00000
  84        2S         -0.00564   0.00000   0.09312   0.00000   0.00000
  85        2PX         0.00000   0.00000   0.00000  -0.00151   0.00000
  86        2PY         0.00000   0.05630   0.00000   0.00000   0.00000
  87        2PZ         0.02534   0.00000   0.08947   0.00000   0.00000
  88        3S          0.04224   0.00000  -0.63503   0.00000   0.00000
  89        3PX         0.00000   0.00000   0.00000   0.04372   0.00000
  90        3PY         0.00000   0.16596   0.00000   0.00000   0.00000
  91        3PZ         0.10202   0.00000   0.25333   0.00000   0.00000
  92        4S         -0.12462   0.00000   0.94230   0.00000   0.00000
  93        4PX         0.00000   0.00000   0.00000  -0.04954   0.00000
  94        4PY         0.00000  -0.47616   0.00000   0.00000   0.00000
  95        4PZ        -0.26030   0.00000  -0.06938   0.00000   0.00000
  96        5D 0       -0.01362   0.00000   0.02201   0.00000   0.00000
  97        5D+1        0.00000   0.00000   0.00000  -0.05817   0.00000
  98        5D-1        0.00000   0.01075   0.00000   0.00000   0.00000
  99        5D+2        0.00148   0.00000  -0.00202   0.00000   0.00000
 100        5D-2        0.00000   0.00000   0.00000   0.00000   0.01706
 101 5   O  1S         -0.00295   0.00000   0.04930   0.00000   0.00000
 102        2S         -0.00564   0.00000   0.09312   0.00000   0.00000
 103        2PX         0.00000   0.00000   0.00000   0.00151   0.00000
 104        2PY         0.00000   0.05630   0.00000   0.00000   0.00000
 105        2PZ        -0.02534   0.00000  -0.08947   0.00000   0.00000
 106        3S          0.04224   0.00000  -0.63503   0.00000   0.00000
 107        3PX         0.00000   0.00000   0.00000  -0.04372   0.00000
 108        3PY         0.00000   0.16596   0.00000   0.00000   0.00000
 109        3PZ        -0.10202   0.00000  -0.25333   0.00000   0.00000
 110        4S         -0.12462   0.00000   0.94230   0.00000   0.00000
 111        4PX         0.00000   0.00000   0.00000   0.04954   0.00000
 112        4PY         0.00000  -0.47616   0.00000   0.00000   0.00000
 113        4PZ         0.26030   0.00000   0.06938   0.00000   0.00000
 114        5D 0       -0.01362   0.00000   0.02201   0.00000   0.00000
 115        5D+1        0.00000   0.00000   0.00000  -0.05817   0.00000
 116        5D-1        0.00000  -0.01075   0.00000   0.00000   0.00000
 117        5D+2        0.00148   0.00000  -0.00202   0.00000   0.00000
 118        5D-2        0.00000   0.00000   0.00000   0.00000   0.01706
 119 6   O  1S         -0.03489   0.04348  -0.02294   0.00000   0.00000
 120        2S         -0.06518   0.08436  -0.04357   0.00000   0.00000
 121        2PX         0.00000   0.00000   0.00000   0.00000   0.07575
 122        2PY        -0.07240  -0.05934  -0.02382   0.00000   0.00000
 123        2PZ         0.00000   0.00000   0.00000   0.00000   0.00000
 124        3S          0.42595  -0.65437   0.30186   0.00000   0.00000
 125        3PX         0.00000   0.00000   0.00000   0.00000   0.27869
 126        3PY        -0.18383  -0.12389  -0.05490   0.00000   0.00000
 127        3PZ         0.00000   0.00000   0.00000   0.00000   0.00000
 128        4S         -0.58604   1.50696  -0.47661   0.00000   0.00000
 129        4PX         0.00000   0.00000   0.00000   0.00000  -0.82169
 130        4PY         0.06905   0.60494  -0.03544   0.00000   0.00000
 131        4PZ         0.00000   0.00000   0.00000   0.00000   0.00000
 132        5D 0        0.01460  -0.02393   0.01210   0.00000   0.00000
 133        5D+1        0.00000   0.00000   0.00000   0.00775   0.00000
 134        5D-1        0.00000   0.00000   0.00000   0.00000   0.00000
 135        5D+2        0.02576  -0.04138   0.02104   0.00000   0.00000
 136        5D-2        0.00000   0.00000   0.00000   0.00000   0.00740
 137 7   O  1S         -0.03489  -0.04348  -0.02294   0.00000   0.00000
 138        2S         -0.06518  -0.08436  -0.04357   0.00000   0.00000
 139        2PX         0.00000   0.00000   0.00000   0.00000  -0.07575
 140        2PY         0.07240  -0.05934   0.02382   0.00000   0.00000
 141        2PZ         0.00000   0.00000   0.00000   0.00000   0.00000
 142        3S          0.42595   0.65437   0.30186   0.00000   0.00000
 143        3PX         0.00000   0.00000   0.00000   0.00000  -0.27869
 144        3PY         0.18383  -0.12389   0.05490   0.00000   0.00000
 145        3PZ         0.00000   0.00000   0.00000   0.00000   0.00000
 146        4S         -0.58604  -1.50696  -0.47661   0.00000   0.00000
 147        4PX         0.00000   0.00000   0.00000   0.00000   0.82169
 148        4PY        -0.06905   0.60494   0.03544   0.00000   0.00000
 149        4PZ         0.00000   0.00000   0.00000   0.00000   0.00000
 150        5D 0        0.01460   0.02393   0.01210   0.00000   0.00000
 151        5D+1        0.00000   0.00000   0.00000   0.00775   0.00000
 152        5D-1        0.00000   0.00000   0.00000   0.00000   0.00000
 153        5D+2        0.02576   0.04138   0.02104   0.00000   0.00000
 154        5D-2        0.00000   0.00000   0.00000   0.00000   0.00740
 155 8   H  1S         -0.00139   0.00000  -0.00742   0.04915   0.00000
 156        2S         -0.14295   0.00000   0.14255   0.27976   0.00000
 157        3S         -0.08821   0.00000  -0.03051   0.18892   0.00000
 158        4PX         0.10956   0.00000  -0.00945   0.07302   0.00000
 159        4PY         0.00000   0.00911   0.00000   0.00000  -0.10673
 160        4PZ        -0.00557   0.00000  -0.05663  -0.10192   0.00000
 161 9   H  1S         -0.00139   0.00000  -0.00742  -0.04915   0.00000
 162        2S         -0.14295   0.00000   0.14255  -0.27976   0.00000
 163        3S         -0.08821   0.00000  -0.03051  -0.18892   0.00000
 164        4PX         0.10956   0.00000  -0.00945  -0.07302   0.00000
 165        4PY         0.00000   0.00911   0.00000   0.00000  -0.10673
 166        4PZ         0.00557   0.00000   0.05663  -0.10192   0.00000
 167 10  H  1S          0.00932  -0.03263  -0.00031   0.00000   0.00000
 168        2S          0.03458  -0.14033  -0.22802   0.00000   0.00000
 169        3S          0.10538  -0.12817  -0.08763   0.00000   0.00000
 170        4PX         0.00000   0.00000   0.00000  -0.11541  -0.04925
 171        4PY        -0.01844  -0.05925  -0.06170   0.00000   0.00000
 172        4PZ        -0.04011  -0.02059   0.05731   0.00000   0.00000
 173 11  H  1S          0.00932   0.03263  -0.00031   0.00000   0.00000
 174        2S          0.03458   0.14033  -0.22802   0.00000   0.00000
 175        3S          0.10538   0.12817  -0.08763   0.00000   0.00000
 176        4PX         0.00000   0.00000   0.00000  -0.11541   0.04925
 177        4PY         0.01844  -0.05925   0.06170   0.00000   0.00000
 178        4PZ        -0.04011   0.02059   0.05731   0.00000   0.00000
 179 12  H  1S          0.00932   0.03263  -0.00031   0.00000   0.00000
 180        2S          0.03458   0.14033  -0.22802   0.00000   0.00000
 181        3S          0.10538   0.12817  -0.08763   0.00000   0.00000
 182        4PX         0.00000   0.00000   0.00000   0.11541   0.04925
 183        4PY         0.01844  -0.05925   0.06170   0.00000   0.00000
 184        4PZ         0.04011  -0.02059  -0.05731   0.00000   0.00000
 185 13  H  1S          0.00932  -0.03263  -0.00031   0.00000   0.00000
 186        2S          0.03458  -0.14033  -0.22802   0.00000   0.00000
 187        3S          0.10538  -0.12817  -0.08763   0.00000   0.00000
 188        4PX         0.00000   0.00000   0.00000   0.11541  -0.04925
 189        4PY        -0.01844  -0.05925  -0.06170   0.00000   0.00000
 190        4PZ         0.04011   0.02059  -0.05731   0.00000   0.00000
 191 14  H  1S         -0.00009  -0.00809   0.00459   0.00000   0.05026
 192        2S          0.13719  -0.45592   0.08621   0.00000   0.26682
 193        3S          0.05520  -0.21580   0.07009   0.00000   0.17836
 194        4PX        -0.01599   0.01612   0.00632   0.00000  -0.10114
 195        4PY        -0.06980   0.26442  -0.06964   0.00000   0.08033
 196        4PZ         0.00000   0.00000   0.00000   0.01911   0.00000
 197 15  H  1S         -0.00009  -0.00809   0.00459   0.00000  -0.05026
 198        2S          0.13719  -0.45592   0.08621   0.00000  -0.26682
 199        3S          0.05520  -0.21580   0.07009   0.00000  -0.17836
 200        4PX         0.01599  -0.01612  -0.00632   0.00000  -0.10114
 201        4PY        -0.06980   0.26442  -0.06964   0.00000  -0.08033
 202        4PZ         0.00000   0.00000   0.00000  -0.01911   0.00000
 203 16  H  1S         -0.00009   0.00809   0.00459   0.00000   0.05026
 204        2S          0.13719   0.45592   0.08621   0.00000   0.26682
 205        3S          0.05520   0.21580   0.07009   0.00000   0.17836
 206        4PX         0.01599   0.01612  -0.00632   0.00000   0.10114
 207        4PY         0.06980   0.26442   0.06964   0.00000  -0.08033
 208        4PZ         0.00000   0.00000   0.00000  -0.01911   0.00000
 209 17  H  1S         -0.00009   0.00809   0.00459   0.00000  -0.05026
 210        2S          0.13719   0.45592   0.08621   0.00000  -0.26682
 211        3S          0.05520   0.21580   0.07009   0.00000  -0.17836
 212        4PX        -0.01599  -0.01612   0.00632   0.00000   0.10114
 213        4PY         0.06980   0.26442   0.06964   0.00000   0.08033
 214        4PZ         0.00000   0.00000   0.00000   0.01911   0.00000
 215 18  H  1S         -0.00139   0.00000  -0.00742   0.04915   0.00000
 216        2S         -0.14295   0.00000   0.14255   0.27976   0.00000
 217        3S         -0.08821   0.00000  -0.03051   0.18892   0.00000
 218        4PX        -0.10956   0.00000   0.00945  -0.07302   0.00000
 219        4PY         0.00000   0.00911   0.00000   0.00000   0.10673
 220        4PZ         0.00557   0.00000   0.05663   0.10192   0.00000
 221 19  H  1S         -0.00139   0.00000  -0.00742  -0.04915   0.00000
 222        2S         -0.14295   0.00000   0.14255  -0.27976   0.00000
 223        3S         -0.08821   0.00000  -0.03051  -0.18892   0.00000
 224        4PX        -0.10956   0.00000   0.00945   0.07302   0.00000
 225        4PY         0.00000   0.00911   0.00000   0.00000   0.10673
 226        4PZ        -0.00557   0.00000  -0.05663   0.10192   0.00000
                          96        97        98        99       100
                       (B3G)--V   (AG)--V   (AG)--V  (B3U)--V  (B1U)--V
     Eigenvalues --     0.88237   0.88586   0.89359   0.90129   0.90320
   1 1   Cr 1S          0.00000  -0.00174  -0.00199   0.00000   0.00000
   2        2S          0.00000  -0.00303  -0.00347   0.00000   0.00000
   3        3S          0.00000  -0.00100  -0.00113   0.00000   0.00000
   4        4S          0.00000   0.00721   0.00820   0.00000   0.00000
   5        5S          0.00000   0.02410   0.02769   0.00000   0.00000
   6        6S          0.00000  -0.06213  -0.07308   0.00000   0.00000
   7        7S          0.00000  -0.00516   0.00793   0.00000   0.00000
   8        8S          0.00000   0.15328   0.12124   0.00000   0.00000
   9        9S          0.00000  -0.00435  -0.05684   0.00000   0.00000
  10       10PX         0.00000   0.00000   0.00000  -0.06184   0.00000
  11       10PY         0.00000   0.00000   0.00000   0.00000   0.00000
  12       10PZ         0.00000   0.00000   0.00000   0.00000  -0.05804
  13       11PX         0.00000   0.00000   0.00000  -0.00761   0.00000
  14       11PY         0.00000   0.00000   0.00000   0.00000   0.00000
  15       11PZ         0.00000   0.00000   0.00000   0.00000  -0.00374
  16       12PX         0.00000   0.00000   0.00000   0.00999   0.00000
  17       12PY         0.00000   0.00000   0.00000   0.00000   0.00000
  18       12PZ         0.00000   0.00000   0.00000   0.00000  -0.00334
  19       13PX         0.00000   0.00000   0.00000   0.41030   0.00000
  20       13PY         0.00000   0.00000   0.00000   0.00000   0.00000
  21       13PZ         0.00000   0.00000   0.00000   0.00000   0.41625
  22       14PX         0.00000   0.00000   0.00000  -0.51094   0.00000
  23       14PY         0.00000   0.00000   0.00000   0.00000   0.00000
  24       14PZ         0.00000   0.00000   0.00000   0.00000  -0.52482
  25       15D 0        0.00000  -0.13851  -0.13223   0.00000   0.00000
  26       15D+1        0.00000   0.00000   0.00000   0.00000   0.00000
  27       15D-1       -0.26198   0.00000   0.00000   0.00000   0.00000
  28       15D+2        0.00000  -0.09344   0.08795   0.00000   0.00000
  29       15D-2        0.00000   0.00000   0.00000   0.00000   0.00000
  30       16D 0        0.00000  -0.23745  -0.19582   0.00000   0.00000
  31       16D+1        0.00000   0.00000   0.00000   0.00000   0.00000
  32       16D-1       -0.42960   0.00000   0.00000   0.00000   0.00000
  33       16D+2        0.00000  -0.14747   0.16378   0.00000   0.00000
  34       16D-2        0.00000   0.00000   0.00000   0.00000   0.00000
  35       17D 0        0.00000   0.54096   0.40481   0.00000   0.00000
  36       17D+1        0.00000   0.00000   0.00000   0.00000   0.00000
  37       17D-1        1.01521   0.00000   0.00000   0.00000   0.00000
  38       17D+2        0.00000   0.31388  -0.37627   0.00000   0.00000
  39       17D-2        0.00000   0.00000   0.00000   0.00000   0.00000
  40       18F 0        0.00000   0.00000   0.00000   0.00000  -0.01113
  41       18F+1        0.00000   0.00000   0.00000  -0.01864   0.00000
  42       18F-1        0.00000   0.00000   0.00000   0.00000   0.00000
  43       18F+2        0.00000   0.00000   0.00000   0.00000   0.00076
  44       18F-2        0.00000   0.00000   0.00000   0.00000   0.00000
  45       18F+3        0.00000   0.00000   0.00000   0.01353   0.00000
  46       18F-3        0.00000   0.00000   0.00000   0.00000   0.00000
  47 2   O  1S          0.00000  -0.00608   0.03784   0.05850   0.00000
  48        2S          0.00000  -0.01204   0.07540   0.11413   0.00000
  49        2PX         0.00000   0.01674  -0.01800   0.02688   0.00000
  50        2PY         0.00000   0.00000   0.00000   0.00000   0.00000
  51        2PZ         0.00000   0.00000   0.00000   0.00000   0.00317
  52        3S          0.00000   0.10180  -0.63690  -0.90242   0.00000
  53        3PX         0.00000   0.01712   0.06853   0.18096   0.00000
  54        3PY         0.00000   0.00000   0.00000   0.00000   0.00000
  55        3PZ         0.00000   0.00000   0.00000   0.00000   0.00736
  56        4S          0.00000  -0.28338   1.60573   2.04760   0.00000
  57        4PX         0.00000  -0.10091   0.54858   0.59452   0.00000
  58        4PY         0.00000   0.00000   0.00000   0.00000   0.00000
  59        4PZ         0.00000   0.00000   0.00000   0.00000  -0.03374
  60        5D 0        0.00000  -0.00349   0.04963   0.05709   0.00000
  61        5D+1        0.00000   0.00000   0.00000   0.00000   0.01974
  62        5D-1        0.00887   0.00000   0.00000   0.00000   0.00000
  63        5D+2        0.00000   0.00180  -0.04942  -0.04669   0.00000
  64        5D-2        0.00000   0.00000   0.00000   0.00000   0.00000
  65 3   O  1S          0.00000  -0.00608   0.03784  -0.05850   0.00000
  66        2S          0.00000  -0.01204   0.07540  -0.11413   0.00000
  67        2PX         0.00000  -0.01674   0.01800   0.02688   0.00000
  68        2PY         0.00000   0.00000   0.00000   0.00000   0.00000
  69        2PZ         0.00000   0.00000   0.00000   0.00000   0.00317
  70        3S          0.00000   0.10180  -0.63690   0.90242   0.00000
  71        3PX         0.00000  -0.01712  -0.06853   0.18096   0.00000
  72        3PY         0.00000   0.00000   0.00000   0.00000   0.00000
  73        3PZ         0.00000   0.00000   0.00000   0.00000   0.00736
  74        4S          0.00000  -0.28338   1.60573  -2.04760   0.00000
  75        4PX         0.00000   0.10091  -0.54858   0.59452   0.00000
  76        4PY         0.00000   0.00000   0.00000   0.00000   0.00000
  77        4PZ         0.00000   0.00000   0.00000   0.00000  -0.03374
  78        5D 0        0.00000  -0.00349   0.04963  -0.05709   0.00000
  79        5D+1        0.00000   0.00000   0.00000   0.00000  -0.01974
  80        5D-1        0.00887   0.00000   0.00000   0.00000   0.00000
  81        5D+2        0.00000   0.00180  -0.04942   0.04669   0.00000
  82        5D-2        0.00000   0.00000   0.00000   0.00000   0.00000
  83 4   O  1S          0.00000  -0.02948  -0.01782   0.00000   0.05789
  84        2S          0.00000  -0.05995  -0.03679   0.00000   0.11388
  85        2PX         0.00000   0.00000   0.00000  -0.00243   0.00000
  86        2PY         0.06929   0.00000   0.00000   0.00000   0.00000
  87        2PZ         0.00000   0.02559   0.04797   0.00000   0.01076
  88        3S          0.00000   0.53773   0.34731   0.00000  -0.91740
  89        3PX         0.00000   0.00000   0.00000  -0.01803   0.00000
  90        3PY         0.27790   0.00000   0.00000   0.00000   0.00000
  91        3PZ         0.00000  -0.03981   0.04124   0.00000   0.15495
  92        4S          0.00000  -1.44531  -1.03391   0.00000   2.09482
  93        4PX         0.00000   0.00000   0.00000   0.01879   0.00000
  94        4PY        -0.88638   0.00000   0.00000   0.00000   0.00000
  95        4PZ         0.00000  -0.41305  -0.39166   0.00000   0.60777
  96        5D 0        0.00000   0.06767   0.04639   0.00000  -0.08519
  97        5D+1        0.00000   0.00000   0.00000   0.01276   0.00000
  98        5D-1        0.00192   0.00000   0.00000   0.00000   0.00000
  99        5D+2        0.00000   0.01643   0.00864   0.00000  -0.02197
 100        5D-2        0.00000   0.00000   0.00000   0.00000   0.00000
 101 5   O  1S          0.00000  -0.02948  -0.01782   0.00000  -0.05789
 102        2S          0.00000  -0.05995  -0.03679   0.00000  -0.11388
 103        2PX         0.00000   0.00000   0.00000  -0.00243   0.00000
 104        2PY        -0.06929   0.00000   0.00000   0.00000   0.00000
 105        2PZ         0.00000  -0.02559  -0.04797   0.00000   0.01076
 106        3S          0.00000   0.53773   0.34731   0.00000   0.91740
 107        3PX         0.00000   0.00000   0.00000  -0.01803   0.00000
 108        3PY        -0.27790   0.00000   0.00000   0.00000   0.00000
 109        3PZ         0.00000   0.03981  -0.04124   0.00000   0.15495
 110        4S          0.00000  -1.44531  -1.03391   0.00000  -2.09482
 111        4PX         0.00000   0.00000   0.00000   0.01879   0.00000
 112        4PY         0.88638   0.00000   0.00000   0.00000   0.00000
 113        4PZ         0.00000   0.41305   0.39166   0.00000   0.60777
 114        5D 0        0.00000   0.06767   0.04639   0.00000   0.08519
 115        5D+1        0.00000   0.00000   0.00000  -0.01276   0.00000
 116        5D-1        0.00192   0.00000   0.00000   0.00000   0.00000
 117        5D+2        0.00000   0.01643   0.00864   0.00000   0.02197
 118        5D-2        0.00000   0.00000   0.00000   0.00000   0.00000
 119 6   O  1S          0.00000   0.03454  -0.02593   0.00000   0.00000
 120        2S          0.00000   0.06894  -0.05100   0.00000   0.00000
 121        2PX         0.00000   0.00000   0.00000  -0.00916   0.00000
 122        2PY         0.00000  -0.02760  -0.01756   0.00000   0.00000
 123        2PZ         0.00302   0.00000   0.00000   0.00000  -0.00090
 124        3S          0.00000  -0.58696   0.40889   0.00000   0.00000
 125        3PX         0.00000   0.00000   0.00000  -0.02774   0.00000
 126        3PY         0.00000   0.04428  -0.09514   0.00000   0.00000
 127        3PZ         0.03871   0.00000   0.00000   0.00000  -0.01109
 128        4S          0.00000   1.50965  -0.90507   0.00000   0.00000
 129        4PX         0.00000   0.00000   0.00000   0.06335   0.00000
 130        4PY         0.00000   0.53868  -0.19972   0.00000   0.00000
 131        4PZ        -0.02525   0.00000   0.00000   0.00000   0.01787
 132        5D 0        0.00000   0.01764  -0.00668   0.00000   0.00000
 133        5D+1        0.00000   0.00000   0.00000   0.00000   0.00000
 134        5D-1       -0.04329   0.00000   0.00000   0.00000   0.00599
 135        5D+2        0.00000   0.06386  -0.02978   0.00000   0.00000
 136        5D-2        0.00000   0.00000   0.00000   0.01497   0.00000
 137 7   O  1S          0.00000   0.03454  -0.02593   0.00000   0.00000
 138        2S          0.00000   0.06894  -0.05100   0.00000   0.00000
 139        2PX         0.00000   0.00000   0.00000  -0.00916   0.00000
 140        2PY         0.00000   0.02760   0.01756   0.00000   0.00000
 141        2PZ        -0.00302   0.00000   0.00000   0.00000  -0.00090
 142        3S          0.00000  -0.58696   0.40889   0.00000   0.00000
 143        3PX         0.00000   0.00000   0.00000  -0.02774   0.00000
 144        3PY         0.00000  -0.04428   0.09514   0.00000   0.00000
 145        3PZ        -0.03871   0.00000   0.00000   0.00000  -0.01109
 146        4S          0.00000   1.50965  -0.90507   0.00000   0.00000
 147        4PX         0.00000   0.00000   0.00000   0.06335   0.00000
 148        4PY         0.00000  -0.53868   0.19972   0.00000   0.00000
 149        4PZ         0.02525   0.00000   0.00000   0.00000   0.01787
 150        5D 0        0.00000   0.01764  -0.00668   0.00000   0.00000
 151        5D+1        0.00000   0.00000   0.00000   0.00000   0.00000
 152        5D-1       -0.04329   0.00000   0.00000   0.00000  -0.00599
 153        5D+2        0.00000   0.06386  -0.02978   0.00000   0.00000
 154        5D-2        0.00000   0.00000   0.00000  -0.01497   0.00000
 155 8   H  1S          0.00000  -0.01682   0.01759   0.03594   0.04635
 156        2S          0.00000   0.07050  -0.66717  -0.81937   0.01902
 157        3S          0.00000   0.06841  -0.04966  -0.07598  -0.09607
 158        4PX         0.00000  -0.01467  -0.08488  -0.12499   0.02124
 159        4PY         0.02473   0.00000   0.00000   0.00000   0.00000
 160        4PZ         0.00000  -0.02756   0.26479   0.34088  -0.02616
 161 9   H  1S          0.00000  -0.01682   0.01759   0.03594  -0.04635
 162        2S          0.00000   0.07050  -0.66717  -0.81937  -0.01902
 163        3S          0.00000   0.06841  -0.04966  -0.07598   0.09607
 164        4PX         0.00000  -0.01467  -0.08488  -0.12499  -0.02124
 165        4PY        -0.02473   0.00000   0.00000   0.00000   0.00000
 166        4PZ         0.00000   0.02756  -0.26479  -0.34088  -0.02616
 167 10  H  1S         -0.04915  -0.01038  -0.02238   0.00000   0.02716
 168        2S         -0.32800   0.59739   0.38990   0.00000  -0.83039
 169        3S         -0.13746   0.00492   0.09599   0.00000  -0.07655
 170        4PX         0.00000   0.00000   0.00000   0.02724   0.00000
 171        4PY        -0.12304   0.22934   0.15283   0.00000  -0.33533
 172        4PZ        -0.12243   0.08161   0.03728   0.00000  -0.13439
 173 11  H  1S          0.04915  -0.01038  -0.02238   0.00000   0.02716
 174        2S          0.32800   0.59739   0.38990   0.00000  -0.83039
 175        3S          0.13746   0.00492   0.09599   0.00000  -0.07655
 176        4PX         0.00000   0.00000   0.00000   0.02724   0.00000
 177        4PY        -0.12304  -0.22934  -0.15283   0.00000   0.33533
 178        4PZ         0.12243   0.08161   0.03728   0.00000  -0.13439
 179 12  H  1S         -0.04915  -0.01038  -0.02238   0.00000  -0.02716
 180        2S         -0.32800   0.59739   0.38990   0.00000   0.83039
 181        3S         -0.13746   0.00492   0.09599   0.00000   0.07655
 182        4PX         0.00000   0.00000   0.00000   0.02724   0.00000
 183        4PY         0.12304  -0.22934  -0.15283   0.00000  -0.33533
 184        4PZ         0.12243  -0.08161  -0.03728   0.00000  -0.13439
 185 13  H  1S          0.04915  -0.01038  -0.02238   0.00000  -0.02716
 186        2S          0.32800   0.59739   0.38990   0.00000   0.83039
 187        3S          0.13746   0.00492   0.09599   0.00000   0.07655
 188        4PX         0.00000   0.00000   0.00000   0.02724   0.00000
 189        4PY         0.12304   0.22934   0.15283   0.00000   0.33533
 190        4PZ        -0.12243  -0.08161  -0.03728   0.00000  -0.13439
 191 14  H  1S          0.00000   0.02399   0.00264   0.03713   0.00000
 192        2S          0.00000  -0.61445   0.36468  -0.00623   0.00000
 193        3S          0.00000  -0.07993  -0.00592  -0.11939   0.00000
 194        4PX         0.00000   0.24721  -0.13721  -0.01006   0.00000
 195        4PY         0.00000  -0.07184   0.04458   0.00994   0.00000
 196        4PZ        -0.09490   0.00000   0.00000   0.00000   0.01073
 197 15  H  1S          0.00000   0.02399   0.00264  -0.03713   0.00000
 198        2S          0.00000  -0.61445   0.36468   0.00623   0.00000
 199        3S          0.00000  -0.07993  -0.00592   0.11939   0.00000
 200        4PX         0.00000  -0.24721   0.13721  -0.01006   0.00000
 201        4PY         0.00000  -0.07184   0.04458  -0.00994   0.00000
 202        4PZ        -0.09490   0.00000   0.00000   0.00000   0.01073
 203 16  H  1S          0.00000   0.02399   0.00264  -0.03713   0.00000
 204        2S          0.00000  -0.61445   0.36468   0.00623   0.00000
 205        3S          0.00000  -0.07993  -0.00592   0.11939   0.00000
 206        4PX         0.00000  -0.24721   0.13721  -0.01006   0.00000
 207        4PY         0.00000   0.07184  -0.04458   0.00994   0.00000
 208        4PZ         0.09490   0.00000   0.00000   0.00000   0.01073
 209 17  H  1S          0.00000   0.02399   0.00264   0.03713   0.00000
 210        2S          0.00000  -0.61445   0.36468  -0.00623   0.00000
 211        3S          0.00000  -0.07993  -0.00592  -0.11939   0.00000
 212        4PX         0.00000   0.24721  -0.13721  -0.01006   0.00000
 213        4PY         0.00000   0.07184  -0.04458  -0.00994   0.00000
 214        4PZ         0.09490   0.00000   0.00000   0.00000   0.01073
 215 18  H  1S          0.00000  -0.01682   0.01759  -0.03594  -0.04635
 216        2S          0.00000   0.07050  -0.66717   0.81937  -0.01902
 217        3S          0.00000   0.06841  -0.04966   0.07598   0.09607
 218        4PX         0.00000   0.01467   0.08488  -0.12499   0.02124
 219        4PY        -0.02473   0.00000   0.00000   0.00000   0.00000
 220        4PZ         0.00000   0.02756  -0.26479   0.34088  -0.02616
 221 19  H  1S          0.00000  -0.01682   0.01759  -0.03594   0.04635
 222        2S          0.00000   0.07050  -0.66717   0.81937   0.01902
 223        3S          0.00000   0.06841  -0.04966   0.07598  -0.09607
 224        4PX         0.00000   0.01467   0.08488  -0.12499  -0.02124
 225        4PY         0.02473   0.00000   0.00000   0.00000   0.00000
 226        4PZ         0.00000  -0.02756   0.26479  -0.34088  -0.02616
                         101       102       103       104       105
                       (B2U)--V   (AU)--V  (B1G)--V   (AU)--V  (B2G)--V
     Eigenvalues --     0.90461   0.92908   0.93089   0.95649   0.95710
   1 1   Cr 1S          0.00000   0.00000   0.00000   0.00000   0.00000
   2        2S          0.00000   0.00000   0.00000   0.00000   0.00000
   3        3S          0.00000   0.00000   0.00000   0.00000   0.00000
   4        4S          0.00000   0.00000   0.00000   0.00000   0.00000
   5        5S          0.00000   0.00000   0.00000   0.00000   0.00000
   6        6S          0.00000   0.00000   0.00000   0.00000   0.00000
   7        7S          0.00000   0.00000   0.00000   0.00000   0.00000
   8        8S          0.00000   0.00000   0.00000   0.00000   0.00000
   9        9S          0.00000   0.00000   0.00000   0.00000   0.00000
[truncated: 3,078,809 more chars]
