# Supplementary material for: Structural and electronic data of three first-row transition octahedral hexaaquametal(II) ions, metal=Cr, Ni or Cu
Source: Data Brief. 2018 Nov 15;21:2051–8. doi: 10.1016/j.dib.2018.11.055 (PMC6262161; doi:10.1016/j.dib.2018.11.055)
Supplement: Supplementary file 3 — Supplementary material [file mmc3.zip › DFT_files/CrH2O_6_elongation_D2.log]

 Entering Gaussian System, Link 0=g09
 Input=CrH2O_6_C02S52_b3lyp_D2_zout.com
 Output=CrH2O_6_C02S52_b3lyp_D2_zout.log
 Initial command:
 /soft/sl6.3/x86_64/gaussian/g09_d01/g09/l1.exe "/scratch/conradj/556405.ui.CrH2O_6_C02S52_b3lyp_D2_zout/Gau-3792.inp" -scrdir="/scratch/conradj/556405.ui.CrH2O_6_C02S52_b3lyp_D2_zout/"
 Default linda workers:  node0406-ib
 Default is to use   8 SMP processors on each worker.
 Entering Link 1 = /soft/sl6.3/x86_64/gaussian/g09_d01/g09/l1.exe PID=      3793.
  
 Copyright (c) 1988,1990,1992,1993,1995,1998,2003,2009,2013,
            Gaussian, Inc.  All Rights Reserved.
  
 This is part of the Gaussian(R) 09 program.  It is based on
 the Gaussian(R) 03 system (copyright 2003, Gaussian, Inc.),
 the Gaussian(R) 98 system (copyright 1998, Gaussian, Inc.),
 the Gaussian(R) 94 system (copyright 1995, Gaussian, Inc.),
 the Gaussian 92(TM) system (copyright 1992, Gaussian, Inc.),
 the Gaussian 90(TM) system (copyright 1990, Gaussian, Inc.),
 the Gaussian 88(TM) system (copyright 1988, Gaussian, Inc.),
 the Gaussian 86(TM) system (copyright 1986, Carnegie Mellon
 University), and the Gaussian 82(TM) system (copyright 1983,
 Carnegie Mellon University). Gaussian is a federally registered
 trademark of Gaussian, Inc.
  
 This software contains proprietary and confidential information,
 including trade secrets, belonging to Gaussian, Inc.
  
 This software is provided under written license and may be
 used, copied, transmitted, or stored only in accord with that
 written license.
  
 The following legend is applicable only to US Government
 contracts under FAR:
  
                    RESTRICTED RIGHTS LEGEND
  
 Use, reproduction and disclosure by the US Government is
 subject to restrictions as set forth in subparagraphs (a)
 and (c) of the Commercial Computer Software - Restricted
 Rights clause in FAR 52.227-19.
  
 Gaussian, Inc.
 340 Quinnipiac St., Bldg. 40, Wallingford CT 06492
  
  
 ---------------------------------------------------------------
 Warning -- This program may not be used in any manner that
 competes with the business of Gaussian, Inc. or will provide
 assistance to any competitor of Gaussian, Inc.  The licensee
 of this program is prohibited from giving any competitor of
 Gaussian, Inc. access to this program.  By using this program,
 the user acknowledges that Gaussian, Inc. is engaged in the
 business of creating and licensing software in the field of
 computational chemistry and represents and warrants to the
 licensee that it is not a competitor of Gaussian, Inc. and that
 it will not use this program in any manner prohibited above.
 ---------------------------------------------------------------
  

 Cite this work as:
 Gaussian 09, Revision D.01,
 M. J. Frisch, G. W. Trucks, H. B. Schlegel, G. E. Scuseria, 
 M. A. Robb, J. R. Cheeseman, G. Scalmani, V. Barone, B. Mennucci, 
 G. A. Petersson, H. Nakatsuji, M. Caricato, X. Li, H. P. Hratchian, 
 A. F. Izmaylov, J. Bloino, G. Zheng, J. L. Sonnenberg, M. Hada, 
 M. Ehara, K. Toyota, R. Fukuda, J. Hasegawa, M. Ishida, T. Nakajima, 
 Y. Honda, O. Kitao, H. Nakai, T. Vreven, J. A. Montgomery, Jr., 
 J. E. Peralta, F. Ogliaro, M. Bearpark, J. J. Heyd, E. Brothers, 
 K. N. Kudin, V. N. Staroverov, T. Keith, R. Kobayashi, J. Normand, 
 K. Raghavachari, A. Rendell, J. C. Burant, S. S. Iyengar, J. Tomasi, 
 M. Cossi, N. Rega, J. M. Millam, M. Klene, J. E. Knox, J. B. Cross, 
 V. Bakken, C. Adamo, J. Jaramillo, R. Gomperts, R. E. Stratmann, 
 O. Yazyev, A. J. Austin, R. Cammi, C. Pomelli, J. W. Ochterski, 
 R. L. Martin, K. Morokuma, V. G. Zakrzewski, G. A. Voth, 
 P. Salvador, J. J. Dannenberg, S. Dapprich, A. D. Daniels, 
 O. Farkas, J. B. Foresman, J. V. Ortiz, J. Cioslowski, 
 and D. J. Fox, Gaussian, Inc., Wallingford CT, 2013.
 
 ******************************************
 Gaussian 09:  AS64L-G09RevD.01 24-Apr-2013
                 4-Mar-2018 
 ******************************************
 %chk=CrH2O_6_C02S52_b3lyp_D2_zout.chk
 SetLPE:  input flags="-opt 'Tsnet.Node.lindarsharg: ssh' "
 SetLPE:    new flags="-opt 'Tsnet.Node.lindarsharg: ssh'  -nodelist 'node0406-ib'"
 Will use up to    1 processors via Linda.
 ----------------------------------------------------------------------
 #p b3lyp/6-311G(d,p) opt scf=(conver=8) gfinput POP(full,Orbitals=30) 
 freq
 ----------------------------------------------------------------------
 1/14=-1,18=20,19=15,26=3,38=1/1,3;
 2/9=110,12=2,17=6,18=5,40=1/2;
 3/5=4,6=6,7=101,11=2,16=1,24=10,25=1,30=1,71=1,74=-5/1,2,3;
 4//1;
 5/5=2,6=8,38=5/2;
 6/7=3,28=1,87=30/1;
 7//1,2,3,16;
 1/14=-1,18=20,19=15,26=3/3(2);
 2/9=110/2;
 99//99;
 2/9=110/2;
 3/5=4,6=6,7=101,11=2,16=1,25=1,30=1,71=1,74=-5/1,2,3;
 4/5=5,16=3,69=1/1;
 5/5=2,6=8,38=5/2;
 7//1,2,3,16;
 1/14=-1,18=20,19=15,26=3/3(-5);
 2/9=110/2;
 6/7=3,19=2,28=1,87=30/1;
 99/9=1/99;
 Leave Link    1 at Sun Mar  4 22:08:45 2018, MaxMem=           0 cpu:         0.8
 (Enter /soft/sl6.3/x86_64/gaussian/g09_d01/g09/l101.exe)
 -------------------------------
 Comment Cu is d11, Cu(II) is d9
 -------------------------------
 Symbolic Z-matrix:
 Charge =  2 Multiplicity = 5
 Cr                    0.        0.        0. 
 O                     0.        2.00687   0. 
 O                     0.       -2.00687   0. 
 O                     0.        0.        2.01018 
 O                     0.        0.       -2.01018 
 O                    -2.24742   0.        0. 
 O                     2.24742   0.        0. 
 H                     0.00228   2.56998   0.78458 
 H                    -0.00228   2.56998  -0.78458 
 H                     0.7875   -0.00101   2.56982 
 H                    -0.7875    0.00101   2.56982 
 H                    -0.7875   -0.00101  -2.56982 
 H                     0.7875    0.00101  -2.56982 
 H                    -2.83063   0.76961   0.00041 
 H                    -2.83063  -0.76961  -0.00041 
 H                     2.83063  -0.76961   0.00041 
 H                     2.83063   0.76961  -0.00041 
 H                     0.00228  -2.56998  -0.78458 
 H                    -0.00228  -2.56998   0.78458 
 
 Add virtual bond connecting atoms O6         and Cr1        Dist= 4.25D+00.
 Add virtual bond connecting atoms O7         and Cr1        Dist= 4.25D+00.
 NAtoms=     19 NQM=       19 NQMF=       0 NMMI=      0 NMMIF=      0
                NMic=       0 NMicF=      0.
                    Isotopes and Nuclear Properties:
 (Nuclear quadrupole moments (NQMom) in fm**2, nuclear magnetic moments (NMagM)
  in nuclear magnetons)

  Atom         1           2           3           4           5           6           7           8           9          10
 IAtWgt=          52          16          16          16          16          16          16           1           1           1
 AtmWgt=  51.9405097  15.9949146  15.9949146  15.9949146  15.9949146  15.9949146  15.9949146   1.0078250   1.0078250   1.0078250
 NucSpn=           0           0           0           0           0           0           0           1           1           1
 AtZEff=   0.0000000   0.0000000   0.0000000   0.0000000   0.0000000   0.0000000   0.0000000   0.0000000   0.0000000   0.0000000
 NQMom=    0.0000000   0.0000000   0.0000000   0.0000000   0.0000000   0.0000000   0.0000000   0.0000000   0.0000000   0.0000000
 NMagM=    0.0000000   0.0000000   0.0000000   0.0000000   0.0000000   0.0000000   0.0000000   2.7928460   2.7928460   2.7928460
 AtZNuc=  24.0000000   8.0000000   8.0000000   8.0000000   8.0000000   8.0000000   8.0000000   1.0000000   1.0000000   1.0000000

  Atom        11          12          13          14          15          16          17          18          19
 IAtWgt=           1           1           1           1           1           1           1           1           1
 AtmWgt=   1.0078250   1.0078250   1.0078250   1.0078250   1.0078250   1.0078250   1.0078250   1.0078250   1.0078250
 NucSpn=           1           1           1           1           1           1           1           1           1
 AtZEff=   0.0000000   0.0000000   0.0000000   0.0000000   0.0000000   0.0000000   0.0000000   0.0000000   0.0000000
 NQMom=    0.0000000   0.0000000   0.0000000   0.0000000   0.0000000   0.0000000   0.0000000   0.0000000   0.0000000
 NMagM=    2.7928460   2.7928460   2.7928460   2.7928460   2.7928460   2.7928460   2.7928460   2.7928460   2.7928460
 AtZNuc=   1.0000000   1.0000000   1.0000000   1.0000000   1.0000000   1.0000000   1.0000000   1.0000000   1.0000000
 Leave Link  101 at Sun Mar  4 22:08:46 2018, MaxMem=   838860800 cpu:         3.7
 (Enter /soft/sl6.3/x86_64/gaussian/g09_d01/g09/l103.exe)

 GradGradGradGradGradGradGradGradGradGradGradGradGradGradGradGradGradGrad
 Berny optimization.
 Initialization pass.
                           ----------------------------
                           !    Initial Parameters    !
                           ! (Angstroms and Degrees)  !
 --------------------------                            --------------------------
 ! Name  Definition              Value          Derivative Info.                !
 --------------------------------------------------------------------------------
 ! R1    R(1,2)                  2.0069         estimate D2E/DX2                !
 ! R2    R(1,3)                  2.0069         estimate D2E/DX2                !
 ! R3    R(1,4)                  2.0102         estimate D2E/DX2                !
 ! R4    R(1,5)                  2.0102         estimate D2E/DX2                !
 ! R5    R(1,6)                  2.2474         estimate D2E/DX2                !
 ! R6    R(1,7)                  2.2474         estimate D2E/DX2                !
 ! R7    R(2,8)                  0.9657         estimate D2E/DX2                !
 ! R8    R(2,9)                  0.9657         estimate D2E/DX2                !
 ! R9    R(3,18)                 0.9657         estimate D2E/DX2                !
 ! R10   R(3,19)                 0.9657         estimate D2E/DX2                !
 ! R11   R(4,10)                 0.9661         estimate D2E/DX2                !
 ! R12   R(4,11)                 0.9661         estimate D2E/DX2                !
 ! R13   R(5,12)                 0.9661         estimate D2E/DX2                !
 ! R14   R(5,13)                 0.9661         estimate D2E/DX2                !
 ! R15   R(6,14)                 0.9656         estimate D2E/DX2                !
 ! R16   R(6,15)                 0.9656         estimate D2E/DX2                !
 ! R17   R(7,16)                 0.9656         estimate D2E/DX2                !
 ! R18   R(7,17)                 0.9656         estimate D2E/DX2                !
 ! A1    A(2,1,4)               90.0            estimate D2E/DX2                !
 ! A2    A(2,1,5)               90.0            estimate D2E/DX2                !
 ! A3    A(2,1,6)               90.0            estimate D2E/DX2                !
 ! A4    A(2,1,7)               90.0            estimate D2E/DX2                !
 ! A5    A(3,1,4)               90.0            estimate D2E/DX2                !
 ! A6    A(3,1,5)               90.0            estimate D2E/DX2                !
 ! A7    A(3,1,6)               90.0            estimate D2E/DX2                !
 ! A8    A(3,1,7)               90.0            estimate D2E/DX2                !
 ! A9    A(4,1,6)               90.0            estimate D2E/DX2                !
 ! A10   A(4,1,7)               90.0            estimate D2E/DX2                !
 ! A11   A(5,1,6)               90.0            estimate D2E/DX2                !
 ! A12   A(5,1,7)               90.0            estimate D2E/DX2                !
 ! A13   A(1,2,8)              125.6672         estimate D2E/DX2                !
 ! A14   A(1,2,9)              125.6672         estimate D2E/DX2                !
 ! A15   A(8,2,9)              108.6656         estimate D2E/DX2                !
 ! A16   A(1,3,18)             125.6672         estimate D2E/DX2                !
 ! A17   A(1,3,19)             125.6672         estimate D2E/DX2                !
 ! A18   A(18,3,19)            108.6656         estimate D2E/DX2                !
 ! A19   A(1,4,10)             125.3999         estimate D2E/DX2                !
 ! A20   A(1,4,11)             125.3999         estimate D2E/DX2                !
 ! A21   A(10,4,11)            109.2002         estimate D2E/DX2                !
 ! A22   A(1,5,12)             125.3999         estimate D2E/DX2                !
 ! A23   A(1,5,13)             125.3999         estimate D2E/DX2                !
 ! A24   A(12,5,13)            109.2002         estimate D2E/DX2                !
 ! A25   A(1,6,14)             127.1543         estimate D2E/DX2                !
 ! A26   A(1,6,15)             127.1543         estimate D2E/DX2                !
 ! A27   A(14,6,15)            105.6913         estimate D2E/DX2                !
 ! A28   A(1,7,16)             127.1543         estimate D2E/DX2                !
 ! A29   A(1,7,17)             127.1543         estimate D2E/DX2                !
 ! A30   A(16,7,17)            105.6913         estimate D2E/DX2                !
 ! A31   L(2,1,3,4,-1)         180.0            estimate D2E/DX2                !
 ! A32   L(4,1,5,2,-1)         180.0            estimate D2E/DX2                !
 ! A33   L(6,1,7,2,-1)         180.0            estimate D2E/DX2                !
 ! A34   L(2,1,3,4,-2)         180.0            estimate D2E/DX2                !
 ! A35   L(4,1,5,2,-2)         180.0            estimate D2E/DX2                !
 ! A36   L(6,1,7,2,-2)         180.0            estimate D2E/DX2                !
 ! D1    D(4,1,2,8)              0.1668         estimate D2E/DX2                !
 ! D2    D(4,1,2,9)           -179.8332         estimate D2E/DX2                !
 ! D3    D(5,1,2,8)           -179.8332         estimate D2E/DX2                !
 ! D4    D(5,1,2,9)              0.1668         estimate D2E/DX2                !
 ! D5    D(6,1,2,8)             90.1668         estimate D2E/DX2                !
 ! D6    D(6,1,2,9)            -89.8332         estimate D2E/DX2                !
 ! D7    D(7,1,2,8)            -89.8332         estimate D2E/DX2                !
 ! D8    D(7,1,2,9)             90.1668         estimate D2E/DX2                !
 ! D9    D(8,2,3,18)          -179.6664         estimate D2E/DX2                !
 ! D10   D(8,2,3,19)             0.3336         estimate D2E/DX2                !
 ! D11   D(9,2,3,18)             0.3336         estimate D2E/DX2                !
 ! D12   D(9,2,3,19)          -179.6664         estimate D2E/DX2                !
 ! D13   D(4,1,3,18)          -179.8332         estimate D2E/DX2                !
 ! D14   D(4,1,3,19)             0.1668         estimate D2E/DX2                !
 ! D15   D(5,1,3,18)             0.1668         estimate D2E/DX2                !
 ! D16   D(5,1,3,19)          -179.8332         estimate D2E/DX2                !
 ! D17   D(6,1,3,18)            90.1668         estimate D2E/DX2                !
 ! D18   D(6,1,3,19)           -89.8332         estimate D2E/DX2                !
 ! D19   D(7,1,3,18)           -89.8332         estimate D2E/DX2                !
 ! D20   D(7,1,3,19)            90.1668         estimate D2E/DX2                !
 ! D21   D(2,1,4,10)           -90.0736         estimate D2E/DX2                !
 ! D22   D(2,1,4,11)            89.9264         estimate D2E/DX2                !
 ! D23   D(3,1,4,10)            89.9264         estimate D2E/DX2                !
 ! D24   D(3,1,4,11)           -90.0736         estimate D2E/DX2                !
 ! D25   D(6,1,4,10)           179.9264         estimate D2E/DX2                !
 ! D26   D(6,1,4,11)            -0.0736         estimate D2E/DX2                !
 ! D27   D(7,1,4,10)            -0.0736         estimate D2E/DX2                !
 ! D28   D(7,1,4,11)           179.9264         estimate D2E/DX2                !
 ! D29   D(10,4,5,12)          179.8527         estimate D2E/DX2                !
 ! D30   D(10,4,5,13)           -0.1473         estimate D2E/DX2                !
 ! D31   D(11,4,5,12)           -0.1473         estimate D2E/DX2                !
 ! D32   D(11,4,5,13)          179.8527         estimate D2E/DX2                !
 ! D33   D(2,1,5,12)           -90.0736         estimate D2E/DX2                !
 ! D34   D(2,1,5,13)            89.9264         estimate D2E/DX2                !
 ! D35   D(3,1,5,12)            89.9264         estimate D2E/DX2                !
 ! D36   D(3,1,5,13)           -90.0736         estimate D2E/DX2                !
 ! D37   D(6,1,5,12)            -0.0736         estimate D2E/DX2                !
 ! D38   D(6,1,5,13)           179.9264         estimate D2E/DX2                !
 ! D39   D(7,1,5,12)           179.9264         estimate D2E/DX2                !
 ! D40   D(7,1,5,13)            -0.0736         estimate D2E/DX2                !
 ! D41   D(2,1,6,14)            -0.0304         estimate D2E/DX2                !
 ! D42   D(2,1,6,15)           179.9696         estimate D2E/DX2                !
 ! D43   D(3,1,6,14)           179.9696         estimate D2E/DX2                !
 ! D44   D(3,1,6,15)            -0.0304         estimate D2E/DX2                !
 ! D45   D(4,1,6,14)            89.9696         estimate D2E/DX2                !
 ! D46   D(4,1,6,15)           -90.0304         estimate D2E/DX2                !
 ! D47   D(5,1,6,14)           -90.0304         estimate D2E/DX2                !
 ! D48   D(5,1,6,15)            89.9696         estimate D2E/DX2                !
 ! D49   D(14,6,7,16)          179.9391         estimate D2E/DX2                !
 ! D50   D(14,6,7,17)           -0.0609         estimate D2E/DX2                !
 ! D51   D(15,6,7,16)           -0.0609         estimate D2E/DX2                !
 ! D52   D(15,6,7,17)          179.9391         estimate D2E/DX2                !
 ! D53   D(2,1,7,16)           179.9696         estimate D2E/DX2                !
 ! D54   D(2,1,7,17)            -0.0304         estimate D2E/DX2                !
 ! D55   D(3,1,7,16)            -0.0304         estimate D2E/DX2                !
 ! D56   D(3,1,7,17)           179.9696         estimate D2E/DX2                !
 ! D57   D(4,1,7,16)            89.9696         estimate D2E/DX2                !
 ! D58   D(4,1,7,17)           -90.0304         estimate D2E/DX2                !
 ! D59   D(5,1,7,16)           -90.0304         estimate D2E/DX2                !
 ! D60   D(5,1,7,17)            89.9696         estimate D2E/DX2                !
 --------------------------------------------------------------------------------
 Trust Radius=3.00D-01 FncErr=1.00D-07 GrdErr=1.00D-06
 Number of steps in this run=    114 maximum allowed number of steps=    114.
 GradGradGradGradGradGradGradGradGradGradGradGradGradGradGradGradGradGrad

 Leave Link  103 at Sun Mar  4 22:08:46 2018, MaxMem=   838860800 cpu:         0.2
 (Enter /soft/sl6.3/x86_64/gaussian/g09_d01/g09/l202.exe)
                          Input orientation:                          
 ---------------------------------------------------------------------
 Center     Atomic      Atomic             Coordinates (Angstroms)
 Number     Number       Type             X           Y           Z
 ---------------------------------------------------------------------
      1         24           0        0.000000    0.000000    0.000000
      2          8           0        0.000000    2.006874    0.000000
      3          8           0        0.000000   -2.006874    0.000000
      4          8           0        0.000000    0.000000    2.010176
      5          8           0        0.000000    0.000000   -2.010176
      6          8           0       -2.247424    0.000000    0.000000
      7          8           0        2.247424    0.000000    0.000000
      8          1           0        0.002284    2.569976    0.784583
      9          1           0       -0.002284    2.569976   -0.784583
     10          1           0        0.787499   -0.001012    2.569821
     11          1           0       -0.787499    0.001012    2.569821
     12          1           0       -0.787499   -0.001012   -2.569821
     13          1           0        0.787499    0.001012   -2.569821
     14          1           0       -2.830627    0.769614    0.000409
     15          1           0       -2.830627   -0.769614   -0.000409
     16          1           0        2.830627   -0.769614    0.000409
     17          1           0        2.830627    0.769614   -0.000409
     18          1           0        0.002284   -2.569976   -0.784583
     19          1           0       -0.002284   -2.569976    0.784583
 ---------------------------------------------------------------------
                    Distance matrix (angstroms):
                    1          2          3          4          5
     1  Cr   0.000000
     2  O    2.006874   0.000000
     3  O    2.006874   4.013748   0.000000
     4  O    2.010176   2.840484   2.840484   0.000000
     5  O    2.010176   2.840484   2.840484   4.020352   0.000000
     6  O    2.247424   3.013048   3.013048   3.015248   3.015248
     7  O    2.247424   3.013048   3.013048   3.015248   3.015248
     8  H    2.687071   0.965743   4.643612   2.847255   3.796770
     9  H    2.687071   0.965743   4.643612   3.796770   2.847255
    10  H    2.687775   3.354958   3.353747   0.966105   4.647206
    11  H    2.687775   3.353747   3.354958   0.966105   4.647206
    12  H    2.687775   3.354958   3.353747   4.647206   0.966105
    13  H    2.687775   3.353747   3.354958   4.647206   0.966105
    14  H    2.933386   3.089217   3.965014   3.555829   3.556291
    15  H    2.933386   3.965014   3.089217   3.556291   3.555829
    16  H    2.933386   3.965014   3.089217   3.555829   3.556291
    17  H    2.933386   3.089217   3.965014   3.556291   3.555829
    18  H    2.687071   4.643612   0.965743   3.796770   2.847255
    19  H    2.687071   4.643612   0.965743   2.847255   3.796770
                    6          7          8          9         10
     6  O    0.000000
     7  O    4.494848   0.000000
     8  H    3.504502   3.501571   0.000000
     9  H    3.501571   3.504502   1.569173   0.000000
    10  H    3.976775   2.955565   3.227014   4.299507   0.000000
    11  H    2.955565   3.976775   3.226516   4.297460   1.574999
    12  H    2.955565   3.976775   4.299507   3.227014   5.375550
    13  H    3.976775   2.955565   4.297460   3.226516   5.139642
    14  H    0.965625   5.136040   3.446972   3.443405   4.504062
    15  H    0.965625   5.136040   4.449096   4.446045   4.504183
    16  H    5.136040   0.965625   4.446045   4.449096   3.371498
    17  H    5.136040   0.965625   3.443405   3.446972   3.372583
    18  H    3.504502   3.501571   5.374141   5.139954   4.297460
    19  H    3.501571   3.504502   5.139954   5.374141   3.226516
                   11         12         13         14         15
    11  H    0.000000
    12  H    5.139642   0.000000
    13  H    5.375550   1.574999   0.000000
    14  H    3.371498   3.372583   4.504183   0.000000
    15  H    3.372583   3.371498   4.504062   1.539228   0.000000
    16  H    4.504062   4.504183   3.372583   5.866773   5.661254
    17  H    4.504183   4.504062   3.371498   5.661254   5.866773
    18  H    4.299507   3.226516   3.227014   4.449096   3.446972
    19  H    3.227014   4.297460   4.299507   4.446045   3.443405
                   16         17         18         19
    16  H    0.000000
    17  H    1.539228   0.000000
    18  H    3.443405   4.446045   0.000000
    19  H    3.446972   4.449096   1.569173   0.000000
 Stoichiometry    CrH12O6(2+,5)
 Framework group  D2[O(Cr),C2(O.O),C2'(O.O),C2"(O.O),X(H12)]
 Deg. of freedom    12
 Full point group                 D2      NOp   4
 Largest Abelian subgroup         D2      NOp   4
 Largest concise Abelian subgroup D2      NOp   4
                         Standard orientation:                         
 ---------------------------------------------------------------------
 Center     Atomic      Atomic             Coordinates (Angstroms)
 Number     Number       Type             X           Y           Z
 ---------------------------------------------------------------------
      1         24           0        0.000000    0.000000    0.000000
      2          8           0        0.000000    0.000000    2.006874
      3          8           0        0.000000    0.000000   -2.006874
      4          8           0        0.000000    2.010176    0.000000
      5          8           0        0.000000   -2.010176    0.000000
      6          8           0        2.247424    0.000000    0.000000
      7          8           0       -2.247424    0.000000    0.000000
      8          1           0       -0.002284    0.784583    2.569976
      9          1           0        0.002284   -0.784583    2.569976
     10          1           0       -0.787499    2.569821   -0.001012
     11          1           0        0.787499    2.569821    0.001012
     12          1           0        0.787499   -2.569821   -0.001012
     13          1           0       -0.787499   -2.569821    0.001012
     14          1           0        2.830627    0.000409    0.769614
     15          1           0        2.830627   -0.000409   -0.769614
     16          1           0       -2.830627    0.000409   -0.769614
     17          1           0       -2.830627   -0.000409    0.769614
     18          1           0       -0.002284   -0.784583   -2.569976
     19          1           0        0.002284    0.784583   -2.569976
 ---------------------------------------------------------------------
 Rotational constants (GHZ):      1.5981731      1.4266870      1.4246163
 Leave Link  202 at Sun Mar  4 22:08:46 2018, MaxMem=   838860800 cpu:         0.1
 (Enter /soft/sl6.3/x86_64/gaussian/g09_d01/g09/l301.exe)
 Standard basis: 6-311G(d,p) (5D, 7F)
 Ernie: Thresh=  0.10000D-02 Tol=  0.10000D-05 Strict=F.
 AO basis set in the form of general basis input (Overlap normalization):
      1 0
 S   6 1.00       0.000000000000
      0.2366580000D+06  0.5899542392D-03
      0.3536400000D+05  0.4544832657D-02
      0.8058310000D+04  0.2340151815D-01
      0.2294230000D+04  0.9360607261D-01
      0.7561180000D+03  0.2932291070D+00
      0.2770000000D+03  0.6729411355D+00
 S   1 1.00       0.000000000000
      0.1101790000D+03  0.1000000000D+01
 S   1 1.00       0.000000000000
      0.4637100000D+02  0.1000000000D+01
 S   1 1.00       0.000000000000
      0.1482150000D+02  0.1000000000D+01
 S   1 1.00       0.000000000000
      0.6132620000D+01  0.1000000000D+01
 S   1 1.00       0.000000000000
      0.1629590000D+01  0.1000000000D+01
 S   1 1.00       0.000000000000
      0.6411770000D+00  0.1000000000D+01
 S   1 1.00       0.000000000000
      0.9951100000D-01  0.1000000000D+01
 S   1 1.00       0.000000000000
      0.3758300000D-01  0.1000000000D+01
 P   5 1.00       0.000000000000
      0.1478770000D+04  0.3274109208D-02
      0.3514900000D+03  0.2636519520D-01
      0.1138260000D+03  0.1221041693D+00
      0.4315670000D+02  0.3555711320D+00
      0.1777750000D+02  0.6134359523D+00
 P   1 1.00       0.000000000000
      0.7661280000D+01  0.1000000000D+01
 P   1 1.00       0.000000000000
      0.3077650000D+01  0.1000000000D+01
 P   1 1.00       0.000000000000
      0.1266190000D+01  0.1000000000D+01
 P   1 1.00       0.000000000000
      0.4935340000D+00  0.1000000000D+01
 D   3 1.00       0.000000000000
      0.3402210000D+02  0.5369812984D-01
      0.9431610000D+01  0.2898038244D+00
      0.3159180000D+01  0.7818752178D+00
 D   1 1.00       0.000000000000
      0.1079950000D+01  0.1000000000D+01
 D   1 1.00       0.000000000000
      0.3465820000D+00  0.1000000000D+01
 F   1 1.00       0.000000000000
      0.8700000000D+00  0.1000000000D+01
 ****
      2 0
 S   6 1.00       0.000000000000
      0.8588500000D+04  0.1895150083D-02
      0.1297230000D+04  0.1438590063D-01
      0.2992960000D+03  0.7073200310D-01
      0.8737710000D+02  0.2400010105D+00
      0.2567890000D+02  0.5947970261D+00
      0.3740040000D+01  0.2808020123D+00
 SP   3 1.00       0.000000000000
      0.4211750000D+02  0.1138890124D+00  0.3651139738D-01
      0.9628370000D+01  0.9208111006D+00  0.2371529830D+00
      0.2853320000D+01 -0.3274470358D-02  0.8197019412D+00
 SP   1 1.00       0.000000000000
      0.9056610000D+00  0.1000000000D+01  0.1000000000D+01
 SP   1 1.00       0.000000000000
      0.2556110000D+00  0.1000000000D+01  0.1000000000D+01
 D   1 1.00       0.000000000000
      0.1292000000D+01  0.1000000000D+01
 ****
      3 0
 S   6 1.00       0.000000000000
      0.8588500000D+04  0.1895150083D-02
      0.1297230000D+04  0.1438590063D-01
      0.2992960000D+03  0.7073200310D-01
      0.8737710000D+02  0.2400010105D+00
      0.2567890000D+02  0.5947970261D+00
      0.3740040000D+01  0.2808020123D+00
 SP   3 1.00       0.000000000000
      0.4211750000D+02  0.1138890124D+00  0.3651139738D-01
      0.9628370000D+01  0.9208111006D+00  0.2371529830D+00
      0.2853320000D+01 -0.3274470358D-02  0.8197019412D+00
 SP   1 1.00       0.000000000000
      0.9056610000D+00  0.1000000000D+01  0.1000000000D+01
 SP   1 1.00       0.000000000000
      0.2556110000D+00  0.1000000000D+01  0.1000000000D+01
 D   1 1.00       0.000000000000
      0.1292000000D+01  0.1000000000D+01
 ****
      4 0
 S   6 1.00       0.000000000000
      0.8588500000D+04  0.1895150083D-02
      0.1297230000D+04  0.1438590063D-01
      0.2992960000D+03  0.7073200310D-01
      0.8737710000D+02  0.2400010105D+00
      0.2567890000D+02  0.5947970261D+00
      0.3740040000D+01  0.2808020123D+00
 SP   3 1.00       0.000000000000
      0.4211750000D+02  0.1138890124D+00  0.3651139738D-01
      0.9628370000D+01  0.9208111006D+00  0.2371529830D+00
      0.2853320000D+01 -0.3274470358D-02  0.8197019412D+00
 SP   1 1.00       0.000000000000
      0.9056610000D+00  0.1000000000D+01  0.1000000000D+01
 SP   1 1.00       0.000000000000
      0.2556110000D+00  0.1000000000D+01  0.1000000000D+01
 D   1 1.00       0.000000000000
      0.1292000000D+01  0.1000000000D+01
 ****
      5 0
 S   6 1.00       0.000000000000
      0.8588500000D+04  0.1895150083D-02
      0.1297230000D+04  0.1438590063D-01
      0.2992960000D+03  0.7073200310D-01
      0.8737710000D+02  0.2400010105D+00
      0.2567890000D+02  0.5947970261D+00
      0.3740040000D+01  0.2808020123D+00
 SP   3 1.00       0.000000000000
      0.4211750000D+02  0.1138890124D+00  0.3651139738D-01
      0.9628370000D+01  0.9208111006D+00  0.2371529830D+00
      0.2853320000D+01 -0.3274470358D-02  0.8197019412D+00
 SP   1 1.00       0.000000000000
      0.9056610000D+00  0.1000000000D+01  0.1000000000D+01
 SP   1 1.00       0.000000000000
      0.2556110000D+00  0.1000000000D+01  0.1000000000D+01
 D   1 1.00       0.000000000000
      0.1292000000D+01  0.1000000000D+01
 ****
      6 0
 S   6 1.00       0.000000000000
      0.8588500000D+04  0.1895150083D-02
      0.1297230000D+04  0.1438590063D-01
      0.2992960000D+03  0.7073200310D-01
      0.8737710000D+02  0.2400010105D+00
      0.2567890000D+02  0.5947970261D+00
      0.3740040000D+01  0.2808020123D+00
 SP   3 1.00       0.000000000000
      0.4211750000D+02  0.1138890124D+00  0.3651139738D-01
      0.9628370000D+01  0.9208111006D+00  0.2371529830D+00
      0.2853320000D+01 -0.3274470358D-02  0.8197019412D+00
 SP   1 1.00       0.000000000000
      0.9056610000D+00  0.1000000000D+01  0.1000000000D+01
 SP   1 1.00       0.000000000000
      0.2556110000D+00  0.1000000000D+01  0.1000000000D+01
 D   1 1.00       0.000000000000
      0.1292000000D+01  0.1000000000D+01
 ****
      7 0
 S   6 1.00       0.000000000000
      0.8588500000D+04  0.1895150083D-02
      0.1297230000D+04  0.1438590063D-01
      0.2992960000D+03  0.7073200310D-01
      0.8737710000D+02  0.2400010105D+00
      0.2567890000D+02  0.5947970261D+00
      0.3740040000D+01  0.2808020123D+00
 SP   3 1.00       0.000000000000
      0.4211750000D+02  0.1138890124D+00  0.3651139738D-01
      0.9628370000D+01  0.9208111006D+00  0.2371529830D+00
      0.2853320000D+01 -0.3274470358D-02  0.8197019412D+00
 SP   1 1.00       0.000000000000
      0.9056610000D+00  0.1000000000D+01  0.1000000000D+01
 SP   1 1.00       0.000000000000
      0.2556110000D+00  0.1000000000D+01  0.1000000000D+01
 D   1 1.00       0.000000000000
      0.1292000000D+01  0.1000000000D+01
 ****
      8 0
 S   3 1.00       0.000000000000
      0.3386500000D+02  0.2549381454D-01
      0.5094790000D+01  0.1903731086D+00
      0.1158790000D+01  0.8521614860D+00
 S   1 1.00       0.000000000000
      0.3258400000D+00  0.1000000000D+01
 S   1 1.00       0.000000000000
      0.1027410000D+00  0.1000000000D+01
 P   1 1.00       0.000000000000
      0.7500000000D+00  0.1000000000D+01
 ****
      9 0
 S   3 1.00       0.000000000000
      0.3386500000D+02  0.2549381454D-01
      0.5094790000D+01  0.1903731086D+00
      0.1158790000D+01  0.8521614860D+00
 S   1 1.00       0.000000000000
      0.3258400000D+00  0.1000000000D+01
 S   1 1.00       0.000000000000
      0.1027410000D+00  0.1000000000D+01
 P   1 1.00       0.000000000000
      0.7500000000D+00  0.1000000000D+01
 ****
     10 0
 S   3 1.00       0.000000000000
      0.3386500000D+02  0.2549381454D-01
      0.5094790000D+01  0.1903731086D+00
      0.1158790000D+01  0.8521614860D+00
 S   1 1.00       0.000000000000
      0.3258400000D+00  0.1000000000D+01
 S   1 1.00       0.000000000000
      0.1027410000D+00  0.1000000000D+01
 P   1 1.00       0.000000000000
      0.7500000000D+00  0.1000000000D+01
 ****
     11 0
 S   3 1.00       0.000000000000
      0.3386500000D+02  0.2549381454D-01
      0.5094790000D+01  0.1903731086D+00
      0.1158790000D+01  0.8521614860D+00
 S   1 1.00       0.000000000000
      0.3258400000D+00  0.1000000000D+01
 S   1 1.00       0.000000000000
      0.1027410000D+00  0.1000000000D+01
 P   1 1.00       0.000000000000
      0.7500000000D+00  0.1000000000D+01
 ****
     12 0
 S   3 1.00       0.000000000000
      0.3386500000D+02  0.2549381454D-01
      0.5094790000D+01  0.1903731086D+00
      0.1158790000D+01  0.8521614860D+00
 S   1 1.00       0.000000000000
      0.3258400000D+00  0.1000000000D+01
 S   1 1.00       0.000000000000
      0.1027410000D+00  0.1000000000D+01
 P   1 1.00       0.000000000000
      0.7500000000D+00  0.1000000000D+01
 ****
     13 0
 S   3 1.00       0.000000000000
      0.3386500000D+02  0.2549381454D-01
      0.5094790000D+01  0.1903731086D+00
      0.1158790000D+01  0.8521614860D+00
 S   1 1.00       0.000000000000
      0.3258400000D+00  0.1000000000D+01
 S   1 1.00       0.000000000000
      0.1027410000D+00  0.1000000000D+01
 P   1 1.00       0.000000000000
      0.7500000000D+00  0.1000000000D+01
 ****
     14 0
 S   3 1.00       0.000000000000
      0.3386500000D+02  0.2549381454D-01
      0.5094790000D+01  0.1903731086D+00
      0.1158790000D+01  0.8521614860D+00
 S   1 1.00       0.000000000000
      0.3258400000D+00  0.1000000000D+01
 S   1 1.00       0.000000000000
      0.1027410000D+00  0.1000000000D+01
 P   1 1.00       0.000000000000
      0.7500000000D+00  0.1000000000D+01
 ****
     15 0
 S   3 1.00       0.000000000000
      0.3386500000D+02  0.2549381454D-01
      0.5094790000D+01  0.1903731086D+00
      0.1158790000D+01  0.8521614860D+00
 S   1 1.00       0.000000000000
      0.3258400000D+00  0.1000000000D+01
 S   1 1.00       0.000000000000
      0.1027410000D+00  0.1000000000D+01
 P   1 1.00       0.000000000000
      0.7500000000D+00  0.1000000000D+01
 ****
     16 0
 S   3 1.00       0.000000000000
      0.3386500000D+02  0.2549381454D-01
      0.5094790000D+01  0.1903731086D+00
      0.1158790000D+01  0.8521614860D+00
 S   1 1.00       0.000000000000
      0.3258400000D+00  0.1000000000D+01
 S   1 1.00       0.000000000000
      0.1027410000D+00  0.1000000000D+01
 P   1 1.00       0.000000000000
      0.7500000000D+00  0.1000000000D+01
 ****
     17 0
 S   3 1.00       0.000000000000
      0.3386500000D+02  0.2549381454D-01
      0.5094790000D+01  0.1903731086D+00
      0.1158790000D+01  0.8521614860D+00
 S   1 1.00       0.000000000000
      0.3258400000D+00  0.1000000000D+01
 S   1 1.00       0.000000000000
      0.1027410000D+00  0.1000000000D+01
 P   1 1.00       0.000000000000
      0.7500000000D+00  0.1000000000D+01
 ****
     18 0
 S   3 1.00       0.000000000000
      0.3386500000D+02  0.2549381454D-01
      0.5094790000D+01  0.1903731086D+00
      0.1158790000D+01  0.8521614860D+00
 S   1 1.00       0.000000000000
      0.3258400000D+00  0.1000000000D+01
 S   1 1.00       0.000000000000
      0.1027410000D+00  0.1000000000D+01
 P   1 1.00       0.000000000000
      0.7500000000D+00  0.1000000000D+01
 ****
     19 0
 S   3 1.00       0.000000000000
      0.3386500000D+02  0.2549381454D-01
      0.5094790000D+01  0.1903731086D+00
      0.1158790000D+01  0.8521614860D+00
 S   1 1.00       0.000000000000
      0.3258400000D+00  0.1000000000D+01
 S   1 1.00       0.000000000000
      0.1027410000D+00  0.1000000000D+01
 P   1 1.00       0.000000000000
      0.7500000000D+00  0.1000000000D+01
 ****

 There are    70 symmetry adapted cartesian basis functions of A   symmetry.
 There are    56 symmetry adapted cartesian basis functions of B1  symmetry.
 There are    56 symmetry adapted cartesian basis functions of B2  symmetry.
 There are    56 symmetry adapted cartesian basis functions of B3  symmetry.
 There are    64 symmetry adapted basis functions of A   symmetry.
 There are    54 symmetry adapted basis functions of B1  symmetry.
 There are    54 symmetry adapted basis functions of B2  symmetry.
 There are    54 symmetry adapted basis functions of B3  symmetry.
   226 basis functions,   369 primitive gaussians,   238 cartesian basis functions
    43 alpha electrons       39 beta electrons
       nuclear repulsion energy       642.3623015783 Hartrees.
 IExCor=  402 DFT=T Ex+Corr=B3LYP ExCW=0 ScaHFX=  0.200000
 ScaDFX=  0.800000  0.720000  1.000000  0.810000 ScalE2=  1.000000  1.000000
 IRadAn=      0 IRanWt=     -1 IRanGd=            0 ICorTp=0 IEmpDi=  4
 NAtoms=   19 NActive=   19 NUniq=    7 SFac= 4.00D+00 NAtFMM=   60 NAOKFM=F Big=F
 Integral buffers will be    131072 words long.
 Raffenetti 2 integral format.
 Two-electron integral symmetry is turned on.
 Leave Link  301 at Sun Mar  4 22:08:46 2018, MaxMem=   838860800 cpu:         0.9
 (Enter /soft/sl6.3/x86_64/gaussian/g09_d01/g09/l302.exe)
 NPDir=0 NMtPBC=     1 NCelOv=     1 NCel=       1 NClECP=     1 NCelD=      1
         NCelK=      1 NCelE2=     1 NClLst=     1 CellRange=     0.0.
 One-electron integrals computed using PRISM.
 One-electron integral symmetry used in STVInt
 NBasis=   226 RedAO= T EigKep=  9.75D-03  NBF=    64    54    54    54
 NBsUse=   226 1.00D-06 EigRej= -1.00D+00 NBFU=    64    54    54    54
 Precomputing XC quadrature grid using
 IXCGrd= 4 IRadAn=           0 IRanWt=          -1 IRanGd=           0 AccXCQ= 0.00D+00.
 Generated NRdTot=       0 NPtTot=           0 NUsed=           0 NTot=          32
 NSgBfM=   236   236   236   236   236 MxSgAt=    19 MxSgA2=    19.
 Leave Link  302 at Sun Mar  4 22:08:47 2018, MaxMem=   838860800 cpu:         3.3
 (Enter /soft/sl6.3/x86_64/gaussian/g09_d01/g09/l303.exe)
 DipDrv:  MaxL=1.
 Leave Link  303 at Sun Mar  4 22:08:47 2018, MaxMem=   838860800 cpu:         0.6
 (Enter /soft/sl6.3/x86_64/gaussian/g09_d01/g09/l401.exe)
 ExpMin= 3.76D-02 ExpMax= 2.37D+05 ExpMxC= 8.06D+03 IAcc=3 IRadAn=         5 AccDes= 0.00D+00
 Harris functional with IExCor=  402 and IRadAn=       5 diagonalized for initial guess.
 HarFok:  IExCor=  402 AccDes= 0.00D+00 IRadAn=         5 IDoV= 1 UseB2=F ITyADJ=14
 ICtDFT=  3500011 ScaDFX=  1.000000  1.000000  1.000000  1.000000
 FoFCou: FMM=F IPFlag=           0 FMFlag=      100000 FMFlg1=           0
         NFxFlg=           0 DoJE=T BraDBF=F KetDBF=T FulRan=T
         wScrn=  0.000000 ICntrl=     500 IOpCl=  0 I1Cent=   200000004 NGrid=           0
         NMat0=    1 NMatS0=      1 NMatT0=    0 NMatD0=    1 NMtDS0=    0 NMtDT0=    0
 Petite list used in FoFCou.
 Harris En= -1503.05132614551    
 JPrj=0 DoOrth=F DoCkMO=F.
 Initial guess orbital symmetries:
 Alpha Orbitals:
       Occupied  (A) (A) (B1) (B2) (B3) (A) (B1) (A) (B2) (A) (B3)
                 (A) (B1) (B2) (B3) (A) (B1) (A) (B2) (A) (B3)
                 (B3) (B1) (B3) (B2) (B2) (B1) (A) (A) (B1) (B2)
                 (A) (B3) (B2) (B3) (B3) (B1) (B1) (B2) (A) (B1)
                 (B3) (B2)
       Virtual   (B2) (B1) (B3) (A) (A) (A) (B1) (B3) (A) (B2)
                 (B3) (B2) (B1) (A) (A) (B3) (B1) (B2) (B2) (B1)
                 (B3) (A) (A) (A) (B3) (B1) (B2) (B3) (B1) (B2)
                 (B2) (B3) (B1) (B2) (B1) (B3) (A) (A) (B1) (B2)
                 (B3) (B3) (B2) (B1) (A) (B1) (B3) (B2) (A) (A)
                 (B3) (B2) (B1) (A) (B2) (B1) (A) (A) (B2) (B3)
                 (A) (B3) (B1) (A) (A) (B2) (B3) (B1) (B1) (B3)
                 (B3) (B2) (B2) (B1) (B3) (B2) (B1) (B3) (A) (B2)
                 (B1) (B1) (A) (B2) (B3) (A) (B2) (B1) (B3) (B3)
                 (B1) (B2) (A) (A) (A) (A) (B1) (B3) (B2) (A) (B3)
                 (A) (B2) (B1) (A) (B2) (B1) (B3) (B2) (B3) (B1)
                 (B1) (B2) (B3) (A) (B1) (B3) (B2) (B3) (B2) (B1)
                 (A) (B1) (A) (B2) (A) (B3) (A) (B3) (A) (B2) (B1)
                 (A) (A) (A) (B3) (B1) (B2) (A) (B1) (B3) (B3)
                 (B2) (B2) (B1) (B3) (B1) (B2) (B2) (B1) (B3) (B2)
                 (A) (B1) (A) (B3) (B1) (B2) (B3) (A) (A) (B2)
                 (B1) (B3) (B2) (B1) (B3) (A) (B3) (B1) (B2) (A)
                 (B3) (B1) (B2) (B1) (B2) (B3) (A) (A) (A) (A)
                 (A)
 Beta  Orbitals:
       Occupied  (A) (A) (B1) (B2) (B3) (A) (B1) (A) (B2) (A) (B3)
                 (A) (B1) (B2) (B3) (A) (B1) (A) (B2) (A) (B3)
                 (B3) (B1) (B3) (B2) (B2) (B1) (A) (A) (B1) (B2)
                 (A) (B3) (B2) (B3) (B3) (B1) (B1) (B2)
       Virtual   (A) (B1) (B3) (B2) (B2) (B1) (B3) (A) (A) (A)
                 (B1) (B3) (A) (B2) (B3) (B2) (B1) (A) (A) (B3)
                 (B1) (B2) (B2) (B1) (B3) (A) (A) (A) (B3) (B1)
                 (B2) (B3) (B1) (B2) (B2) (B3) (B1) (B2) (B1) (B3)
                 (A) (A) (B1) (B2) (B3) (B3) (B2) (B1) (A) (B1)
                 (B3) (B2) (A) (A) (B3) (B2) (B1) (A) (B2) (B1)
                 (A) (A) (B2) (B3) (A) (B3) (B1) (A) (A) (B2) (B3)
                 (B1) (B1) (B3) (B3) (B2) (B2) (B1) (B3) (B2) (B1)
                 (B3) (A) (B2) (B1) (B1) (A) (B2) (B3) (A) (B2)
                 (B1) (B3) (B3) (B1) (B2) (A) (A) (A) (A) (B1)
                 (B3) (B2) (A) (B3) (A) (B2) (B1) (A) (B2) (B1)
                 (B3) (B2) (B3) (B1) (B1) (B2) (B3) (A) (B1) (B3)
                 (B2) (B3) (B2) (B1) (A) (B1) (A) (B2) (A) (B3)
                 (A) (B3) (A) (B2) (B1) (A) (A) (A) (B3) (B1) (B2)
                 (A) (B1) (B3) (B3) (B2) (B2) (B1) (B3) (B1) (B2)
                 (B2) (B1) (B3) (B2) (A) (B1) (A) (B3) (B1) (B2)
                 (B3) (A) (A) (B2) (B1) (B3) (B2) (B1) (B3) (A)
                 (B3) (B1) (B2) (A) (B3) (B1) (B2) (B1) (B2) (B3)
                 (A) (A) (A) (A) (A)
 The electronic state of the initial guess is 5-A.
 Initial guess <Sx>= 0.0000 <Sy>= 0.0000 <Sz>= 2.0000 <S**2>= 6.0000 S= 2.0000
 Leave Link  401 at Sun Mar  4 22:08:48 2018, MaxMem=   838860800 cpu:         7.2
 (Enter /soft/sl6.3/x86_64/gaussian/g09_d01/g09/l502.exe)
 UHF open shell SCF:
 Using DIIS extrapolation, IDIIS=  1040.
 Integral symmetry usage will be decided dynamically.
 Keep R1 and R2 ints in memory in symmetry-blocked form, NReq=411518374.
 IVT=      193152 IEndB=      193152 NGot=   838860800 MDV=   674072865
 LenX=   674072865 LenY=   674015780
 Requested convergence on RMS density matrix=1.00D-08 within 128 cycles.
 Requested convergence on MAX density matrix=1.00D-06.
 Requested convergence on             energy=1.00D-06.
 No special actions if energy rises.
 FoFCou: FMM=F IPFlag=           0 FMFlag=           0 FMFlg1=           0
         NFxFlg=           0 DoJE=F BraDBF=F KetDBF=F FulRan=T
         wScrn=  0.000000 ICntrl=     600 IOpCl=  0 I1Cent=           0 NGrid=           0
         NMat0=    1 NMatS0=  25651 NMatT0=    0 NMatD0=    1 NMtDS0=    0 NMtDT0=    0
 Petite list used in FoFCou.

 Cycle   1  Pass 1  IDiag  1:
 E= -1501.66503236292    
 DIIS: error= 1.77D-01 at cycle   1 NSaved=   1.
 NSaved= 1 IEnMin= 1 EnMin= -1501.66503236292     IErMin= 1 ErrMin= 1.77D-01
 ErrMax= 1.77D-01  0.00D+00 EMaxC= 1.00D-01 BMatC= 6.81D+00 BMatP= 6.81D+00
 IDIUse=3 WtCom= 0.00D+00 WtEn= 1.00D+00
 Coeff-Com:  0.100D+01
 Coeff-En:   0.100D+01
 Coeff:      0.100D+01
 Gap=    -0.260 Goal=   None    Shift=    0.000
 Gap=    -0.375 Goal=   None    Shift=    0.000
 GapD=   -0.375 DampG=0.250 DampE=0.125 DampFc=0.1250 IDamp=-1.
 Damping current iteration by 1.25D-01
 RMSDP=1.02D-02 MaxDP=6.62D-01              OVMax= 9.81D-01

 Cycle   2  Pass 1  IDiag  1:
 E= -1501.95638461431     Delta-E=       -0.291352251387 Rises=F Damp=T
 DIIS: error= 4.81D-02 at cycle   2 NSaved=   2.
 NSaved= 2 IEnMin= 2 EnMin= -1501.95638461431     IErMin= 2 ErrMin= 4.81D-02
 ErrMax= 4.81D-02  0.00D+00 EMaxC= 1.00D-01 BMatC= 1.79D+00 BMatP= 6.81D+00
 IDIUse=3 WtCom= 5.19D-01 WtEn= 4.81D-01
 Coeff-Com: -0.579D+00 0.158D+01
 Coeff-En:   0.111D+00 0.889D+00
 Coeff:     -0.247D+00 0.125D+01
 Gap=    -0.077 Goal=   None    Shift=    0.000
 Gap=     0.023 Goal=   None    Shift=    0.000
 RMSDP=4.33D-03 MaxDP=2.82D-01 DE=-2.91D-01 OVMax= 8.21D-01

 Cycle   3  Pass 1  IDiag  1:
 E= -1502.47571893951     Delta-E=       -0.519334325204 Rises=F Damp=F
 DIIS: error= 6.06D-02 at cycle   3 NSaved=   3.
 NSaved= 3 IEnMin= 3 EnMin= -1502.47571893951     IErMin= 2 ErrMin= 4.81D-02
 ErrMax= 6.06D-02  0.00D+00 EMaxC= 1.00D-01 BMatC= 1.46D+00 BMatP= 1.79D+00
 IDIUse=3 WtCom= 3.94D-01 WtEn= 6.06D-01
 Coeff-Com: -0.279D+00 0.829D+00 0.450D+00
 Coeff-En:   0.872D-01 0.000D+00 0.913D+00
 Coeff:     -0.571D-01 0.327D+00 0.730D+00
 Gap=     0.060 Goal=   None    Shift=    0.000
 Gap=     0.292 Goal=   None    Shift=    0.000
 RMSDP=4.06D-03 MaxDP=3.17D-01 DE=-5.19D-01 OVMax= 6.06D-01

 Cycle   4  Pass 1  IDiag  1:
 E= -1502.58387197725     Delta-E=       -0.108153037740 Rises=F Damp=F
 DIIS: error= 5.84D-02 at cycle   4 NSaved=   4.
 NSaved= 4 IEnMin= 4 EnMin= -1502.58387197725     IErMin= 2 ErrMin= 4.81D-02
 ErrMax= 5.84D-02  0.00D+00 EMaxC= 1.00D-01 BMatC= 1.20D+00 BMatP= 1.46D+00
 IDIUse=3 WtCom= 4.16D-01 WtEn= 5.84D-01
 Coeff-Com:  0.596D-01 0.113D-01 0.463D+00 0.466D+00
 Coeff-En:   0.000D+00 0.000D+00 0.393D+00 0.607D+00
 Coeff:      0.248D-01 0.471D-02 0.422D+00 0.548D+00
 Gap=     0.121 Goal=   None    Shift=    0.000
 Gap=     0.351 Goal=   None    Shift=    0.000
 RMSDP=1.31D-03 MaxDP=3.98D-02 DE=-1.08D-01 OVMax= 8.17D-02

 Cycle   5  Pass 1  IDiag  1:
 E= -1502.76523070368     Delta-E=       -0.181358726423 Rises=F Damp=F
 DIIS: error= 5.00D-03 at cycle   5 NSaved=   5.
 NSaved= 5 IEnMin= 5 EnMin= -1502.76523070368     IErMin= 5 ErrMin= 5.00D-03
 ErrMax= 5.00D-03  0.00D+00 EMaxC= 1.00D-01 BMatC= 7.70D-03 BMatP= 1.20D+00
 IDIUse=3 WtCom= 9.50D-01 WtEn= 5.00D-02
 Coeff-Com:  0.116D-01-0.227D-01 0.506D-01 0.106D+00 0.855D+00
 Coeff-En:   0.000D+00 0.000D+00 0.000D+00 0.000D+00 0.100D+01
 Coeff:      0.110D-01-0.216D-01 0.481D-01 0.101D+00 0.862D+00
 Gap=     0.140 Goal=   None    Shift=    0.000
 Gap=     0.325 Goal=   None    Shift=    0.000
 RMSDP=3.15D-04 MaxDP=2.05D-02 DE=-1.81D-01 OVMax= 5.82D-02

 Cycle   6  Pass 1  IDiag  1:
 E= -1502.76678175598     Delta-E=       -0.001551052304 Rises=F Damp=F
 DIIS: error= 2.22D-03 at cycle   6 NSaved=   6.
 NSaved= 6 IEnMin= 6 EnMin= -1502.76678175598     IErMin= 6 ErrMin= 2.22D-03
 ErrMax= 2.22D-03  0.00D+00 EMaxC= 1.00D-01 BMatC= 7.01D-04 BMatP= 7.70D-03
 IDIUse=3 WtCom= 9.78D-01 WtEn= 2.22D-02
 Coeff-Com:  0.436D-02-0.457D-02-0.162D-01-0.197D-01 0.133D+00 0.903D+00
 Coeff-En:   0.000D+00 0.000D+00 0.000D+00 0.000D+00 0.000D+00 0.100D+01
 Coeff:      0.426D-02-0.447D-02-0.158D-01-0.193D-01 0.130D+00 0.906D+00
 Gap=     0.145 Goal=   None    Shift=    0.000
 Gap=     0.326 Goal=   None    Shift=    0.000
 RMSDP=1.06D-04 MaxDP=7.26D-03 DE=-1.55D-03 OVMax= 2.00D-02

 Cycle   7  Pass 1  IDiag  1:
 E= -1502.76692439336     Delta-E=       -0.000142637381 Rises=F Damp=F
 DIIS: error= 4.63D-04 at cycle   7 NSaved=   7.
 NSaved= 7 IEnMin= 7 EnMin= -1502.76692439336     IErMin= 7 ErrMin= 4.63D-04
 ErrMax= 4.63D-04  0.00D+00 EMaxC= 1.00D-01 BMatC= 8.85D-05 BMatP= 7.01D-04
 IDIUse=3 WtCom= 9.95D-01 WtEn= 4.63D-03
 Coeff-Com:  0.332D-02-0.343D-02-0.743D-02-0.106D-01 0.203D-01 0.343D+00
 Coeff-Com:  0.655D+00
 Coeff-En:   0.000D+00 0.000D+00 0.000D+00 0.000D+00 0.000D+00 0.000D+00
 Coeff-En:   0.100D+01
 Coeff:      0.330D-02-0.341D-02-0.740D-02-0.105D-01 0.202D-01 0.342D+00
 Coeff:      0.656D+00
 Gap=     0.146 Goal=   None    Shift=    0.000
 Gap=     0.327 Goal=   None    Shift=    0.000
 RMSDP=2.30D-05 MaxDP=1.15D-03 DE=-1.43D-04 OVMax= 4.02D-03

 Cycle   8  Pass 1  IDiag  1:
 E= -1502.76693929881     Delta-E=       -0.000014905452 Rises=F Damp=F
 DIIS: error= 3.35D-04 at cycle   8 NSaved=   8.
 NSaved= 8 IEnMin= 8 EnMin= -1502.76693929881     IErMin= 8 ErrMin= 3.35D-04
 ErrMax= 3.35D-04  0.00D+00 EMaxC= 1.00D-01 BMatC= 3.24D-05 BMatP= 8.85D-05
 IDIUse=3 WtCom= 9.97D-01 WtEn= 3.35D-03
 Coeff-Com:  0.234D-02-0.277D-02-0.192D-02-0.309D-02-0.705D-02 0.342D-01
 Coeff-Com:  0.361D+00 0.617D+00
 Coeff-En:   0.000D+00 0.000D+00 0.000D+00 0.000D+00 0.000D+00 0.000D+00
 Coeff-En:   0.000D+00 0.100D+01
 Coeff:      0.234D-02-0.276D-02-0.191D-02-0.308D-02-0.703D-02 0.340D-01
 Coeff:      0.360D+00 0.619D+00
 Gap=     0.145 Goal=   None    Shift=    0.000
 Gap=     0.326 Goal=   None    Shift=    0.000
 RMSDP=1.14D-05 MaxDP=5.52D-04 DE=-1.49D-05 OVMax= 2.09D-03

 Cycle   9  Pass 1  IDiag  1:
 E= -1502.76694503619     Delta-E=       -0.000005737378 Rises=F Damp=F
 DIIS: error= 2.05D-04 at cycle   9 NSaved=   9.
 NSaved= 9 IEnMin= 9 EnMin= -1502.76694503619     IErMin= 9 ErrMin= 2.05D-04
 ErrMax= 2.05D-04  0.00D+00 EMaxC= 1.00D-01 BMatC= 4.07D-06 BMatP= 3.24D-05
 IDIUse=3 WtCom= 9.98D-01 WtEn= 2.05D-03
 Coeff-Com:  0.925D-03-0.110D-02-0.214D-03-0.432D-03 0.183D-02-0.188D-01
 Coeff-Com: -0.300D-01 0.414D-01 0.101D+01
 Coeff-En:   0.000D+00 0.000D+00 0.000D+00 0.000D+00 0.000D+00 0.000D+00
 Coeff-En:   0.000D+00 0.000D+00 0.100D+01
 Coeff:      0.923D-03-0.110D-02-0.213D-03-0.431D-03 0.183D-02-0.188D-01
 Coeff:     -0.300D-01 0.413D-01 0.101D+01
 Gap=     0.145 Goal=   None    Shift=    0.000
 Gap=     0.327 Goal=   None    Shift=    0.000
 RMSDP=4.87D-06 MaxDP=1.74D-04 DE=-5.74D-06 OVMax= 1.07D-03

 Cycle  10  Pass 1  IDiag  1:
 E= -1502.76694581149     Delta-E=       -0.000000775296 Rises=F Damp=F
 DIIS: error= 5.57D-05 at cycle  10 NSaved=  10.
 NSaved=10 IEnMin=10 EnMin= -1502.76694581149     IErMin=10 ErrMin= 5.57D-05
 ErrMax= 5.57D-05  0.00D+00 EMaxC= 1.00D-01 BMatC= 3.56D-07 BMatP= 4.07D-06
 IDIUse=1 WtCom= 1.00D+00 WtEn= 0.00D+00
 Coeff-Com:  0.714D-04-0.610D-04 0.642D-04 0.186D-04 0.173D-02 0.425D-02
 Coeff-Com: -0.361D-01-0.870D-01-0.355D-01 0.115D+01
 Coeff:      0.714D-04-0.610D-04 0.642D-04 0.186D-04 0.173D-02 0.425D-02
 Coeff:     -0.361D-01-0.870D-01-0.355D-01 0.115D+01
 Gap=     0.145 Goal=   None    Shift=    0.000
 Gap=     0.327 Goal=   None    Shift=    0.000
 RMSDP=2.64D-06 MaxDP=1.34D-04 DE=-7.75D-07 OVMax= 7.45D-04

 Cycle  11  Pass 1  IDiag  1:
 E= -1502.76694598937     Delta-E=       -0.000000177879 Rises=F Damp=F
 DIIS: error= 2.40D-05 at cycle  11 NSaved=  11.
 NSaved=11 IEnMin=11 EnMin= -1502.76694598937     IErMin=11 ErrMin= 2.40D-05
 ErrMax= 2.40D-05  0.00D+00 EMaxC= 1.00D-01 BMatC= 3.59D-08 BMatP= 3.56D-07
 IDIUse=1 WtCom= 1.00D+00 WtEn= 0.00D+00
 Coeff-Com: -0.555D-05 0.353D-04 0.213D-04-0.226D-04 0.403D-03 0.342D-02
 Coeff-Com: -0.601D-02-0.264D-01-0.452D-01 0.291D+00 0.783D+00
 Coeff:     -0.555D-05 0.353D-04 0.213D-04-0.226D-04 0.403D-03 0.342D-02
 Coeff:     -0.601D-02-0.264D-01-0.452D-01 0.291D+00 0.783D+00
 Gap=     0.145 Goal=   None    Shift=    0.000
 Gap=     0.327 Goal=   None    Shift=    0.000
 RMSDP=1.25D-06 MaxDP=6.58D-05 DE=-1.78D-07 OVMax= 3.79D-04

 Cycle  12  Pass 1  IDiag  1:
 E= -1502.76694604313     Delta-E=       -0.000000053766 Rises=F Damp=F
 DIIS: error= 2.04D-05 at cycle  12 NSaved=  12.
 NSaved=12 IEnMin=12 EnMin= -1502.76694604313     IErMin=12 ErrMin= 2.04D-05
 ErrMax= 2.04D-05  0.00D+00 EMaxC= 1.00D-01 BMatC= 2.55D-08 BMatP= 3.59D-08
 IDIUse=1 WtCom= 1.00D+00 WtEn= 0.00D+00
 Coeff-Com: -0.213D-04 0.123D-04-0.176D-04-0.953D-05-0.608D-03-0.143D-02
 Coeff-Com:  0.137D-01 0.260D-01 0.114D-01-0.392D+00 0.404D+00 0.939D+00
 Coeff:     -0.213D-04 0.123D-04-0.176D-04-0.953D-05-0.608D-03-0.143D-02
 Coeff:      0.137D-01 0.260D-01 0.114D-01-0.392D+00 0.404D+00 0.939D+00
 Gap=     0.145 Goal=   None    Shift=    0.000
 Gap=     0.327 Goal=   None    Shift=    0.000
 RMSDP=1.74D-06 MaxDP=9.34D-05 DE=-5.38D-08 OVMax= 5.40D-04

 Cycle  13  Pass 1  IDiag  1:
 E= -1502.76694610666     Delta-E=       -0.000000063527 Rises=F Damp=F
 DIIS: error= 1.64D-05 at cycle  13 NSaved=  13.
 NSaved=13 IEnMin=13 EnMin= -1502.76694610666     IErMin=13 ErrMin= 1.64D-05
 ErrMax= 1.64D-05  0.00D+00 EMaxC= 1.00D-01 BMatC= 1.28D-08 BMatP= 2.55D-08
 IDIUse=1 WtCom= 1.00D+00 WtEn= 0.00D+00
 Coeff-Com: -0.299D-04 0.219D-04 0.466D-04 0.114D-03-0.173D-04-0.350D-02
 Coeff-Com: -0.525D-02-0.295D-02 0.211D-01 0.244D-01-0.140D+01-0.447D+00
 Coeff-Com:  0.281D+01
 Coeff:     -0.299D-04 0.219D-04 0.466D-04 0.114D-03-0.173D-04-0.350D-02
 Coeff:     -0.525D-02-0.295D-02 0.211D-01 0.244D-01-0.140D+01-0.447D+00
 Coeff:      0.281D+01
 Gap=     0.145 Goal=   None    Shift=    0.000
 Gap=     0.327 Goal=   None    Shift=    0.000
 RMSDP=5.03D-06 MaxDP=2.70D-04 DE=-6.35D-08 OVMax= 1.56D-03

 Cycle  14  Pass 1  IDiag  1:
 E= -1502.76694620489     Delta-E=       -0.000000098230 Rises=F Damp=F
 DIIS: error= 3.70D-06 at cycle  14 NSaved=  14.
 NSaved=14 IEnMin=14 EnMin= -1502.76694620489     IErMin=14 ErrMin= 3.70D-06
 ErrMax= 3.70D-06  0.00D+00 EMaxC= 1.00D-01 BMatC= 9.50D-10 BMatP= 1.28D-08
 IDIUse=1 WtCom= 1.00D+00 WtEn= 0.00D+00
 Coeff-Com: -0.408D-05 0.781D-05 0.789D-05 0.678D-05 0.689D-04 0.159D-03
 Coeff-Com: -0.228D-02-0.469D-02 0.127D-02 0.716D-01-0.134D+00-0.212D+00
 Coeff-Com:  0.952D-01 0.119D+01
 Coeff:     -0.408D-05 0.781D-05 0.789D-05 0.678D-05 0.689D-04 0.159D-03
 Coeff:     -0.228D-02-0.469D-02 0.127D-02 0.716D-01-0.134D+00-0.212D+00
 Coeff:      0.952D-01 0.119D+01
 Gap=     0.145 Goal=   None    Shift=    0.000
 Gap=     0.327 Goal=   None    Shift=    0.000
 RMSDP=1.39D-06 MaxDP=7.47D-05 DE=-9.82D-08 OVMax= 4.32D-04

 Cycle  15  Pass 1  IDiag  1:
 E= -1502.76694621031     Delta-E=       -0.000000005415 Rises=F Damp=F
 DIIS: error= 3.52D-07 at cycle  15 NSaved=  15.
 NSaved=15 IEnMin=15 EnMin= -1502.76694621031     IErMin=15 ErrMin= 3.52D-07
 ErrMax= 3.52D-07  0.00D+00 EMaxC= 1.00D-01 BMatC= 2.67D-11 BMatP= 9.50D-10
 IDIUse=1 WtCom= 1.00D+00 WtEn= 0.00D+00
 Coeff-Com:  0.983D-06-0.511D-06-0.231D-05-0.659D-05-0.800D-06 0.170D-03
 Coeff-Com:  0.165D-03-0.551D-04-0.256D-03 0.264D-03 0.846D-01 0.402D-02
 Coeff-Com: -0.152D+00 0.432D-01 0.102D+01
 Coeff:      0.983D-06-0.511D-06-0.231D-05-0.659D-05-0.800D-06 0.170D-03
 Coeff:      0.165D-03-0.551D-04-0.256D-03 0.264D-03 0.846D-01 0.402D-02
 Coeff:     -0.152D+00 0.432D-01 0.102D+01
 Gap=     0.145 Goal=   None    Shift=    0.000
 Gap=     0.327 Goal=   None    Shift=    0.000
 RMSDP=8.72D-08 MaxDP=4.59D-06 DE=-5.42D-09 OVMax= 2.66D-05

 Cycle  16  Pass 1  IDiag  1:
 E= -1502.76694621034     Delta-E=       -0.000000000032 Rises=F Damp=F
 DIIS: error= 8.24D-08 at cycle  16 NSaved=  16.
 NSaved=16 IEnMin=16 EnMin= -1502.76694621034     IErMin=16 ErrMin= 8.24D-08
 ErrMax= 8.24D-08  0.00D+00 EMaxC= 1.00D-01 BMatC= 1.20D-12 BMatP= 2.67D-11
 IDIUse=1 WtCom= 1.00D+00 WtEn= 0.00D+00
 Coeff-Com:  0.355D-06-0.728D-06-0.141D-06 0.935D-06-0.190D-05-0.410D-04
 Coeff-Com:  0.868D-04 0.255D-03 0.133D-03-0.314D-02-0.857D-02 0.126D-01
 Coeff-Com:  0.173D-01-0.668D-01-0.140D+00 0.119D+01
 Coeff:      0.355D-06-0.728D-06-0.141D-06 0.935D-06-0.190D-05-0.410D-04
 Coeff:      0.868D-04 0.255D-03 0.133D-03-0.314D-02-0.857D-02 0.126D-01
 Coeff:      0.173D-01-0.668D-01-0.140D+00 0.119D+01
 Gap=     0.145 Goal=   None    Shift=    0.000
 Gap=     0.327 Goal=   None    Shift=    0.000
 RMSDP=7.14D-09 MaxDP=3.43D-07 DE=-3.18D-11 OVMax= 1.94D-06

 SCF Done:  E(UB3LYP) =  -1502.76694621     A.U. after   16 cycles
            NFock= 16  Conv=0.71D-08     -V/T= 2.0011
 <Sx>= 0.0000 <Sy>= 0.0000 <Sz>= 2.0000 <S**2>= 6.0037 S= 2.0007
 <L.S>= 0.000000000000E+00
 KE= 1.501068723032D+03 PE=-4.824538339404D+03 EE= 1.178340368584D+03
 Annihilation of the first spin contaminant:
 S**2 before annihilation     6.0037,   after     6.0000
 Leave Link  502 at Sun Mar  4 22:09:10 2018, MaxMem=   838860800 cpu:       147.9
 (Enter /soft/sl6.3/x86_64/gaussian/g09_d01/g09/l601.exe)
 Copying SCF densities to generalized density rwf, IOpCl= 1 IROHF=0.

 **********************************************************************

            Population analysis using the SCF density.

 **********************************************************************

 Orbital symmetries:
 Alpha Orbitals:
       Occupied  (A) (A) (B1) (B2) (B3) (A) (B2) (A) (B1) (A) (B3)
                 (A) (B2) (B1) (B3) (A) (B2) (A) (B1) (A) (B3)
                 (B1) (B3) (B3) (B2) (B2) (B1) (A) (A) (B1) (B2)
                 (A) (B3) (B3) (B2) (B1) (B3) (B1) (B2) (B3) (B1)
                 (B2) (A)
       Virtual   (A) (A) (B2) (B1) (B3) (A) (A) (B3) (B1) (B2)
                 (B3) (B2) (B1) (A) (A) (B3) (B2) (B1) (B2) (B1)
                 (B3) (A) (A) (B2) (A) (B1) (B3) (B3) (B1) (B2)
                 (B3) (B2) (B1) (B2) (B1) (B3) (A) (A) (B1) (B2)
                 (B3) (B2) (B3) (B1) (A) (B1) (B3) (B2) (A) (A)
                 (B2) (A) (B1) (B3) (B3) (B2) (B1) (A) (B2) (A)
                 (B1) (A) (A) (B3) (A) (B3) (B2) (B1) (B1) (B3)
                 (B3) (B2) (B2) (B3) (B1) (B2) (B1) (B3) (B2) (B1)
                 (A) (A) (A) (B2) (B3) (B1) (B2) (B1) (B3) (B1)
                 (B2) (B3) (A) (A) (A) (A) (B1) (A) (B2) (B3) (B2)
                 (B1) (B3) (A) (B2) (A) (B1) (B3) (B2) (B3) (B1)
                 (B1) (B3) (B2) (A) (B1) (B3) (B3) (B2) (B2) (B1)
                 (A) (B2) (A) (B1) (A) (B3) (A) (B3) (A) (B2) (B1)
                 (A) (A) (B2) (A) (B1) (B3) (A) (B1) (B3) (B3)
                 (B2) (B2) (B1) (B3) (B1) (B2) (B3) (B2) (B1) (B2)
                 (B1) (B3) (A) (A) (B1) (B2) (B3) (A) (A) (B3)
                 (B1) (B2) (B3) (B2) (B1) (A) (B3) (B1) (B2) (A)
                 (B3) (B1) (B2) (B2) (B1) (A) (B3) (A) (A) (A)
                 (A)
 Beta  Orbitals:
       Occupied  (A) (A) (B1) (B2) (B3) (A) (B2) (A) (B1) (A) (B3)
                 (A) (B1) (B2) (B3) (A) (B2) (A) (B1) (A) (B3)
                 (B1) (B3) (B3) (B2) (B2) (B1) (A) (A) (B1) (B2)
                 (A) (B3) (B3) (B2) (B1) (B3) (B1) (B2)
       Virtual   (A) (B3) (B1) (B2) (A) (B1) (B2) (B3) (A) (A)
                 (B3) (B1) (A) (B2) (B3) (B2) (B1) (A) (A) (B2)
                 (B3) (B1) (B2) (B3) (B1) (A) (A) (A) (B2) (B1)
                 (B3) (B3) (B1) (B2) (B3) (B2) (B1) (B2) (B3) (B1)
                 (A) (A) (B1) (B2) (B3) (B2) (B3) (B1) (A) (B1)
                 (B3) (B2) (A) (A) (B2) (B1) (B3) (B2) (A) (A)
                 (B1) (A) (B2) (B3) (A) (B3) (B1) (A) (A) (B3)
                 (B2) (B1) (B1) (B3) (B3) (B2) (B2) (B1) (B3) (B2)
                 (B1) (B3) (B2) (B1) (A) (A) (A) (B2) (B3) (B1)
                 (B2) (B1) (B3) (B3) (B1) (B2) (A) (A) (A) (B1)
                 (A) (B2) (B3) (A) (B3) (B2) (A) (B1) (A) (B2)
                 (B1) (B3) (B2) (B3) (B1) (B1) (B2) (B3) (A) (B1)
                 (B3) (B2) (B3) (B2) (B1) (A) (B2) (A) (B1) (A)
                 (B3) (A) (B3) (A) (B2) (B1) (A) (A) (B2) (B1)
                 (A) (B3) (A) (B1) (B3) (B3) (B2) (B2) (B1) (B3)
                 (B1) (B2) (B3) (B2) (B1) (B2) (B1) (B3) (A) (A)
                 (B1) (B2) (B3) (A) (A) (B3) (B1) (B2) (B3) (B2)
                 (B1) (A) (B3) (B1) (B2) (A) (B3) (B1) (B2) (B2)
                 (B1) (A) (B3) (A) (A) (A) (A)
 The electronic state is 5-A.
 Alpha  occ. eigenvalues -- -215.94171 -24.93438 -21.23431 -21.23415 -21.22254
 Alpha  occ. eigenvalues --  -19.46984 -19.46983 -19.46665 -19.46664 -19.43141
 Alpha  occ. eigenvalues --  -19.43140  -3.19525  -2.15496  -2.15427  -2.14277
 Alpha  occ. eigenvalues --   -1.36601  -1.36019  -1.35765  -1.35760  -1.32415
 Alpha  occ. eigenvalues --   -1.32371  -0.88712  -0.88552  -0.88531  -0.88301
 Alpha  occ. eigenvalues --   -0.84389  -0.84317  -0.81101  -0.78281  -0.76593
 Alpha  occ. eigenvalues --   -0.76589  -0.74415  -0.73014  -0.68051  -0.67650
 Alpha  occ. eigenvalues --   -0.66977  -0.66487  -0.63545  -0.63127  -0.53095
 Alpha  occ. eigenvalues --   -0.51062  -0.50388  -0.45578
 Alpha virt. eigenvalues --   -0.31042  -0.30305  -0.25675  -0.25440  -0.24418
 Alpha virt. eigenvalues --   -0.21229  -0.20976  -0.17901  -0.17824  -0.17428
 Alpha virt. eigenvalues --   -0.17301  -0.16198  -0.15748  -0.06103  -0.03442
 Alpha virt. eigenvalues --    0.03018   0.03408   0.03943   0.07064   0.07134
 Alpha virt. eigenvalues --    0.07350   0.09868   0.12648   0.15194   0.15215
 Alpha virt. eigenvalues --    0.15722   0.15921   0.28565   0.30300   0.31496
 Alpha virt. eigenvalues --    0.40979   0.41891   0.42750   0.44765   0.47564
 Alpha virt. eigenvalues --    0.47678   0.51674   0.55108   0.58276   0.58530
 Alpha virt. eigenvalues --    0.59214   0.62765   0.62889   0.63371   0.64480
 Alpha virt. eigenvalues --    0.65595   0.69375   0.69913   0.74105   0.82400
 Alpha virt. eigenvalues --    0.84182   0.88867   0.89377   0.89391   0.90260
 Alpha virt. eigenvalues --    0.90378   0.91444   0.92527   0.92808   0.92882
 Alpha virt. eigenvalues --    0.93497   0.95167   0.96468   0.96555   1.06066
 Alpha virt. eigenvalues --    1.17763   1.18777   1.18915   1.23938   1.27847
 Alpha virt. eigenvalues --    1.29272   1.30096   1.32940   1.35808   1.36172
 Alpha virt. eigenvalues --    1.43326   1.43410   1.43702   1.50935   1.51438
 Alpha virt. eigenvalues --    1.52725   1.60423   1.61311   1.62583   1.62647
 Alpha virt. eigenvalues --    1.63745   1.65209   1.65919   1.66085   1.76673
 Alpha virt. eigenvalues --    1.77031   1.77681   1.81150   1.83348   1.88250
 Alpha virt. eigenvalues --    1.99260   1.99301   2.00962   2.01713   2.02159
 Alpha virt. eigenvalues --    2.02966   2.03473   2.04041   2.07011   2.08679
 Alpha virt. eigenvalues --    2.09391   2.12207   2.13779   2.26631   2.29803
 Alpha virt. eigenvalues --    2.30042   2.33121   2.40882   2.41356   2.57135
 Alpha virt. eigenvalues --    2.71406   2.71929   2.73112   2.73206   2.76857
 Alpha virt. eigenvalues --    2.77247   2.80030   2.80202   2.80236   2.80339
 Alpha virt. eigenvalues --    2.82883   2.82909   2.95986   2.99536   3.00687
 Alpha virt. eigenvalues --    3.00795   3.01439   3.04284   3.27878   3.28946
 Alpha virt. eigenvalues --    3.29200   3.29207   3.30568   3.37226   3.46334
 Alpha virt. eigenvalues --    3.46366   3.48147   3.49185   3.51759   3.52176
 Alpha virt. eigenvalues --    4.44008   4.44671   4.44801   4.45095   4.47313
 Alpha virt. eigenvalues --    4.49726   4.56338   4.56827   4.61901   4.70510
 Alpha virt. eigenvalues --    4.73082   4.93763   4.94259   4.97854   5.06872
 Alpha virt. eigenvalues --    5.11497   5.27990   5.28124   5.28433   5.28515
 Alpha virt. eigenvalues --    5.28984   5.29076   5.36472   6.44313   6.57483
 Alpha virt. eigenvalues --    6.58170  21.53191  28.88877  28.97624  28.98128
 Alpha virt. eigenvalues --   49.49311  49.49571  49.50437  49.51977  49.52127
 Alpha virt. eigenvalues --   49.64493 126.76620 682.47177
  Beta  occ. eigenvalues -- -215.94229 -24.87456 -21.18973 -21.18924 -21.16392
  Beta  occ. eigenvalues --  -19.46958 -19.46957 -19.46642 -19.46641 -19.43003
  Beta  occ. eigenvalues --  -19.43003  -3.03103  -1.99644  -1.99555  -1.93884
  Beta  occ. eigenvalues --   -1.36477  -1.35877  -1.35665  -1.35628  -1.32203
  Beta  occ. eigenvalues --   -1.32153  -0.88546  -0.88456  -0.88357  -0.88220
  Beta  occ. eigenvalues --   -0.84205  -0.84166  -0.80499  -0.77776  -0.76462
  Beta  occ. eigenvalues --   -0.76450  -0.73052  -0.72503  -0.67154  -0.66814
  Beta  occ. eigenvalues --   -0.66703  -0.66176  -0.62984  -0.62854
  Beta virt. eigenvalues --   -0.30203  -0.27330  -0.25960  -0.25566  -0.25503
  Beta virt. eigenvalues --   -0.25331  -0.24919  -0.24256  -0.23631  -0.18927
  Beta virt. eigenvalues --   -0.17662  -0.17649  -0.17521  -0.17360  -0.17213
  Beta virt. eigenvalues --   -0.16074  -0.15632  -0.05630  -0.00100   0.03739
  Beta virt. eigenvalues --    0.03761   0.04167   0.08361   0.08958   0.09003
  Beta virt. eigenvalues --    0.09928   0.12716   0.15307   0.15499   0.16015
  Beta virt. eigenvalues --    0.16525   0.29935   0.31301   0.32514   0.42315
  Beta virt. eigenvalues --    0.43344   0.44259   0.45247   0.48167   0.48238
  Beta virt. eigenvalues --    0.51793   0.55189   0.59066   0.59343   0.60366
  Beta virt. eigenvalues --    0.62830   0.63539   0.63568   0.64581   0.67224
  Beta virt. eigenvalues --    0.70862   0.71932   0.76965   0.82467   0.89076
  Beta virt. eigenvalues --    0.90126   0.90589   0.91048   0.91355   0.92627
  Beta virt. eigenvalues --    0.92920   0.92975   0.93161   0.94891   0.96581
  Beta virt. eigenvalues --    0.96727   0.97138   0.97489   1.06459   1.18196
  Beta virt. eigenvalues --    1.19057   1.19311   1.24740   1.29780   1.30236
  Beta virt. eigenvalues --    1.31441   1.33426   1.36569   1.38989   1.43876
  Beta virt. eigenvalues --    1.44264   1.44384   1.54220   1.54815   1.56055
  Beta virt. eigenvalues --    1.61641   1.62023   1.62720   1.62824   1.63959
  Beta virt. eigenvalues --    1.65530   1.66399   1.66593   1.78056   1.78254
  Beta virt. eigenvalues --    1.78591   1.81934   1.84184   1.88866   2.00247
  Beta virt. eigenvalues --    2.01216   2.02284   2.02573   2.07388   2.08798
  Beta virt. eigenvalues --    2.09232   2.10387   2.11518   2.12075   2.15260
  Beta virt. eigenvalues --    2.17106   2.22587   2.26867   2.30137   2.30486
  Beta virt. eigenvalues --    2.35925   2.44913   2.46140   2.62799   2.71634
  Beta virt. eigenvalues --    2.72159   2.73523   2.73548   2.77063   2.77525
  Beta virt. eigenvalues --    2.80151   2.80350   2.80368   2.80482   2.83098
  Beta virt. eigenvalues --    2.83129   2.96204   2.99726   3.01448   3.01581
  Beta virt. eigenvalues --    3.02176   3.04890   3.28138   3.29069   3.29331
  Beta virt. eigenvalues --    3.29484   3.30776   3.37665   3.46343   3.46409
  Beta virt. eigenvalues --    3.48129   3.49225   3.51965   3.52399   4.44202
  Beta virt. eigenvalues --    4.44862   4.46582   4.47070   4.47513   4.50061
  Beta virt. eigenvalues --    4.66703   4.68549   4.72413   4.73072   4.78919
  Beta virt. eigenvalues --    4.93794   4.94306   4.98090   5.08094   5.15425
  Beta virt. eigenvalues --    5.28054   5.28225   5.28476   5.28621   5.29125
  Beta virt. eigenvalues --    5.29206   5.39574   6.56895   6.67470   6.68220
  Beta virt. eigenvalues --   21.61992  28.97302  29.04269  29.04830  49.49336
  Beta virt. eigenvalues --   49.49594  49.50461  49.52128  49.52232  49.64567
  Beta virt. eigenvalues --  126.79606 682.47718
     Alpha Molecular Orbital Coefficients:
                           1         2         3         4         5
                        (A)--O    (A)--O    (B1)--O   (B2)--O   (B3)--O
     Eigenvalues --  -215.94171 -24.93438 -21.23431 -21.23415 -21.22254
   1 1   Cr 1S          0.45784  -0.15182   0.00000   0.00000   0.00000
   2        2S          0.41112  -0.23214   0.00000   0.00000   0.00000
   3        3S          0.22616  -0.11310   0.00000   0.00000   0.00000
   4        4S          0.01723   0.48420   0.00000   0.00000   0.00000
   5        5S         -0.00327   0.62434   0.00000   0.00000   0.00000
   6        6S          0.00103   0.06130   0.00000   0.00000   0.00000
   7        7S         -0.00057  -0.01620   0.00000   0.00000   0.00000
   8        8S          0.00040   0.00899   0.00000   0.00000   0.00000
   9        9S         -0.00012  -0.00292   0.00000   0.00000   0.00000
  10       10PX         0.00000   0.00000   0.00000   0.00000   0.69486
  11       10PY         0.00000   0.00000   0.00000   0.69483   0.00000
  12       10PZ         0.00000   0.00000   0.69483   0.00000   0.00000
  13       11PX         0.00000   0.00000   0.00000   0.00000   0.34179
  14       11PY         0.00000   0.00000   0.00000   0.34191   0.00000
  15       11PZ         0.00000   0.00000   0.34191   0.00000   0.00000
  16       12PX         0.00000   0.00000   0.00000   0.00000   0.07996
  17       12PY         0.00000   0.00000   0.00000   0.07995   0.00000
  18       12PZ         0.00000   0.00000   0.07993   0.00000   0.00000
  19       13PX         0.00000   0.00000   0.00000   0.00000  -0.00708
  20       13PY         0.00000   0.00000   0.00000  -0.00737   0.00000
  21       13PZ         0.00000   0.00000  -0.00736   0.00000   0.00000
  22       14PX         0.00000   0.00000   0.00000   0.00000   0.00289
  23       14PY         0.00000   0.00000   0.00000   0.00314   0.00000
  24       14PZ         0.00000   0.00000   0.00313   0.00000   0.00000
  25       15D 0        0.00000   0.00018   0.00000   0.00000   0.00000
  26       15D+1        0.00000   0.00000   0.00000   0.00000   0.00000
  27       15D-1        0.00000   0.00000   0.00000   0.00000   0.00000
  28       15D+2        0.00000  -0.00032   0.00000   0.00000   0.00000
  29       15D-2        0.00000   0.00000   0.00000   0.00000   0.00000
  30       16D 0        0.00000  -0.00013   0.00000   0.00000   0.00000
  31       16D+1        0.00000   0.00000   0.00000   0.00000   0.00000
  32       16D-1        0.00000   0.00000   0.00000   0.00000   0.00000
  33       16D+2        0.00000   0.00022   0.00000   0.00000   0.00000
  34       16D-2        0.00000   0.00000   0.00000   0.00000   0.00000
  35       17D 0        0.00001   0.00019   0.00000   0.00000   0.00000
  36       17D+1        0.00000   0.00000   0.00000   0.00000   0.00000
  37       17D-1        0.00000   0.00000   0.00000   0.00000   0.00000
  38       17D+2       -0.00001  -0.00034   0.00000   0.00000   0.00000
  39       17D-2        0.00000   0.00000   0.00000   0.00000   0.00000
  40       18F 0        0.00000   0.00000  -0.00004   0.00000   0.00000
  41       18F+1        0.00000   0.00000   0.00000   0.00000  -0.00002
  42       18F-1        0.00000   0.00000   0.00000   0.00010   0.00000
  43       18F+2        0.00000   0.00000  -0.00007   0.00000   0.00000
  44       18F-2        0.00000   0.00000   0.00000   0.00000   0.00000
  45       18F+3        0.00000   0.00000   0.00000   0.00000   0.00001
  46       18F-3        0.00000   0.00000   0.00000  -0.00002   0.00000
  47 2   O  1S          0.00000   0.00000   0.00000   0.00000   0.00000
  48        2S          0.00000  -0.00004  -0.00002   0.00000   0.00000
  49        2PX         0.00000   0.00000   0.00000   0.00000   0.00000
  50        2PY         0.00000   0.00000   0.00000   0.00000   0.00000
  51        2PZ         0.00000   0.00003   0.00000   0.00000   0.00000
  52        3S          0.00002   0.00045   0.00015   0.00000   0.00000
  53        3PX         0.00000   0.00000   0.00000   0.00000   0.00001
  54        3PY         0.00000   0.00000   0.00000  -0.00002   0.00000
  55        3PZ        -0.00001  -0.00014  -0.00011   0.00000   0.00000
  56        4S         -0.00008  -0.00179  -0.00013   0.00000   0.00000
  57        4PX         0.00000   0.00000   0.00000   0.00000  -0.00005
  58        4PY         0.00000   0.00000   0.00000  -0.00020   0.00000
  59        4PZ         0.00004   0.00088   0.00063   0.00000   0.00000
  60        5D 0        0.00000  -0.00003  -0.00006   0.00000   0.00000
  61        5D+1        0.00000   0.00000   0.00000   0.00000   0.00001
  62        5D-1        0.00000   0.00000   0.00000  -0.00002   0.00000
  63        5D+2        0.00000   0.00006   0.00000   0.00000   0.00000
  64        5D-2        0.00000   0.00000   0.00000   0.00000   0.00000
  65 3   O  1S          0.00000   0.00000   0.00000   0.00000   0.00000
  66        2S          0.00000  -0.00004   0.00002   0.00000   0.00000
  67        2PX         0.00000   0.00000   0.00000   0.00000   0.00000
  68        2PY         0.00000   0.00000   0.00000   0.00000   0.00000
  69        2PZ         0.00000  -0.00003   0.00000   0.00000   0.00000
  70        3S          0.00002   0.00045  -0.00015   0.00000   0.00000
  71        3PX         0.00000   0.00000   0.00000   0.00000   0.00001
  72        3PY         0.00000   0.00000   0.00000  -0.00002   0.00000
  73        3PZ         0.00001   0.00014  -0.00011   0.00000   0.00000
  74        4S         -0.00008  -0.00179   0.00013   0.00000   0.00000
  75        4PX         0.00000   0.00000   0.00000   0.00000  -0.00005
  76        4PY         0.00000   0.00000   0.00000  -0.00020   0.00000
  77        4PZ        -0.00004  -0.00088   0.00063   0.00000   0.00000
  78        5D 0        0.00000  -0.00003   0.00006   0.00000   0.00000
  79        5D+1        0.00000   0.00000   0.00000   0.00000  -0.00001
  80        5D-1        0.00000   0.00000   0.00000   0.00002   0.00000
  81        5D+2        0.00000   0.00006   0.00000   0.00000   0.00000
  82        5D-2        0.00000   0.00000   0.00000   0.00000   0.00000
  83 4   O  1S          0.00000   0.00000   0.00000   0.00000   0.00000
  84        2S          0.00000  -0.00004   0.00000  -0.00002   0.00000
  85        2PX         0.00000   0.00000   0.00000   0.00000   0.00000
  86        2PY         0.00000   0.00003   0.00000   0.00000   0.00000
  87        2PZ         0.00000   0.00000   0.00000   0.00000   0.00000
  88        3S          0.00002   0.00045   0.00000   0.00015   0.00000
  89        3PX         0.00000   0.00000   0.00000   0.00000  -0.00001
  90        3PY        -0.00001  -0.00015   0.00000  -0.00010   0.00000
  91        3PZ         0.00000   0.00000   0.00000   0.00000   0.00000
  92        4S         -0.00008  -0.00177   0.00000  -0.00012   0.00000
  93        4PX         0.00000   0.00000   0.00000   0.00000  -0.00025
  94        4PY         0.00004   0.00091   0.00000   0.00061   0.00000
  95        4PZ         0.00000   0.00000  -0.00002   0.00000   0.00000
  96        5D 0        0.00000   0.00007   0.00000   0.00003   0.00000
  97        5D+1        0.00000   0.00000   0.00000   0.00000   0.00000
  98        5D-1        0.00000   0.00000   0.00001   0.00000   0.00000
  99        5D+2        0.00000   0.00000   0.00000   0.00005   0.00000
 100        5D-2        0.00000   0.00000   0.00000   0.00000  -0.00003
 101 5   O  1S          0.00000   0.00000   0.00000   0.00000   0.00000
 102        2S          0.00000  -0.00004   0.00000   0.00002   0.00000
 103        2PX         0.00000   0.00000   0.00000   0.00000   0.00000
 104        2PY         0.00000  -0.00003   0.00000   0.00000   0.00000
 105        2PZ         0.00000   0.00000   0.00000   0.00000   0.00000
 106        3S          0.00002   0.00045   0.00000  -0.00015   0.00000
 107        3PX         0.00000   0.00000   0.00000   0.00000  -0.00001
 108        3PY         0.00001   0.00015   0.00000  -0.00010   0.00000
 109        3PZ         0.00000   0.00000   0.00000   0.00000   0.00000
 110        4S         -0.00008  -0.00177   0.00000   0.00012   0.00000
 111        4PX         0.00000   0.00000   0.00000   0.00000  -0.00025
 112        4PY        -0.00004  -0.00091   0.00000   0.00061   0.00000
 113        4PZ         0.00000   0.00000  -0.00002   0.00000   0.00000
 114        5D 0        0.00000   0.00007   0.00000  -0.00003   0.00000
 115        5D+1        0.00000   0.00000   0.00000   0.00000   0.00000
 116        5D-1        0.00000   0.00000  -0.00001   0.00000   0.00000
 117        5D+2        0.00000   0.00000   0.00000  -0.00005   0.00000
 118        5D-2        0.00000   0.00000   0.00000   0.00000   0.00003
 119 6   O  1S          0.00000   0.00000   0.00000   0.00000   0.00000
 120        2S          0.00000  -0.00004   0.00000   0.00000  -0.00001
 121        2PX         0.00000   0.00005   0.00000   0.00000   0.00004
 122        2PY         0.00000   0.00000   0.00000   0.00000   0.00000
 123        2PZ         0.00000   0.00000   0.00000   0.00000   0.00000
 124        3S          0.00002   0.00039   0.00000   0.00000   0.00008
 125        3PX        -0.00001  -0.00024   0.00000   0.00000  -0.00015
 126        3PY         0.00000   0.00000   0.00000   0.00000   0.00000
 127        3PZ         0.00000   0.00000   0.00000   0.00000   0.00000
 128        4S         -0.00005  -0.00120   0.00000   0.00000   0.00010
 129        4PX         0.00005   0.00100   0.00000   0.00000   0.00055
 130        4PY         0.00000   0.00000   0.00000   0.00000   0.00000
 131        4PZ         0.00000   0.00000  -0.00007   0.00000   0.00000
 132        5D 0        0.00000  -0.00003   0.00000   0.00000   0.00001
 133        5D+1        0.00000   0.00000  -0.00001   0.00000   0.00000
 134        5D-1        0.00000   0.00000   0.00000   0.00000   0.00000
 135        5D+2        0.00000  -0.00005   0.00000   0.00000   0.00000
 136        5D-2        0.00000   0.00000   0.00000   0.00000   0.00000
 137 7   O  1S          0.00000   0.00000   0.00000   0.00000   0.00000
 138        2S          0.00000  -0.00004   0.00000   0.00000   0.00001
 139        2PX         0.00000  -0.00005   0.00000   0.00000   0.00004
 140        2PY         0.00000   0.00000   0.00000   0.00000   0.00000
 141        2PZ         0.00000   0.00000   0.00000   0.00000   0.00000
 142        3S          0.00002   0.00039   0.00000   0.00000  -0.00008
 143        3PX         0.00001   0.00024   0.00000   0.00000  -0.00015
 144        3PY         0.00000   0.00000   0.00000   0.00000   0.00000
 145        3PZ         0.00000   0.00000   0.00000   0.00000   0.00000
 146        4S         -0.00005  -0.00120   0.00000   0.00000  -0.00010
 147        4PX        -0.00005  -0.00100   0.00000   0.00000   0.00055
 148        4PY         0.00000   0.00000   0.00000   0.00000   0.00000
 149        4PZ         0.00000   0.00000  -0.00007   0.00000   0.00000
 150        5D 0        0.00000  -0.00003   0.00000   0.00000  -0.00001
 151        5D+1        0.00000   0.00000   0.00001   0.00000   0.00000
 152        5D-1        0.00000   0.00000   0.00000   0.00000   0.00000
 153        5D+2        0.00000  -0.00005   0.00000   0.00000   0.00000
 154        5D-2        0.00000   0.00000   0.00000   0.00000   0.00000
 155 8   H  1S          0.00000   0.00005  -0.00001  -0.00001   0.00000
 156        2S          0.00000   0.00006  -0.00014   0.00015   0.00000
 157        3S          0.00001   0.00016  -0.00002   0.00003   0.00000
 158        4PX         0.00000   0.00000   0.00000   0.00000   0.00001
 159        4PY         0.00000  -0.00004   0.00007  -0.00003   0.00000
 160        4PZ        -0.00001  -0.00011  -0.00009  -0.00006   0.00000
 161 9   H  1S          0.00000   0.00005  -0.00001   0.00001   0.00000
 162        2S          0.00000   0.00006  -0.00014  -0.00015   0.00000
 163        3S          0.00001   0.00016  -0.00002  -0.00003   0.00000
 164        4PX         0.00000   0.00000   0.00000   0.00000   0.00001
 165        4PY         0.00000   0.00004  -0.00007  -0.00003   0.00000
 166        4PZ        -0.00001  -0.00011  -0.00009   0.00006   0.00000
 167 10  H  1S          0.00000   0.00005   0.00000  -0.00001   0.00002
 168        2S          0.00000   0.00005   0.00000  -0.00014  -0.00020
 169        3S          0.00000   0.00015   0.00000  -0.00002   0.00000
 170        4PX         0.00000   0.00003   0.00000  -0.00007  -0.00003
 171        4PY        -0.00001  -0.00011   0.00000  -0.00008   0.00006
 172        4PZ         0.00000   0.00000   0.00001   0.00000   0.00000
 173 11  H  1S          0.00000   0.00005   0.00000  -0.00001  -0.00002
 174        2S          0.00000   0.00005   0.00000  -0.00014   0.00020
 175        3S          0.00000   0.00015   0.00000  -0.00002   0.00000
 176        4PX         0.00000  -0.00003   0.00000   0.00007  -0.00003
 177        4PY        -0.00001  -0.00011   0.00000  -0.00008  -0.00006
 178        4PZ         0.00000   0.00000   0.00001   0.00000   0.00000
 179 12  H  1S          0.00000   0.00005   0.00000   0.00001  -0.00002
 180        2S          0.00000   0.00005   0.00000   0.00014   0.00020
 181        3S          0.00000   0.00015   0.00000   0.00002   0.00000
 182        4PX         0.00000  -0.00003   0.00000  -0.00007  -0.00003
 183        4PY         0.00001   0.00011   0.00000  -0.00008   0.00006
 184        4PZ         0.00000   0.00000   0.00001   0.00000   0.00000
 185 13  H  1S          0.00000   0.00005   0.00000   0.00001   0.00002
 186        2S          0.00000   0.00005   0.00000   0.00014  -0.00020
 187        3S          0.00000   0.00015   0.00000   0.00002   0.00000
 188        4PX         0.00000   0.00003   0.00000   0.00007  -0.00003
 189        4PY         0.00001   0.00011   0.00000  -0.00008  -0.00006
 190        4PZ         0.00000   0.00000   0.00001   0.00000   0.00000
 191 14  H  1S          0.00000   0.00002   0.00000   0.00000   0.00000
 192        2S          0.00000  -0.00004   0.00004   0.00000  -0.00021
 193        3S          0.00000   0.00013   0.00003   0.00000  -0.00001
 194        4PX        -0.00001  -0.00014  -0.00002   0.00000  -0.00006
 195        4PY         0.00000   0.00000   0.00000   0.00000   0.00000
 196        4PZ         0.00000   0.00002  -0.00001   0.00000   0.00008
 197 15  H  1S          0.00000   0.00002   0.00000   0.00000   0.00000
 198        2S          0.00000  -0.00004  -0.00004   0.00000  -0.00021
 199        3S          0.00000   0.00013  -0.00003   0.00000  -0.00001
 200        4PX        -0.00001  -0.00014   0.00002   0.00000  -0.00006
 201        4PY         0.00000   0.00000   0.00000   0.00000   0.00000
 202        4PZ         0.00000  -0.00002  -0.00001   0.00000  -0.00008
 203 16  H  1S          0.00000   0.00002   0.00000   0.00000   0.00000
 204        2S          0.00000  -0.00004  -0.00004   0.00000   0.00021
 205        3S          0.00000   0.00013  -0.00003   0.00000   0.00001
 206        4PX         0.00001   0.00014  -0.00002   0.00000  -0.00006
 207        4PY         0.00000   0.00000   0.00000   0.00000   0.00000
 208        4PZ         0.00000  -0.00002  -0.00001   0.00000   0.00008
 209 17  H  1S          0.00000   0.00002   0.00000   0.00000   0.00000
 210        2S          0.00000  -0.00004   0.00004   0.00000   0.00021
 211        3S          0.00000   0.00013   0.00003   0.00000   0.00001
 212        4PX         0.00001   0.00014   0.00002   0.00000  -0.00006
 213        4PY         0.00000   0.00000   0.00000   0.00000   0.00000
 214        4PZ         0.00000   0.00002  -0.00001   0.00000  -0.00008
 215 18  H  1S          0.00000   0.00005   0.00001   0.00001   0.00000
 216        2S          0.00000   0.00006   0.00014  -0.00015   0.00000
 217        3S          0.00001   0.00016   0.00002  -0.00003   0.00000
 218        4PX         0.00000   0.00000   0.00000   0.00000   0.00001
 219        4PY         0.00000   0.00004   0.00007  -0.00003   0.00000
 220        4PZ         0.00001   0.00011  -0.00009  -0.00006   0.00000
 221 19  H  1S          0.00000   0.00005   0.00001  -0.00001   0.00000
 222        2S          0.00000   0.00006   0.00014   0.00015   0.00000
 223        3S          0.00001   0.00016   0.00002   0.00003   0.00000
 224        4PX         0.00000   0.00000   0.00000   0.00000   0.00001
 225        4PY         0.00000  -0.00004  -0.00007  -0.00003   0.00000
 226        4PZ         0.00001   0.00011  -0.00009   0.00006   0.00000
                           6         7         8         9        10
                        (A)--O    (B2)--O   (A)--O    (B1)--O   (A)--O
     Eigenvalues --   -19.46984 -19.46983 -19.46665 -19.46664 -19.43141
   1 1   Cr 1S          0.00000   0.00000   0.00000   0.00000   0.00000
   2        2S          0.00002   0.00000   0.00002   0.00000   0.00002
   3        3S         -0.00005   0.00000  -0.00005   0.00000  -0.00005
   4        4S          0.00016   0.00000   0.00016   0.00000   0.00017
   5        5S         -0.00034   0.00000  -0.00033   0.00000  -0.00036
   6        6S          0.00096   0.00000   0.00093   0.00000   0.00098
   7        7S         -0.00203   0.00000  -0.00199   0.00000  -0.00191
   8        8S          0.00521   0.00000   0.00514   0.00000   0.00391
   9        9S          0.00009   0.00000   0.00021   0.00000   0.00085
  10       10PX         0.00000   0.00000   0.00000   0.00000   0.00000
  11       10PY         0.00000   0.00002   0.00000   0.00000   0.00000
  12       10PZ         0.00000   0.00000   0.00000   0.00002   0.00000
  13       11PX         0.00000   0.00000   0.00000   0.00000   0.00000
  14       11PY         0.00000  -0.00010   0.00000   0.00000   0.00000
  15       11PZ         0.00000   0.00000   0.00000  -0.00010   0.00000
  16       12PX         0.00000   0.00000   0.00000   0.00000   0.00000
  17       12PY         0.00000   0.00031   0.00000   0.00000   0.00000
  18       12PZ         0.00000   0.00000   0.00000   0.00032   0.00000
  19       13PX         0.00000   0.00000   0.00000   0.00000   0.00000
  20       13PY         0.00000  -0.00067   0.00000   0.00000   0.00000
  21       13PZ         0.00000   0.00000   0.00000  -0.00070   0.00000
  22       14PX         0.00000   0.00000   0.00000   0.00000   0.00000
  23       14PY         0.00000   0.00093   0.00000   0.00000   0.00000
  24       14PZ         0.00000   0.00000   0.00000   0.00096   0.00000
  25       15D 0        0.00000   0.00000   0.00002   0.00000  -0.00002
  26       15D+1        0.00000   0.00000   0.00000   0.00000   0.00000
  27       15D-1        0.00000   0.00000   0.00000   0.00000   0.00000
  28       15D+2       -0.00002   0.00000  -0.00001   0.00000   0.00004
  29       15D-2        0.00000   0.00000   0.00000   0.00000   0.00000
  30       16D 0        0.00001   0.00000  -0.00012   0.00000   0.00009
  31       16D+1        0.00000   0.00000   0.00000   0.00000   0.00000
  32       16D-1        0.00000   0.00000   0.00000   0.00000   0.00000
  33       16D+2        0.00013   0.00000   0.00006   0.00000  -0.00016
  34       16D-2        0.00000   0.00000   0.00000   0.00000   0.00000
  35       17D 0       -0.00021   0.00000   0.00088   0.00000  -0.00021
  36       17D+1        0.00000   0.00000   0.00000   0.00000   0.00000
  37       17D-1        0.00000   0.00000   0.00000   0.00000   0.00000
  38       17D+2       -0.00087   0.00000  -0.00025   0.00000   0.00039
  39       17D-2        0.00000   0.00000   0.00000   0.00000   0.00000
  40       18F 0        0.00000   0.00000   0.00000   0.00010   0.00000
  41       18F+1        0.00000   0.00000   0.00000   0.00000   0.00000
  42       18F-1        0.00000  -0.00009   0.00000   0.00000   0.00000
  43       18F+2        0.00000   0.00000   0.00000   0.00000   0.00000
  44       18F-2        0.00000   0.00000   0.00000   0.00000   0.00000
  45       18F+3        0.00000   0.00000   0.00000   0.00000   0.00000
  46       18F-3        0.00000  -0.00007   0.00000   0.00000   0.00000
  47 2   O  1S          0.00091   0.00000   0.38983   0.38984  -0.00008
  48        2S          0.00074   0.00000   0.33215   0.33219  -0.00010
  49        2PX         0.00000   0.00000   0.00000   0.00000   0.00000
  50        2PY         0.00000   0.00002   0.00000   0.00000   0.00000
  51        2PZ         0.00004   0.00000   0.00061   0.00056   0.00004
  52        3S          0.00036   0.00000   0.00937   0.00895   0.00029
  53        3PX         0.00000   0.00000   0.00000   0.00000   0.00000
  54        3PY         0.00000  -0.00004   0.00000   0.00000   0.00000
  55        3PZ        -0.00021   0.00000   0.00011   0.00038  -0.00020
  56        4S         -0.00125   0.00000  -0.00331  -0.00206  -0.00087
  57        4PX         0.00000   0.00000   0.00000   0.00000   0.00000
  58        4PY         0.00000   0.00047   0.00000   0.00000   0.00000
  59        4PZ         0.00077   0.00000   0.00198   0.00065   0.00077
  60        5D 0       -0.00002   0.00000  -0.00004   0.00001  -0.00001
  61        5D+1        0.00000   0.00000   0.00000   0.00000   0.00000
  62        5D-1        0.00000   0.00007   0.00000   0.00000   0.00000
  63        5D+2        0.00004   0.00000  -0.00031  -0.00034   0.00001
  64        5D-2        0.00000   0.00000   0.00000   0.00000   0.00000
  65 3   O  1S          0.00091   0.00000   0.38983  -0.38984  -0.00008
  66        2S          0.00074   0.00000   0.33215  -0.33219  -0.00010
  67        2PX         0.00000   0.00000   0.00000   0.00000   0.00000
  68        2PY         0.00000   0.00002   0.00000   0.00000   0.00000
  69        2PZ        -0.00004   0.00000  -0.00061   0.00056  -0.00004
  70        3S          0.00036   0.00000   0.00937  -0.00895   0.00029
  71        3PX         0.00000   0.00000   0.00000   0.00000   0.00000
  72        3PY         0.00000  -0.00004   0.00000   0.00000   0.00000
  73        3PZ         0.00021   0.00000  -0.00011   0.00038   0.00020
  74        4S         -0.00125   0.00000  -0.00331   0.00206  -0.00087
  75        4PX         0.00000   0.00000   0.00000   0.00000   0.00000
  76        4PY         0.00000   0.00047   0.00000   0.00000   0.00000
  77        4PZ        -0.00077   0.00000  -0.00198   0.00065  -0.00077
  78        5D 0       -0.00002   0.00000  -0.00004  -0.00001  -0.00001
  79        5D+1        0.00000   0.00000   0.00000   0.00000   0.00000
  80        5D-1        0.00000  -0.00007   0.00000   0.00000   0.00000
  81        5D+2        0.00004   0.00000  -0.00031   0.00034   0.00001
  82        5D-2        0.00000   0.00000   0.00000   0.00000   0.00000
  83 4   O  1S          0.38984   0.38984  -0.00091   0.00000  -0.00007
  84        2S          0.33215   0.33219  -0.00081   0.00000  -0.00009
  85        2PX         0.00000   0.00000   0.00000   0.00000   0.00000
  86        2PY         0.00061   0.00056   0.00003   0.00000   0.00005
  87        2PZ         0.00000   0.00000   0.00000   0.00003   0.00000
  88        3S          0.00936   0.00896   0.00029   0.00000   0.00028
  89        3PX         0.00000   0.00000   0.00000   0.00000   0.00000
  90        3PY         0.00012   0.00035  -0.00015   0.00000  -0.00021
  91        3PZ         0.00000   0.00000   0.00000  -0.00009   0.00000
  92        4S         -0.00324  -0.00217  -0.00082   0.00000  -0.00089
  93        4PX         0.00000   0.00000   0.00000   0.00000   0.00000
  94        4PY         0.00199   0.00063   0.00091   0.00000   0.00076
  95        4PZ         0.00000   0.00000   0.00000   0.00015   0.00000
  96        5D 0       -0.00025  -0.00029   0.00001   0.00000   0.00003
  97        5D+1        0.00000   0.00000   0.00000   0.00000   0.00000
  98        5D-1        0.00000   0.00000   0.00000   0.00001   0.00000
  99        5D+2        0.00019   0.00016   0.00002   0.00000   0.00000
 100        5D-2        0.00000   0.00000   0.00000   0.00000   0.00000
 101 5   O  1S          0.38984  -0.38984  -0.00091   0.00000  -0.00007
 102        2S          0.33215  -0.33219  -0.00081   0.00000  -0.00009
 103        2PX         0.00000   0.00000   0.00000   0.00000   0.00000
 104        2PY        -0.00061   0.00056  -0.00003   0.00000  -0.00005
 105        2PZ         0.00000   0.00000   0.00000   0.00003   0.00000
 106        3S          0.00936  -0.00896   0.00029   0.00000   0.00028
 107        3PX         0.00000   0.00000   0.00000   0.00000   0.00000
 108        3PY        -0.00012   0.00035   0.00015   0.00000   0.00021
 109        3PZ         0.00000   0.00000   0.00000  -0.00009   0.00000
 110        4S         -0.00324   0.00217  -0.00082   0.00000  -0.00089
 111        4PX         0.00000   0.00000   0.00000   0.00000   0.00000
 112        4PY        -0.00199   0.00063  -0.00091   0.00000  -0.00076
 113        4PZ         0.00000   0.00000   0.00000   0.00015   0.00000
 114        5D 0       -0.00025   0.00029   0.00001   0.00000   0.00003
 115        5D+1        0.00000   0.00000   0.00000   0.00000   0.00000
 116        5D-1        0.00000   0.00000   0.00000  -0.00001   0.00000
 117        5D+2        0.00019  -0.00016   0.00002   0.00000   0.00000
 118        5D-2        0.00000   0.00000   0.00000   0.00000   0.00000
 119 6   O  1S          0.00007   0.00000   0.00008   0.00000   0.38984
 120        2S          0.00003   0.00000   0.00004   0.00000   0.33217
 121        2PX         0.00005   0.00000   0.00005   0.00000   0.00074
 122        2PY         0.00000   0.00002   0.00000   0.00000   0.00000
 123        2PZ         0.00000   0.00000   0.00000   0.00001   0.00000
 124        3S          0.00026   0.00000   0.00027   0.00000   0.00915
 125        3PX        -0.00020   0.00000  -0.00022   0.00000   0.00012
 126        3PY         0.00000  -0.00005   0.00000   0.00000   0.00000
 127        3PZ         0.00000   0.00000   0.00000  -0.00001   0.00000
 128        4S         -0.00070   0.00000  -0.00077   0.00000  -0.00265
 129        4PX         0.00077   0.00000   0.00074   0.00000   0.00153
 130        4PY         0.00000   0.00006   0.00000   0.00000   0.00000
 131        4PZ         0.00000   0.00000   0.00000   0.00028   0.00000
 132        5D 0       -0.00001   0.00000  -0.00002   0.00000   0.00026
 133        5D+1        0.00000   0.00000   0.00000   0.00005   0.00000
 134        5D-1        0.00000   0.00000   0.00000   0.00000   0.00000
 135        5D+2       -0.00001   0.00000  -0.00001   0.00000   0.00018
 136        5D-2        0.00000   0.00001   0.00000   0.00000   0.00000
 137 7   O  1S          0.00007   0.00000   0.00008   0.00000   0.38984
 138        2S          0.00003   0.00000   0.00004   0.00000   0.33217
 139        2PX        -0.00005   0.00000  -0.00005   0.00000  -0.00074
 140        2PY         0.00000   0.00002   0.00000   0.00000   0.00000
 141        2PZ         0.00000   0.00000   0.00000   0.00001   0.00000
 142        3S          0.00026   0.00000   0.00027   0.00000   0.00915
 143        3PX         0.00020   0.00000   0.00022   0.00000  -0.00012
 144        3PY         0.00000  -0.00005   0.00000   0.00000   0.00000
 145        3PZ         0.00000   0.00000   0.00000  -0.00001   0.00000
 146        4S         -0.00070   0.00000  -0.00077   0.00000  -0.00265
 147        4PX        -0.00077   0.00000  -0.00074   0.00000  -0.00153
 148        4PY         0.00000   0.00006   0.00000   0.00000   0.00000
 149        4PZ         0.00000   0.00000   0.00000   0.00028   0.00000
 150        5D 0       -0.00001   0.00000  -0.00002   0.00000   0.00026
 151        5D+1        0.00000   0.00000   0.00000  -0.00005   0.00000
 152        5D-1        0.00000   0.00000   0.00000   0.00000   0.00000
 153        5D+2       -0.00001   0.00000  -0.00001   0.00000   0.00018
 154        5D-2        0.00000  -0.00001   0.00000   0.00000   0.00000
 155 8   H  1S          0.00001   0.00005  -0.00006  -0.00006   0.00001
 156        2S          0.00008  -0.00043  -0.00091  -0.00084   0.00001
 157        3S         -0.00016   0.00015   0.00022   0.00045  -0.00029
 158        4PX         0.00000   0.00000   0.00000   0.00000   0.00000
 159        4PY        -0.00003   0.00004   0.00083   0.00078   0.00001
 160        4PZ        -0.00009   0.00009   0.00030   0.00044  -0.00006
 161 9   H  1S          0.00001  -0.00005  -0.00006  -0.00006   0.00001
 162        2S          0.00008   0.00043  -0.00091  -0.00084   0.00001
 163        3S         -0.00016  -0.00015   0.00022   0.00045  -0.00029
 164        4PX         0.00000   0.00000   0.00000   0.00000   0.00000
 165        4PY         0.00003   0.00004  -0.00083  -0.00078  -0.00001
 166        4PZ        -0.00009  -0.00009   0.00030   0.00044  -0.00006
 167 10  H  1S         -0.00005  -0.00007   0.00004   0.00000   0.00002
 168        2S         -0.00097  -0.00077  -0.00018   0.00000  -0.00002
 169        3S          0.00025   0.00044  -0.00020   0.00000  -0.00024
 170        4PX        -0.00085  -0.00077  -0.00005   0.00000   0.00001
 171        4PY         0.00030   0.00042  -0.00004   0.00000  -0.00006
 172        4PZ         0.00000   0.00000   0.00000  -0.00005   0.00000
 173 11  H  1S         -0.00005  -0.00007   0.00004   0.00000   0.00002
 174        2S         -0.00097  -0.00077  -0.00018   0.00000  -0.00002
 175        3S          0.00025   0.00044  -0.00020   0.00000  -0.00024
 176        4PX         0.00085   0.00077   0.00005   0.00000  -0.00001
 177        4PY         0.00030   0.00042  -0.00004   0.00000  -0.00006
 178        4PZ         0.00000   0.00000   0.00000  -0.00005   0.00000
 179 12  H  1S         -0.00005   0.00007   0.00004   0.00000   0.00002
 180        2S         -0.00097   0.00077  -0.00018   0.00000  -0.00002
 181        3S          0.00025  -0.00044  -0.00020   0.00000  -0.00024
 182        4PX         0.00085  -0.00077   0.00005   0.00000  -0.00001
 183        4PY        -0.00030   0.00042   0.00004   0.00000   0.00006
 184        4PZ         0.00000   0.00000   0.00000  -0.00005   0.00000
 185 13  H  1S         -0.00005   0.00007   0.00004   0.00000   0.00002
 186        2S         -0.00097   0.00077  -0.00018   0.00000  -0.00002
 187        3S          0.00025  -0.00044  -0.00020   0.00000  -0.00024
 188        4PX        -0.00085   0.00077  -0.00005   0.00000   0.00001
 189        4PY        -0.00030   0.00042   0.00004   0.00000   0.00006
 190        4PZ         0.00000   0.00000   0.00000  -0.00005   0.00000
 191 14  H  1S          0.00001   0.00000   0.00001   0.00004  -0.00006
 192        2S         -0.00006   0.00000  -0.00002  -0.00028  -0.00090
 193        3S         -0.00017   0.00000  -0.00015   0.00009   0.00022
 194        4PX        -0.00006   0.00000  -0.00007   0.00007   0.00039
 195        4PY         0.00000  -0.00002   0.00000   0.00000   0.00000
 196        4PZ         0.00003   0.00000   0.00001   0.00003   0.00079
 197 15  H  1S          0.00001   0.00000   0.00001  -0.00004  -0.00006
 198        2S         -0.00006   0.00000  -0.00002   0.00028  -0.00090
 199        3S         -0.00017   0.00000  -0.00015  -0.00009   0.00022
 200        4PX        -0.00006   0.00000  -0.00007  -0.00007   0.00039
 201        4PY         0.00000  -0.00002   0.00000   0.00000   0.00000
 202        4PZ        -0.00003   0.00000  -0.00001   0.00003  -0.00079
 203 16  H  1S          0.00001   0.00000   0.00001  -0.00004  -0.00006
 204        2S         -0.00006   0.00000  -0.00002   0.00028  -0.00090
 205        3S         -0.00017   0.00000  -0.00015  -0.00009   0.00022
 206        4PX         0.00006   0.00000   0.00007   0.00007  -0.00039
 207        4PY         0.00000  -0.00002   0.00000   0.00000   0.00000
 208        4PZ        -0.00003   0.00000  -0.00001   0.00003  -0.00079
 209 17  H  1S          0.00001   0.00000   0.00001   0.00004  -0.00006
 210        2S         -0.00006   0.00000  -0.00002  -0.00028  -0.00090
 211        3S         -0.00017   0.00000  -0.00015   0.00009   0.00022
 212        4PX         0.00006   0.00000   0.00007  -0.00007  -0.00039
 213        4PY         0.00000  -0.00002   0.00000   0.00000   0.00000
 214        4PZ         0.00003   0.00000   0.00001   0.00003   0.00079
 215 18  H  1S          0.00001  -0.00005  -0.00006   0.00006   0.00001
 216        2S          0.00008   0.00043  -0.00091   0.00084   0.00001
 217        3S         -0.00016  -0.00015   0.00022  -0.00045  -0.00029
 218        4PX         0.00000   0.00000   0.00000   0.00000   0.00000
 219        4PY         0.00003   0.00004  -0.00083   0.00078  -0.00001
 220        4PZ         0.00009   0.00009  -0.00030   0.00044   0.00006
 221 19  H  1S          0.00001   0.00005  -0.00006   0.00006   0.00001
 222        2S          0.00008  -0.00043  -0.00091   0.00084   0.00001
 223        3S         -0.00016   0.00015   0.00022  -0.00045  -0.00029
 224        4PX         0.00000   0.00000   0.00000   0.00000   0.00000
 225        4PY        -0.00003   0.00004   0.00083  -0.00078   0.00001
 226        4PZ         0.00009  -0.00009  -0.00030   0.00044   0.00006
                          11        12        13        14        15
                        (B3)--O   (A)--O    (B2)--O   (B1)--O   (B3)--O
     Eigenvalues --   -19.43140  -3.19525  -2.15496  -2.15427  -2.14277
   1 1   Cr 1S          0.00000   0.05747   0.00000   0.00000   0.00000
   2        2S          0.00000   0.09226   0.00000   0.00000   0.00000
   3        3S          0.00000   0.05081   0.00000   0.00000   0.00000
   4        4S          0.00000  -0.28823   0.00000   0.00000   0.00000
   5        5S          0.00000  -0.49542   0.00000   0.00000   0.00000
   6        6S          0.00000   0.66294   0.00000   0.00000   0.00000
   7        7S          0.00000   0.58844   0.00000   0.00000   0.00000
   8        8S          0.00000   0.01924   0.00000   0.00000   0.00000
   9        9S          0.00000  -0.01155   0.00000   0.00000   0.00000
  10       10PX         0.00002   0.00000   0.00000   0.00000  -0.27724
  11       10PY         0.00000   0.00000  -0.27672   0.00000   0.00000
  12       10PZ         0.00000   0.00000   0.00000  -0.27674   0.00000
  13       11PX        -0.00010   0.00000   0.00000   0.00000  -0.12917
  14       11PY         0.00000   0.00000  -0.12920   0.00000   0.00000
  15       11PZ         0.00000   0.00000   0.00000  -0.12922   0.00000
  16       12PX         0.00031   0.00000   0.00000   0.00000   0.31678
  17       12PY         0.00000   0.00000   0.31613   0.00000   0.00000
  18       12PZ         0.00000   0.00000   0.00000   0.31621   0.00000
  19       13PX        -0.00059   0.00000   0.00000   0.00000   0.55835
  20       13PY         0.00000   0.00000   0.55957   0.00000   0.00000
  21       13PZ         0.00000   0.00000   0.00000   0.55964   0.00000
  22       14PX         0.00063   0.00000   0.00000   0.00000   0.28927
  23       14PY         0.00000   0.00000   0.28558   0.00000   0.00000
  24       14PZ         0.00000   0.00000   0.00000   0.28547   0.00000
  25       15D 0        0.00000   0.00114   0.00000   0.00000   0.00000
  26       15D+1        0.00000   0.00000   0.00000   0.00000   0.00000
  27       15D-1        0.00000   0.00000   0.00000   0.00000   0.00000
  28       15D+2        0.00000  -0.00206   0.00000   0.00000   0.00000
  29       15D-2        0.00000   0.00000   0.00000   0.00000   0.00000
  30       16D 0        0.00000   0.00161   0.00000   0.00000   0.00000
  31       16D+1        0.00000   0.00000   0.00000   0.00000   0.00000
  32       16D-1        0.00000   0.00000   0.00000   0.00000   0.00000
  33       16D+2        0.00000  -0.00293   0.00000   0.00000   0.00000
  34       16D-2        0.00000   0.00000   0.00000   0.00000   0.00000
  35       17D 0        0.00000  -0.00041   0.00000   0.00000   0.00000
  36       17D+1        0.00000   0.00000   0.00000   0.00000   0.00000
  37       17D-1        0.00000   0.00000   0.00000   0.00000   0.00000
  38       17D+2        0.00000   0.00052   0.00000   0.00000   0.00000
  39       17D-2        0.00000   0.00000   0.00000   0.00000   0.00000
  40       18F 0        0.00000   0.00000   0.00000  -0.00296   0.00000
  41       18F+1       -0.00007   0.00000   0.00000   0.00000   0.00185
  42       18F-1        0.00000   0.00000   0.00434   0.00000   0.00000
  43       18F+2        0.00000   0.00000   0.00000  -0.00353   0.00000
  44       18F-2        0.00000   0.00000   0.00000   0.00000   0.00000
  45       18F+3        0.00011   0.00000   0.00000   0.00000  -0.00222
  46       18F-3        0.00000   0.00000   0.00003   0.00000   0.00000
  47 2   O  1S          0.00000  -0.00034   0.00000  -0.00248   0.00000
  48        2S          0.00000  -0.00053   0.00000  -0.00388   0.00000
  49        2PX         0.00001   0.00000   0.00000   0.00000   0.00043
  50        2PY         0.00000   0.00000   0.00043   0.00000   0.00000
  51        2PZ         0.00000  -0.00036   0.00000  -0.00330   0.00000
  52        3S          0.00000   0.00116   0.00000   0.00982   0.00000
  53        3PX        -0.00004   0.00000   0.00000   0.00000   0.00053
  54        3PY         0.00000   0.00000   0.00083   0.00000   0.00000
  55        3PZ         0.00000  -0.00131   0.00000  -0.00547   0.00000
  56        4S          0.00000   0.00020   0.00000   0.00954   0.00000
  57        4PX         0.00005   0.00000  -0.00001   0.00000   0.00210
  58        4PY         0.00000   0.00000   0.00397   0.00000  -0.00001
  59        4PZ         0.00000  -0.00169   0.00000  -0.00623   0.00000
  60        5D 0        0.00000   0.00072   0.00000   0.00126   0.00000
  61        5D+1        0.00001   0.00000   0.00000   0.00000  -0.00053
  62        5D-1        0.00000   0.00000  -0.00029   0.00000   0.00000
  63        5D+2        0.00000  -0.00001   0.00000  -0.00017   0.00000
  64        5D-2        0.00000   0.00000   0.00000   0.00000   0.00000
  65 3   O  1S          0.00000  -0.00034   0.00000   0.00248   0.00000
  66        2S          0.00000  -0.00053   0.00000   0.00388   0.00000
  67        2PX         0.00001   0.00000   0.00000   0.00000   0.00043
  68        2PY         0.00000   0.00000   0.00043   0.00000   0.00000
  69        2PZ         0.00000   0.00036   0.00000  -0.00330   0.00000
  70        3S          0.00000   0.00116   0.00000  -0.00982   0.00000
  71        3PX        -0.00004   0.00000   0.00000   0.00000   0.00053
  72        3PY         0.00000   0.00000   0.00083   0.00000   0.00000
  73        3PZ         0.00000   0.00131   0.00000  -0.00547   0.00000
  74        4S          0.00000   0.00020   0.00000  -0.00954   0.00000
  75        4PX         0.00005   0.00000   0.00001   0.00000   0.00210
  76        4PY         0.00000   0.00000   0.00397   0.00000   0.00001
  77        4PZ         0.00000   0.00169   0.00000  -0.00623   0.00000
  78        5D 0        0.00000   0.00072   0.00000  -0.00126   0.00000
  79        5D+1       -0.00001   0.00000   0.00000   0.00000   0.00053
  80        5D-1        0.00000   0.00000   0.00029   0.00000   0.00000
  81        5D+2        0.00000  -0.00001   0.00000   0.00017   0.00000
  82        5D-2        0.00000   0.00000   0.00000   0.00000   0.00000
  83 4   O  1S          0.00000  -0.00034  -0.00246   0.00000   0.00000
  84        2S          0.00000  -0.00053  -0.00385   0.00000   0.00000
  85        2PX         0.00001   0.00000   0.00000   0.00000   0.00046
  86        2PY         0.00000  -0.00036  -0.00326   0.00000   0.00000
  87        2PZ         0.00000   0.00000   0.00000   0.00040   0.00000
  88        3S          0.00000   0.00118   0.00976   0.00000   0.00000
  89        3PX        -0.00001   0.00000   0.00000   0.00000   0.00077
  90        3PY         0.00000  -0.00130  -0.00545   0.00000   0.00000
  91        3PZ         0.00000   0.00000   0.00000   0.00063   0.00000
  92        4S          0.00000  -0.00006   0.00945   0.00000   0.00000
  93        4PX         0.00026   0.00000   0.00000   0.00000   0.00532
  94        4PY         0.00000  -0.00176  -0.00618   0.00000   0.00000
  95        4PZ         0.00000   0.00000   0.00000   0.00170   0.00001
  96        5D 0        0.00000  -0.00035  -0.00076   0.00000   0.00000
  97        5D+1        0.00000   0.00000   0.00000   0.00000   0.00000
  98        5D-1        0.00000   0.00000   0.00000  -0.00053   0.00000
  99        5D+2        0.00000  -0.00061  -0.00102   0.00000   0.00000
 100        5D-2        0.00004   0.00000   0.00000   0.00000  -0.00019
 101 5   O  1S          0.00000  -0.00034   0.00246   0.00000   0.00000
 102        2S          0.00000  -0.00053   0.00385   0.00000   0.00000
 103        2PX         0.00001   0.00000   0.00000   0.00000   0.00046
 104        2PY         0.00000   0.00036  -0.00326   0.00000   0.00000
 105        2PZ         0.00000   0.00000   0.00000   0.00040   0.00000
 106        3S          0.00000   0.00118  -0.00976   0.00000   0.00000
 107        3PX        -0.00001   0.00000   0.00000   0.00000   0.00077
 108        3PY         0.00000   0.00130  -0.00545   0.00000   0.00000
 109        3PZ         0.00000   0.00000   0.00000   0.00063   0.00000
 110        4S          0.00000  -0.00006  -0.00945   0.00000   0.00000
 111        4PX         0.00026   0.00000   0.00000   0.00000   0.00532
 112        4PY         0.00000   0.00176  -0.00618   0.00000   0.00000
 113        4PZ         0.00000   0.00000   0.00000   0.00170  -0.00001
 114        5D 0        0.00000  -0.00035   0.00076   0.00000   0.00000
 115        5D+1        0.00000   0.00000   0.00000   0.00000   0.00000
 116        5D-1        0.00000   0.00000   0.00000   0.00053   0.00000
 117        5D+2        0.00000  -0.00061   0.00102   0.00000   0.00000
 118        5D-2       -0.00004   0.00000   0.00000   0.00000   0.00019
 119 6   O  1S          0.38984  -0.00010   0.00000   0.00000  -0.00094
 120        2S          0.33220  -0.00015   0.00000   0.00000  -0.00144
 121        2PX         0.00068  -0.00012   0.00000   0.00000  -0.00120
 122        2PY         0.00000   0.00000   0.00016   0.00000   0.00000
 123        2PZ         0.00000   0.00000   0.00000   0.00016   0.00000
 124        3S          0.00887   0.00032   0.00000   0.00000   0.00299
 125        3PX         0.00040  -0.00024   0.00000   0.00000  -0.00196
 126        3PY         0.00000   0.00000   0.00005   0.00000   0.00000
 127        3PZ         0.00000   0.00000   0.00000   0.00025   0.00000
 128        4S         -0.00208  -0.00078   0.00000   0.00000   0.00498
 129        4PX         0.00042  -0.00101   0.00000   0.00000  -0.00532
 130        4PY         0.00000   0.00000   0.00124   0.00000   0.00000
 131        4PZ         0.00000   0.00000   0.00000   0.00316   0.00000
 132        5D 0        0.00026  -0.00015   0.00000   0.00000  -0.00032
 133        5D+1        0.00000   0.00000   0.00000   0.00001   0.00000
 134        5D-1        0.00000   0.00000   0.00000   0.00000   0.00000
 135        5D+2        0.00020   0.00020   0.00000   0.00000   0.00072
 136        5D-2        0.00000   0.00000  -0.00024   0.00000   0.00000
 137 7   O  1S         -0.38984  -0.00010   0.00000   0.00000   0.00094
 138        2S         -0.33220  -0.00015   0.00000   0.00000   0.00144
 139        2PX         0.00068   0.00012   0.00000   0.00000  -0.00120
 140        2PY         0.00000   0.00000   0.00016   0.00000   0.00000
 141        2PZ         0.00000   0.00000   0.00000   0.00016   0.00000
 142        3S         -0.00887   0.00032   0.00000   0.00000  -0.00299
 143        3PX         0.00040   0.00024   0.00000   0.00000  -0.00196
 144        3PY         0.00000   0.00000   0.00005   0.00000   0.00000
 145        3PZ         0.00000   0.00000   0.00000   0.00025   0.00000
 146        4S          0.00208  -0.00078   0.00000   0.00000  -0.00498
 147        4PX         0.00042   0.00101   0.00000   0.00000  -0.00532
 148        4PY         0.00000   0.00000   0.00124   0.00000   0.00000
 149        4PZ         0.00000   0.00000   0.00000   0.00316   0.00000
 150        5D 0       -0.00026  -0.00015   0.00000   0.00000   0.00032
 151        5D+1        0.00000   0.00000   0.00000  -0.00001   0.00000
 152        5D-1        0.00000   0.00000   0.00000   0.00000   0.00000
 153        5D+2       -0.00020   0.00020   0.00000   0.00000  -0.00072
 154        5D-2        0.00000   0.00000   0.00024   0.00000   0.00000
 155 8   H  1S          0.00000   0.00016   0.00010   0.00040   0.00000
 156        2S          0.00000   0.00003  -0.00223   0.00064   0.00001
 157        3S          0.00000   0.00120   0.00015   0.00017   0.00000
 158        4PX        -0.00002   0.00000   0.00000   0.00000  -0.00034
 159        4PY         0.00000  -0.00027   0.00019  -0.00049   0.00000
 160        4PZ         0.00000   0.00022   0.00043   0.00027   0.00000
 161 9   H  1S          0.00000   0.00016  -0.00010   0.00040   0.00000
 162        2S          0.00000   0.00003   0.00223   0.00064  -0.00001
 163        3S          0.00000   0.00120  -0.00015   0.00017   0.00000
 164        4PX        -0.00002   0.00000   0.00000   0.00000  -0.00034
 165        4PY         0.00000   0.00027   0.00019   0.00049   0.00000
 166        4PZ         0.00000   0.00022  -0.00043   0.00027   0.00000
 167 10  H  1S         -0.00004   0.00014   0.00040   0.00000  -0.00015
 168        2S          0.00028   0.00017   0.00061   0.00000   0.00323
 169        3S         -0.00013   0.00119   0.00021   0.00000  -0.00040
 170        4PX         0.00002   0.00030   0.00050   0.00000   0.00029
 171        4PY        -0.00006   0.00019   0.00026   0.00000  -0.00062
 172        4PZ         0.00000   0.00000   0.00000  -0.00026   0.00000
 173 11  H  1S          0.00004   0.00014   0.00040   0.00000   0.00015
 174        2S         -0.00028   0.00017   0.00061   0.00000  -0.00323
 175        3S          0.00013   0.00119   0.00021   0.00000   0.00040
 176        4PX         0.00002  -0.00030  -0.00050   0.00000   0.00029
 177        4PY         0.00006   0.00019   0.00026   0.00000   0.00062
 178        4PZ         0.00000   0.00000   0.00000  -0.00026   0.00000
 179 12  H  1S          0.00004   0.00014  -0.00040   0.00000   0.00015
 180        2S         -0.00028   0.00017  -0.00061   0.00000  -0.00323
 181        3S          0.00013   0.00119  -0.00021   0.00000   0.00040
 182        4PX         0.00002  -0.00030   0.00050   0.00000   0.00029
 183        4PY        -0.00006  -0.00019   0.00026   0.00000  -0.00062
 184        4PZ         0.00000   0.00000   0.00000  -0.00026   0.00000
 185 13  H  1S         -0.00004   0.00014  -0.00040   0.00000  -0.00015
 186        2S          0.00028   0.00017  -0.00061   0.00000   0.00323
 187        3S         -0.00013   0.00119  -0.00021   0.00000  -0.00040
 188        4PX         0.00002   0.00030  -0.00050   0.00000   0.00029
 189        4PY         0.00006  -0.00019   0.00026   0.00000   0.00062
 190        4PZ         0.00000   0.00000   0.00000  -0.00026   0.00000
 191 14  H  1S         -0.00006   0.00008   0.00000   0.00010   0.00020
 192        2S         -0.00075   0.00025   0.00000  -0.00204   0.00079
 193        3S          0.00046   0.00103   0.00000   0.00017   0.00025
 194        4PX         0.00048   0.00006   0.00000   0.00046   0.00042
 195        4PY         0.00000   0.00000  -0.00022   0.00000   0.00000
 196        4PZ         0.00072  -0.00017   0.00000   0.00019  -0.00044
 197 15  H  1S         -0.00006   0.00008   0.00000  -0.00010   0.00020
 198        2S         -0.00075   0.00025   0.00000   0.00204   0.00079
 199        3S          0.00046   0.00103   0.00000  -0.00017   0.00025
 200        4PX         0.00048   0.00006   0.00000  -0.00046   0.00042
 201        4PY         0.00000   0.00000  -0.00022   0.00000   0.00000
 202        4PZ        -0.00072   0.00017   0.00000   0.00019   0.00044
 203 16  H  1S          0.00006   0.00008   0.00000  -0.00010  -0.00020
 204        2S          0.00075   0.00025   0.00000   0.00204  -0.00079
 205        3S         -0.00046   0.00103   0.00000  -0.00017  -0.00025
 206        4PX         0.00048  -0.00006   0.00000   0.00046   0.00042
 207        4PY         0.00000   0.00000  -0.00022   0.00000   0.00000
 208        4PZ         0.00072   0.00017   0.00000   0.00019  -0.00044
 209 17  H  1S          0.00006   0.00008   0.00000   0.00010  -0.00020
 210        2S          0.00075   0.00025   0.00000  -0.00204  -0.00079
 211        3S         -0.00046   0.00103   0.00000   0.00017  -0.00025
 212        4PX         0.00048  -0.00006   0.00000  -0.00046   0.00042
 213        4PY         0.00000   0.00000  -0.00022   0.00000   0.00000
 214        4PZ        -0.00072  -0.00017   0.00000   0.00019   0.00044
 215 18  H  1S          0.00000   0.00016  -0.00010  -0.00040   0.00000
 216        2S          0.00000   0.00003   0.00223  -0.00064   0.00001
 217        3S          0.00000   0.00120  -0.00015  -0.00017   0.00000
 218        4PX        -0.00002   0.00000   0.00000   0.00000  -0.00034
 219        4PY         0.00000   0.00027   0.00019  -0.00049   0.00000
 220        4PZ         0.00000  -0.00022   0.00043   0.00027   0.00000
 221 19  H  1S          0.00000   0.00016   0.00010  -0.00040   0.00000
 222        2S          0.00000   0.00003  -0.00223  -0.00064  -0.00001
 223        3S          0.00000   0.00120   0.00015  -0.00017   0.00000
 224        4PX        -0.00002   0.00000   0.00000   0.00000  -0.00034
 225        4PY         0.00000  -0.00027   0.00019   0.00049   0.00000
 226        4PZ         0.00000  -0.00022  -0.00043   0.00027   0.00000
                          16        17        18        19        20
                        (A)--O    (B2)--O   (A)--O    (B1)--O   (A)--O
     Eigenvalues --    -1.36601  -1.36019  -1.35765  -1.35760  -1.32415
   1 1   Cr 1S         -0.00252   0.00000  -0.00040   0.00000  -0.00070
   2        2S         -0.00415   0.00000  -0.00066   0.00000  -0.00116
   3        3S         -0.00200   0.00000  -0.00032   0.00000  -0.00054
   4        4S          0.01216   0.00000   0.00194   0.00000   0.00331
   5        5S          0.02582   0.00000   0.00414   0.00000   0.00743
   6        6S         -0.04654   0.00000  -0.00747   0.00000  -0.01409
   7        7S         -0.02065   0.00000  -0.00327   0.00000  -0.00319
   8        8S          0.00941   0.00000   0.00157   0.00000  -0.00014
   9        9S         -0.01271   0.00000  -0.00202   0.00000  -0.00340
  10       10PX         0.00000   0.00000   0.00000   0.00000   0.00000
  11       10PY         0.00000   0.01866   0.00000   0.00000   0.00000
  12       10PZ         0.00000   0.00000   0.00000   0.01874   0.00000
  13       11PX         0.00000   0.00000   0.00000   0.00000   0.00000
  14       11PY         0.00000   0.00816   0.00000   0.00000   0.00000
  15       11PZ         0.00000   0.00000   0.00000   0.00819   0.00000
  16       12PX         0.00000   0.00000   0.00000   0.00000   0.00000
  17       12PY         0.00000  -0.02113   0.00000   0.00000   0.00000
  18       12PZ         0.00000   0.00000   0.00000  -0.02123   0.00000
  19       13PX         0.00000   0.00000   0.00000   0.00000   0.00000
  20       13PY         0.00000  -0.04602   0.00000   0.00000   0.00000
  21       13PZ         0.00000   0.00000   0.00000  -0.04623   0.00000
  22       14PX         0.00000   0.00000   0.00000   0.00000   0.00000
  23       14PY         0.00000  -0.00919   0.00000   0.00000   0.00000
  24       14PZ         0.00000   0.00000   0.00000  -0.00923   0.00000
  25       15D 0        0.00197   0.00000   0.01219   0.00000  -0.00357
  26       15D+1        0.00000   0.00000   0.00000   0.00000   0.00000
  27       15D-1        0.00000   0.00000   0.00000   0.00000   0.00000
  28       15D+2       -0.00758   0.00000   0.00555   0.00000   0.00623
  29       15D-2        0.00000   0.00000   0.00000   0.00000   0.00000
  30       16D 0        0.00214   0.00000   0.01169   0.00000  -0.00361
  31       16D+1        0.00000   0.00000   0.00000   0.00000   0.00000
  32       16D-1        0.00000   0.00000   0.00000   0.00000   0.00000
  33       16D+2       -0.00768   0.00000   0.00532   0.00000   0.00633
  34       16D-2        0.00000   0.00000   0.00000   0.00000   0.00000
  35       17D 0        0.00183   0.00000   0.02006   0.00000  -0.00480
  36       17D+1        0.00000   0.00000   0.00000   0.00000   0.00000
  37       17D-1        0.00000   0.00000   0.00000   0.00000   0.00000
  38       17D+2       -0.01024   0.00000   0.00917   0.00000   0.00860
  39       17D-2        0.00000   0.00000   0.00000   0.00000   0.00000
  40       18F 0        0.00000   0.00000   0.00000   0.00387   0.00000
  41       18F+1        0.00000   0.00000   0.00000   0.00000   0.00000
  42       18F-1        0.00000  -0.00247   0.00000   0.00000   0.00000
  43       18F+2        0.00000   0.00000   0.00000   0.00006   0.00000
  44       18F-2        0.00000   0.00000   0.00000   0.00000   0.00000
  45       18F+3        0.00000   0.00000   0.00000   0.00000   0.00000
  46       18F-3        0.00000  -0.00284   0.00000   0.00000   0.00000
  47 2   O  1S         -0.04874   0.00000  -0.06772  -0.08363   0.00522
  48        2S         -0.07800   0.00000  -0.10848  -0.13394   0.00842
  49        2PX         0.00000   0.00000   0.00000   0.00000   0.00000
  50        2PY         0.00000   0.00111   0.00000   0.00000   0.00000
  51        2PZ         0.01503   0.00000   0.02264   0.02882  -0.00244
  52        3S          0.22542   0.00000   0.31564   0.38859  -0.02563
  53        3PX         0.00000   0.00000   0.00000   0.00000   0.00000
  54        3PY         0.00000   0.00171   0.00000   0.00000   0.00000
  55        3PZ         0.02258   0.00000   0.03317   0.04195  -0.00281
  56        4S          0.15524   0.00000   0.21340   0.26663  -0.01197
  57        4PX         0.00000   0.00000   0.00000   0.00000   0.00000
  58        4PY         0.00000   0.00069   0.00000   0.00000   0.00000
  59        4PZ        -0.00429   0.00000   0.00584   0.00182  -0.00301
  60        5D 0        0.00182   0.00000   0.00216   0.00300  -0.00014
  61        5D+1        0.00000   0.00000   0.00000   0.00000   0.00000
  62        5D-1        0.00000  -0.00035   0.00000   0.00000   0.00000
  63        5D+2       -0.00378   0.00000  -0.00511  -0.00643   0.00040
  64        5D-2       -0.00002   0.00000  -0.00003  -0.00004   0.00000
  65 3   O  1S         -0.04874   0.00000  -0.06772   0.08363   0.00522
  66        2S         -0.07800   0.00000  -0.10848   0.13394   0.00842
  67        2PX         0.00000   0.00000   0.00000   0.00000   0.00000
  68        2PY         0.00000   0.00111   0.00000   0.00000   0.00000
  69        2PZ        -0.01503   0.00000  -0.02264   0.02882   0.00244
  70        3S          0.22542   0.00000   0.31564  -0.38859  -0.02563
  71        3PX         0.00000   0.00000   0.00000   0.00000   0.00000
  72        3PY         0.00000   0.00171   0.00000   0.00000   0.00000
  73        3PZ        -0.02258   0.00000  -0.03317   0.04195   0.00281
  74        4S          0.15524   0.00000   0.21340  -0.26663  -0.01197
  75        4PX         0.00000   0.00000   0.00000   0.00000   0.00000
  76        4PY         0.00000   0.00069   0.00000   0.00000   0.00000
  77        4PZ         0.00429   0.00000  -0.00584   0.00182   0.00301
  78        5D 0        0.00182   0.00000   0.00216  -0.00300  -0.00014
  79        5D+1        0.00000   0.00000   0.00000   0.00000   0.00000
  80        5D-1        0.00000   0.00035   0.00000   0.00000   0.00000
  81        5D+2       -0.00378   0.00000  -0.00511   0.00643   0.00040
  82        5D-2        0.00002   0.00000   0.00003  -0.00004   0.00000
  83 4   O  1S         -0.06715  -0.08368   0.04961   0.00000   0.00512
  84        2S         -0.10748  -0.13401   0.07951   0.00000   0.00826
  85        2PX         0.00000   0.00000   0.00000   0.00000   0.00000
  86        2PY         0.02095   0.02851  -0.01691   0.00000  -0.00230
  87        2PZ         0.00000   0.00000   0.00000   0.00095   0.00000
  88        3S          0.31103   0.38862  -0.23197   0.00000  -0.02473
  89        3PX         0.00000   0.00000   0.00000   0.00000   0.00000
  90        3PY         0.03133   0.04174  -0.02465   0.00000  -0.00282
  91        3PZ         0.00000   0.00000   0.00000   0.00165   0.00000
  92        4S          0.21591   0.26878  -0.15436   0.00000  -0.01661
  93        4PX         0.00000   0.00000   0.00000   0.00000   0.00000
  94        4PY        -0.00128   0.00228  -0.00585   0.00000  -0.00544
  95        4PZ         0.00000   0.00000   0.00000   0.00224   0.00000
  96        5D 0       -0.00546  -0.00700   0.00410   0.00000   0.00037
  97        5D+1        0.00001   0.00002  -0.00001   0.00000   0.00000
  98        5D-1        0.00000   0.00000   0.00000  -0.00031   0.00000
  99        5D+2        0.00054   0.00073  -0.00066   0.00000  -0.00011
 100        5D-2        0.00000   0.00000   0.00000   0.00000   0.00000
 101 5   O  1S         -0.06715   0.08368   0.04961   0.00000   0.00512
 102        2S         -0.10748   0.13401   0.07951   0.00000   0.00826
 103        2PX         0.00000   0.00000   0.00000   0.00000   0.00000
 104        2PY        -0.02095   0.02851   0.01691   0.00000   0.00230
 105        2PZ         0.00000   0.00000   0.00000   0.00095   0.00000
 106        3S          0.31103  -0.38862  -0.23197   0.00000  -0.02473
 107        3PX         0.00000   0.00000   0.00000   0.00000   0.00000
 108        3PY        -0.03133   0.04174   0.02465   0.00000   0.00282
 109        3PZ         0.00000   0.00000   0.00000   0.00165   0.00000
 110        4S          0.21591  -0.26878  -0.15436   0.00000  -0.01661
 111        4PX         0.00000   0.00000   0.00000   0.00000   0.00000
 112        4PY         0.00128   0.00228   0.00585   0.00000   0.00544
 113        4PZ         0.00000   0.00000   0.00000   0.00224   0.00000
 114        5D 0       -0.00546   0.00700   0.00410   0.00000   0.00037
 115        5D+1       -0.00001   0.00002   0.00001   0.00000   0.00000
 116        5D-1        0.00000   0.00000   0.00000   0.00031   0.00000
 117        5D+2        0.00054  -0.00073  -0.00066   0.00000  -0.00011
 118        5D-2        0.00000   0.00000   0.00000   0.00000   0.00000
 119 6   O  1S         -0.00650   0.00000  -0.00111   0.00000  -0.08283
 120        2S         -0.01033   0.00000  -0.00177   0.00000  -0.13259
 121        2PX         0.00139   0.00000   0.00032   0.00000   0.03129
 122        2PY         0.00000   0.00055   0.00000   0.00000   0.00000
 123        2PZ         0.00000   0.00000   0.00000   0.00060   0.00000
 124        3S          0.02867   0.00000   0.00516   0.00000   0.38483
 125        3PX         0.00330   0.00000   0.00056   0.00000   0.04771
 126        3PY         0.00000   0.00074   0.00000   0.00000   0.00000
 127        3PZ         0.00000   0.00000   0.00000   0.00076   0.00000
 128        4S          0.02294   0.00000   0.00125   0.00000   0.26170
 129        4PX        -0.00536   0.00000  -0.00220   0.00000   0.00650
 130        4PY         0.00000   0.00194   0.00000   0.00000   0.00000
 131        4PZ         0.00000   0.00000   0.00000   0.00134   0.00000
 132        5D 0        0.00025   0.00000   0.00006   0.00000   0.00403
 133        5D+1        0.00000   0.00000   0.00000  -0.00018   0.00000
 134        5D-1        0.00000   0.00000   0.00000   0.00000   0.00001
 135        5D+2        0.00047   0.00000   0.00009   0.00000   0.00541
 136        5D-2        0.00000  -0.00020   0.00000   0.00000   0.00000
 137 7   O  1S         -0.00650   0.00000  -0.00111   0.00000  -0.08283
 138        2S         -0.01033   0.00000  -0.00177   0.00000  -0.13259
 139        2PX        -0.00139   0.00000  -0.00032   0.00000  -0.03129
 140        2PY         0.00000   0.00055   0.00000   0.00000   0.00000
 141        2PZ         0.00000   0.00000   0.00000   0.00060   0.00000
 142        3S          0.02867   0.00000   0.00516   0.00000   0.38483
 143        3PX        -0.00330   0.00000  -0.00056   0.00000  -0.04771
 144        3PY         0.00000   0.00074   0.00000   0.00000   0.00000
 145        3PZ         0.00000   0.00000   0.00000   0.00076   0.00000
 146        4S          0.02294   0.00000   0.00125   0.00000   0.26170
 147        4PX         0.00536   0.00000   0.00220   0.00000  -0.00650
 148        4PY         0.00000   0.00194   0.00000   0.00000   0.00000
 149        4PZ         0.00000   0.00000   0.00000   0.00134   0.00000
 150        5D 0        0.00025   0.00000   0.00006   0.00000   0.00403
 151        5D+1        0.00000   0.00000   0.00000   0.00018   0.00000
 152        5D-1        0.00000   0.00000   0.00000   0.00000  -0.00001
 153        5D+2        0.00047   0.00000   0.00009   0.00000   0.00541
 154        5D-2        0.00000   0.00020   0.00000   0.00000   0.00000
 155 8   H  1S          0.03820   0.00040   0.05365   0.06655  -0.00429
 156        2S          0.03293   0.00158   0.04315   0.05526  -0.00527
 157        3S          0.00140   0.00070  -0.00109  -0.00116   0.00153
 158        4PX         0.00003   0.00000   0.00004   0.00005   0.00000
 159        4PY        -0.00978   0.00001  -0.01332  -0.01680   0.00130
 160        4PZ        -0.00514  -0.00063  -0.00718  -0.00866   0.00102
 161 9   H  1S          0.03820  -0.00040   0.05365   0.06655  -0.00429
 162        2S          0.03293  -0.00158   0.04315   0.05526  -0.00527
 163        3S          0.00140  -0.00070  -0.00109  -0.00116   0.00153
 164        4PX        -0.00003   0.00000  -0.00004  -0.00005   0.00000
 165        4PY         0.00978   0.00001   0.01332   0.01680  -0.00130
 166        4PZ        -0.00514   0.00063  -0.00718  -0.00866   0.00102
 167 10  H  1S          0.05257   0.06640  -0.03940   0.00000  -0.00430
 168        2S          0.04247   0.05385  -0.03246   0.00000  -0.00127
 169        3S          0.00117  -0.00101   0.00168   0.00000   0.00116
 170        4PX         0.01324   0.01663  -0.00976   0.00000  -0.00077
 171        4PY        -0.00671  -0.00841   0.00551   0.00000   0.00040
 172        4PZ         0.00002   0.00002  -0.00001  -0.00003   0.00000
 173 11  H  1S          0.05257   0.06640  -0.03940   0.00000  -0.00430
 174        2S          0.04247   0.05385  -0.03246   0.00000  -0.00127
 175        3S          0.00117  -0.00101   0.00168   0.00000   0.00116
 176        4PX        -0.01324  -0.01663   0.00976   0.00000   0.00077
 177        4PY        -0.00671  -0.00841   0.00551   0.00000   0.00040
 178        4PZ        -0.00002  -0.00002   0.00001  -0.00003   0.00000
 179 12  H  1S          0.05257  -0.06640  -0.03940   0.00000  -0.00430
 180        2S          0.04247  -0.05385  -0.03246   0.00000  -0.00127
 181        3S          0.00117   0.00101   0.00168   0.00000   0.00116
 182        4PX        -0.01324   0.01663   0.00976   0.00000   0.00077
 183        4PY         0.00671  -0.00841  -0.00551   0.00000  -0.00040
 184        4PZ         0.00002  -0.00002  -0.00001  -0.00003   0.00000
 185 13  H  1S          0.05257  -0.06640  -0.03940   0.00000  -0.00430
 186        2S          0.04247  -0.05385  -0.03246   0.00000  -0.00127
 187        3S          0.00117   0.00101   0.00168   0.00000   0.00116
 188        4PX         0.01324  -0.01663  -0.00976   0.00000  -0.00077
 189        4PY         0.00671  -0.00841  -0.00551   0.00000  -0.00040
 190        4PZ        -0.00002   0.00002   0.00001  -0.00003   0.00000
 191 14  H  1S          0.00495   0.00000   0.00079   0.00017   0.06729
 192        2S          0.00436   0.00000   0.00280   0.00018   0.05558
 193        3S          0.00233   0.00000   0.00015   0.00094   0.00031
 194        4PX        -0.00042   0.00000  -0.00038  -0.00025  -0.00905
 195        4PY         0.00000  -0.00015   0.00000   0.00000  -0.00001
 196        4PZ        -0.00136   0.00000  -0.00054   0.00000  -0.01625
 197 15  H  1S          0.00495   0.00000   0.00079  -0.00017   0.06729
 198        2S          0.00436   0.00000   0.00280  -0.00018   0.05558
 199        3S          0.00233   0.00000   0.00015  -0.00094   0.00031
 200        4PX        -0.00042   0.00000  -0.00038   0.00025  -0.00905
 201        4PY         0.00000  -0.00015   0.00000   0.00000   0.00001
 202        4PZ         0.00136   0.00000   0.00054   0.00000   0.01625
 203 16  H  1S          0.00495   0.00000   0.00079  -0.00017   0.06729
 204        2S          0.00436   0.00000   0.00280  -0.00018   0.05558
 205        3S          0.00233   0.00000   0.00015  -0.00094   0.00031
 206        4PX         0.00042   0.00000   0.00038  -0.00025   0.00905
 207        4PY         0.00000  -0.00015   0.00000   0.00000  -0.00001
 208        4PZ         0.00136   0.00000   0.00054   0.00000   0.01625
 209 17  H  1S          0.00495   0.00000   0.00079   0.00017   0.06729
 210        2S          0.00436   0.00000   0.00280   0.00018   0.05558
 211        3S          0.00233   0.00000   0.00015   0.00094   0.00031
 212        4PX         0.00042   0.00000   0.00038   0.00025   0.00905
 213        4PY         0.00000  -0.00015   0.00000   0.00000   0.00001
 214        4PZ        -0.00136   0.00000  -0.00054   0.00000  -0.01625
 215 18  H  1S          0.03820  -0.00040   0.05365  -0.06655  -0.00429
 216        2S          0.03293  -0.00158   0.04315  -0.05526  -0.00527
 217        3S          0.00140  -0.00070  -0.00109   0.00116   0.00153
 218        4PX         0.00003   0.00000   0.00004  -0.00005   0.00000
 219        4PY         0.00978   0.00001   0.01332  -0.01680  -0.00130
 220        4PZ         0.00514  -0.00063   0.00718  -0.00866  -0.00102
 221 19  H  1S          0.03820   0.00040   0.05365  -0.06655  -0.00429
 222        2S          0.03293   0.00158   0.04315  -0.05526  -0.00527
 223        3S          0.00140   0.00070  -0.00109   0.00116   0.00153
 224        4PX        -0.00003   0.00000  -0.00004   0.00005   0.00000
 225        4PY        -0.00978   0.00001  -0.01332   0.01680   0.00130
 226        4PZ         0.00514   0.00063   0.00718  -0.00866  -0.00102
                          21        22        23        24        25
                        (B3)--O   (B1)--O   (B3)--O   (B3)--O   (B2)--O
     Eigenvalues --    -1.32371  -0.88712  -0.88552  -0.88531  -0.88301
   1 1   Cr 1S          0.00000   0.00000   0.00000   0.00000   0.00000
   2        2S          0.00000   0.00000   0.00000   0.00000   0.00000
   3        3S          0.00000   0.00000   0.00000   0.00000   0.00000
   4        4S          0.00000   0.00000   0.00000   0.00000   0.00000
   5        5S          0.00000   0.00000   0.00000   0.00000   0.00000
   6        6S          0.00000   0.00000   0.00000   0.00000   0.00000
   7        7S          0.00000   0.00000   0.00000   0.00000   0.00000
   8        8S          0.00000   0.00000   0.00000   0.00000   0.00000
   9        9S          0.00000   0.00000   0.00000   0.00000   0.00000
  10       10PX         0.00950   0.00000   0.00813  -0.00027   0.00000
  11       10PY         0.00000   0.00000   0.00000   0.00000   0.00973
  12       10PZ         0.00000   0.00001   0.00000   0.00000   0.00000
  13       11PX         0.00422   0.00000   0.00332  -0.00011   0.00000
  14       11PY         0.00000   0.00000   0.00000   0.00000   0.00416
  15       11PZ         0.00000   0.00001   0.00000   0.00000   0.00000
  16       12PX        -0.01104   0.00000  -0.00879   0.00029   0.00000
  17       12PY         0.00000   0.00000   0.00000   0.00000  -0.01117
  18       12PZ         0.00000  -0.00001   0.00000   0.00000   0.00000
  19       13PX        -0.02300   0.00000  -0.02346   0.00078   0.00000
  20       13PY         0.00000   0.00000   0.00000   0.00000  -0.02670
  21       13PZ         0.00000  -0.00004   0.00000   0.00000   0.00000
  22       14PX        -0.00379   0.00000   0.00269  -0.00009   0.00000
  23       14PY         0.00000   0.00000   0.00000   0.00000   0.00019
  24       14PZ         0.00000   0.00000   0.00000   0.00000   0.00000
  25       15D 0        0.00000   0.00000   0.00000   0.00000   0.00000
  26       15D+1        0.00000   0.00000   0.00000   0.00000  -0.00009
  27       15D-1        0.00000   0.00000   0.00096   0.03036   0.00000
  28       15D+2        0.00000   0.00000   0.00000   0.00000   0.00000
  29       15D-2        0.00000   0.02541   0.00000   0.00000   0.00000
  30       16D 0        0.00000   0.00000   0.00000   0.00000   0.00000
  31       16D+1        0.00000   0.00000   0.00000   0.00000  -0.00009
  32       16D-1        0.00000   0.00000   0.00101   0.03193   0.00000
  33       16D+2        0.00000   0.00000   0.00000   0.00000   0.00000
  34       16D-2        0.00000   0.02673   0.00000   0.00000   0.00000
  35       17D 0        0.00000   0.00000   0.00000   0.00000   0.00000
  36       17D+1        0.00000   0.00000   0.00000   0.00000  -0.00009
  37       17D-1        0.00000   0.00000   0.00103   0.03245   0.00000
  38       17D+2        0.00000   0.00000   0.00000   0.00000   0.00000
  39       17D-2        0.00000   0.02843   0.00000   0.00000   0.00000
  40       18F 0        0.00000   0.00000   0.00000   0.00000   0.00000
  41       18F+1       -0.00061   0.00000  -0.00089   0.00002   0.00000
  42       18F-1        0.00000   0.00000   0.00000   0.00000   0.00372
  43       18F+2        0.00000   0.00000   0.00000   0.00000   0.00000
  44       18F-2        0.00000   0.00000   0.00000   0.00000   0.00000
  45       18F+3        0.00084   0.00000  -0.00370   0.00011   0.00000
  46       18F-3        0.00000   0.00000   0.00000   0.00000  -0.00024
  47 2   O  1S          0.00000   0.00000   0.00000   0.00000   0.00000
  48        2S          0.00000   0.00000   0.00000   0.00000   0.00000
  49        2PX         0.00073   0.00000   0.00351  -0.00060  -0.00051
  50        2PY         0.00000   0.00000   0.00525   0.17202   0.17303
  51        2PZ         0.00000  -0.00002   0.00000   0.00000   0.00000
  52        3S          0.00000  -0.00001   0.00000   0.00000   0.00000
  53        3PX         0.00075   0.00000   0.00426  -0.00084  -0.00074
  54        3PY         0.00000   0.00000   0.00757   0.24806   0.24943
  55        3PZ         0.00000  -0.00003   0.00000   0.00000   0.00000
  56        4S          0.00000   0.00004   0.00000   0.00000   0.00000
  57        4PX         0.00273   0.00000   0.00754  -0.00074  -0.00054
  58        4PY         0.00000   0.00000   0.00533   0.17466   0.17895
  59        4PZ         0.00000  -0.00002   0.00000   0.00000   0.00000
  60        5D 0        0.00000   0.00000   0.00000   0.00000   0.00000
  61        5D+1       -0.00018   0.00000  -0.00018  -0.00003  -0.00004
  62        5D-1        0.00000   0.00000   0.00042   0.01379   0.01432
  63        5D+2        0.00000   0.00000   0.00000   0.00000   0.00000
  64        5D-2        0.00000   0.00029   0.00000   0.00000   0.00000
  65 3   O  1S          0.00000   0.00000   0.00000   0.00000   0.00000
  66        2S          0.00000   0.00000   0.00000   0.00000   0.00000
  67        2PX         0.00073   0.00000   0.00351  -0.00060   0.00051
  68        2PY         0.00000   0.00000  -0.00525  -0.17202   0.17303
  69        2PZ         0.00000  -0.00002   0.00000   0.00000   0.00000
  70        3S          0.00000   0.00001   0.00000   0.00000   0.00000
  71        3PX         0.00075   0.00000   0.00426  -0.00084   0.00074
  72        3PY         0.00000   0.00000  -0.00757  -0.24806   0.24943
  73        3PZ         0.00000  -0.00003   0.00000   0.00000   0.00000
  74        4S          0.00000  -0.00004   0.00000   0.00000   0.00000
  75        4PX         0.00273   0.00000   0.00754  -0.00074   0.00054
  76        4PY         0.00000   0.00000  -0.00533  -0.17466   0.17895
  77        4PZ         0.00000  -0.00002   0.00000   0.00000   0.00000
  78        5D 0        0.00000   0.00000   0.00000   0.00000   0.00000
  79        5D+1        0.00018   0.00000   0.00018   0.00003  -0.00004
  80        5D-1        0.00000   0.00000   0.00042   0.01379  -0.01432
  81        5D+2        0.00000   0.00000   0.00000   0.00000   0.00000
  82        5D-2        0.00000   0.00029   0.00000   0.00000   0.00000
  83 4   O  1S          0.00000   0.00000   0.00000   0.00000   0.00044
  84        2S          0.00000   0.00000   0.00000   0.00000   0.00082
  85        2PX         0.00090   0.17316   0.17363  -0.00531   0.00000
  86        2PY         0.00000   0.00000   0.00000   0.00000  -0.01728
  87        2PZ         0.00000   0.00022   0.00067   0.01448   0.00000
  88        3S          0.00000   0.00000   0.00000   0.00000  -0.00547
  89        3PX         0.00107   0.24975   0.25032  -0.00765   0.00000
  90        3PY         0.00000   0.00000   0.00000   0.00000  -0.02371
  91        3PZ         0.00000   0.00032   0.00093   0.01996   0.00000
  92        4S          0.00000   0.00000   0.00000   0.00000   0.01536
  93        4PX         0.00279   0.17563   0.17966  -0.00552   0.00000
  94        4PY         0.00000   0.00000   0.00000   0.00000  -0.02234
  95        4PZ         0.00000   0.00023   0.00100   0.02524   0.00000
  96        5D 0        0.00000   0.00000   0.00000   0.00000   0.00083
  97        5D+1        0.00000   0.00000   0.00000   0.00000   0.00000
  98        5D-1        0.00000   0.00002   0.00000  -0.00061   0.00000
  99        5D+2        0.00000   0.00000   0.00000   0.00000   0.00015
 100        5D-2       -0.00007   0.01394   0.01438  -0.00044   0.00000
 101 5   O  1S          0.00000   0.00000   0.00000   0.00000  -0.00044
 102        2S          0.00000   0.00000   0.00000   0.00000  -0.00082
 103        2PX         0.00090  -0.17316   0.17363  -0.00531   0.00000
 104        2PY         0.00000   0.00000   0.00000   0.00000  -0.01728
 105        2PZ         0.00000   0.00022  -0.00067  -0.01448   0.00000
 106        3S          0.00000   0.00000   0.00000   0.00000   0.00547
 107        3PX         0.00107  -0.24975   0.25032  -0.00765   0.00000
 108        3PY         0.00000   0.00000   0.00000   0.00000  -0.02371
 109        3PZ         0.00000   0.00032  -0.00093  -0.01996   0.00000
 110        4S          0.00000   0.00000   0.00000   0.00000  -0.01536
 111        4PX         0.00279  -0.17563   0.17966  -0.00552   0.00000
 112        4PY         0.00000   0.00000   0.00000   0.00000  -0.02234
 113        4PZ         0.00000   0.00023  -0.00100  -0.02524   0.00000
 114        5D 0        0.00000   0.00000   0.00000   0.00000  -0.00083
 115        5D+1        0.00000   0.00000   0.00000   0.00000   0.00000
 116        5D-1        0.00000  -0.00002   0.00000  -0.00061   0.00000
 117        5D+2        0.00000   0.00000   0.00000   0.00000  -0.00015
 118        5D-2        0.00007   0.01394  -0.01438   0.00044   0.00000
 119 6   O  1S         -0.08312   0.00000   0.00054  -0.00002   0.00000
 120        2S         -0.13304   0.00000   0.00096  -0.00003   0.00000
 121        2PX         0.03170   0.00000  -0.01080   0.00036   0.00000
 122        2PY         0.00000   0.00774   0.00000   0.00000   0.00209
 123        2PZ         0.00000   0.00003   0.00000   0.00000  -0.00011
 124        3S          0.38597   0.00000  -0.00525   0.00018   0.00000
 125        3PX         0.04842   0.00000  -0.01400   0.00047   0.00000
 126        3PY         0.00000   0.01009   0.00000   0.00000   0.00242
 127        3PZ         0.00000   0.00004   0.00000   0.00000  -0.00016
 128        4S          0.26272   0.00000   0.01070  -0.00033   0.00000
 129        4PX         0.00559   0.00000  -0.01461   0.00050   0.00000
 130        4PY         0.00000   0.01559   0.00000   0.00000   0.00476
 131        4PZ         0.00000   0.00004   0.00000   0.00000  -0.00013
 132        5D 0        0.00403   0.00000  -0.00008   0.00000   0.00000
 133        5D+1        0.00000   0.00000   0.00000   0.00000  -0.00001
 134        5D-1        0.00001   0.00000   0.00001   0.00018   0.00000
 135        5D+2        0.00545   0.00000  -0.00047   0.00002   0.00000
 136        5D-2        0.00000  -0.00044   0.00000   0.00000  -0.00012
 137 7   O  1S          0.08312   0.00000  -0.00054   0.00002   0.00000
 138        2S          0.13304   0.00000  -0.00096   0.00003   0.00000
 139        2PX         0.03170   0.00000  -0.01080   0.00036   0.00000
 140        2PY         0.00000  -0.00774   0.00000   0.00000   0.00209
 141        2PZ         0.00000   0.00003   0.00000   0.00000   0.00011
 142        3S         -0.38597   0.00000   0.00525  -0.00018   0.00000
 143        3PX         0.04842   0.00000  -0.01400   0.00047   0.00000
 144        3PY         0.00000  -0.01009   0.00000   0.00000   0.00242
 145        3PZ         0.00000   0.00004   0.00000   0.00000   0.00016
 146        4S         -0.26272   0.00000  -0.01070   0.00033   0.00000
 147        4PX         0.00559   0.00000  -0.01461   0.00050   0.00000
 148        4PY         0.00000  -0.01559   0.00000   0.00000   0.00476
 149        4PZ         0.00000   0.00004   0.00000   0.00000   0.00013
 150        5D 0       -0.00403   0.00000   0.00008   0.00000   0.00000
 151        5D+1        0.00000   0.00000   0.00000   0.00000  -0.00001
 152        5D-1        0.00001   0.00000   0.00001   0.00018   0.00000
 153        5D+2       -0.00545   0.00000   0.00047  -0.00002   0.00000
 154        5D-2        0.00000  -0.00044   0.00000   0.00000   0.00012
 155 8   H  1S          0.00000  -0.00001   0.00321   0.10548   0.10650
 156        2S          0.00000  -0.00003   0.00347   0.11394   0.11322
 157        3S          0.00000   0.00000   0.00106   0.03478   0.03373
 158        4PX        -0.00022   0.00035   0.00009   0.00003   0.00003
 159        4PY         0.00000   0.00001  -0.00030  -0.00973  -0.00961
 160        4PZ         0.00000   0.00000  -0.00045  -0.01468  -0.01406
 161 9   H  1S          0.00000  -0.00001  -0.00321  -0.10548  -0.10650
 162        2S          0.00000  -0.00003  -0.00347  -0.11394  -0.11322
 163        3S          0.00000   0.00000  -0.00106  -0.03478  -0.03373
 164        4PX        -0.00022  -0.00035   0.00009   0.00003   0.00003
 165        4PY         0.00000  -0.00001  -0.00030  -0.00973  -0.00961
 166        4PZ         0.00000   0.00000   0.00045   0.01468   0.01406
 167 10  H  1S         -0.00040  -0.10621  -0.10688   0.00326  -0.00701
 168        2S          0.00038  -0.11443  -0.11298   0.00343  -0.01279
 169        3S         -0.00138  -0.03378  -0.03322   0.00102   0.00276
 170        4PX         0.00014  -0.01011  -0.00991   0.00030  -0.00261
 171        4PY         0.00021   0.01449   0.01387  -0.00042   0.00052
 172        4PZ         0.00000  -0.00001   0.00000   0.00042   0.00000
 173 11  H  1S          0.00040   0.10621   0.10688  -0.00326  -0.00701
 174        2S         -0.00038   0.11443   0.11298  -0.00343  -0.01279
 175        3S          0.00138   0.03378   0.03322  -0.00102   0.00276
 176        4PX         0.00014  -0.01011  -0.00991   0.00030   0.00261
 177        4PY        -0.00021  -0.01449  -0.01387   0.00042   0.00052
 178        4PZ         0.00000  -0.00001   0.00000   0.00042   0.00000
 179 12  H  1S          0.00040  -0.10621   0.10688  -0.00326   0.00701
 180        2S         -0.00038  -0.11443   0.11298  -0.00343   0.01279
 181        3S          0.00138  -0.03378   0.03322  -0.00102  -0.00276
 182        4PX         0.00014   0.01011  -0.00991   0.00030  -0.00261
 183        4PY         0.00021  -0.01449   0.01387  -0.00042   0.00052
 184        4PZ         0.00000  -0.00001   0.00000  -0.00042   0.00000
 185 13  H  1S         -0.00040   0.10621  -0.10688   0.00326   0.00701
 186        2S          0.00038   0.11443  -0.11298   0.00343   0.01279
 187        3S         -0.00138   0.03378  -0.03322   0.00102  -0.00276
 188        4PX         0.00014   0.01011  -0.00991   0.00030   0.00261
 189        4PY        -0.00021   0.01449  -0.01387   0.00042   0.00052
 190        4PZ         0.00000  -0.00001   0.00000  -0.00042   0.00000
 191 14  H  1S          0.06762   0.00002  -0.00450   0.00015  -0.00007
 192        2S          0.05639   0.00001  -0.00940   0.00029  -0.00006
 193        3S         -0.00009   0.00001   0.00256  -0.00008  -0.00004
 194        4PX        -0.00899   0.00000   0.00070  -0.00002   0.00001
 195        4PY        -0.00001  -0.00015   0.00001   0.00018  -0.00003
 196        4PZ        -0.01646   0.00000   0.00184  -0.00006   0.00000
 197 15  H  1S          0.06762  -0.00002  -0.00450   0.00015   0.00007
 198        2S          0.05639  -0.00001  -0.00940   0.00029   0.00006
 199        3S         -0.00009  -0.00001   0.00256  -0.00008   0.00004
 200        4PX        -0.00899   0.00000   0.00070  -0.00002  -0.00001
 201        4PY         0.00001  -0.00015  -0.00001  -0.00018  -0.00003
 202        4PZ         0.01646   0.00000  -0.00184   0.00006   0.00000
 203 16  H  1S         -0.06762  -0.00002   0.00450  -0.00015  -0.00007
 204        2S         -0.05639  -0.00001   0.00940  -0.00029  -0.00006
 205        3S          0.00009  -0.00001  -0.00256   0.00008  -0.00004
 206        4PX        -0.00899   0.00000   0.00070  -0.00002  -0.00001
 207        4PY         0.00001   0.00015  -0.00001  -0.00018  -0.00003
 208        4PZ        -0.01646   0.00000   0.00184  -0.00006   0.00000
 209 17  H  1S         -0.06762   0.00002   0.00450  -0.00015   0.00007
 210        2S         -0.05639   0.00001   0.00940  -0.00029   0.00006
 211        3S          0.00009   0.00001  -0.00256   0.00008   0.00004
 212        4PX        -0.00899   0.00000   0.00070  -0.00002   0.00001
 213        4PY        -0.00001   0.00015   0.00001   0.00018  -0.00003
 214        4PZ         0.01646   0.00000  -0.00184   0.00006   0.00000
 215 18  H  1S          0.00000   0.00001   0.00321   0.10548  -0.10650
 216        2S          0.00000   0.00003   0.00347   0.11394  -0.11322
 217        3S          0.00000   0.00000   0.00106   0.03478  -0.03373
 218        4PX        -0.00022  -0.00035   0.00009   0.00003  -0.00003
 219        4PY         0.00000   0.00001   0.00030   0.00973  -0.00961
 220        4PZ         0.00000   0.00000   0.00045   0.01468  -0.01406
 221 19  H  1S          0.00000   0.00001  -0.00321  -0.10548   0.10650
 222        2S          0.00000   0.00003  -0.00347  -0.11394   0.11322
 223        3S          0.00000   0.00000  -0.00106  -0.03478   0.03373
 224        4PX        -0.00022   0.00035   0.00009   0.00003  -0.00003
 225        4PY         0.00000  -0.00001   0.00030   0.00973  -0.00961
 226        4PZ         0.00000   0.00000  -0.00045  -0.01468   0.01406
                          26        27        28        29        30
                        (B2)--O   (B1)--O   (A)--O    (A)--O    (B1)--O
     Eigenvalues --    -0.84389  -0.84317  -0.81101  -0.78281  -0.76593
   1 1   Cr 1S          0.00000   0.00000   0.00808   0.00029   0.00000
   2        2S          0.00000   0.00000   0.01323   0.00048   0.00000
   3        3S          0.00000   0.00000   0.00672   0.00023   0.00000
   4        4S          0.00000   0.00000  -0.04045  -0.00142   0.00000
   5        5S          0.00000   0.00000  -0.08191  -0.00302   0.00000
   6        6S          0.00000   0.00000   0.14929   0.00568   0.00000
   7        7S          0.00000   0.00000   0.11322   0.00360   0.00000
   8        8S          0.00000   0.00000  -0.17566  -0.00648   0.00000
   9        9S          0.00000   0.00000  -0.01534  -0.00127   0.00000
  10       10PX         0.00000   0.00000   0.00000   0.00000   0.00000
  11       10PY         0.00001   0.00000   0.00000   0.00000   0.00000
  12       10PZ         0.00000   0.00708   0.00000   0.00000  -0.04237
  13       11PX         0.00000   0.00000   0.00000   0.00000   0.00000
  14       11PY         0.00001   0.00000   0.00000   0.00000   0.00000
  15       11PZ         0.00000   0.00303   0.00000   0.00000  -0.01818
  16       12PX         0.00000   0.00000   0.00000   0.00000   0.00000
  17       12PY        -0.00002   0.00000   0.00000   0.00000   0.00000
  18       12PZ         0.00000  -0.00818   0.00000   0.00000   0.04958
  19       13PX         0.00000   0.00000   0.00000   0.00000   0.00000
  20       13PY        -0.00004   0.00000   0.00000   0.00000   0.00000
  21       13PZ         0.00000  -0.01954   0.00000   0.00000   0.11721
  22       14PX         0.00000   0.00000   0.00000   0.00000   0.00000
  23       14PY         0.00000   0.00000   0.00000   0.00000   0.00000
  24       14PZ         0.00000   0.00049   0.00000   0.00000   0.00175
  25       15D 0        0.00000   0.00000  -0.02373  -0.08818   0.00000
  26       15D+1        0.01838   0.00000   0.00000   0.00000   0.00000
  27       15D-1        0.00000   0.00000   0.00000   0.00000   0.00000
  28       15D+2        0.00000   0.00000   0.04696  -0.05098   0.00000
  29       15D-2        0.00000   0.00000   0.00000   0.00000   0.00002
  30       16D 0        0.00000   0.00000  -0.02528  -0.09495   0.00000
  31       16D+1        0.01921   0.00000   0.00000   0.00000   0.00000
  32       16D-1        0.00000   0.00000   0.00000   0.00000   0.00000
  33       16D+2        0.00000   0.00000   0.04998  -0.05508   0.00000
  34       16D-2        0.00000   0.00000   0.00000   0.00000   0.00002
  35       17D 0        0.00000   0.00000  -0.02366  -0.09828   0.00000
  36       17D+1        0.02085   0.00000   0.00000   0.00000   0.00000
  37       17D-1        0.00000   0.00000   0.00000   0.00000   0.00000
  38       17D+2        0.00000   0.00000   0.04761  -0.05541   0.00000
  39       17D-2        0.00000   0.00000   0.00000   0.00000   0.00002
  40       18F 0        0.00000  -0.00094   0.00000   0.00000  -0.01002
  41       18F+1        0.00000   0.00000   0.00000   0.00000   0.00000
  42       18F-1        0.00000   0.00000   0.00000   0.00000   0.00000
  43       18F+2        0.00000   0.00164   0.00000   0.00000   0.00055
  44       18F-2        0.00000   0.00000   0.00000   0.00000   0.00000
  45       18F+3        0.00000   0.00000   0.00000   0.00000   0.00000
  46       18F-3        0.00000   0.00000   0.00000   0.00000   0.00000
  47 2   O  1S          0.00000  -0.00033   0.01032   0.01587   0.02246
  48        2S          0.00000  -0.00044   0.01672   0.02582   0.03633
  49        2PX         0.01252   0.00000   0.00000   0.00000   0.00000
  50        2PY         0.00016   0.00000   0.00000   0.00000   0.00000
  51        2PZ         0.00000  -0.01708   0.11925   0.13260   0.18662
  52        3S          0.00000  -0.00152  -0.04732  -0.07601  -0.10183
  53        3PX         0.01647   0.00000   0.00000   0.00000   0.00000
  54        3PY         0.00023   0.00000   0.00000   0.00000   0.00000
  55        3PZ         0.00000  -0.02283   0.17306   0.19040   0.26541
  56        4S          0.00000   0.01850  -0.08166  -0.12965  -0.19601
  57        4PX         0.02344   0.00000   0.00000   0.00000   0.00000
  58        4PY         0.00018   0.00000   0.00000   0.00000   0.00000
  59        4PZ         0.00000  -0.02312   0.14956   0.16012   0.26446
  60        5D 0        0.00000  -0.00051   0.00218   0.00276   0.00400
  61        5D+1       -0.00028   0.00000   0.00000   0.00000   0.00000
  62        5D-1        0.00001   0.00000   0.00000   0.00000   0.00000
  63        5D+2        0.00000   0.00034  -0.00156  -0.00184  -0.00199
  64        5D-2        0.00000   0.00000  -0.00001  -0.00001  -0.00001
  65 3   O  1S          0.00000   0.00033   0.01032   0.01587  -0.02246
  66        2S          0.00000   0.00044   0.01672   0.02582  -0.03633
  67        2PX        -0.01252   0.00000   0.00000   0.00000   0.00000
  68        2PY         0.00016   0.00000   0.00000   0.00000   0.00000
  69        2PZ         0.00000  -0.01708  -0.11925  -0.13260   0.18662
  70        3S          0.00000   0.00152  -0.04732  -0.07601   0.10183
  71        3PX        -0.01647   0.00000   0.00000   0.00000   0.00000
  72        3PY         0.00023   0.00000   0.00000   0.00000   0.00000
  73        3PZ         0.00000  -0.02283  -0.17306  -0.19040   0.26541
  74        4S          0.00000  -0.01850  -0.08166  -0.12965   0.19601
  75        4PX        -0.02344   0.00000   0.00000   0.00000   0.00000
  76        4PY         0.00018   0.00000   0.00000   0.00000   0.00000
  77        4PZ         0.00000  -0.02312  -0.14956  -0.16012   0.26446
  78        5D 0        0.00000   0.00051   0.00218   0.00276  -0.00400
  79        5D+1       -0.00028   0.00000   0.00000   0.00000   0.00000
  80        5D-1       -0.00001   0.00000   0.00000   0.00000   0.00000
  81        5D+2        0.00000  -0.00034  -0.00156  -0.00184   0.00199
  82        5D-2        0.00000   0.00000   0.00001   0.00001  -0.00001
  83 4   O  1S          0.00000   0.00000   0.01136  -0.01481   0.00000
  84        2S          0.00000   0.00000   0.01841  -0.02409   0.00000
  85        2PX         0.00000  -0.00005   0.00000   0.00000   0.00006
  86        2PY        -0.00003   0.00000   0.12721  -0.12606   0.00000
  87        2PZ         0.00000   0.00395   0.00000   0.00000  -0.02919
  88        3S          0.00000   0.00000  -0.05182   0.07153   0.00000
  89        3PX         0.00000  -0.00007   0.00000   0.00000   0.00008
  90        3PY        -0.00004   0.00000   0.18386  -0.18135   0.00000
  91        3PZ         0.00000   0.00505   0.00000   0.00000  -0.03936
  92        4S          0.00001   0.00000  -0.09583   0.11322   0.00000
  93        4PX         0.00000  -0.00004   0.00000   0.00000   0.00006
  94        4PY        -0.00005   0.00000   0.15684  -0.15816   0.00000
  95        4PZ         0.00000   0.00769   0.00000   0.00000  -0.05357
  96        5D 0        0.00000   0.00000  -0.00290   0.00250   0.00000
  97        5D+1        0.00021   0.00000   0.00000   0.00000   0.00000
  98        5D-1        0.00000  -0.00014   0.00000   0.00000   0.00053
  99        5D+2        0.00000   0.00000  -0.00101   0.00158   0.00000
 100        5D-2        0.00000   0.00000   0.00000   0.00000   0.00000
 101 5   O  1S          0.00000   0.00000   0.01136  -0.01481   0.00000
 102        2S          0.00000   0.00000   0.01841  -0.02409   0.00000
 103        2PX         0.00000   0.00005   0.00000   0.00000  -0.00006
 104        2PY        -0.00003   0.00000  -0.12721   0.12606   0.00000
 105        2PZ         0.00000   0.00395   0.00000   0.00000  -0.02919
 106        3S          0.00000   0.00000  -0.05182   0.07153   0.00000
 107        3PX         0.00000   0.00007   0.00000   0.00000  -0.00008
 108        3PY        -0.00004   0.00000  -0.18386   0.18135   0.00000
 109        3PZ         0.00000   0.00505   0.00000   0.00000  -0.03936
 110        4S         -0.00001   0.00000  -0.09583   0.11322   0.00000
 111        4PX         0.00000   0.00004   0.00000   0.00000  -0.00006
 112        4PY        -0.00005   0.00000  -0.15684   0.15816   0.00000
 113        4PZ         0.00000   0.00769   0.00000   0.00000  -0.05357
 114        5D 0        0.00000   0.00000  -0.00290   0.00250   0.00000
 115        5D+1        0.00021   0.00000   0.00000   0.00000   0.00000
 116        5D-1        0.00000   0.00014   0.00000   0.00000  -0.00053
 117        5D+2        0.00000   0.00000  -0.00101   0.00158   0.00000
 118        5D-2        0.00000   0.00000   0.00000   0.00000   0.00000
 119 6   O  1S          0.00000   0.00000   0.00198   0.00007   0.00000
 120        2S          0.00000   0.00000   0.00317   0.00011   0.00000
 121        2PX         0.00000   0.00000   0.03298   0.00302   0.00000
 122        2PY         0.00009   0.00009   0.00000   0.00000   0.00002
 123        2PZ         0.17235   0.17245   0.00000   0.00000   0.01935
 124        3S          0.00000   0.00000  -0.00793  -0.00068   0.00000
 125        3PX         0.00000   0.00000   0.04722   0.00474   0.00000
 126        3PY         0.00013   0.00013   0.00000   0.00000   0.00003
 127        3PZ         0.24725   0.24727   0.00000   0.00000   0.02879
 128        4S          0.00000   0.00000  -0.01603   0.00602   0.00000
 129        4PX         0.00000   0.00000   0.04073   0.00816   0.00000
 130        4PY         0.00010   0.00009   0.00000   0.00000   0.00003
 131        4PZ         0.17301   0.17429   0.00000   0.00000  -0.00032
 132        5D 0        0.00000   0.00000  -0.00002  -0.00012   0.00000
 133        5D+1        0.01547   0.01568   0.00000   0.00000   0.00181
 134        5D-1        0.00000   0.00000   0.00000   0.00000   0.00000
 135        5D+2        0.00000   0.00000   0.00112   0.00010   0.00000
 136        5D-2        0.00001   0.00001   0.00000   0.00000   0.00000
 137 7   O  1S          0.00000   0.00000   0.00198   0.00007   0.00000
 138        2S          0.00000   0.00000   0.00317   0.00011   0.00000
 139        2PX         0.00000   0.00000  -0.03298  -0.00302   0.00000
 140        2PY         0.00009  -0.00009   0.00000   0.00000  -0.00002
 141        2PZ        -0.17235   0.17245   0.00000   0.00000   0.01935
 142        3S          0.00000   0.00000  -0.00793  -0.00068   0.00000
 143        3PX         0.00000   0.00000  -0.04722  -0.00474   0.00000
 144        3PY         0.00013  -0.00013   0.00000   0.00000  -0.00003
 145        3PZ        -0.24725   0.24727   0.00000   0.00000   0.02879
 146        4S          0.00000   0.00000  -0.01603   0.00602   0.00000
 147        4PX         0.00000   0.00000  -0.04073  -0.00816   0.00000
 148        4PY         0.00010  -0.00009   0.00000   0.00000  -0.00003
 149        4PZ        -0.17301   0.17429   0.00000   0.00000  -0.00032
 150        5D 0        0.00000   0.00000  -0.00002  -0.00012   0.00000
 151        5D+1        0.01547  -0.01568   0.00000   0.00000  -0.00181
 152        5D-1        0.00000   0.00000   0.00000   0.00000   0.00000
 153        5D+2        0.00000   0.00000   0.00112   0.00010   0.00000
 154        5D-2       -0.00001   0.00001   0.00000   0.00000   0.00000
 155 8   H  1S          0.00008  -0.00625   0.04160   0.04394   0.06163
 156        2S          0.00010  -0.01293   0.04339   0.05786   0.07157
 157        3S          0.00001   0.00333   0.01610   0.01627   0.01680
 158        4PX         0.00021  -0.00001   0.00003   0.00003   0.00004
 159        4PY        -0.00001   0.00253  -0.00955  -0.01109  -0.01403
 160        4PZ        -0.00001   0.00054   0.00307   0.00272   0.00379
 161 9   H  1S         -0.00008  -0.00625   0.04160   0.04394   0.06163
 162        2S         -0.00010  -0.01293   0.04339   0.05786   0.07157
 163        3S         -0.00001   0.00333   0.01610   0.01627   0.01680
 164        4PX         0.00021   0.00001  -0.00003  -0.00003  -0.00004
 165        4PY        -0.00001  -0.00253   0.00955   0.01109   0.01403
 166        4PZ         0.00001   0.00054   0.00307   0.00272   0.00379
 167 10  H  1S         -0.00001   0.00003   0.04378  -0.04164  -0.00001
 168        2S         -0.00001   0.00003   0.05188  -0.04636  -0.00003
 169        3S          0.00001   0.00000   0.01589  -0.01598   0.00000
 170        4PX         0.00000   0.00000   0.01073  -0.00967   0.00000
 171        4PY         0.00000   0.00000   0.00235  -0.00390   0.00000
 172        4PZ        -0.00030   0.00018   0.00001  -0.00001  -0.00084
 173 11  H  1S         -0.00001  -0.00003   0.04378  -0.04164   0.00001
 174        2S         -0.00001  -0.00003   0.05188  -0.04636   0.00003
 175        3S          0.00001   0.00000   0.01589  -0.01598   0.00000
 176        4PX         0.00000   0.00000  -0.01073   0.00967   0.00000
 177        4PY         0.00000   0.00000   0.00235  -0.00390   0.00000
 178        4PZ         0.00030   0.00018  -0.00001   0.00001  -0.00084
 179 12  H  1S          0.00001   0.00003   0.04378  -0.04164  -0.00001
 180        2S          0.00001   0.00003   0.05188  -0.04636  -0.00003
 181        3S         -0.00001   0.00000   0.01589  -0.01598   0.00000
 182        4PX         0.00000   0.00000  -0.01073   0.00967   0.00000
 183        4PY         0.00000   0.00000  -0.00235   0.00390   0.00000
 184        4PZ         0.00030   0.00018   0.00001  -0.00001  -0.00084
 185 13  H  1S          0.00001  -0.00003   0.04378  -0.04164   0.00001
 186        2S          0.00001  -0.00003   0.05188  -0.04636   0.00003
 187        3S         -0.00001   0.00000   0.01589  -0.01598   0.00000
 188        4PX         0.00000   0.00000   0.01073  -0.00967   0.00000
 189        4PY         0.00000   0.00000  -0.00235   0.00390   0.00000
 190        4PZ        -0.00030   0.00018  -0.00001   0.00001  -0.00084
 191 14  H  1S          0.10648   0.10664   0.01244   0.00147   0.01244
 192        2S          0.11970   0.11943   0.01282  -0.00521   0.02995
 193        3S          0.04180   0.04051   0.00543   0.00127  -0.00426
 194        4PX        -0.01512  -0.01485   0.00057   0.00097  -0.00337
 195        4PY        -0.00001   0.00000   0.00000   0.00000   0.00000
 196        4PZ        -0.00920  -0.00912  -0.00293   0.00060  -0.00220
 197 15  H  1S         -0.10648  -0.10664   0.01244   0.00147  -0.01244
 198        2S         -0.11970  -0.11943   0.01282  -0.00521  -0.02995
 199        3S         -0.04180  -0.04051   0.00543   0.00127   0.00426
 200        4PX         0.01512   0.01485   0.00057   0.00097   0.00337
 201        4PY        -0.00001   0.00000   0.00000   0.00000   0.00000
 202        4PZ        -0.00920  -0.00912   0.00293  -0.00060  -0.00220
 203 16  H  1S          0.10648  -0.10664   0.01244   0.00147  -0.01244
 204        2S          0.11970  -0.11943   0.01282  -0.00521  -0.02995
 205        3S          0.04180  -0.04051   0.00543   0.00127   0.00426
 206        4PX         0.01512  -0.01485  -0.00057  -0.00097  -0.00337
 207        4PY        -0.00001   0.00000   0.00000   0.00000   0.00000
 208        4PZ         0.00920  -0.00912   0.00293  -0.00060  -0.00220
 209 17  H  1S         -0.10648   0.10664   0.01244   0.00147   0.01244
 210        2S         -0.11970   0.11943   0.01282  -0.00521   0.02995
 211        3S         -0.04180   0.04051   0.00543   0.00127  -0.00426
 212        4PX        -0.01512   0.01485  -0.00057  -0.00097   0.00337
 213        4PY        -0.00001   0.00000   0.00000   0.00000   0.00000
 214        4PZ         0.00920  -0.00912  -0.00293   0.00060  -0.00220
 215 18  H  1S         -0.00008   0.00625   0.04160   0.04394  -0.06163
 216        2S         -0.00010   0.01293   0.04339   0.05786  -0.07157
 217        3S         -0.00001  -0.00333   0.01610   0.01627  -0.01680
 218        4PX        -0.00021   0.00001   0.00003   0.00003  -0.00004
 219        4PY        -0.00001   0.00253   0.00955   0.01109  -0.01403
 220        4PZ        -0.00001   0.00054  -0.00307  -0.00272   0.00379
 221 19  H  1S          0.00008   0.00625   0.04160   0.04394  -0.06163
 222        2S          0.00010   0.01293   0.04339   0.05786  -0.07157
 223        3S          0.00001  -0.00333   0.01610   0.01627  -0.01680
 224        4PX        -0.00021  -0.00001  -0.00003  -0.00003   0.00004
 225        4PY        -0.00001  -0.00253  -0.00955  -0.01109   0.01403
 226        4PZ         0.00001   0.00054  -0.00307  -0.00272   0.00379
                          31        32        33        34        35
                        (B2)--O   (A)--O    (B3)--O   (B3)--O   (B2)--O
     Eigenvalues --    -0.76589  -0.74415  -0.73014  -0.68051  -0.67650
   1 1   Cr 1S          0.00000   0.00237   0.00000   0.00000   0.00000
   2        2S          0.00000   0.00388   0.00000   0.00000   0.00000
   3        3S          0.00000   0.00198   0.00000   0.00000   0.00000
   4        4S          0.00000  -0.01192   0.00000   0.00000   0.00000
   5        5S          0.00000  -0.02403   0.00000   0.00000   0.00000
   6        6S          0.00000   0.04411   0.00000   0.00000   0.00000
   7        7S          0.00000   0.03600   0.00000   0.00000   0.00000
   8        8S          0.00000  -0.07095   0.00000   0.00000   0.00000
   9        9S          0.00000  -0.06173   0.00000   0.00000   0.00000
  10       10PX         0.00000   0.00000  -0.02917   0.00001   0.00000
  11       10PY        -0.04135   0.00000   0.00000   0.00000   0.00000
  12       10PZ         0.00000   0.00000   0.00000   0.00000   0.00000
  13       11PX         0.00000   0.00000  -0.01187   0.00000   0.00000
  14       11PY        -0.01778   0.00000   0.00000   0.00000   0.00000
  15       11PZ         0.00000   0.00000   0.00000   0.00000   0.00000
  16       12PX         0.00000   0.00000   0.03193  -0.00001   0.00000
  17       12PY         0.04852   0.00000   0.00000   0.00000   0.00000
  18       12PZ         0.00000   0.00000   0.00000   0.00000   0.00000
  19       13PX         0.00000   0.00000   0.08622  -0.00003   0.00000
  20       13PY         0.11408   0.00000   0.00000   0.00000  -0.00001
  21       13PZ         0.00000   0.00000   0.00000   0.00000   0.00000
  22       14PX         0.00000   0.00000  -0.01464   0.00000   0.00000
  23       14PY         0.00242   0.00000   0.00000   0.00000   0.00000
  24       14PZ         0.00000   0.00000   0.00000   0.00000   0.00000
  25       15D 0        0.00000   0.05367   0.00000   0.00000   0.00000
  26       15D+1       -0.00003   0.00000   0.00000   0.00000   0.09323
  27       15D-1        0.00000   0.00000  -0.00005   0.10450   0.00000
  28       15D+2        0.00000  -0.09112   0.00000   0.00000   0.00000
  29       15D-2        0.00000   0.00000   0.00000   0.00000   0.00000
  30       16D 0        0.00000   0.05680   0.00000   0.00000   0.00000
  31       16D+1       -0.00003   0.00000   0.00000   0.00000   0.09732
  32       16D-1        0.00000   0.00000  -0.00005   0.10935   0.00000
  33       16D+2        0.00000  -0.09625   0.00000   0.00000   0.00000
  34       16D-2        0.00000   0.00000   0.00000   0.00000   0.00000
  35       17D 0        0.00000   0.05068   0.00000   0.00000   0.00000
  36       17D+1       -0.00004   0.00000   0.00000   0.00000   0.09264
  37       17D-1        0.00000   0.00000  -0.00006   0.09807   0.00000
  38       17D+2        0.00000  -0.08706   0.00000   0.00000   0.00000
  39       17D-2        0.00000   0.00000   0.00000   0.00000   0.00000
  40       18F 0        0.00000   0.00000   0.00000   0.00000   0.00000
  41       18F+1        0.00000   0.00000   0.00136   0.00004   0.00000
  42       18F-1        0.00735   0.00000   0.00000   0.00000   0.00002
  43       18F+2        0.00000   0.00000   0.00000   0.00000   0.00000
  44       18F-2        0.00000   0.00000   0.00000   0.00000   0.00000
  45       18F+3        0.00000   0.00000  -0.00409   0.00000   0.00000
  46       18F-3        0.00794   0.00000   0.00000   0.00000   0.00001
  47 2   O  1S          0.00000  -0.00428   0.00000   0.00000   0.00000
  48        2S          0.00000  -0.00697   0.00000   0.00000   0.00000
  49        2PX        -0.00015   0.00000  -0.04203   0.00122   0.20431
  50        2PY         0.02099   0.00000  -0.00016  -0.02736   0.00062
  51        2PZ         0.00000  -0.02679   0.00000   0.00000   0.00000
  52        3S          0.00000   0.02197   0.00000   0.00000   0.00000
  53        3PX        -0.00022   0.00000  -0.05586   0.00172   0.28879
  54        3PY         0.03098   0.00000  -0.00022  -0.04066   0.00088
  55        3PZ         0.00000  -0.03837   0.00000   0.00000   0.00000
  56        4S          0.00000   0.02608   0.00000   0.00000   0.00000
  57        4PX        -0.00017   0.00000  -0.07688   0.00176   0.31078
  58        4PY         0.00078   0.00000  -0.00016   0.00004   0.00091
  59        4PZ         0.00000  -0.04126   0.00000   0.00000   0.00000
  60        5D 0        0.00000  -0.00034   0.00000   0.00000   0.00000
  61        5D+1       -0.00001   0.00000  -0.00013   0.00004   0.00508
  62        5D-1        0.00254   0.00000   0.00000  -0.00427   0.00002
  63        5D+2        0.00000   0.00003   0.00000   0.00000   0.00000
  64        5D-2        0.00000   0.00000   0.00000   0.00000   0.00000
  65 3   O  1S          0.00000  -0.00428   0.00000   0.00000   0.00000
  66        2S          0.00000  -0.00697   0.00000   0.00000   0.00000
  67        2PX         0.00015   0.00000  -0.04203   0.00122  -0.20431
  68        2PY         0.02099   0.00000   0.00016   0.02736   0.00062
  69        2PZ         0.00000   0.02679   0.00000   0.00000   0.00000
  70        3S          0.00000   0.02197   0.00000   0.00000   0.00000
  71        3PX         0.00022   0.00000  -0.05586   0.00172  -0.28879
  72        3PY         0.03098   0.00000   0.00022   0.04066   0.00088
  73        3PZ         0.00000   0.03837   0.00000   0.00000   0.00000
  74        4S          0.00000   0.02608   0.00000   0.00000   0.00000
  75        4PX         0.00017   0.00000  -0.07688   0.00176  -0.31078
  76        4PY         0.00078   0.00000   0.00016  -0.00004   0.00091
  77        4PZ         0.00000   0.04126   0.00000   0.00000   0.00000
  78        5D 0        0.00000  -0.00034   0.00000   0.00000   0.00000
  79        5D+1       -0.00001   0.00000   0.00013  -0.00004   0.00508
  80        5D-1       -0.00254   0.00000   0.00000  -0.00427  -0.00002
  81        5D+2        0.00000   0.00003   0.00000   0.00000   0.00000
  82        5D-2        0.00000   0.00000   0.00000   0.00000   0.00000
  83 4   O  1S          0.02300  -0.00441   0.00000   0.00000   0.00002
  84        2S          0.03722  -0.00720   0.00000   0.00000   0.00004
  85        2PX         0.00000   0.00000   0.01605  -0.00028   0.00000
  86        2PY         0.18907  -0.02317   0.00000   0.00000   0.00011
  87        2PZ         0.00000   0.00000   0.00002   0.20215   0.00000
  88        3S         -0.10483   0.02127   0.00000   0.00000  -0.00013
  89        3PX         0.00000   0.00000   0.02510  -0.00040   0.00000
  90        3PY         0.26902  -0.03230   0.00000   0.00000   0.00016
  91        3PZ         0.00000   0.00000   0.00003   0.28610   0.00000
  92        4S         -0.19912   0.04773   0.00000   0.00000  -0.00014
  93        4PX         0.00000   0.00000  -0.01564  -0.00037   0.00000
  94        4PY         0.26751  -0.02344   0.00000   0.00000   0.00014
  95        4PZ         0.00000   0.00000  -0.00002   0.30692   0.00000
  96        5D 0       -0.00385   0.00043   0.00000   0.00000   0.00000
  97        5D+1        0.00001   0.00000   0.00000   0.00000   0.00071
  98        5D-1        0.00000   0.00000   0.00000   0.00491   0.00000
  99        5D+2       -0.00242   0.00006   0.00000   0.00000   0.00000
 100        5D-2        0.00000   0.00000   0.00120  -0.00001   0.00000
 101 5   O  1S         -0.02300  -0.00441   0.00000   0.00000  -0.00002
 102        2S         -0.03722  -0.00720   0.00000   0.00000  -0.00004
 103        2PX         0.00000   0.00000   0.01605  -0.00028   0.00000
 104        2PY         0.18907   0.02317   0.00000   0.00000   0.00011
 105        2PZ         0.00000   0.00000  -0.00002  -0.20215   0.00000
 106        3S          0.10483   0.02127   0.00000   0.00000   0.00013
 107        3PX         0.00000   0.00000   0.02510  -0.00040   0.00000
 108        3PY         0.26902   0.03230   0.00000   0.00000   0.00016
 109        3PZ         0.00000   0.00000  -0.00003  -0.28610   0.00000
 110        4S          0.19912   0.04773   0.00000   0.00000   0.00014
 111        4PX         0.00000   0.00000  -0.01564  -0.00037   0.00000
 112        4PY         0.26751   0.02344   0.00000   0.00000   0.00014
 113        4PZ         0.00000   0.00000   0.00002  -0.30692   0.00000
 114        5D 0        0.00385   0.00043   0.00000   0.00000   0.00000
 115        5D+1        0.00001   0.00000   0.00000   0.00000   0.00071
 116        5D-1        0.00000   0.00000   0.00000   0.00491   0.00000
 117        5D+2        0.00242   0.00006   0.00000   0.00000   0.00000
 118        5D-2        0.00000   0.00000  -0.00120   0.00001   0.00000
 119 6   O  1S          0.00000   0.02198   0.02403   0.00005   0.00000
 120        2S          0.00000   0.03569   0.03881   0.00008   0.00000
 121        2PX         0.00000   0.17428   0.18251   0.00024   0.00000
 122        2PY        -0.01223   0.00000   0.00000   0.00000  -0.00003
 123        2PZ         0.00004   0.00000   0.00000   0.00000  -0.02070
 124        3S          0.00000  -0.10379  -0.10959  -0.00023   0.00000
 125        3PX         0.00000   0.24731   0.25246   0.00034   0.00000
 126        3PY        -0.01494   0.00000   0.00000   0.00000  -0.00004
 127        3PZ         0.00005   0.00000   0.00000   0.00000  -0.03113
 128        4S          0.00000  -0.17959  -0.20172  -0.00048   0.00000
 129        4PX         0.00000   0.21885   0.26191   0.00022   0.00000
 130        4PY        -0.02714   0.00000   0.00000   0.00000  -0.00003
 131        4PZ         0.00002   0.00000   0.00000   0.00000   0.00842
 132        5D 0        0.00000  -0.00153  -0.00189   0.00000   0.00000
 133        5D+1        0.00000   0.00000   0.00000   0.00000  -0.00255
 134        5D-1        0.00000   0.00000   0.00000   0.00038   0.00000
 135        5D+2        0.00000   0.00637   0.00709   0.00001   0.00000
 136        5D-2        0.00035   0.00000   0.00000   0.00000   0.00000
 137 7   O  1S          0.00000   0.02198  -0.02403  -0.00005   0.00000
 138        2S          0.00000   0.03569  -0.03881  -0.00008   0.00000
 139        2PX         0.00000  -0.17428   0.18251   0.00024   0.00000
 140        2PY        -0.01223   0.00000   0.00000   0.00000  -0.00003
 141        2PZ        -0.00004   0.00000   0.00000   0.00000   0.02070
 142        3S          0.00000  -0.10379   0.10959   0.00023   0.00000
 143        3PX         0.00000  -0.24731   0.25246   0.00034   0.00000
 144        3PY        -0.01494   0.00000   0.00000   0.00000  -0.00004
 145        3PZ        -0.00005   0.00000   0.00000   0.00000   0.03113
 146        4S          0.00000  -0.17959   0.20172   0.00048   0.00000
 147        4PX         0.00000  -0.21885   0.26191   0.00022   0.00000
 148        4PY        -0.02714   0.00000   0.00000   0.00000  -0.00003
 149        4PZ        -0.00002   0.00000   0.00000   0.00000  -0.00842
 150        5D 0        0.00000  -0.00153   0.00189   0.00000   0.00000
 151        5D+1        0.00000   0.00000   0.00000   0.00000  -0.00255
 152        5D-1        0.00000   0.00000   0.00000   0.00038   0.00000
 153        5D+2        0.00000   0.00637  -0.00709  -0.00001   0.00000
 154        5D-2       -0.00035   0.00000   0.00000   0.00000   0.00000
 155 8   H  1S          0.01408  -0.00841  -0.00002  -0.01872   0.00002
 156        2S          0.03101  -0.00306  -0.00010  -0.04826   0.00003
 157        3S         -0.00478   0.00331   0.00004   0.02788   0.00001
 158        4PX         0.00000   0.00000  -0.00147   0.00009   0.01711
 159        4PY        -0.00267   0.00074   0.00000   0.00428   0.00005
 160        4PZ        -0.00270  -0.00206   0.00001   0.00215   0.00000
 161 9   H  1S         -0.01408  -0.00841   0.00002   0.01872  -0.00002
 162        2S         -0.03101  -0.00306   0.00010   0.04826  -0.00003
 163        3S          0.00478   0.00331  -0.00004  -0.02788  -0.00001
 164        4PX         0.00000   0.00000  -0.00147   0.00009   0.01711
 165        4PY        -0.00267  -0.00074   0.00000   0.00428   0.00005
 166        4PZ         0.00270  -0.00206  -0.00001  -0.00215   0.00000
 167 10  H  1S          0.06196  -0.00661  -0.01034   0.00002   0.00003
 168        2S          0.07226  -0.02095  -0.03706   0.00007   0.00002
 169        3S          0.01823   0.00479   0.01380  -0.00003   0.00007
 170        4PX         0.01402  -0.00280  -0.00314  -0.00002   0.00000
 171        4PY         0.00376   0.00076   0.00360  -0.00001   0.00001
 172        4PZ         0.00002  -0.00001   0.00000   0.01681  -0.00065
 173 11  H  1S          0.06196  -0.00661   0.01034  -0.00002   0.00003
 174        2S          0.07226  -0.02095   0.03706  -0.00007   0.00002
 175        3S          0.01823   0.00479  -0.01380   0.00003   0.00007
 176        4PX        -0.01402   0.00280  -0.00314  -0.00002   0.00000
 177        4PY         0.00376   0.00076  -0.00360   0.00001   0.00001
 178        4PZ        -0.00002   0.00001   0.00000   0.01681   0.00065
 179 12  H  1S         -0.06196  -0.00661   0.01034  -0.00002  -0.00003
 180        2S         -0.07226  -0.02095   0.03706  -0.00007  -0.00002
 181        3S         -0.01823   0.00479  -0.01380   0.00003  -0.00007
 182        4PX         0.01402   0.00280  -0.00314  -0.00002   0.00000
 183        4PY         0.00376  -0.00076   0.00360  -0.00001   0.00001
 184        4PZ        -0.00002  -0.00001   0.00000  -0.01681   0.00065
 185 13  H  1S         -0.06196  -0.00661  -0.01034   0.00002  -0.00003
 186        2S         -0.07226  -0.02095  -0.03706   0.00007  -0.00002
 187        3S         -0.01823   0.00479   0.01380  -0.00003  -0.00007
 188        4PX        -0.01402  -0.00280  -0.00314  -0.00002   0.00000
 189        4PY         0.00376  -0.00076  -0.00360   0.00001   0.00001
 190        4PZ         0.00002   0.00001   0.00000  -0.01681  -0.00065
 191 14  H  1S          0.00002   0.05967   0.06147   0.00008  -0.01339
 192        2S          0.00005   0.07487   0.07302   0.00018  -0.04436
 193        3S         -0.00002   0.02835   0.01658   0.00011   0.02641
 194        4PX         0.00000   0.00437   0.00405  -0.00001   0.00335
 195        4PY         0.00037  -0.00001  -0.00001   0.00027   0.00000
 196        4PZ         0.00000  -0.01526  -0.01412  -0.00003   0.00309
 197 15  H  1S         -0.00002   0.05967   0.06147   0.00008   0.01339
 198        2S         -0.00005   0.07487   0.07302   0.00018   0.04436
 199        3S          0.00002   0.02835   0.01658   0.00011  -0.02641
 200        4PX         0.00000   0.00437   0.00405  -0.00001  -0.00335
 201        4PY         0.00037   0.00001   0.00001  -0.00027   0.00000
 202        4PZ         0.00000   0.01526   0.01412   0.00003   0.00309
 203 16  H  1S          0.00002   0.05967  -0.06147  -0.00008  -0.01339
 204        2S          0.00005   0.07487  -0.07302  -0.00018  -0.04436
 205        3S         -0.00002   0.02835  -0.01658  -0.00011   0.02641
 206        4PX         0.00000  -0.00437   0.00405  -0.00001  -0.00335
 207        4PY         0.00037  -0.00001   0.00001  -0.00027   0.00000
 208        4PZ         0.00000   0.01526  -0.01412  -0.00003  -0.00309
 209 17  H  1S         -0.00002   0.05967  -0.06147  -0.00008   0.01339
 210        2S         -0.00005   0.07487  -0.07302  -0.00018   0.04436
 211        3S          0.00002   0.02835  -0.01658  -0.00011  -0.02641
 212        4PX         0.00000  -0.00437   0.00405  -0.00001   0.00335
 213        4PY         0.00037   0.00001  -0.00001   0.00027   0.00000
 214        4PZ         0.00000  -0.01526   0.01412   0.00003  -0.00309
 215 18  H  1S         -0.01408  -0.00841  -0.00002  -0.01872  -0.00002
 216        2S         -0.03101  -0.00306  -0.00010  -0.04826  -0.00003
 217        3S          0.00478   0.00331   0.00004   0.02788  -0.00001
 218        4PX         0.00000   0.00000  -0.00147   0.00009  -0.01711
 219        4PY        -0.00267  -0.00074   0.00000  -0.00428   0.00005
 220        4PZ        -0.00270   0.00206  -0.00001  -0.00215   0.00000
 221 19  H  1S          0.01408  -0.00841   0.00002   0.01872   0.00002
 222        2S          0.03101  -0.00306   0.00010   0.04826   0.00003
 223        3S         -0.00478   0.00331  -0.00004  -0.02788   0.00001
 224        4PX         0.00000   0.00000  -0.00147   0.00009  -0.01711
 225        4PY        -0.00267   0.00074   0.00000  -0.00428   0.00005
 226        4PZ         0.00270   0.00206   0.00001   0.00215   0.00000
                          36        37        38        39        40
                        (B1)--O   (B3)--O   (B1)--O   (B2)--O   (B3)--O
     Eigenvalues --    -0.66977  -0.66487  -0.63545  -0.63127  -0.53095
   1 1   Cr 1S          0.00000   0.00000   0.00000   0.00000   0.00000
   2        2S          0.00000   0.00000   0.00000   0.00000   0.00000
   3        3S          0.00000   0.00000   0.00000   0.00000   0.00000
   4        4S          0.00000   0.00000   0.00000   0.00000   0.00000
   5        5S          0.00000   0.00000   0.00000   0.00000   0.00000
   6        6S          0.00000   0.00000   0.00000   0.00000   0.00000
   7        7S          0.00000   0.00000   0.00000   0.00000   0.00000
   8        8S          0.00000   0.00000   0.00000   0.00000   0.00000
   9        9S          0.00000   0.00000   0.00000   0.00000   0.00000
  10       10PX         0.00000   0.00421   0.00000   0.00000  -0.00001
  11       10PY         0.00000   0.00000   0.00000   0.00270   0.00000
  12       10PZ         0.00254   0.00000   0.00000   0.00000   0.00000
  13       11PX         0.00000   0.00176   0.00000   0.00000   0.00000
  14       11PY         0.00000   0.00000   0.00000   0.00132   0.00000
  15       11PZ         0.00120   0.00000   0.00000   0.00000   0.00000
  16       12PX         0.00000  -0.00478   0.00000   0.00000   0.00001
  17       12PY         0.00000   0.00000   0.00000  -0.00380   0.00000
  18       12PZ        -0.00343   0.00000   0.00000   0.00000   0.00000
  19       13PX         0.00000  -0.01239   0.00000   0.00000   0.00002
  20       13PY         0.00000   0.00000   0.00000  -0.00623   0.00000
  21       13PZ        -0.00612   0.00000  -0.00001   0.00000   0.00000
  22       14PX         0.00000   0.00230   0.00000   0.00000  -0.00001
  23       14PY         0.00000   0.00000   0.00000  -0.00120   0.00000
  24       14PZ        -0.00027   0.00000   0.00001   0.00000   0.00000
  25       15D 0        0.00000   0.00000   0.00000   0.00000   0.00000
  26       15D+1        0.00000   0.00000   0.00000  -0.00004   0.00000
  27       15D-1        0.00000  -0.00033   0.00000   0.00000   0.41955
  28       15D+2        0.00000   0.00000   0.00000   0.00000   0.00000
  29       15D-2       -0.00018   0.00000   0.07496   0.00000   0.00000
  30       16D 0        0.00000   0.00000   0.00000   0.00000   0.00000
  31       16D+1        0.00000   0.00000   0.00000  -0.00004   0.00000
  32       16D-1        0.00000  -0.00034   0.00000   0.00000   0.43050
  33       16D+2        0.00000   0.00000   0.00000   0.00000   0.00000
  34       16D-2       -0.00019   0.00000   0.07826   0.00000   0.00000
  35       17D 0        0.00000   0.00000   0.00000   0.00000   0.00000
  36       17D+1        0.00000   0.00000   0.00000  -0.00003   0.00000
  37       17D-1        0.00000  -0.00030   0.00000   0.00000   0.36316
  38       17D+2        0.00000   0.00000   0.00000   0.00000   0.00000
  39       17D-2       -0.00018   0.00000   0.07392   0.00000   0.00000
  40       18F 0       -0.00760   0.00000   0.00000   0.00000   0.00000
  41       18F+1        0.00000   0.00761   0.00000   0.00000  -0.00001
  42       18F-1        0.00000   0.00000   0.00000   0.00029   0.00000
  43       18F+2       -0.00519   0.00000  -0.00001   0.00000   0.00000
  44       18F-2        0.00000   0.00000   0.00000   0.00000   0.00000
  45       18F+3        0.00000  -0.00143   0.00000   0.00000   0.00000
  46       18F-3        0.00000   0.00000   0.00000   0.00600   0.00000
  47 2   O  1S          0.00866   0.00000   0.00000   0.00000   0.00000
  48        2S          0.01423   0.00000   0.00001   0.00000   0.00000
  49        2PX         0.00000   0.21043   0.00000   0.00002  -0.00016
  50        2PY         0.00000   0.00074   0.00000  -0.00298  -0.01064
  51        2PZ         0.03213   0.00000   0.00002   0.00000   0.00000
  52        3S         -0.04388   0.00000  -0.00003   0.00000   0.00000
  53        3PX         0.00000   0.29739   0.00000   0.00003  -0.00022
  54        3PY         0.00000   0.00106   0.00000  -0.00447  -0.01794
  55        3PZ         0.04839   0.00000   0.00003   0.00000   0.00000
  56        4S         -0.07924   0.00000   0.00003   0.00000   0.00000
  57        4PX         0.00000   0.31922   0.00000   0.00000  -0.00041
  58        4PY         0.00000   0.00092   0.00000   0.00576   0.05262
  59        4PZ         0.02386   0.00000   0.00006   0.00000   0.00000
  60        5D 0        0.00055   0.00000   0.00000   0.00000   0.00000
  61        5D+1        0.00000   0.00645   0.00000   0.00000   0.00000
  62        5D-1        0.00000   0.00004   0.00000   0.00005  -0.00532
  63        5D+2       -0.00034   0.00000   0.00000   0.00000   0.00000
  64        5D-2        0.00000   0.00000   0.00056   0.00000   0.00000
  65 3   O  1S         -0.00866   0.00000   0.00000   0.00000   0.00000
  66        2S         -0.01423   0.00000  -0.00001   0.00000   0.00000
  67        2PX         0.00000   0.21043   0.00000  -0.00002  -0.00016
  68        2PY         0.00000  -0.00074   0.00000  -0.00298   0.01064
  69        2PZ         0.03213   0.00000   0.00002   0.00000   0.00000
  70        3S          0.04388   0.00000   0.00003   0.00000   0.00000
  71        3PX         0.00000   0.29739   0.00000  -0.00003  -0.00022
  72        3PY         0.00000  -0.00106   0.00000  -0.00447   0.01794
  73        3PZ         0.04839   0.00000   0.00003   0.00000   0.00000
  74        4S          0.07924   0.00000  -0.00003   0.00000   0.00000
  75        4PX         0.00000   0.31922   0.00000   0.00000  -0.00041
  76        4PY         0.00000  -0.00092   0.00000   0.00576  -0.05262
  77        4PZ         0.02386   0.00000   0.00006   0.00000   0.00000
  78        5D 0       -0.00055   0.00000   0.00000   0.00000   0.00000
  79        5D+1        0.00000  -0.00645   0.00000   0.00000   0.00000
  80        5D-1        0.00000   0.00004   0.00000  -0.00005  -0.00532
  81        5D+2        0.00034   0.00000   0.00000   0.00000   0.00000
  82        5D-2        0.00000   0.00000   0.00056   0.00000   0.00000
  83 4   O  1S          0.00000   0.00000   0.00000   0.00567   0.00000
  84        2S          0.00000   0.00000   0.00000   0.00937   0.00000
  85        2PX        -0.00025  -0.00278  -0.01890   0.00000   0.00008
  86        2PY         0.00000   0.00000   0.00000   0.01429   0.00000
  87        2PZ         0.21219  -0.00120   0.00020   0.00000  -0.07567
  88        3S          0.00000   0.00000   0.00000  -0.02910   0.00000
  89        3PX        -0.00034  -0.00426  -0.02920   0.00000   0.00011
  90        3PY         0.00000   0.00000   0.00000   0.02377   0.00000
  91        3PZ         0.29936  -0.00171   0.00028   0.00000  -0.10984
  92        4S          0.00000   0.00000   0.00000  -0.06241   0.00000
  93        4PX        -0.00043   0.00637   0.01193   0.00000   0.00018
  94        4PY         0.00000   0.00000   0.00000  -0.00449   0.00000
  95        4PZ         0.32385  -0.00176   0.00033   0.00000  -0.10089
  96        5D 0        0.00000   0.00000   0.00000   0.00011   0.00000
  97        5D+1        0.00000   0.00000   0.00000   0.00000   0.00000
  98        5D-1        0.00644  -0.00004   0.00001   0.00000  -0.00808
  99        5D+2        0.00000   0.00000   0.00000  -0.00018   0.00000
 100        5D-2        0.00000   0.00005  -0.00246   0.00000   0.00000
 101 5   O  1S          0.00000   0.00000   0.00000  -0.00567   0.00000
 102        2S          0.00000   0.00000   0.00000  -0.00937   0.00000
 103        2PX         0.00025  -0.00278   0.01890   0.00000   0.00008
 104        2PY         0.00000   0.00000   0.00000   0.01429   0.00000
 105        2PZ         0.21219   0.00120   0.00020   0.00000   0.07567
 106        3S          0.00000   0.00000   0.00000   0.02910   0.00000
 107        3PX         0.00034  -0.00426   0.02920   0.00000   0.00011
 108        3PY         0.00000   0.00000   0.00000   0.02377   0.00000
 109        3PZ         0.29936   0.00171   0.00028   0.00000   0.10984
 110        4S          0.00000   0.00000   0.00000   0.06241   0.00000
 111        4PX         0.00043   0.00637  -0.01193   0.00000   0.00018
 112        4PY         0.00000   0.00000   0.00000  -0.00449   0.00000
 113        4PZ         0.32385   0.00176   0.00033   0.00000   0.10089
 114        5D 0        0.00000   0.00000   0.00000  -0.00011   0.00000
 115        5D+1        0.00000   0.00000   0.00000   0.00000   0.00000
 116        5D-1       -0.00644  -0.00004  -0.00001   0.00000  -0.00808
 117        5D+2        0.00000   0.00000   0.00000   0.00018   0.00000
 118        5D-2        0.00000  -0.00005  -0.00246   0.00000   0.00000
 119 6   O  1S          0.00000   0.00937   0.00000   0.00000   0.00000
 120        2S          0.00000   0.01534   0.00000   0.00000  -0.00001
 121        2PX         0.00000   0.04368   0.00000   0.00000  -0.00001
 122        2PY        -0.00018   0.00000   0.20766   0.21354   0.00000
 123        2PZ        -0.00272   0.00000  -0.00011  -0.00011   0.00000
 124        3S          0.00000  -0.04657   0.00000   0.00000   0.00002
 125        3PX         0.00000   0.06305   0.00000   0.00000  -0.00001
 126        3PY        -0.00024   0.00000   0.29101   0.29837   0.00000
 127        3PZ        -0.00408   0.00000  -0.00016  -0.00016   0.00000
 128        4S          0.00000  -0.08297   0.00000   0.00000   0.00004
 129        4PX         0.00000   0.04184   0.00000   0.00000   0.00001
 130        4PY        -0.00029   0.00000   0.32040   0.33033   0.00000
 131        4PZ         0.00419   0.00000  -0.00017  -0.00017   0.00000
 132        5D 0        0.00000  -0.00070   0.00000   0.00000   0.00000
 133        5D+1        0.00007   0.00000   0.00000   0.00000   0.00000
 134        5D-1        0.00000   0.00000   0.00000   0.00000   0.00055
 135        5D+2        0.00000   0.00172   0.00000   0.00000   0.00000
 136        5D-2        0.00000   0.00000   0.00750   0.00838   0.00000
 137 7   O  1S          0.00000  -0.00937   0.00000   0.00000   0.00000
 138        2S          0.00000  -0.01534   0.00000   0.00000   0.00001
 139        2PX         0.00000   0.04368   0.00000   0.00000  -0.00001
 140        2PY         0.00018   0.00000  -0.20766   0.21354   0.00000
 141        2PZ        -0.00272   0.00000  -0.00011   0.00011   0.00000
 142        3S          0.00000   0.04657   0.00000   0.00000  -0.00002
 143        3PX         0.00000   0.06305   0.00000   0.00000  -0.00001
 144        3PY         0.00024   0.00000  -0.29101   0.29837   0.00000
 145        3PZ        -0.00408   0.00000  -0.00016   0.00016   0.00000
 146        4S          0.00000   0.08297   0.00000   0.00000  -0.00004
 147        4PX         0.00000   0.04184   0.00000   0.00000   0.00001
 148        4PY         0.00029   0.00000  -0.32040   0.33033   0.00000
 149        4PZ         0.00419   0.00000  -0.00017   0.00017   0.00000
 150        5D 0        0.00000   0.00070   0.00000   0.00000   0.00000
 151        5D+1       -0.00007   0.00000   0.00000   0.00000   0.00000
 152        5D-1        0.00000   0.00000   0.00000   0.00000   0.00055
 153        5D+2        0.00000  -0.00172   0.00000   0.00000   0.00000
 154        5D-2        0.00000   0.00000   0.00750  -0.00838   0.00000
 155 8   H  1S          0.01054   0.00009   0.00001  -0.00142  -0.01781
 156        2S          0.02825   0.00024  -0.00002  -0.01211  -0.06712
 157        3S          0.02392  -0.00016  -0.00001   0.00945  -0.01491
 158        4PX         0.00002   0.01834   0.00051   0.00000  -0.00004
 159        4PY        -0.00269   0.00003   0.00001   0.00069   0.00375
 160        4PZ        -0.00162  -0.00001   0.00000   0.00133   0.00497
 161 9   H  1S          0.01054  -0.00009   0.00001   0.00142   0.01781
 162        2S          0.02825  -0.00024  -0.00002   0.01211   0.06712
 163        3S          0.02392   0.00016  -0.00001  -0.00945   0.01491
 164        4PX        -0.00002   0.01834  -0.00051   0.00000  -0.00004
 165        4PY         0.00269   0.00003  -0.00001   0.00069   0.00375
 166        4PZ        -0.00162   0.00001   0.00000  -0.00133  -0.00497
 167 10  H  1S         -0.00002   0.00148   0.01219   0.00515   0.00003
 168        2S         -0.00006   0.01175   0.04579   0.02288   0.00007
 169        3S          0.00004  -0.00788  -0.03895   0.02490   0.00002
 170        4PX        -0.00003   0.00060   0.00397   0.00219   0.00002
 171        4PY         0.00000  -0.00139  -0.00219  -0.00197   0.00000
 172        4PZ         0.01805  -0.00011   0.00002   0.00001  -0.01118
 173 11  H  1S          0.00002  -0.00148  -0.01219   0.00515  -0.00003
 174        2S          0.00006  -0.01175  -0.04579   0.02288  -0.00007
 175        3S         -0.00004   0.00788   0.03895   0.02490  -0.00002
 176        4PX        -0.00003   0.00060   0.00397  -0.00219   0.00002
 177        4PY         0.00000   0.00139   0.00219  -0.00197   0.00000
 178        4PZ         0.01805  -0.00011   0.00002  -0.00001  -0.01118
 179 12  H  1S         -0.00002  -0.00148   0.01219  -0.00515  -0.00003
 180        2S         -0.00006  -0.01175   0.04579  -0.02288  -0.00007
 181        3S          0.00004   0.00788  -0.03895  -0.02490  -0.00002
 182        4PX         0.00003   0.00060  -0.00397   0.00219   0.00002
 183        4PY         0.00000  -0.00139   0.00219  -0.00197   0.00000
 184        4PZ         0.01805   0.00011   0.00002  -0.00001   0.01118
 185 13  H  1S          0.00002   0.00148  -0.01219  -0.00515   0.00003
 186        2S          0.00006   0.01175  -0.04579  -0.02288   0.00007
 187        3S         -0.00004  -0.00788   0.03895  -0.02490   0.00002
 188        4PX         0.00003   0.00060  -0.00397  -0.00219   0.00002
 189        4PY         0.00000   0.00139  -0.00219  -0.00197   0.00000
 190        4PZ         0.01805   0.00011   0.00002   0.00001   0.01118
 191 14  H  1S         -0.00135   0.01438   0.00000   0.00000   0.00000
 192        2S         -0.00975   0.02902  -0.00001   0.00000  -0.00002
 193        3S          0.00639   0.02162   0.00000   0.00001  -0.00001
 194        4PX         0.00119  -0.00016   0.00000   0.00000   0.00000
 195        4PY        -0.00001   0.00000   0.01828   0.01893   0.00025
 196        4PZ         0.00055  -0.00461  -0.00001  -0.00001   0.00000
 197 15  H  1S          0.00135   0.01438   0.00000   0.00000   0.00000
 198        2S          0.00975   0.02902   0.00001   0.00000  -0.00002
 199        3S         -0.00639   0.02162   0.00000  -0.00001  -0.00001
 200        4PX        -0.00119  -0.00016   0.00000   0.00000   0.00000
 201        4PY        -0.00001   0.00000   0.01828   0.01893  -0.00025
 202        4PZ         0.00055   0.00461  -0.00001  -0.00001   0.00000
 203 16  H  1S          0.00135  -0.01438   0.00000   0.00000   0.00000
 204        2S          0.00975  -0.02902   0.00001   0.00000   0.00002
 205        3S         -0.00639  -0.02162   0.00000   0.00001   0.00001
 206        4PX         0.00119  -0.00016   0.00000   0.00000   0.00000
 207        4PY         0.00001   0.00000  -0.01828   0.01893  -0.00025
 208        4PZ         0.00055  -0.00461  -0.00001   0.00001   0.00000
 209 17  H  1S         -0.00135  -0.01438   0.00000   0.00000   0.00000
 210        2S         -0.00975  -0.02902  -0.00001   0.00000   0.00002
 211        3S          0.00639  -0.02162   0.00000  -0.00001   0.00001
 212        4PX        -0.00119  -0.00016   0.00000   0.00000   0.00000
 213        4PY         0.00001   0.00000  -0.01828   0.01893   0.00025
 214        4PZ         0.00055   0.00461  -0.00001   0.00001   0.00000
 215 18  H  1S         -0.01054   0.00009  -0.00001   0.00142  -0.01781
 216        2S         -0.02825   0.00024   0.00002   0.01211  -0.06712
 217        3S         -0.02392  -0.00016   0.00001  -0.00945  -0.01491
 218        4PX        -0.00002   0.01834  -0.00051   0.00000  -0.00004
 219        4PY        -0.00269  -0.00003   0.00001   0.00069  -0.00375
 220        4PZ        -0.00162   0.00001   0.00000   0.00133  -0.00497
 221 19  H  1S         -0.01054  -0.00009  -0.00001  -0.00142   0.01781
 222        2S         -0.02825  -0.00024   0.00002  -0.01211   0.06712
 223        3S         -0.02392   0.00016   0.00001   0.00945   0.01491
 224        4PX         0.00002   0.01834   0.00051   0.00000  -0.00004
 225        4PY         0.00269  -0.00003  -0.00001   0.00069  -0.00375
 226        4PZ        -0.00162  -0.00001   0.00000  -0.00133   0.00497
                          41        42        43        44        45
                        (B1)--O   (B2)--O   (A)--O    (A)--V    (A)--V
     Eigenvalues --    -0.51062  -0.50388  -0.45578  -0.31042  -0.30305
   1 1   Cr 1S          0.00000   0.00000  -0.00213   0.00043  -0.00361
   2        2S          0.00000   0.00000  -0.00350   0.00071  -0.00608
   3        3S          0.00000   0.00000  -0.00178   0.00033  -0.00258
   4        4S          0.00000   0.00000   0.01084  -0.00206   0.01661
   5        5S          0.00000   0.00000   0.02186  -0.00460   0.04167
   6        6S          0.00000   0.00000  -0.04026   0.00917  -0.08861
   7        7S          0.00000   0.00000  -0.04574   0.00518  -0.01663
   8        8S          0.00000   0.00000   0.11992   0.02011  -0.37484
   9        9S          0.00000   0.00000   0.01666  -0.06873   0.83714
  10       10PX         0.00000   0.00000   0.00000   0.00000   0.00000
  11       10PY         0.00000  -0.00001   0.00000   0.00000   0.00000
  12       10PZ         0.00000   0.00000   0.00000   0.00000   0.00000
  13       11PX         0.00000   0.00000   0.00000   0.00000   0.00000
  14       11PY         0.00000   0.00000   0.00000   0.00000   0.00000
  15       11PZ         0.00000   0.00000   0.00000   0.00000   0.00000
  16       12PX         0.00000   0.00000   0.00000   0.00000   0.00000
  17       12PY         0.00000   0.00001   0.00000   0.00000   0.00000
  18       12PZ         0.00000   0.00000   0.00000   0.00000   0.00000
  19       13PX         0.00000   0.00000   0.00000   0.00000   0.00000
  20       13PY         0.00000   0.00003   0.00000   0.00000   0.00000
  21       13PZ        -0.00001   0.00000   0.00000   0.00000   0.00000
  22       14PX         0.00000   0.00000   0.00000   0.00000   0.00000
  23       14PY         0.00000  -0.00002   0.00000   0.00000   0.00000
  24       14PZ         0.00001   0.00000   0.00000   0.00000   0.00000
  25       15D 0        0.00000   0.00000  -0.20677   0.35046   0.04200
  26       15D+1        0.00000   0.42033   0.00000   0.00000   0.00000
  27       15D-1        0.00000   0.00000   0.00000   0.00000   0.00000
  28       15D+2        0.00000   0.00000   0.37296   0.19884  -0.00467
  29       15D-2        0.41898   0.00000   0.00000   0.00000   0.00000
  30       16D 0        0.00000   0.00000  -0.21188   0.36098   0.04403
  31       16D+1        0.00000   0.43001   0.00000   0.00000   0.00000
  32       16D-1        0.00000   0.00000   0.00000   0.00000   0.00000
  33       16D+2        0.00000   0.00000   0.38197   0.20525  -0.00609
  34       16D-2        0.43061   0.00000   0.00000   0.00000   0.00000
  35       17D 0        0.00000   0.00000  -0.17625   0.33231   0.03305
  36       17D+1        0.00000   0.37892   0.00000   0.00000   0.00000
  37       17D-1        0.00000   0.00000   0.00000   0.00000   0.00000
  38       17D+2        0.00000   0.00000   0.31954   0.18522   0.00614
  39       17D-2        0.37646   0.00000   0.00000   0.00000   0.00000
  40       18F 0        0.00000   0.00000   0.00000   0.00000   0.00000
  41       18F+1        0.00000   0.00000   0.00000   0.00000   0.00000
  42       18F-1        0.00000  -0.00001   0.00000   0.00000   0.00000
  43       18F+2        0.00000   0.00000   0.00000   0.00000   0.00000
  44       18F-2        0.00000   0.00000   0.00000   0.00000   0.00000
  45       18F+3        0.00000   0.00000   0.00000   0.00000   0.00000
  46       18F-3        0.00000   0.00000   0.00000   0.00000   0.00000
  47 2   O  1S          0.00000   0.00000  -0.00694   0.01917   0.02614
  48        2S          0.00000   0.00000  -0.01144   0.03156   0.04318
  49        2PX         0.00000  -0.07146   0.00000   0.00000   0.00000
  50        2PY         0.00000  -0.00016   0.00000   0.00000   0.00000
  51        2PZ         0.00001   0.00000  -0.02437   0.03481  -0.01506
  52        3S         -0.00002   0.00000   0.03489  -0.09737  -0.13751
  53        3PX         0.00000  -0.10535   0.00000   0.00000   0.00000
  54        3PY         0.00000  -0.00023   0.00000   0.00000   0.00000
  55        3PZ         0.00002   0.00000  -0.03457   0.04664  -0.02151
  56        4S          0.00010   0.00000   0.06494  -0.21339  -0.34764
  57        4PX         0.00000  -0.09003   0.00000   0.00000   0.00000
  58        4PY         0.00000  -0.00046   0.00000   0.00000   0.00000
  59        4PZ         0.00008   0.00000  -0.03188   0.05873  -0.07531
  60        5D 0        0.00000   0.00000  -0.00347   0.00753  -0.00123
  61        5D+1        0.00000  -0.00833   0.00000   0.00000   0.00000
  62        5D-1        0.00000   0.00000   0.00000   0.00000   0.00000
  63        5D+2       -0.00001   0.00000   0.00086  -0.00017   0.00010
  64        5D-2        0.00135   0.00000   0.00000   0.00000   0.00000
  65 3   O  1S          0.00000   0.00000  -0.00694   0.01917   0.02614
  66        2S          0.00000   0.00000  -0.01144   0.03156   0.04318
  67        2PX         0.00000   0.07146   0.00000   0.00000   0.00000
  68        2PY         0.00000  -0.00016   0.00000   0.00000   0.00000
  69        2PZ         0.00001   0.00000   0.02437  -0.03481   0.01506
  70        3S          0.00002   0.00000   0.03489  -0.09737  -0.13751
  71        3PX         0.00000   0.10535   0.00000   0.00000   0.00000
  72        3PY         0.00000  -0.00023   0.00000   0.00000   0.00000
  73        3PZ         0.00002   0.00000   0.03457  -0.04664   0.02151
  74        4S         -0.00010   0.00000   0.06494  -0.21339  -0.34764
  75        4PX         0.00000   0.09003   0.00000   0.00000   0.00000
  76        4PY         0.00000  -0.00046   0.00000   0.00000   0.00000
  77        4PZ         0.00008   0.00000   0.03188  -0.05873   0.07531
  78        5D 0        0.00000   0.00000  -0.00347   0.00753  -0.00123
  79        5D+1        0.00000  -0.00833   0.00000   0.00000   0.00000
  80        5D-1        0.00000   0.00000   0.00000   0.00000   0.00000
  81        5D+2        0.00001   0.00000   0.00086  -0.00017   0.00010
  82        5D-2        0.00135   0.00000   0.00000   0.00000   0.00000
  83 4   O  1S          0.00000  -0.00001  -0.00748  -0.02258   0.02338
  84        2S          0.00000  -0.00001  -0.01234  -0.03718   0.03867
  85        2PX        -0.01267   0.00000   0.00000   0.00000   0.00000
  86        2PY         0.00000  -0.00002  -0.02732  -0.03128  -0.02048
  87        2PZ         0.00007   0.00000   0.00000   0.00000   0.00000
  88        3S          0.00000   0.00004   0.03884   0.11450  -0.12509
  89        3PX        -0.02129   0.00000   0.00000   0.00000   0.00000
  90        3PY         0.00000  -0.00003  -0.03932  -0.04132  -0.02822
  91        3PZ         0.00010   0.00000   0.00000   0.00000   0.00000
  92        4S          0.00000  -0.00004   0.05482   0.27072  -0.30699
  93        4PX         0.06586   0.00000   0.00000   0.00000   0.00000
  94        4PY         0.00000  -0.00006  -0.04694  -0.03708  -0.07834
  95        4PZ         0.00019   0.00000   0.00000   0.00000   0.00000
  96        5D 0        0.00000   0.00000   0.00160   0.00489   0.00162
  97        5D+1        0.00000   0.00124   0.00000   0.00000   0.00000
  98        5D-1        0.00000   0.00000   0.00000   0.00000   0.00000
  99        5D+2        0.00000   0.00000   0.00336   0.00561   0.00202
 100        5D-2       -0.00581   0.00000   0.00000   0.00000   0.00000
 101 5   O  1S          0.00000   0.00001  -0.00748  -0.02258   0.02338
 102        2S          0.00000   0.00001  -0.01234  -0.03718   0.03867
 103        2PX         0.01267   0.00000   0.00000   0.00000   0.00000
 104        2PY         0.00000  -0.00002   0.02732   0.03128   0.02048
 105        2PZ         0.00007   0.00000   0.00000   0.00000   0.00000
 106        3S          0.00000  -0.00004   0.03884   0.11450  -0.12509
 107        3PX         0.02129   0.00000   0.00000   0.00000   0.00000
 108        3PY         0.00000  -0.00003   0.03932   0.04132   0.02822
 109        3PZ         0.00010   0.00000   0.00000   0.00000   0.00000
 110        4S          0.00000   0.00004   0.05482   0.27072  -0.30699
 111        4PX        -0.06586   0.00000   0.00000   0.00000   0.00000
 112        4PY         0.00000  -0.00006   0.04694   0.03708   0.07834
 113        4PZ         0.00019   0.00000   0.00000   0.00000   0.00000
 114        5D 0        0.00000   0.00000   0.00160   0.00489   0.00162
 115        5D+1        0.00000   0.00124   0.00000   0.00000   0.00000
 116        5D-1        0.00000   0.00000   0.00000   0.00000   0.00000
 117        5D+2        0.00000   0.00000   0.00336   0.00561   0.00202
 118        5D-2       -0.00581   0.00000   0.00000   0.00000   0.00000
 119 6   O  1S          0.00000   0.00000   0.01944  -0.00245   0.01961
 120        2S          0.00000   0.00000   0.03191  -0.00405   0.03228
 121        2PX         0.00000   0.00000   0.06136  -0.00143  -0.00721
 122        2PY        -0.05539   0.00003   0.00000   0.00000   0.00000
 123        2PZ         0.00002  -0.00737   0.00000   0.00000   0.00000
 124        3S          0.00000   0.00000  -0.10007   0.01374  -0.10144
 125        3PX         0.00000   0.00000   0.08376  -0.00171  -0.01286
 126        3PY        -0.08183   0.00004   0.00000   0.00000   0.00000
 127        3PZ         0.00003  -0.01258   0.00000   0.00000   0.00000
 128        4S          0.00000   0.00000  -0.16577   0.01914  -0.25681
 129        4PX         0.00000   0.00000   0.08166  -0.00853  -0.03519
 130        4PY        -0.06587   0.00006   0.00000   0.00000   0.00000
 131        4PZ         0.00007   0.05056   0.00000   0.00000   0.00000
 132        5D 0        0.00000   0.00000  -0.00325   0.00064   0.00011
 133        5D+1        0.00000  -0.00245   0.00000   0.00000   0.00000
 134        5D-1        0.00000   0.00000   0.00000   0.00000   0.00000
 135        5D+2        0.00000   0.00000   0.00671   0.00032  -0.00158
 136        5D-2       -0.00597   0.00000   0.00000   0.00000   0.00000
 137 7   O  1S          0.00000   0.00000   0.01944  -0.00245   0.01961
 138        2S          0.00000   0.00000   0.03191  -0.00405   0.03228
 139        2PX         0.00000   0.00000  -0.06136   0.00143   0.00721
 140        2PY         0.05539   0.00003   0.00000   0.00000   0.00000
 141        2PZ         0.00002   0.00737   0.00000   0.00000   0.00000
 142        3S          0.00000   0.00000  -0.10007   0.01374  -0.10144
 143        3PX         0.00000   0.00000  -0.08376   0.00171   0.01286
 144        3PY         0.08183   0.00004   0.00000   0.00000   0.00000
 145        3PZ         0.00003   0.01258   0.00000   0.00000   0.00000
 146        4S          0.00000   0.00000  -0.16577   0.01914  -0.25681
 147        4PX         0.00000   0.00000  -0.08166   0.00853   0.03519
 148        4PY         0.06587   0.00006   0.00000   0.00000   0.00000
 149        4PZ         0.00007  -0.05056   0.00000   0.00000   0.00000
 150        5D 0        0.00000   0.00000  -0.00325   0.00064   0.00011
 151        5D+1        0.00000  -0.00245   0.00000   0.00000   0.00000
 152        5D-1        0.00000   0.00000   0.00000   0.00000   0.00000
 153        5D+2        0.00000   0.00000   0.00671   0.00032  -0.00158
 154        5D-2       -0.00597   0.00000   0.00000   0.00000   0.00000
 155 8   H  1S          0.00000   0.00006  -0.00926   0.02214   0.02327
 156        2S         -0.00009   0.00026  -0.02354   0.04044   0.09022
 157        3S          0.00001  -0.00001  -0.02027   0.11601   0.14725
 158        4PX         0.00092  -0.01169  -0.00001   0.00001  -0.00002
 159        4PY         0.00002  -0.00005   0.00349  -0.00349   0.00597
 160        4PZ         0.00001  -0.00002  -0.00182   0.00776   0.00321
 161 9   H  1S          0.00000  -0.00006  -0.00926   0.02214   0.02327
 162        2S         -0.00009  -0.00026  -0.02354   0.04044   0.09022
 163        3S          0.00001   0.00001  -0.02027   0.11601   0.14725
 164        4PX        -0.00092  -0.01169   0.00001  -0.00001   0.00002
 165        4PY        -0.00002  -0.00005  -0.00349   0.00349  -0.00597
 166        4PZ         0.00001   0.00002  -0.00182   0.00776   0.00321
 167 10  H  1S          0.01986  -0.00001  -0.00972  -0.02601   0.01951
 168        2S          0.08423   0.00005  -0.00937  -0.06790   0.07270
 169        3S          0.00377  -0.00002  -0.02432  -0.12807   0.13676
 170        4PX         0.00505   0.00001  -0.00196  -0.00326  -0.00744
 171        4PY        -0.00583  -0.00001  -0.00381  -0.00673   0.00275
 172        4PZ         0.00002  -0.00082   0.00000  -0.00001  -0.00001
 173 11  H  1S         -0.01986  -0.00001  -0.00972  -0.02601   0.01951
 174        2S         -0.08423   0.00005  -0.00937  -0.06790   0.07270
 175        3S         -0.00377  -0.00002  -0.02432  -0.12807   0.13676
 176        4PX         0.00505  -0.00001   0.00196   0.00326   0.00744
 177        4PY         0.00583  -0.00001  -0.00381  -0.00673   0.00275
 178        4PZ         0.00002   0.00082   0.00000   0.00001   0.00001
 179 12  H  1S          0.01986   0.00001  -0.00972  -0.02601   0.01951
 180        2S          0.08423  -0.00005  -0.00937  -0.06790   0.07270
 181        3S          0.00377   0.00002  -0.02432  -0.12807   0.13676
 182        4PX        -0.00505   0.00001   0.00196   0.00326   0.00744
 183        4PY         0.00583  -0.00001   0.00381   0.00673  -0.00275
 184        4PZ         0.00002   0.00082   0.00000  -0.00001  -0.00001
 185 13  H  1S         -0.01986   0.00001  -0.00972  -0.02601   0.01951
 186        2S         -0.08423  -0.00005  -0.00937  -0.06790   0.07270
 187        3S         -0.00377   0.00002  -0.02432  -0.12807   0.13676
 188        4PX        -0.00505  -0.00001  -0.00196  -0.00326  -0.00744
 189        4PY        -0.00583  -0.00001   0.00381   0.00673  -0.00275
 190        4PZ         0.00002  -0.00082   0.00000   0.00001   0.00001
 191 14  H  1S         -0.00001  -0.01028   0.02274  -0.00130   0.01433
 192        2S         -0.00004  -0.05599   0.04209   0.00648   0.05550
 193        3S          0.00000  -0.00144   0.04757  -0.01396   0.09021
 194        4PX         0.00000   0.00582   0.00652  -0.00133   0.00118
 195        4PY        -0.00923   0.00001   0.00000   0.00000   0.00000
 196        4PZ         0.00001   0.00323  -0.00608  -0.00113   0.00499
 197 15  H  1S          0.00001   0.01028   0.02274  -0.00130   0.01433
 198        2S          0.00004   0.05599   0.04209   0.00648   0.05550
 199        3S          0.00000   0.00144   0.04757  -0.01396   0.09021
 200        4PX         0.00000  -0.00582   0.00652  -0.00133   0.00118
 201        4PY        -0.00923   0.00001   0.00000   0.00000   0.00000
 202        4PZ         0.00001   0.00323   0.00608   0.00113  -0.00499
 203 16  H  1S          0.00001  -0.01028   0.02274  -0.00130   0.01433
 204        2S          0.00004  -0.05599   0.04209   0.00648   0.05550
 205        3S          0.00000  -0.00144   0.04757  -0.01396   0.09021
 206        4PX         0.00000  -0.00582  -0.00652   0.00133  -0.00118
 207        4PY         0.00923   0.00001   0.00000   0.00000   0.00000
 208        4PZ         0.00001  -0.00323   0.00608   0.00113  -0.00499
 209 17  H  1S         -0.00001   0.01028   0.02274  -0.00130   0.01433
 210        2S         -0.00004   0.05599   0.04209   0.00648   0.05550
 211        3S          0.00000   0.00144   0.04757  -0.01396   0.09021
 212        4PX         0.00000   0.00582  -0.00652   0.00133  -0.00118
 213        4PY         0.00923   0.00001   0.00000   0.00000   0.00000
 214        4PZ         0.00001  -0.00323  -0.00608  -0.00113   0.00499
 215 18  H  1S          0.00000  -0.00006  -0.00926   0.02214   0.02327
 216        2S          0.00009  -0.00026  -0.02354   0.04044   0.09022
 217        3S         -0.00001   0.00001  -0.02027   0.11601   0.14725
 218        4PX        -0.00092   0.01169  -0.00001   0.00001  -0.00002
 219        4PY         0.00002  -0.00005  -0.00349   0.00349  -0.00597
 220        4PZ         0.00001  -0.00002   0.00182  -0.00776  -0.00321
 221 19  H  1S          0.00000   0.00006  -0.00926   0.02214   0.02327
 222        2S          0.00009   0.00026  -0.02354   0.04044   0.09022
 223        3S         -0.00001  -0.00001  -0.02027   0.11601   0.14725
 224        4PX         0.00092   0.01169   0.00001  -0.00001   0.00002
 225        4PY        -0.00002  -0.00005   0.00349  -0.00349   0.00597
 226        4PZ         0.00001   0.00002   0.00182  -0.00776  -0.00321
                          46        47        48        49        50
                        (B2)--V   (B1)--V   (B3)--V   (A)--V    (A)--V
     Eigenvalues --    -0.25675  -0.25440  -0.24418  -0.21229  -0.20976
   1 1   Cr 1S          0.00000   0.00000   0.00000  -0.00041   0.00012
   2        2S          0.00000   0.00000   0.00000  -0.00066   0.00018
   3        3S          0.00000   0.00000   0.00000  -0.00039   0.00016
   4        4S          0.00000   0.00000   0.00000   0.00227  -0.00084
   5        5S          0.00000   0.00000   0.00000   0.00377  -0.00066
   6        6S          0.00000   0.00000   0.00000  -0.00589  -0.00004
   7        7S          0.00000   0.00000   0.00000  -0.01477   0.00827
   8        8S          0.00000   0.00000   0.00000   0.07018  -0.02995
   9        9S          0.00000   0.00000   0.00000  -0.18591   0.07190
  10       10PX         0.00000   0.00000  -0.01721   0.00000   0.00000
  11       10PY        -0.01693   0.00000   0.00000   0.00000   0.00000
  12       10PZ         0.00000  -0.01702   0.00000   0.00000   0.00000
  13       11PX         0.00000   0.00000  -0.00713   0.00000   0.00000
  14       11PY        -0.00768   0.00000   0.00000   0.00000   0.00000
  15       11PZ         0.00000  -0.00775   0.00000   0.00000   0.00000
  16       12PX         0.00000   0.00000   0.02028   0.00000   0.00000
  17       12PY         0.02244   0.00000   0.00000   0.00000   0.00000
  18       12PZ         0.00000   0.02269   0.00000   0.00000   0.00000
  19       13PX         0.00000   0.00000   0.05255   0.00000   0.00000
  20       13PY         0.04528   0.00000   0.00000   0.00000   0.00000
  21       13PZ         0.00000   0.04531   0.00000   0.00000   0.00000
  22       14PX         0.00000   0.00000  -0.00865   0.00000   0.00000
  23       14PY         0.00988   0.00000   0.00000   0.00000   0.00000
  24       14PZ         0.00000   0.01010   0.00000   0.00000   0.00000
  25       15D 0        0.00000   0.00000   0.00000  -0.08523  -0.12235
  26       15D+1        0.00000   0.00000   0.00000   0.00000   0.00000
  27       15D-1        0.00000   0.00000   0.00000   0.00000   0.00000
  28       15D+2        0.00000   0.00000   0.00000   0.02921  -0.09389
  29       15D-2        0.00000  -0.00003   0.00000   0.00000   0.00000
  30       16D 0        0.00000   0.00000   0.00000  -0.08385  -0.12500
  31       16D+1        0.00000   0.00000   0.00000   0.00000   0.00000
  32       16D-1        0.00000   0.00000   0.00000   0.00000   0.00000
  33       16D+2        0.00000   0.00000   0.00000   0.02827  -0.09268
  34       16D-2        0.00000  -0.00003   0.00000   0.00000   0.00000
  35       17D 0        0.00000   0.00000   0.00000  -0.09217  -0.11785
  36       17D+1        0.00000   0.00000   0.00000   0.00000   0.00000
  37       17D-1        0.00000   0.00000  -0.00001   0.00000   0.00000
  38       17D+2        0.00000   0.00000   0.00000   0.02163  -0.10008
  39       17D-2        0.00000  -0.00002   0.00000   0.00000   0.00000
  40       18F 0        0.00000   0.00206   0.00000   0.00000   0.00000
  41       18F+1        0.00000   0.00000  -0.00073   0.00000   0.00000
  42       18F-1       -0.00057   0.00000   0.00000   0.00000   0.00000
  43       18F+2        0.00000  -0.00047   0.00000   0.00000   0.00000
  44       18F-2        0.00000   0.00000   0.00000  -0.00001  -0.00001
  45       18F+3        0.00000   0.00000   0.00081   0.00000   0.00000
  46       18F-3       -0.00232   0.00000   0.00000   0.00000   0.00000
  47 2   O  1S          0.00000  -0.03325   0.00000   0.01395   0.01112
  48        2S          0.00000  -0.05452   0.00000   0.02253   0.01805
  49        2PX         0.00000   0.00000   0.03490   0.00000   0.00000
  50        2PY         0.03282   0.00000  -0.00004   0.00000   0.00000
  51        2PZ         0.00000   0.06766   0.00000  -0.06586  -0.06132
  52        3S          0.00000   0.16411   0.00000  -0.05655  -0.05139
  53        3PX         0.00001   0.00000   0.05913   0.00000   0.00000
  54        3PY         0.04530   0.00000  -0.00003   0.00000   0.00000
  55        3PZ         0.00000   0.09775   0.00000  -0.09562  -0.08806
  56        4S          0.00000   0.56417   0.00000  -0.37351  -0.25328
  57        4PX        -0.00005   0.00000   0.02444   0.00000   0.00000
  58        4PY         0.05078   0.00000  -0.00015   0.00000   0.00000
  59        4PZ         0.00000   0.18384   0.00000  -0.19650  -0.12605
  60        5D 0        0.00000   0.00354   0.00000  -0.00392  -0.00527
  61        5D+1        0.00000   0.00000   0.00344   0.00000   0.00000
  62        5D-1        0.00297   0.00000   0.00000   0.00000   0.00000
  63        5D+2        0.00000   0.00085   0.00000  -0.00233   0.00016
  64        5D-2        0.00000   0.00001   0.00000   0.00000  -0.00001
  65 3   O  1S          0.00000   0.03325   0.00000   0.01395   0.01112
  66        2S          0.00000   0.05452   0.00000   0.02253   0.01805
  67        2PX         0.00000   0.00000   0.03490   0.00000   0.00000
  68        2PY         0.03282   0.00000   0.00004   0.00000   0.00000
  69        2PZ         0.00000   0.06766   0.00000   0.06586   0.06132
  70        3S          0.00000  -0.16411   0.00000  -0.05655  -0.05139
  71        3PX        -0.00001   0.00000   0.05913   0.00000   0.00000
  72        3PY         0.04530   0.00000   0.00003   0.00000   0.00000
  73        3PZ         0.00000   0.09775   0.00000   0.09562   0.08806
  74        4S          0.00000  -0.56417   0.00000  -0.37351  -0.25328
  75        4PX         0.00005   0.00000   0.02444   0.00000   0.00000
  76        4PY         0.05078   0.00000   0.00015   0.00000   0.00000
  77        4PZ         0.00000   0.18384   0.00000   0.19650   0.12605
  78        5D 0        0.00000  -0.00354   0.00000  -0.00392  -0.00527
  79        5D+1        0.00000   0.00000  -0.00344   0.00000   0.00000
  80        5D-1       -0.00297   0.00000   0.00000   0.00000   0.00000
  81        5D+2        0.00000  -0.00085   0.00000  -0.00233   0.00016
  82        5D-2        0.00000   0.00001   0.00000   0.00000   0.00001
  83 4   O  1S         -0.03329   0.00000   0.00000   0.00462  -0.01717
  84        2S         -0.05459   0.00000   0.00000   0.00766  -0.02775
  85        2PX         0.00000  -0.00003   0.03700   0.00000   0.00000
  86        2PY         0.06592   0.00000   0.00000  -0.00241   0.09050
  87        2PZ         0.00000   0.03993  -0.00001   0.00000   0.00000
  88        3S          0.16464   0.00000   0.00000  -0.02832   0.07251
  89        3PX         0.00000  -0.00004   0.05258   0.00000   0.00000
  90        3PY         0.09595   0.00000   0.00000  -0.00444   0.13114
  91        3PZ         0.00000   0.06335  -0.00003   0.00000   0.00000
  92        4S          0.56085   0.00000   0.00000  -0.02197   0.44080
  93        4PX         0.00000  -0.00001   0.04279   0.00000   0.00000
  94        4PY         0.17735   0.00000   0.00000   0.03254   0.23046
  95        4PZ         0.00000   0.04423  -0.00003   0.00000   0.00000
  96        5D 0       -0.00102   0.00000   0.00000   0.00083  -0.00092
  97        5D+1        0.00000   0.00000   0.00000   0.00000  -0.00001
  98        5D-1        0.00000   0.00383   0.00000   0.00000   0.00000
  99        5D+2       -0.00354   0.00000   0.00000  -0.00089  -0.00665
 100        5D-2        0.00000   0.00000   0.00170   0.00000   0.00000
 101 5   O  1S          0.03329   0.00000   0.00000   0.00462  -0.01717
 102        2S          0.05459   0.00000   0.00000   0.00766  -0.02775
 103        2PX         0.00000   0.00003   0.03700   0.00000   0.00000
 104        2PY         0.06592   0.00000   0.00000   0.00241  -0.09050
 105        2PZ         0.00000   0.03993   0.00001   0.00000   0.00000
 106        3S         -0.16464   0.00000   0.00000  -0.02832   0.07251
 107        3PX         0.00000   0.00004   0.05258   0.00000   0.00000
 108        3PY         0.09595   0.00000   0.00000   0.00444  -0.13114
 109        3PZ         0.00000   0.06335   0.00003   0.00000   0.00000
 110        4S         -0.56085   0.00000   0.00000  -0.02197   0.44080
 111        4PX         0.00000   0.00001   0.04279   0.00000   0.00000
 112        4PY         0.17735   0.00000   0.00000  -0.03254  -0.23046
 113        4PZ         0.00000   0.04423   0.00003   0.00000   0.00000
 114        5D 0        0.00102   0.00000   0.00000   0.00083  -0.00092
 115        5D+1        0.00000   0.00000   0.00000   0.00000   0.00001
 116        5D-1        0.00000  -0.00383   0.00000   0.00000   0.00000
 117        5D+2        0.00354   0.00000   0.00000  -0.00089  -0.00665
 118        5D-2        0.00000   0.00000  -0.00170   0.00000   0.00000
 119 6   O  1S          0.00000   0.00000  -0.03260  -0.02272   0.00793
 120        2S          0.00000   0.00000  -0.05337  -0.03686   0.01275
 121        2PX         0.00000   0.00000   0.05999   0.07603  -0.03318
 122        2PY         0.03678  -0.00002   0.00000   0.00000   0.00000
 123        2PZ         0.00000   0.02498   0.00000   0.00000   0.00000
 124        3S          0.00000   0.00000   0.15987   0.10215  -0.02896
 125        3PX         0.00000   0.00000   0.08608   0.11151  -0.04919
 126        3PY         0.05849  -0.00003   0.00000   0.00000   0.00000
 127        3PZ        -0.00001   0.03523   0.00000   0.00000   0.00000
 128        4S          0.00000   0.00000   0.54029   0.46958  -0.22821
 129        4PX         0.00000   0.00000   0.16913   0.17358  -0.11428
 130        4PY         0.03876  -0.00001   0.00000   0.00000   0.00000
 131        4PZ        -0.00002   0.02361   0.00000   0.00000   0.00000
 132        5D 0        0.00000   0.00000  -0.00157  -0.00314   0.00220
 133        5D+1        0.00000   0.00269   0.00000   0.00000   0.00000
 134        5D-1        0.00000   0.00000   0.00000   0.00000   0.00000
 135        5D+2        0.00000   0.00000   0.00259   0.00387  -0.00100
 136        5D-2        0.00383   0.00000   0.00000   0.00000   0.00000
 137 7   O  1S          0.00000   0.00000   0.03260  -0.02272   0.00793
 138        2S          0.00000   0.00000   0.05337  -0.03686   0.01275
 139        2PX         0.00000   0.00000   0.05999  -0.07603   0.03318
 140        2PY         0.03678   0.00002   0.00000   0.00000   0.00000
 141        2PZ         0.00000   0.02498   0.00000   0.00000   0.00000
 142        3S          0.00000   0.00000  -0.15987   0.10215  -0.02896
 143        3PX         0.00000   0.00000   0.08608  -0.11151   0.04919
 144        3PY         0.05849   0.00003   0.00000   0.00000   0.00000
 145        3PZ         0.00001   0.03523   0.00000   0.00000   0.00000
 146        4S          0.00000   0.00000  -0.54029   0.46958  -0.22821
 147        4PX         0.00000   0.00000   0.16913  -0.17358   0.11428
 148        4PY         0.03876   0.00001   0.00000   0.00000   0.00000
 149        4PZ         0.00002   0.02361   0.00000   0.00000   0.00000
 150        5D 0        0.00000   0.00000   0.00157  -0.00314   0.00220
 151        5D+1        0.00000  -0.00269   0.00000   0.00000   0.00000
 152        5D-1        0.00000   0.00000   0.00000   0.00000   0.00000
 153        5D+2        0.00000   0.00000  -0.00259   0.00387  -0.00100
 154        5D-2       -0.00383   0.00000   0.00000   0.00000   0.00000
 155 8   H  1S          0.00481  -0.03992  -0.00001   0.02657   0.01630
 156        2S          0.02575  -0.10314  -0.00010   0.12185   0.01521
 157        3S         -0.16924  -0.48260   0.00087   0.31289   0.29305
 158        4PX         0.00003   0.00004   0.00427   0.00001  -0.00005
 159        4PY        -0.00668  -0.01229   0.00004   0.00436   0.00916
 160        4PZ        -0.00136  -0.00433   0.00001  -0.00181   0.00350
 161 9   H  1S         -0.00481  -0.03992   0.00001   0.02657   0.01630
 162        2S         -0.02575  -0.10314   0.00010   0.12185   0.01521
 163        3S          0.16924  -0.48260  -0.00087   0.31289   0.29305
 164        4PX         0.00003  -0.00004   0.00427  -0.00001   0.00005
 165        4PY        -0.00668   0.01229   0.00004  -0.00436  -0.00916
 166        4PZ         0.00136  -0.00433  -0.00001  -0.00181   0.00350
 167 10  H  1S         -0.03957  -0.00001  -0.00231   0.00244  -0.03235
 168        2S         -0.10416   0.00001  -0.03832  -0.05695  -0.10669
 169        3S         -0.47178   0.00006   0.22184   0.10362  -0.41868
 170        4PX         0.01215  -0.00001  -0.00829  -0.00406   0.00990
 171        4PY        -0.00383   0.00000   0.00373   0.00620  -0.00081
 172        4PZ         0.00002   0.00344  -0.00001  -0.00001   0.00001
 173 11  H  1S         -0.03957   0.00001   0.00231   0.00244  -0.03235
 174        2S         -0.10416  -0.00001   0.03832  -0.05695  -0.10669
 175        3S         -0.47178  -0.00006  -0.22184   0.10362  -0.41868
 176        4PX        -0.01215  -0.00001  -0.00829   0.00406  -0.00990
 177        4PY        -0.00383   0.00000  -0.00373   0.00620  -0.00081
 178        4PZ        -0.00002   0.00344  -0.00001   0.00001  -0.00001
 179 12  H  1S          0.03957  -0.00001   0.00231   0.00244  -0.03235
 180        2S          0.10416   0.00001   0.03832  -0.05695  -0.10669
 181        3S          0.47178   0.00006  -0.22184   0.10362  -0.41868
 182        4PX         0.01215   0.00001  -0.00829   0.00406  -0.00990
 183        4PY        -0.00383   0.00000   0.00373  -0.00620   0.00081
 184        4PZ        -0.00002   0.00344   0.00001  -0.00001   0.00001
 185 13  H  1S          0.03957   0.00001  -0.00231   0.00244  -0.03235
 186        2S          0.10416  -0.00001  -0.03832  -0.05695  -0.10669
 187        3S          0.47178  -0.00006   0.22184   0.10362  -0.41868
 188        4PX        -0.01215   0.00001  -0.00829  -0.00406   0.00990
 189        4PY        -0.00383   0.00000  -0.00373  -0.00620   0.00081
 190        4PZ         0.00002   0.00344   0.00001   0.00001  -0.00001
 191 14  H  1S          0.00000   0.00597  -0.03566  -0.03045   0.01401
 192        2S          0.00005   0.03867  -0.08208  -0.07063   0.09143
 193        3S         -0.00015  -0.14128  -0.46701  -0.41949   0.13904
 194        4PX         0.00000  -0.00165  -0.00467  -0.00389  -0.00350
 195        4PY         0.00451  -0.00001  -0.00001  -0.00001  -0.00001
 196        4PZ         0.00000  -0.00539  -0.01088  -0.01103   0.00039
 197 15  H  1S          0.00000  -0.00597  -0.03566  -0.03045   0.01401
 198        2S         -0.00005  -0.03867  -0.08208  -0.07063   0.09143
 199        3S          0.00015   0.14128  -0.46701  -0.41949   0.13904
 200        4PX         0.00000   0.00165  -0.00467  -0.00389  -0.00350
 201        4PY         0.00451  -0.00001   0.00001   0.00001   0.00001
 202        4PZ         0.00000  -0.00539   0.01088   0.01103  -0.00039
 203 16  H  1S          0.00000  -0.00597   0.03566  -0.03045   0.01401
 204        2S          0.00005  -0.03867   0.08208  -0.07063   0.09143
 205        3S         -0.00015   0.14128   0.46701  -0.41949   0.13904
 206        4PX         0.00000  -0.00165  -0.00467   0.00389   0.00350
 207        4PY         0.00451   0.00001   0.00001  -0.00001  -0.00001
 208        4PZ         0.00000  -0.00539  -0.01088   0.01103  -0.00039
 209 17  H  1S          0.00000   0.00597   0.03566  -0.03045   0.01401
 210        2S         -0.00005   0.03867   0.08208  -0.07063   0.09143
 211        3S          0.00015  -0.14128   0.46701  -0.41949   0.13904
 212        4PX         0.00000   0.00165  -0.00467   0.00389   0.00350
 213        4PY         0.00451   0.00001  -0.00001   0.00001   0.00001
 214        4PZ         0.00000  -0.00539   0.01088  -0.01103   0.00039
 215 18  H  1S         -0.00481   0.03992  -0.00001   0.02657   0.01630
 216        2S         -0.02575   0.10314  -0.00010   0.12185   0.01521
 217        3S          0.16924   0.48260   0.00087   0.31289   0.29305
 218        4PX        -0.00003  -0.00004   0.00427   0.00001  -0.00005
 219        4PY        -0.00668  -0.01229  -0.00004  -0.00436  -0.00916
 220        4PZ        -0.00136  -0.00433  -0.00001   0.00181  -0.00350
 221 19  H  1S          0.00481   0.03992   0.00001   0.02657   0.01630
 222        2S          0.02575   0.10314   0.00010   0.12185   0.01521
 223        3S         -0.16924   0.48260  -0.00087   0.31289   0.29305
 224        4PX        -0.00003   0.00004   0.00427  -0.00001   0.00005
 225        4PY        -0.00668   0.01229  -0.00004   0.00436   0.00916
 226        4PZ         0.00136  -0.00433   0.00001   0.00181  -0.00350
                          51        52        53        54        55
                        (B3)--V   (B1)--V   (B2)--V   (B3)--V   (B2)--V
     Eigenvalues --    -0.17901  -0.17824  -0.17428  -0.17301  -0.16198
   1 1   Cr 1S          0.00000   0.00000   0.00000   0.00000   0.00000
   2        2S          0.00000   0.00000   0.00000   0.00000   0.00000
   3        3S          0.00000   0.00000   0.00000   0.00000   0.00000
   4        4S          0.00000   0.00000   0.00000   0.00000   0.00000
   5        5S          0.00000   0.00000   0.00000   0.00000   0.00000
   6        6S          0.00000   0.00000   0.00000   0.00000   0.00000
   7        7S          0.00000   0.00000   0.00000   0.00000   0.00000
   8        8S          0.00000   0.00000   0.00000   0.00000   0.00000
   9        9S          0.00000   0.00000   0.00000   0.00000   0.00000
  10       10PX        -0.00001   0.00000   0.00000   0.01177   0.00000
  11       10PY         0.00000   0.00000  -0.01098   0.00000  -0.00009
  12       10PZ         0.00000   0.00002   0.00000   0.00000   0.00000
  13       11PX         0.00000   0.00000   0.00000   0.00396   0.00000
  14       11PY         0.00000   0.00000  -0.00435   0.00000  -0.00003
  15       11PZ         0.00000   0.00001   0.00000   0.00000   0.00000
  16       12PX         0.00001   0.00000   0.00000  -0.01045   0.00000
  17       12PY         0.00000   0.00000   0.01224   0.00000   0.00009
  18       12PZ         0.00000  -0.00002   0.00000   0.00000   0.00000
  19       13PX         0.00005   0.00000   0.00000  -0.04548   0.00000
  20       13PY         0.00000   0.00000   0.03612   0.00000   0.00030
  21       13PZ         0.00000  -0.00004   0.00000   0.00000   0.00000
  22       14PX        -0.00003   0.00000   0.00000   0.02952   0.00000
  23       14PY         0.00000   0.00000  -0.01238   0.00000  -0.00012
  24       14PZ         0.00000  -0.00001   0.00000   0.00000   0.00000
  25       15D 0        0.00000   0.00000   0.00000   0.00000   0.00000
  26       15D+1        0.00000   0.00000  -0.00013   0.00000   0.00951
  27       15D-1        0.02813   0.00000   0.00000   0.00009   0.00000
  28       15D+2        0.00000   0.00000   0.00000   0.00000   0.00000
  29       15D-2        0.00000  -0.02234   0.00000   0.00000   0.00000
  30       16D 0        0.00000   0.00000   0.00000   0.00000   0.00000
  31       16D+1        0.00000   0.00000  -0.00016   0.00000   0.01355
  32       16D-1        0.03219   0.00000   0.00000   0.00010   0.00000
  33       16D+2        0.00000   0.00000   0.00000   0.00000   0.00000
  34       16D-2        0.00000  -0.02609   0.00000   0.00000   0.00000
  35       17D 0        0.00000   0.00000   0.00000   0.00000   0.00000
  36       17D+1        0.00000   0.00000   0.00004   0.00000  -0.00987
  37       17D-1        0.00197   0.00000   0.00000   0.00001   0.00000
  38       17D+2        0.00000   0.00000   0.00000   0.00000   0.00000
  39       17D-2        0.00000  -0.00102   0.00000   0.00000   0.00000
  40       18F 0        0.00000  -0.00001   0.00000   0.00000   0.00000
  41       18F+1        0.00002   0.00000   0.00000  -0.00056   0.00000
  42       18F-1        0.00000   0.00000  -0.00605   0.00000  -0.00005
  43       18F+2        0.00000   0.00000   0.00000   0.00000   0.00000
  44       18F-2        0.00000   0.00000   0.00000   0.00000   0.00000
  45       18F+3        0.00002   0.00000   0.00000  -0.00559   0.00000
  46       18F-3        0.00000   0.00000  -0.00185   0.00000  -0.00002
  47 2   O  1S          0.00000   0.00001   0.00000   0.00000   0.00000
  48        2S          0.00000   0.00002   0.00000   0.00000   0.00000
  49        2PX         0.00033   0.00000   0.00056  -0.00505  -0.02499
  50        2PY        -0.12406   0.00000  -0.12034  -0.00051  -0.00092
  51        2PZ         0.00000  -0.00006   0.00000   0.00000   0.00000
  52        3S          0.00000  -0.00004   0.00000   0.00000   0.00000
  53        3PX         0.00043   0.00000   0.00080  -0.01214  -0.03949
  54        3PY        -0.16461   0.00000  -0.15929  -0.00068  -0.00124
  55        3PZ         0.00000  -0.00007   0.00000   0.00000   0.00000
  56        4S          0.00000  -0.00053   0.00000   0.00000   0.00000
  57        4PX         0.00110   0.00000   0.00150   0.01071  -0.03423
  58        4PY        -0.39569   0.00000  -0.42917  -0.00168  -0.00315
  59        4PZ         0.00000  -0.00039   0.00000   0.00000   0.00000
  60        5D 0        0.00000   0.00000   0.00000   0.00000   0.00000
  61        5D+1       -0.00002   0.00000  -0.00001  -0.00076  -0.00102
  62        5D-1        0.00511   0.00000   0.00637   0.00002   0.00006
  63        5D+2        0.00000   0.00000   0.00000   0.00000   0.00000
  64        5D-2        0.00000  -0.00126   0.00000   0.00000   0.00000
  65 3   O  1S          0.00000  -0.00001   0.00000   0.00000   0.00000
  66        2S          0.00000  -0.00002   0.00000   0.00000   0.00000
  67        2PX         0.00033   0.00000  -0.00056  -0.00505   0.02499
  68        2PY         0.12406   0.00000  -0.12034   0.00051  -0.00092
  69        2PZ         0.00000  -0.00006   0.00000   0.00000   0.00000
  70        3S          0.00000   0.00004   0.00000   0.00000   0.00000
  71        3PX         0.00043   0.00000  -0.00080  -0.01214   0.03949
  72        3PY         0.16461   0.00000  -0.15929   0.00068  -0.00124
  73        3PZ         0.00000  -0.00007   0.00000   0.00000   0.00000
  74        4S          0.00000   0.00053   0.00000   0.00000   0.00000
  75        4PX         0.00110   0.00000  -0.00150   0.01071   0.03423
  76        4PY         0.39569   0.00000  -0.42917   0.00168  -0.00315
  77        4PZ         0.00000  -0.00039   0.00000   0.00000   0.00000
  78        5D 0        0.00000   0.00000   0.00000   0.00000   0.00000
  79        5D+1        0.00002   0.00000  -0.00001   0.00076  -0.00102
  80        5D-1        0.00511   0.00000  -0.00637   0.00002  -0.00006
  81        5D+2        0.00000   0.00000   0.00000   0.00000   0.00000
  82        5D-2        0.00000  -0.00126   0.00000   0.00000   0.00000
  83 4   O  1S          0.00000   0.00000  -0.00844   0.00000  -0.00007
  84        2S          0.00000   0.00000  -0.01398   0.00000  -0.00011
  85        2PX        -0.00048   0.12479   0.00000   0.11945   0.00000
  86        2PY         0.00000   0.00000   0.02301   0.00000   0.00018
  87        2PZ        -0.02985   0.00014   0.00000   0.00005   0.00000
  88        3S          0.00000   0.00000   0.04307   0.00000   0.00035
  89        3PX        -0.00063   0.16653   0.00000   0.15748   0.00000
  90        3PY         0.00000   0.00000   0.02520   0.00000   0.00020
  91        3PZ        -0.04449   0.00018   0.00000   0.00005   0.00000
  92        4S          0.00000   0.00000   0.17683   0.00000   0.00134
  93        4PX        -0.00174   0.39315   0.00000   0.44196   0.00000
  94        4PY         0.00000   0.00000   0.12427   0.00000   0.00092
  95        4PZ        -0.05532   0.00051   0.00000   0.00035   0.00000
  96        5D 0        0.00000   0.00000   0.00345   0.00000   0.00003
  97        5D+1        0.00000   0.00000  -0.00002   0.00000   0.00102
  98        5D-1       -0.00094  -0.00001   0.00000  -0.00001   0.00000
  99        5D+2        0.00000   0.00000  -0.00096   0.00000  -0.00001
 100        5D-2        0.00002  -0.00500   0.00000  -0.00594   0.00000
 101 5   O  1S          0.00000   0.00000   0.00844   0.00000   0.00007
 102        2S          0.00000   0.00000   0.01398   0.00000   0.00011
 103        2PX        -0.00048  -0.12479   0.00000   0.11945   0.00000
 104        2PY         0.00000   0.00000   0.02301   0.00000   0.00018
 105        2PZ         0.02985   0.00014   0.00000  -0.00005   0.00000
 106        3S          0.00000   0.00000  -0.04307   0.00000  -0.00035
 107        3PX        -0.00063  -0.16653   0.00000   0.15748   0.00000
 108        3PY         0.00000   0.00000   0.02520   0.00000   0.00020
 109        3PZ         0.04449   0.00018   0.00000  -0.00005   0.00000
 110        4S          0.00000   0.00000  -0.17683   0.00000  -0.00134
 111        4PX        -0.00174  -0.39315   0.00000   0.44196   0.00000
 112        4PY         0.00000   0.00000   0.12427   0.00000   0.00092
 113        4PZ         0.05532   0.00051   0.00000  -0.00035   0.00000
 114        5D 0        0.00000   0.00000  -0.00345   0.00000  -0.00003
 115        5D+1        0.00000   0.00000  -0.00002   0.00000   0.00102
 116        5D-1       -0.00094   0.00001   0.00000  -0.00001   0.00000
 117        5D+2        0.00000   0.00000   0.00096   0.00000   0.00001
 118        5D-2       -0.00002  -0.00500   0.00000   0.00594   0.00000
 119 6   O  1S          0.00000   0.00000   0.00000   0.00895   0.00000
 120        2S          0.00000   0.00000   0.00000   0.01472   0.00000
 121        2PX         0.00002   0.00000   0.00000  -0.02833   0.00000
 122        2PY         0.00000   0.03081   0.00444   0.00000  -0.00003
 123        2PZ         0.00000   0.00016   0.00085   0.00000  -0.12300
 124        3S         -0.00001   0.00000   0.00000  -0.04193   0.00000
 125        3PX         0.00001   0.00000   0.00000  -0.03212   0.00000
 126        3PY         0.00000   0.04555   0.00943   0.00000   0.00000
 127        3PZ         0.00000   0.00022   0.00111   0.00000  -0.16078
 128        4S          0.00014   0.00000   0.00000  -0.21245   0.00000
 129        4PX         0.00023   0.00000   0.00000  -0.14501   0.00000
 130        4PY         0.00000   0.05109  -0.00360   0.00000  -0.00023
 131        4PZ         0.00000   0.00055   0.00262   0.00000  -0.38538
 132        5D 0       -0.00001   0.00000   0.00000   0.00206   0.00000
 133        5D+1        0.00000   0.00000  -0.00001   0.00000   0.00351
 134        5D-1        0.00102   0.00000   0.00000   0.00000   0.00000
 135        5D+2       -0.00001   0.00000   0.00000   0.00145   0.00000
 136        5D-2        0.00000   0.00221   0.00049   0.00000   0.00001
 137 7   O  1S          0.00000   0.00000   0.00000  -0.00895   0.00000
 138        2S          0.00000   0.00000   0.00000  -0.01472   0.00000
 139        2PX         0.00002   0.00000   0.00000  -0.02833   0.00000
 140        2PY         0.00000  -0.03081   0.00444   0.00000  -0.00003
 141        2PZ         0.00000   0.00016  -0.00085   0.00000   0.12300
 142        3S          0.00001   0.00000   0.00000   0.04193   0.00000
 143        3PX         0.00001   0.00000   0.00000  -0.03212   0.00000
 144        3PY         0.00000  -0.04555   0.00943   0.00000   0.00000
 145        3PZ         0.00000   0.00022  -0.00111   0.00000   0.16078
 146        4S         -0.00014   0.00000   0.00000   0.21245   0.00000
 147        4PX         0.00023   0.00000   0.00000  -0.14501   0.00000
 148        4PY         0.00000  -0.05109  -0.00360   0.00000  -0.00023
 149        4PZ         0.00000   0.00055  -0.00262   0.00000   0.38538
 150        5D 0        0.00001   0.00000   0.00000  -0.00206   0.00000
 151        5D+1        0.00000   0.00000  -0.00001   0.00000   0.00351
 152        5D-1        0.00102   0.00000   0.00000   0.00000   0.00000
 153        5D+2        0.00001   0.00000   0.00000  -0.00145   0.00000
 154        5D-2        0.00000   0.00221  -0.00049   0.00000  -0.00001
 155 8   H  1S          0.04217   0.00004   0.04730   0.00020   0.00039
 156        2S          0.12367   0.00037   0.17275   0.00065   0.00130
 157        3S          0.87700   0.00023   0.84361   0.00352   0.00619
 158        4PX        -0.00003  -0.00382  -0.00003  -0.00370   0.00194
 159        4PY         0.01166  -0.00003   0.00842   0.00004   0.00006
 160        4PZ         0.01236  -0.00001   0.01006   0.00004   0.00009
 161 9   H  1S         -0.04217   0.00004  -0.04730  -0.00020  -0.00039
 162        2S         -0.12367   0.00037  -0.17275  -0.00065  -0.00130
 163        3S         -0.87700   0.00023  -0.84361  -0.00352  -0.00619
 164        4PX        -0.00003   0.00382  -0.00003  -0.00370   0.00194
 165        4PY         0.01166   0.00003   0.00842   0.00004   0.00006
 166        4PZ        -0.01236  -0.00001  -0.01006  -0.00004  -0.00009
 167 10  H  1S         -0.00019   0.04183  -0.02120   0.04756  -0.00016
 168        2S         -0.00071   0.12506  -0.08600   0.18918  -0.00061
 169        3S         -0.00346   0.87006  -0.15456   0.81987  -0.00125
 170        4PX         0.00004  -0.01184  -0.00078  -0.00723   0.00000
 171        4PY        -0.00004   0.01260  -0.00547   0.00898  -0.00005
 172        4PZ         0.00313  -0.00002   0.00002   0.00001  -0.00338
 173 11  H  1S          0.00019  -0.04183  -0.02120  -0.04756  -0.00016
 174        2S          0.00071  -0.12506  -0.08600  -0.18918  -0.00061
 175        3S          0.00346  -0.87006  -0.15456  -0.81987  -0.00125
 176        4PX         0.00004  -0.01184   0.00078  -0.00723   0.00000
 177        4PY         0.00004  -0.01260  -0.00547  -0.00898  -0.00005
 178        4PZ         0.00313  -0.00002  -0.00002   0.00001   0.00338
 179 12  H  1S          0.00019   0.04183   0.02120  -0.04756   0.00016
 180        2S          0.00071   0.12506   0.08600  -0.18918   0.00061
 181        3S          0.00346   0.87006   0.15456  -0.81987   0.00125
 182        4PX         0.00004   0.01184  -0.00078  -0.00723   0.00000
 183        4PY        -0.00004  -0.01260  -0.00547   0.00898  -0.00005
 184        4PZ        -0.00313  -0.00002  -0.00002  -0.00001   0.00338
 185 13  H  1S         -0.00019  -0.04183   0.02120   0.04756   0.00016
 186        2S         -0.00071  -0.12506   0.08600   0.18918   0.00061
 187        3S         -0.00346  -0.87006   0.15456   0.81987   0.00125
 188        4PX         0.00004   0.01184   0.00078  -0.00723   0.00000
 189        4PY         0.00004   0.01260  -0.00547  -0.00898  -0.00005
 190        4PZ        -0.00313  -0.00002   0.00002  -0.00001  -0.00338
 191 14  H  1S         -0.00003  -0.00004  -0.00022   0.01977   0.03892
 192        2S         -0.00025  -0.00013  -0.00055   0.09229   0.09913
 193        3S          0.00006  -0.00124  -0.00609   0.16996   0.90506
 194        4PX         0.00001  -0.00001  -0.00007   0.00479   0.01183
 195        4PY         0.00285  -0.00060   0.00266   0.00000   0.00003
 196        4PZ         0.00000  -0.00002  -0.00009  -0.00264   0.01187
 197 15  H  1S         -0.00003   0.00004   0.00022   0.01977  -0.03892
 198        2S         -0.00025   0.00013   0.00055   0.09229  -0.09913
 199        3S          0.00006   0.00124   0.00609   0.16996  -0.90506
 200        4PX         0.00001   0.00001   0.00007   0.00479  -0.01183
 201        4PY        -0.00285  -0.00060   0.00266   0.00000   0.00003
 202        4PZ         0.00000  -0.00002  -0.00009   0.00264   0.01187
 203 16  H  1S          0.00003   0.00004  -0.00022  -0.01977   0.03892
 204        2S          0.00025   0.00013  -0.00055  -0.09229   0.09913
 205        3S         -0.00006   0.00124  -0.00609  -0.16996   0.90506
 206        4PX         0.00001  -0.00001   0.00007   0.00479  -0.01183
 207        4PY        -0.00285   0.00060   0.00266   0.00000   0.00003
 208        4PZ         0.00000  -0.00002   0.00009  -0.00264  -0.01187
 209 17  H  1S          0.00003  -0.00004   0.00022  -0.01977  -0.03892
 210        2S          0.00025  -0.00013   0.00055  -0.09229  -0.09913
 211        3S         -0.00006  -0.00124   0.00609  -0.16996  -0.90506
 212        4PX         0.00001   0.00001  -0.00007   0.00479   0.01183
 213        4PY         0.00285   0.00060   0.00266   0.00000   0.00003
 214        4PZ         0.00000  -0.00002   0.00009   0.00264  -0.01187
 215 18  H  1S          0.04217  -0.00004  -0.04730   0.00020  -0.00039
 216        2S          0.12367  -0.00037  -0.17275   0.00065  -0.00130
 217        3S          0.87700  -0.00023  -0.84361   0.00352  -0.00619
 218        4PX        -0.00003   0.00382   0.00003  -0.00370  -0.00194
 219        4PY        -0.01166  -0.00003   0.00842  -0.00004   0.00006
 220        4PZ        -0.01236  -0.00001   0.01006  -0.00004   0.00009
 221 19  H  1S         -0.04217  -0.00004   0.04730  -0.00020   0.00039
 222        2S         -0.12367  -0.00037   0.17275  -0.00065   0.00130
 223        3S         -0.87700  -0.00023   0.84361  -0.00352   0.00619
 224        4PX        -0.00003  -0.00382   0.00003  -0.00370  -0.00194
 225        4PY        -0.01166   0.00003   0.00842  -0.00004   0.00006
 226        4PZ         0.01236  -0.00001  -0.01006   0.00004  -0.00009
                          56        57        58        59        60
                        (B1)--V   (A)--V    (A)--V    (B3)--V   (B2)--V
     Eigenvalues --    -0.15748  -0.06103  -0.03442   0.03018   0.03408
   1 1   Cr 1S          0.00000   0.01066  -0.01592   0.00000   0.00000
   2        2S          0.00000   0.01685  -0.02542   0.00000   0.00000
   3        3S          0.00000   0.01072  -0.01532   0.00000   0.00000
   4        4S          0.00000  -0.06083   0.08834   0.00000   0.00000
   5        5S          0.00000  -0.09342   0.14657   0.00000   0.00000
   6        6S          0.00000   0.14187  -0.24238   0.00000   0.00000
   7        7S          0.00000   0.41496  -0.54006   0.00000   0.00000
   8        8S          0.00000  -3.46808   1.27080   0.00000   0.00000
   9        9S          0.00000   5.92151   1.87552   0.00000   0.00000
  10       10PX         0.00000   0.00000   0.00000   0.04664   0.00000
  11       10PY         0.00000   0.00000   0.00000   0.00000  -0.03023
  12       10PZ        -0.00671   0.00000   0.00000   0.00000   0.00000
  13       11PX         0.00000   0.00000   0.00000   0.01299   0.00000
  14       11PY         0.00000   0.00000   0.00000   0.00000  -0.00955
  15       11PZ        -0.00272   0.00000   0.00000   0.00000   0.00000
  16       12PX         0.00000   0.00000   0.00000  -0.03206   0.00000
  17       12PY         0.00000   0.00000   0.00000   0.00000   0.02499
  18       12PZ         0.00776   0.00000   0.00000   0.00000   0.00000
  19       13PX         0.00000   0.00000   0.00000  -0.21182   0.00000
  20       13PY         0.00000   0.00000   0.00000   0.00000   0.12840
  21       13PZ         0.02133   0.00000   0.00000   0.00000   0.00000
  22       14PX         0.00000   0.00000   0.00000   0.17813   0.00000
  23       14PY         0.00000   0.00000   0.00000   0.00000  -0.10670
  24       14PZ        -0.00486   0.00000   0.00000   0.00000   0.00000
  25       15D 0        0.00000  -0.00994   0.03202   0.00000   0.00000
  26       15D+1        0.00000   0.00000   0.00000   0.00000  -0.00082
  27       15D-1        0.00000   0.00000   0.00000   0.00007   0.00000
  28       15D+2        0.00000   0.01563  -0.05170   0.00000   0.00000
  29       15D-2       -0.00005   0.00000   0.00000   0.00000   0.00000
  30       16D 0        0.00000  -0.01002   0.02906   0.00000   0.00000
  31       16D+1        0.00000   0.00000   0.00000   0.00000  -0.00090
  32       16D-1        0.00000   0.00000   0.00000   0.00008   0.00000
  33       16D+2        0.00000   0.01446  -0.04874   0.00000   0.00000
  34       16D-2       -0.00006   0.00000   0.00000   0.00000   0.00000
  35       17D 0        0.00000  -0.00646   0.03778   0.00000   0.00000
  36       17D+1        0.00000   0.00000   0.00000   0.00000  -0.00004
  37       17D-1        0.00000   0.00000   0.00000   0.00001   0.00000
  38       17D+2        0.00000   0.01636  -0.04841   0.00000   0.00000
  39       17D-2        0.00000   0.00000   0.00000   0.00000   0.00000
  40       18F 0        0.00288   0.00000   0.00000   0.00000   0.00000
  41       18F+1        0.00000   0.00000   0.00000   0.00094   0.00000
  42       18F-1        0.00000   0.00000   0.00000   0.00000  -0.02705
  43       18F+2       -0.00200   0.00000   0.00000   0.00000   0.00000
  44       18F-2        0.00000   0.00001   0.00000   0.00000   0.00000
  45       18F+3        0.00000   0.00000   0.00000  -0.02176   0.00000
  46       18F-3        0.00000   0.00000   0.00000   0.00000  -0.01230
  47 2   O  1S         -0.00675  -0.01298   0.01634   0.00000   0.00000
  48        2S         -0.01110  -0.02146   0.02777   0.00000   0.00000
  49        2PX         0.00000   0.00000   0.00000  -0.03616  -0.00006
  50        2PY         0.00000   0.00000   0.00000  -0.00019  -0.03881
  51        2PZ         0.02208   0.01013   0.09622   0.00000   0.00000
  52        3S          0.03097   0.06832  -0.10724   0.00000   0.00000
  53        3PX         0.00000   0.00000   0.00000  -0.09144  -0.00027
  54        3PY         0.00000   0.00000   0.00000  -0.00036  -0.04443
  55        3PZ         0.02644   0.01629   0.12927   0.00000   0.00000
  56        4S          0.17177   0.23182  -0.07843   0.00000   0.00000
  57        4PX         0.00000   0.00000   0.00000   0.07824   0.00210
  58        4PY         0.00000   0.00000   0.00000  -0.00111  -0.63173
  59        4PZ         0.11224   0.02521   0.30879   0.00000   0.00000
  60        5D 0       -0.00035  -0.01001   0.00817   0.00000   0.00000
  61        5D+1        0.00000   0.00000   0.00000  -0.00572  -0.00005
  62        5D-1        0.00000   0.00000   0.00000   0.00000   0.01262
  63        5D+2        0.00295   0.00437   0.00181   0.00000   0.00000
  64        5D-2        0.00001   0.00003   0.00001   0.00000   0.00000
  65 3   O  1S          0.00675  -0.01298   0.01634   0.00000   0.00000
  66        2S          0.01110  -0.02146   0.02777   0.00000   0.00000
  67        2PX         0.00000   0.00000   0.00000  -0.03616   0.00006
  68        2PY         0.00000   0.00000   0.00000   0.00019  -0.03881
  69        2PZ         0.02208  -0.01013  -0.09622   0.00000   0.00000
  70        3S         -0.03097   0.06832  -0.10724   0.00000   0.00000
  71        3PX         0.00000   0.00000   0.00000  -0.09144   0.00027
  72        3PY         0.00000   0.00000   0.00000   0.00036  -0.04443
  73        3PZ         0.02644  -0.01629  -0.12927   0.00000   0.00000
  74        4S         -0.17177   0.23182  -0.07843   0.00000   0.00000
  75        4PX         0.00000   0.00000   0.00000   0.07824  -0.00210
  76        4PY         0.00000   0.00000   0.00000   0.00111  -0.63173
  77        4PZ         0.11224  -0.02521  -0.30879   0.00000   0.00000
  78        5D 0        0.00035  -0.01001   0.00817   0.00000   0.00000
  79        5D+1        0.00000   0.00000   0.00000   0.00572  -0.00005
  80        5D-1        0.00000   0.00000   0.00000   0.00000  -0.01262
  81        5D+2       -0.00295   0.00437   0.00181   0.00000   0.00000
  82        5D-2        0.00001  -0.00003  -0.00001   0.00000   0.00000
  83 4   O  1S          0.00000  -0.01278   0.01659   0.00000   0.00029
  84        2S          0.00000  -0.02114   0.02821   0.00000  -0.00139
  85        2PX         0.00020   0.00000   0.00000   0.03586   0.00000
  86        2PY         0.00000   0.00707   0.09404   0.00000  -0.08790
  87        2PZ         0.00394   0.00000   0.00000   0.00017   0.00000
  88        3S          0.00000   0.06792  -0.10549   0.00000   0.06731
  89        3PX         0.00027   0.00000   0.00000   0.03992   0.00000
  90        3PY         0.00000   0.01359   0.12782   0.00000  -0.17547
  91        3PZ         0.00762   0.00000   0.00000   0.00034   0.00000
  92        4S          0.00000   0.22105  -0.12661   0.00000  -0.53166
  93        4PX         0.00065   0.00000   0.00000   0.67540   0.00000
  94        4PY         0.00000   0.00329   0.25158   0.00000  -0.26299
  95        4PZ        -0.00168   0.00000   0.00000   0.00071   0.00000
  96        5D 0        0.00000   0.00716  -0.00357   0.00000  -0.00508
  97        5D+1        0.00000  -0.00001   0.00000   0.00000   0.00003
  98        5D-1        0.00056   0.00000   0.00000   0.00000   0.00000
  99        5D+2        0.00000   0.00734  -0.00703   0.00000   0.00858
 100        5D-2       -0.00001   0.00000   0.00000  -0.01138   0.00000
 101 5   O  1S          0.00000  -0.01278   0.01659   0.00000  -0.00029
 102        2S          0.00000  -0.02114   0.02821   0.00000   0.00139
 103        2PX        -0.00020   0.00000   0.00000   0.03586   0.00000
 104        2PY         0.00000  -0.00707  -0.09404   0.00000  -0.08790
 105        2PZ         0.00394   0.00000   0.00000  -0.00017   0.00000
 106        3S          0.00000   0.06792  -0.10549   0.00000  -0.06731
 107        3PX        -0.00027   0.00000   0.00000   0.03992   0.00000
 108        3PY         0.00000  -0.01359  -0.12782   0.00000  -0.17547
 109        3PZ         0.00762   0.00000   0.00000  -0.00034   0.00000
 110        4S          0.00000   0.22105  -0.12661   0.00000   0.53166
 111        4PX        -0.00065   0.00000   0.00000   0.67540   0.00000
 112        4PY         0.00000  -0.00329  -0.25158   0.00000  -0.26299
 113        4PZ        -0.00168   0.00000   0.00000  -0.00071   0.00000
 114        5D 0        0.00000   0.00716  -0.00357   0.00000   0.00508
 115        5D+1        0.00000   0.00001   0.00000   0.00000   0.00003
 116        5D-1       -0.00056   0.00000   0.00000   0.00000   0.00000
 117        5D+2        0.00000   0.00734  -0.00703   0.00000  -0.00858
 118        5D-2       -0.00001   0.00000   0.00000   0.01138   0.00000
 119 6   O  1S          0.00000  -0.00937   0.01335   0.00369   0.00000
 120        2S          0.00000  -0.01567   0.02279   0.00837   0.00000
 121        2PX         0.00000   0.02159   0.08790   0.09527   0.00000
 122        2PY        -0.00002   0.00000   0.00000   0.00000   0.01962
 123        2PZ        -0.12136   0.00000   0.00000   0.00000   0.00023
 124        3S          0.00000   0.05521  -0.08943  -0.08841   0.00000
 125        3PX         0.00000   0.02592   0.12023   0.20176   0.00000
 126        3PY        -0.00002   0.00000   0.00000   0.00000   0.04486
 127        3PZ        -0.15829   0.00000   0.00000   0.00000   0.00024
 128        4S          0.00000   0.12321  -0.05377   0.40186   0.00000
 129        4PX         0.00000   0.09122   0.22472   0.10769   0.00000
 130        4PY        -0.00014   0.00000   0.00000   0.00000  -0.02439
 131        4PZ        -0.40498   0.00000   0.00000   0.00000   0.00322
 132        5D 0        0.00000   0.00201  -0.00474  -0.00804   0.00000
 133        5D+1        0.00407   0.00000   0.00000   0.00000  -0.00007
 134        5D-1        0.00000   0.00000   0.00000   0.00000   0.00000
 135        5D+2        0.00000  -0.00957   0.00721   0.00375   0.00000
 136        5D-2        0.00000   0.00000   0.00000   0.00000   0.00297
 137 7   O  1S          0.00000  -0.00937   0.01335  -0.00369   0.00000
 138        2S          0.00000  -0.01567   0.02279  -0.00837   0.00000
 139        2PX         0.00000  -0.02159  -0.08790   0.09527   0.00000
 140        2PY         0.00002   0.00000   0.00000   0.00000   0.01962
 141        2PZ        -0.12136   0.00000   0.00000   0.00000  -0.00023
 142        3S          0.00000   0.05521  -0.08943   0.08841   0.00000
 143        3PX         0.00000  -0.02592  -0.12023   0.20176   0.00000
 144        3PY         0.00002   0.00000   0.00000   0.00000   0.04486
 145        3PZ        -0.15829   0.00000   0.00000   0.00000  -0.00024
 146        4S          0.00000   0.12321  -0.05377  -0.40186   0.00000
 147        4PX         0.00000  -0.09122  -0.22472   0.10769   0.00000
 148        4PY         0.00014   0.00000   0.00000   0.00000  -0.02439
 149        4PZ        -0.40498   0.00000   0.00000   0.00000  -0.00322
 150        5D 0        0.00000   0.00201  -0.00474   0.00804   0.00000
 151        5D+1       -0.00407   0.00000   0.00000   0.00000  -0.00007
 152        5D-1        0.00000   0.00000   0.00000   0.00000   0.00000
 153        5D+2        0.00000  -0.00957   0.00721  -0.00375   0.00000
 154        5D-2        0.00000   0.00000   0.00000   0.00000  -0.00297
 155 8   H  1S         -0.01811  -0.02953  -0.00535   0.00013   0.07196
 156        2S         -0.09216  -0.00927  -0.01230   0.00160   0.77951
 157        3S         -0.11673  -0.75533  -0.42745  -0.00104  -0.50426
 158        4PX        -0.00004  -0.00001   0.00000  -0.01050   0.00004
 159        4PY         0.00155   0.00390  -0.00105  -0.00010  -0.03071
 160        4PZ        -0.00336  -0.01513   0.00121  -0.00003  -0.01248
 161 9   H  1S         -0.01811  -0.02953  -0.00535  -0.00013  -0.07196
 162        2S         -0.09216  -0.00927  -0.01230  -0.00160  -0.77951
 163        3S         -0.11673  -0.75533  -0.42745   0.00104   0.50426
 164        4PX         0.00004   0.00001   0.00000  -0.01050   0.00004
 165        4PY        -0.00155  -0.00390   0.00105  -0.00010  -0.03071
 166        4PZ        -0.00336  -0.01513   0.00121   0.00003   0.01248
 167 10  H  1S          0.00008  -0.02502  -0.00153   0.07092   0.04391
 168        2S          0.00024   0.01783   0.06690   0.83136   0.55235
 169        3S          0.00145  -0.76251  -0.46372  -0.57191  -0.11238
 170        4PX        -0.00002  -0.00495   0.00457   0.03395   0.01038
 171        4PY         0.00002  -0.01564  -0.00406  -0.01886  -0.02618
 172        4PZ         0.00262  -0.00001   0.00001   0.00008  -0.00001
 173 11  H  1S         -0.00008  -0.02502  -0.00153  -0.07092   0.04391
 174        2S         -0.00024   0.01783   0.06690  -0.83136   0.55235
 175        3S         -0.00145  -0.76251  -0.46372   0.57191  -0.11238
 176        4PX        -0.00002   0.00495  -0.00457   0.03395  -0.01038
 177        4PY        -0.00002  -0.01564  -0.00406   0.01886  -0.02618
 178        4PZ         0.00262   0.00001  -0.00001   0.00008   0.00001
 179 12  H  1S          0.00008  -0.02502  -0.00153  -0.07092  -0.04391
 180        2S          0.00024   0.01783   0.06690  -0.83136  -0.55235
 181        3S          0.00145  -0.76251  -0.46372   0.57191   0.11238
 182        4PX         0.00002   0.00495  -0.00457   0.03395   0.01038
 183        4PY        -0.00002   0.01564   0.00406  -0.01886  -0.02618
 184        4PZ         0.00262  -0.00001   0.00001  -0.00008   0.00001
 185 13  H  1S         -0.00008  -0.02502  -0.00153   0.07092  -0.04391
 186        2S         -0.00024   0.01783   0.06690   0.83136  -0.55235
 187        3S         -0.00145  -0.76251  -0.46372  -0.57191   0.11238
 188        4PX         0.00002  -0.00495   0.00457   0.03395  -0.01038
 189        4PY         0.00002   0.01564   0.00406   0.01886  -0.02618
 190        4PZ         0.00262   0.00001  -0.00001  -0.00008  -0.00001
 191 14  H  1S          0.04194  -0.02481  -0.00209  -0.02370  -0.00040
 192        2S          0.12994   0.01576   0.03205  -0.32249  -0.00393
 193        3S          0.88241  -0.69900  -0.39134  -0.01252   0.00212
 194        4PX         0.01081  -0.01976  -0.00141   0.02152   0.00004
 195        4PY         0.00000   0.00001   0.00000   0.00000   0.00355
 196        4PZ         0.01021   0.00582  -0.00442  -0.00423   0.00013
 197 15  H  1S         -0.04194  -0.02481  -0.00209  -0.02370   0.00040
 198        2S         -0.12994   0.01576   0.03205  -0.32249   0.00393
 199        3S         -0.88241  -0.69900  -0.39134  -0.01252  -0.00212
 200        4PX        -0.01081  -0.01976  -0.00141   0.02152  -0.00004
 201        4PY         0.00000  -0.00001   0.00000   0.00000   0.00355
 202        4PZ         0.01021  -0.00582   0.00442   0.00423   0.00013
 203 16  H  1S         -0.04194  -0.02481  -0.00209   0.02370  -0.00040
 204        2S         -0.12994   0.01576   0.03205   0.32249  -0.00393
 205        3S         -0.88241  -0.69900  -0.39134   0.01252   0.00212
 206        4PX         0.01081   0.01976   0.00141   0.02152  -0.00004
 207        4PY         0.00000   0.00001   0.00000   0.00000   0.00355
 208        4PZ         0.01021  -0.00582   0.00442  -0.00423  -0.00013
 209 17  H  1S          0.04194  -0.02481  -0.00209   0.02370   0.00040
 210        2S          0.12994   0.01576   0.03205   0.32249   0.00393
 211        3S          0.88241  -0.69900  -0.39134   0.01252  -0.00212
 212        4PX        -0.01081   0.01976   0.00141   0.02152   0.00004
 213        4PY         0.00000  -0.00001   0.00000   0.00000   0.00355
 214        4PZ         0.01021   0.00582  -0.00442   0.00423  -0.00013
 215 18  H  1S          0.01811  -0.02953  -0.00535   0.00013  -0.07196
 216        2S          0.09216  -0.00927  -0.01230   0.00160  -0.77951
 217        3S          0.11673  -0.75533  -0.42745  -0.00104   0.50426
 218        4PX         0.00004  -0.00001   0.00000  -0.01050  -0.00004
 219        4PY         0.00155  -0.00390   0.00105   0.00010  -0.03071
 220        4PZ        -0.00336   0.01513  -0.00121   0.00003  -0.01248
 221 19  H  1S          0.01811  -0.02953  -0.00535  -0.00013   0.07196
 222        2S          0.09216  -0.00927  -0.01230  -0.00160   0.77951
 223        3S          0.11673  -0.75533  -0.42745   0.00104  -0.50426
 224        4PX        -0.00004   0.00001   0.00000  -0.01050  -0.00004
 225        4PY        -0.00155   0.00390  -0.00105   0.00010  -0.03071
 226        4PZ        -0.00336   0.01513  -0.00121  -0.00003   0.01248
                          61        62        63        64        65
                        (B1)--V   (B2)--V   (B1)--V   (B3)--V   (A)--V
     Eigenvalues --     0.03943   0.07064   0.07134   0.07350   0.09868
   1 1   Cr 1S          0.00000   0.00000   0.00000   0.00000   0.00073
   2        2S          0.00000   0.00000   0.00000   0.00000   0.00122
   3        3S          0.00000   0.00000   0.00000   0.00000   0.00056
   4        4S          0.00000   0.00000   0.00000   0.00000  -0.00351
   5        5S          0.00000   0.00000   0.00000   0.00000  -0.00834
   6        6S          0.00000   0.00000   0.00000   0.00000   0.01892
   7        7S          0.00000   0.00000   0.00000   0.00000   0.00101
   8        8S          0.00000   0.00000   0.00000   0.00000   0.04817
   9        9S          0.00000   0.00000   0.00000   0.00000  -0.11895
  10       10PX         0.00000   0.00000   0.00000   0.00008   0.00000
  11       10PY         0.00000  -0.00015   0.00000   0.00000   0.00000
  12       10PZ        -0.02081   0.00000  -0.00005   0.00000   0.00000
  13       11PX         0.00000   0.00000   0.00000   0.00003   0.00000
  14       11PY         0.00000  -0.00005   0.00000   0.00000   0.00000
  15       11PZ        -0.00559   0.00000  -0.00001   0.00000   0.00000
  16       12PX         0.00000   0.00000   0.00000  -0.00008   0.00000
  17       12PY         0.00000   0.00012   0.00000   0.00000   0.00000
  18       12PZ         0.01343   0.00000   0.00003   0.00000   0.00000
  19       13PX         0.00000   0.00000   0.00000  -0.00032   0.00000
  20       13PY         0.00000   0.00063   0.00000   0.00000   0.00000
  21       13PZ         0.09809   0.00000   0.00022   0.00000   0.00000
  22       14PX         0.00000   0.00000   0.00000   0.00023   0.00000
  23       14PY         0.00000  -0.00054   0.00000   0.00000   0.00000
  24       14PZ        -0.09498   0.00000  -0.00021   0.00000   0.00000
  25       15D 0        0.00000   0.00000   0.00000   0.00000   0.00315
  26       15D+1        0.00000   0.11588   0.00000   0.00000   0.00000
  27       15D-1        0.00000   0.00000   0.00000   0.13312   0.00000
  28       15D+2        0.00000   0.00000   0.00000   0.00000  -0.00130
  29       15D-2        0.00060   0.00000  -0.14301   0.00000   0.00000
  30       16D 0        0.00000   0.00000   0.00000   0.00000  -0.02112
  31       16D+1        0.00000   0.13114   0.00000   0.00000   0.00000
  32       16D-1        0.00000   0.00000   0.00000   0.13863   0.00000
  33       16D+2        0.00000   0.00000   0.00000   0.00000  -0.00762
  34       16D-2        0.00066   0.00000  -0.15515   0.00000   0.00000
  35       17D 0        0.00000   0.00000   0.00000   0.00000   0.13601
  36       17D+1        0.00000  -0.02080   0.00000   0.00000   0.00000
  37       17D-1        0.00000   0.00000   0.00000   0.01431   0.00000
  38       17D+2        0.00000   0.00000   0.00000   0.00000   0.04588
  39       17D-2        0.00003   0.00000  -0.00581   0.00000   0.00000
  40       18F 0        0.02352   0.00000   0.00007   0.00000   0.00000
  41       18F+1        0.00000   0.00000   0.00000   0.00008   0.00000
  42       18F-1        0.00000  -0.00013   0.00000   0.00000   0.00000
  43       18F+2       -0.01512   0.00000  -0.00008   0.00000   0.00000
  44       18F-2        0.00000   0.00000   0.00000   0.00000   0.00002
  45       18F+3        0.00000   0.00000   0.00000   0.00002   0.00000
  46       18F-3        0.00000  -0.00008   0.00000   0.00000   0.00000
  47 2   O  1S          0.00403   0.00000   0.00004   0.00000  -0.01010
  48        2S          0.00511   0.00000   0.00006   0.00000  -0.01783
  49        2PX         0.00000   0.06630   0.00000   0.00024   0.00000
  50        2PY         0.00000   0.00004   0.00000  -0.06293   0.00000
  51        2PZ        -0.08078   0.00000  -0.00028   0.00000   0.00254
  52        3S          0.04186   0.00000  -0.00009   0.00000   0.05225
  53        3PX         0.00000   0.16085   0.00000   0.00038   0.00000
  54        3PY         0.00000   0.00026   0.00000  -0.09383   0.00000
  55        3PZ        -0.16834   0.00000  -0.00058   0.00000  -0.02749
  56        4S         -0.57492   0.00000  -0.00155   0.00000   0.40235
  57        4PX         0.00000  -0.12390   0.00000   0.00187   0.00000
  58        4PY         0.00000  -0.00246   0.00000  -0.64282   0.00000
  59        4PZ        -0.29138   0.00000  -0.00078   0.00000   0.49192
  60        5D 0       -0.00439   0.00000  -0.00001   0.00000   0.00539
  61        5D+1        0.00000   0.00696   0.00000  -0.00006   0.00000
  62        5D-1        0.00000   0.00005   0.00000   0.01908   0.00000
  63        5D+2       -0.00713   0.00000  -0.00006   0.00000   0.00523
  64        5D-2       -0.00003   0.00000   0.00392   0.00000   0.00002
  65 3   O  1S         -0.00403   0.00000  -0.00004   0.00000  -0.01010
  66        2S         -0.00511   0.00000  -0.00006   0.00000  -0.01783
  67        2PX         0.00000  -0.06630   0.00000   0.00024   0.00000
  68        2PY         0.00000   0.00004   0.00000   0.06293   0.00000
  69        2PZ        -0.08078   0.00000  -0.00028   0.00000  -0.00254
  70        3S         -0.04186   0.00000   0.00009   0.00000   0.05225
  71        3PX         0.00000  -0.16085   0.00000   0.00038   0.00000
  72        3PY         0.00000   0.00026   0.00000   0.09383   0.00000
  73        3PZ        -0.16834   0.00000  -0.00058   0.00000   0.02749
  74        4S          0.57492   0.00000   0.00155   0.00000   0.40235
  75        4PX         0.00000   0.12390   0.00000   0.00187   0.00000
  76        4PY         0.00000  -0.00246   0.00000   0.64282   0.00000
  77        4PZ        -0.29138   0.00000  -0.00078   0.00000  -0.49192
  78        5D 0        0.00439   0.00000   0.00001   0.00000   0.00539
  79        5D+1        0.00000   0.00696   0.00000   0.00006   0.00000
  80        5D-1        0.00000  -0.00005   0.00000   0.01908   0.00000
  81        5D+2        0.00713   0.00000   0.00006   0.00000   0.00523
  82        5D-2       -0.00003   0.00000   0.00392   0.00000  -0.00002
  83 4   O  1S          0.00000   0.00003   0.00000   0.00000   0.01531
  84        2S          0.00000   0.00005   0.00000   0.00000   0.02587
  85        2PX        -0.00027   0.00000   0.06416  -0.00024   0.00000
  86        2PY         0.00000  -0.00055   0.00000   0.00000  -0.05262
  87        2PZ         0.01889   0.00000   0.00017   0.07110   0.00000
  88        3S          0.00000   0.00016   0.00000   0.00000  -0.06179
  89        3PX        -0.00039   0.00000   0.09566  -0.00043   0.00000
  90        3PY         0.00000  -0.00110   0.00000   0.00000  -0.09119
  91        3PZ         0.04009   0.00000   0.00033   0.15834   0.00000
  92        4S          0.00000  -0.00324   0.00000   0.00000  -0.61410
  93        4PX        -0.00265   0.00000   0.65001  -0.00099   0.00000
  94        4PY         0.00000  -0.00168   0.00000   0.00000  -0.51162
  95        4PZ        -0.01392   0.00000   0.00073  -0.08954   0.00000
  96        5D 0        0.00000  -0.00005   0.00000   0.00000  -0.00332
  97        5D+1        0.00000  -0.00289   0.00000   0.00000   0.00002
  98        5D-1        0.00299   0.00000  -0.00001   0.00886   0.00000
  99        5D+2        0.00000   0.00006   0.00000   0.00000   0.01012
 100        5D-2        0.00006   0.00000  -0.01844   0.00004   0.00000
 101 5   O  1S          0.00000  -0.00003   0.00000   0.00000   0.01531
 102        2S          0.00000  -0.00005   0.00000   0.00000   0.02587
 103        2PX         0.00027   0.00000  -0.06416  -0.00024   0.00000
 104        2PY         0.00000  -0.00055   0.00000   0.00000   0.05262
 105        2PZ         0.01889   0.00000   0.00017  -0.07110   0.00000
 106        3S          0.00000  -0.00016   0.00000   0.00000  -0.06179
 107        3PX         0.00039   0.00000  -0.09566  -0.00043   0.00000
 108        3PY         0.00000  -0.00110   0.00000   0.00000   0.09119
 109        3PZ         0.04009   0.00000   0.00033  -0.15834   0.00000
 110        4S          0.00000   0.00324   0.00000   0.00000  -0.61410
 111        4PX         0.00265   0.00000  -0.65001  -0.00099   0.00000
 112        4PY         0.00000  -0.00168   0.00000   0.00000   0.51162
 113        4PZ        -0.01392   0.00000   0.00073   0.08954   0.00000
 114        5D 0        0.00000   0.00005   0.00000   0.00000  -0.00332
 115        5D+1        0.00000  -0.00289   0.00000   0.00000  -0.00002
 116        5D-1       -0.00299   0.00000   0.00001   0.00886   0.00000
 117        5D+2        0.00000  -0.00006   0.00000   0.00000   0.01012
 118        5D-2        0.00006   0.00000  -0.01844  -0.00004   0.00000
 119 6   O  1S          0.00000   0.00000   0.00000   0.00004  -0.00480
 120        2S          0.00000   0.00000   0.00000   0.00007  -0.00799
 121        2PX         0.00000   0.00000   0.00000   0.00006   0.01931
 122        2PY         0.00017   0.00007  -0.06252   0.00000   0.00000
 123        2PZ        -0.04656  -0.06177  -0.00017   0.00000   0.00000
 124        3S          0.00000   0.00000   0.00000  -0.00025   0.02869
 125        3PX         0.00000   0.00000   0.00000   0.00018   0.05534
 126        3PY         0.00040   0.00016  -0.14300   0.00000   0.00000
 127        3PZ        -0.05472  -0.08642  -0.00020   0.00000   0.00000
 128        4S          0.00000   0.00000   0.00000  -0.00092   0.05817
 129        4PX         0.00000   0.00000   0.00000  -0.00118  -0.03525
 130        4PY        -0.00056  -0.00042   0.08647   0.00000   0.00000
 131        4PZ        -0.60189  -0.65498  -0.00235   0.00000   0.00000
 132        5D 0        0.00000   0.00000   0.00000   0.00002   0.00009
 133        5D+1        0.00936   0.01551   0.00004   0.00000   0.00000
 134        5D-1        0.00000   0.00000   0.00000  -0.00253  -0.00001
 135        5D+2        0.00000   0.00000   0.00000   0.00001   0.00038
 136        5D-2        0.00003   0.00002  -0.00836   0.00000   0.00000
 137 7   O  1S          0.00000   0.00000   0.00000  -0.00004  -0.00480
 138        2S          0.00000   0.00000   0.00000  -0.00007  -0.00799
 139        2PX         0.00000   0.00000   0.00000   0.00006  -0.01931
 140        2PY        -0.00017   0.00007   0.06252   0.00000   0.00000
 141        2PZ        -0.04656   0.06177  -0.00017   0.00000   0.00000
 142        3S          0.00000   0.00000   0.00000   0.00025   0.02869
 143        3PX         0.00000   0.00000   0.00000   0.00018  -0.05534
 144        3PY        -0.00040   0.00016   0.14300   0.00000   0.00000
 145        3PZ        -0.05472   0.08642  -0.00020   0.00000   0.00000
 146        4S          0.00000   0.00000   0.00000   0.00092   0.05817
 147        4PX         0.00000   0.00000   0.00000  -0.00118   0.03525
 148        4PY         0.00056  -0.00042  -0.08647   0.00000   0.00000
 149        4PZ        -0.60189   0.65498  -0.00235   0.00000   0.00000
 150        5D 0        0.00000   0.00000   0.00000  -0.00002   0.00009
 151        5D+1       -0.00936   0.01551  -0.00004   0.00000   0.00000
 152        5D-1        0.00000   0.00000   0.00000  -0.00253   0.00001
 153        5D+2        0.00000   0.00000   0.00000  -0.00001   0.00038
 154        5D-2        0.00003  -0.00002  -0.00836   0.00000   0.00000
 155 8   H  1S          0.04474   0.00022   0.00019   0.08706  -0.03838
 156        2S          0.62957   0.00277   0.00203   0.90438  -0.70960
 157        3S         -0.16850  -0.00219  -0.00064  -0.68568   0.39846
 158        4PX         0.00006   0.01788   0.01065   0.00006  -0.00012
 159        4PY        -0.01406  -0.00007   0.00005  -0.02715   0.02302
 160        4PZ        -0.02837  -0.00005  -0.00004   0.00128   0.03896
 161 9   H  1S          0.04474  -0.00022   0.00019  -0.08706  -0.03838
 162        2S          0.62957  -0.00277   0.00203  -0.90438  -0.70960
 163        3S         -0.16850   0.00219  -0.00064   0.68568   0.39846
 164        4PX        -0.00006   0.01788  -0.01065   0.00006   0.00012
 165        4PY         0.01406  -0.00007  -0.00005  -0.02715  -0.02302
 166        4PZ        -0.02837   0.00005  -0.00004  -0.00128   0.03896
 167 10  H  1S         -0.00033   0.00033   0.08622  -0.00019   0.06125
 168        2S         -0.00344   0.00384   0.91013  -0.00160   0.94133
 169        3S          0.00207  -0.00109  -0.68285   0.00097  -0.43419
 170        4PX        -0.00012   0.00002   0.02753  -0.00006   0.02034
 171        4PY         0.00000  -0.00012   0.00089  -0.00004  -0.03782
 172        4PZ         0.00006   0.00838   0.00003   0.01427   0.00002
 173 11  H  1S          0.00033   0.00033  -0.08622   0.00019   0.06125
 174        2S          0.00344   0.00384  -0.91013   0.00160   0.94133
 175        3S         -0.00207  -0.00109   0.68285  -0.00097  -0.43419
 176        4PX        -0.00012  -0.00002   0.02753  -0.00006  -0.02034
 177        4PY         0.00000  -0.00012  -0.00089   0.00004  -0.03782
 178        4PZ         0.00006  -0.00838   0.00003   0.01427  -0.00002
 179 12  H  1S         -0.00033  -0.00033   0.08622   0.00019   0.06125
 180        2S         -0.00344  -0.00384   0.91013   0.00160   0.94133
 181        3S          0.00207   0.00109  -0.68285  -0.00097  -0.43419
 182        4PX         0.00012   0.00002  -0.02753  -0.00006  -0.02034
 183        4PY         0.00000  -0.00012  -0.00089  -0.00004   0.03782
 184        4PZ         0.00006  -0.00838   0.00003  -0.01427   0.00002
 185 13  H  1S          0.00033  -0.00033  -0.08622  -0.00019   0.06125
 186        2S          0.00344  -0.00384  -0.91013  -0.00160   0.94133
 187        3S         -0.00207   0.00109   0.68285   0.00097  -0.43419
 188        4PX         0.00012  -0.00002  -0.02753  -0.00006   0.02034
 189        4PY         0.00000  -0.00012   0.00089   0.00004   0.03782
 190        4PZ         0.00006   0.00838   0.00003  -0.01427  -0.00002
 191 14  H  1S          0.06747   0.08309   0.00027   0.00008  -0.00471
 192        2S          0.74820   0.89585   0.00308   0.00175  -0.07091
 193        3S         -0.44176  -0.63668  -0.00220  -0.00101   0.03171
 194        4PX        -0.01266  -0.00609  -0.00004  -0.00009  -0.00385
 195        4PY         0.00004   0.00000  -0.01693  -0.00632  -0.00002
 196        4PZ        -0.02433  -0.02484  -0.00008  -0.00007  -0.00585
 197 15  H  1S         -0.06747  -0.08309  -0.00027   0.00008  -0.00471
 198        2S         -0.74820  -0.89585  -0.00308   0.00175  -0.07091
 199        3S          0.44176   0.63668   0.00220  -0.00101   0.03171
 200        4PX         0.01266   0.00609   0.00004  -0.00009  -0.00385
 201        4PY         0.00004   0.00000  -0.01693   0.00632   0.00002
 202        4PZ        -0.02433  -0.02484  -0.00008   0.00007   0.00585
 203 16  H  1S         -0.06747   0.08309  -0.00027  -0.00008  -0.00471
 204        2S         -0.74820   0.89585  -0.00308  -0.00175  -0.07091
 205        3S          0.44176  -0.63668   0.00220   0.00101   0.03171
 206        4PX        -0.01266   0.00609  -0.00004  -0.00009   0.00385
 207        4PY        -0.00004   0.00000   0.01693   0.00632  -0.00002
 208        4PZ        -0.02433   0.02484  -0.00008  -0.00007   0.00585
 209 17  H  1S          0.06747  -0.08309   0.00027  -0.00008  -0.00471
 210        2S          0.74820  -0.89585   0.00308  -0.00175  -0.07091
 211        3S         -0.44176   0.63668  -0.00220   0.00101   0.03171
 212        4PX         0.01266  -0.00609   0.00004  -0.00009   0.00385
 213        4PY        -0.00004   0.00000   0.01693  -0.00632   0.00002
 214        4PZ        -0.02433   0.02484  -0.00008   0.00007  -0.00585
 215 18  H  1S         -0.04474  -0.00022  -0.00019   0.08706  -0.03838
 216        2S         -0.62957  -0.00277  -0.00203   0.90438  -0.70960
 217        3S          0.16850   0.00219   0.00064  -0.68568   0.39846
 218        4PX        -0.00006  -0.01788  -0.01065   0.00006  -0.00012
 219        4PY        -0.01406  -0.00007   0.00005   0.02715  -0.02302
 220        4PZ        -0.02837  -0.00005  -0.00004  -0.00128  -0.03896
 221 19  H  1S         -0.04474   0.00022  -0.00019  -0.08706  -0.03838
 222        2S         -0.62957   0.00277  -0.00203  -0.90438  -0.70960
 223        3S          0.16850  -0.00219   0.00064   0.68568   0.39846
 224        4PX         0.00006  -0.01788   0.01065   0.00006   0.00012
 225        4PY         0.01406  -0.00007  -0.00005   0.02715   0.02302
 226        4PZ        -0.02837   0.00005  -0.00004   0.00128  -0.03896
                          66        67        68        69        70
                        (A)--V    (B2)--V   (A)--V    (B1)--V   (B3)--V
     Eigenvalues --     0.12648   0.15194   0.15215   0.15722   0.15921
   1 1   Cr 1S          0.00069   0.00000   0.00138   0.00000   0.00000
   2        2S          0.00121   0.00000   0.00216   0.00000   0.00000
   3        3S          0.00035   0.00000   0.00145   0.00000   0.00000
   4        4S         -0.00268   0.00000  -0.00814   0.00000   0.00000
   5        5S         -0.00933   0.00000  -0.01136   0.00000   0.00000
   6        6S          0.01940   0.00000   0.01232   0.00000   0.00000
   7        7S          0.02771   0.00000   0.09654   0.00000   0.00000
   8        8S         -0.62837   0.00000  -1.12026   0.00000   0.00000
   9        9S          1.13788   0.00000   2.10054   0.00000   0.00000
  10       10PX         0.00000   0.00000   0.00000   0.00000   0.04478
  11       10PY         0.00000   0.03282   0.00000   0.00000   0.00000
  12       10PZ         0.00000   0.00000   0.00000   0.03224   0.00000
  13       11PX         0.00000   0.00000   0.00000   0.00000   0.01435
  14       11PY         0.00000   0.01503   0.00000   0.00000   0.00000
  15       11PZ         0.00000   0.00000   0.00000   0.01490   0.00000
  16       12PX         0.00000   0.00000   0.00000   0.00000  -0.03857
  17       12PY         0.00000  -0.04574   0.00000   0.00000   0.00000
  18       12PZ         0.00000   0.00000   0.00000  -0.04547   0.00000
  19       13PX         0.00000   0.00000   0.00000   0.00000  -0.18955
  20       13PY         0.00000  -0.09391   0.00000   0.00000   0.00000
  21       13PZ         0.00000   0.00000   0.00000  -0.09113   0.00000
  22       14PX         0.00000   0.00000   0.00000   0.00000   0.15391
  23       14PY         0.00000   0.01704   0.00000   0.00000   0.00000
  24       14PZ         0.00000   0.00000   0.00000   0.01592   0.00000
  25       15D 0       -0.00793   0.00000   0.00331   0.00000   0.00000
  26       15D+1        0.00000  -0.00001   0.00000   0.00000   0.00000
  27       15D-1        0.00000   0.00000   0.00000   0.00000  -0.00022
  28       15D+2        0.00649   0.00000   0.00041   0.00000   0.00000
  29       15D-2        0.00000   0.00000   0.00000   0.00001   0.00000
  30       16D 0       -0.00590   0.00000   0.00208   0.00000   0.00000
  31       16D+1        0.00000  -0.00005   0.00000   0.00000   0.00000
  32       16D-1        0.00000   0.00000   0.00000   0.00000  -0.00026
  33       16D+2       -0.01597   0.00000   0.01440   0.00000   0.00000
  34       16D-2        0.00000   0.00000   0.00000   0.00005   0.00000
  35       17D 0       -0.01431   0.00000  -0.00363   0.00000   0.00000
  36       17D+1        0.00000   0.00014   0.00000   0.00000   0.00000
  37       17D-1        0.00000   0.00000   0.00000   0.00000   0.00011
  38       17D+2        0.11251   0.00000  -0.05330   0.00000   0.00000
  39       17D-2        0.00000   0.00000   0.00000  -0.00013   0.00000
  40       18F 0        0.00000   0.00000   0.00000  -0.03350   0.00000
  41       18F+1        0.00000   0.00000   0.00000   0.00000   0.00542
  42       18F-1        0.00000   0.02252   0.00000   0.00000   0.00000
  43       18F+2        0.00000   0.00000   0.00000   0.00428   0.00000
  44       18F-2       -0.00001   0.00000   0.00000   0.00000   0.00000
  45       18F+3        0.00000   0.00000   0.00000   0.00000  -0.00957
  46       18F-3        0.00000   0.02294   0.00000   0.00000   0.00000
  47 2   O  1S          0.01601   0.00000   0.00467   0.02715   0.00000
  48        2S          0.02715   0.00000   0.00779   0.04823   0.00000
  49        2PX         0.00000  -0.00012   0.00000   0.00000  -0.02199
  50        2PY         0.00000   0.01090   0.00000   0.00000   0.00006
  51        2PZ        -0.05589   0.00000  -0.01907   0.00851   0.00000
  52        3S         -0.07842   0.00000  -0.01398  -0.19667   0.00000
  53        3PX         0.00000  -0.00029   0.00000   0.00000  -0.07897
  54        3PY         0.00000   0.02164   0.00000   0.00000   0.00001
  55        3PZ        -0.10448   0.00000  -0.02027   0.07391   0.00000
  56        4S         -0.48769   0.00000  -0.22397  -0.43650   0.00000
  57        4PX         0.00000  -0.00067   0.00000   0.00000   0.13188
  58        4PY         0.00000   0.31767   0.00000   0.00000   0.00053
  59        4PZ        -0.39473   0.00000  -0.24069  -0.63316   0.00000
  60        5D 0       -0.00693   0.00000  -0.00501  -0.00539   0.00000
  61        5D+1        0.00000   0.00000   0.00000   0.00000  -0.00428
  62        5D-1        0.00000  -0.00744   0.00000   0.00000  -0.00007
  63        5D+2       -0.01063   0.00000  -0.00758  -0.01235   0.00000
  64        5D-2       -0.00007   0.00000  -0.00004  -0.00009   0.00000
  65 3   O  1S          0.01601   0.00000   0.00467  -0.02715   0.00000
  66        2S          0.02715   0.00000   0.00779  -0.04823   0.00000
  67        2PX         0.00000   0.00012   0.00000   0.00000  -0.02199
  68        2PY         0.00000   0.01090   0.00000   0.00000  -0.00006
  69        2PZ         0.05589   0.00000   0.01907   0.00851   0.00000
  70        3S         -0.07842   0.00000  -0.01398   0.19667   0.00000
  71        3PX         0.00000   0.00029   0.00000   0.00000  -0.07897
  72        3PY         0.00000   0.02164   0.00000   0.00000  -0.00001
  73        3PZ         0.10448   0.00000   0.02027   0.07391   0.00000
  74        4S         -0.48769   0.00000  -0.22397   0.43650   0.00000
  75        4PX         0.00000   0.00067   0.00000   0.00000   0.13188
  76        4PY         0.00000   0.31767   0.00000   0.00000  -0.00053
  77        4PZ         0.39473   0.00000   0.24069  -0.63316   0.00000
  78        5D 0       -0.00693   0.00000  -0.00501   0.00539   0.00000
  79        5D+1        0.00000   0.00000   0.00000   0.00000   0.00428
  80        5D-1        0.00000   0.00744   0.00000   0.00000  -0.00007
  81        5D+2       -0.01063   0.00000  -0.00758   0.01235   0.00000
  82        5D-2        0.00007   0.00000   0.00004  -0.00009   0.00000
  83 4   O  1S          0.00580   0.02821   0.00747   0.00000   0.00000
  84        2S          0.01022   0.04981   0.01266   0.00000   0.00000
  85        2PX         0.00000   0.00000   0.00000   0.00001  -0.02042
  86        2PY        -0.00574   0.00461  -0.03181   0.00000   0.00000
  87        2PZ         0.00000   0.00000   0.00000  -0.02789  -0.00014
  88        3S         -0.02393  -0.19685  -0.04190   0.00000   0.00000
  89        3PX         0.00000   0.00000   0.00000   0.00005  -0.03963
  90        3PY         0.02619   0.05939  -0.05780   0.00000   0.00000
  91        3PZ         0.00000   0.00000   0.00000  -0.10145  -0.00035
  92        4S         -0.30100  -0.48530  -0.15800   0.00000   0.00000
  93        4PX         0.00000   0.00000   0.00000   0.00007   0.20114
  94        4PY        -0.41996  -0.63320  -0.13295   0.00000   0.00000
  95        4PZ         0.00000   0.00000   0.00000   0.17363   0.00051
  96        5D 0       -0.00430  -0.00696  -0.00562   0.00000   0.00000
  97        5D+1        0.00002   0.00004   0.00003   0.00000   0.00000
  98        5D-1        0.00000   0.00000   0.00000  -0.00441  -0.00001
  99        5D+2        0.00861   0.01064   0.00853   0.00000   0.00000
 100        5D-2        0.00000   0.00000   0.00000   0.00000   0.00023
 101 5   O  1S          0.00580  -0.02821   0.00747   0.00000   0.00000
 102        2S          0.01022  -0.04981   0.01266   0.00000   0.00000
 103        2PX         0.00000   0.00000   0.00000  -0.00001  -0.02042
 104        2PY         0.00574   0.00461   0.03181   0.00000   0.00000
 105        2PZ         0.00000   0.00000   0.00000  -0.02789   0.00014
 106        3S         -0.02393   0.19685  -0.04190   0.00000   0.00000
 107        3PX         0.00000   0.00000   0.00000  -0.00005  -0.03963
 108        3PY        -0.02619   0.05939   0.05780   0.00000   0.00000
 109        3PZ         0.00000   0.00000   0.00000  -0.10145   0.00035
 110        4S         -0.30100   0.48530  -0.15800   0.00000   0.00000
 111        4PX         0.00000   0.00000   0.00000  -0.00007   0.20114
 112        4PY         0.41996  -0.63320   0.13295   0.00000   0.00000
 113        4PZ         0.00000   0.00000   0.00000   0.17363  -0.00051
 114        5D 0       -0.00430   0.00696  -0.00562   0.00000   0.00000
 115        5D+1       -0.00002   0.00004  -0.00003   0.00000   0.00000
 116        5D-1        0.00000   0.00000   0.00000   0.00441  -0.00001
 117        5D+2        0.00861  -0.01064   0.00853   0.00000   0.00000
 118        5D-2        0.00000   0.00000   0.00000   0.00000  -0.00023
 119 6   O  1S         -0.00946   0.00000   0.01748   0.00000   0.02911
 120        2S         -0.01620   0.00000   0.02953   0.00000   0.05093
 121        2PX         0.02062   0.00000  -0.05731   0.00000  -0.00826
 122        2PY         0.00000  -0.01590   0.00000  -0.00001   0.00000
 123        2PZ         0.00000   0.00014   0.00000   0.01913   0.00000
 124        3S          0.03933   0.00000  -0.07491   0.00000  -0.18757
 125        3PX         0.02714   0.00000  -0.09173   0.00000   0.02964
 126        3PY         0.00000  -0.06977   0.00000  -0.00001   0.00000
 127        3PZ         0.00000   0.00027   0.00000   0.03009   0.00000
 128        4S          0.39583   0.00000  -0.64976   0.00000  -0.61568
 129        4PX         0.36767   0.00000  -0.54961   0.00000  -0.72679
 130        4PY         0.00000   0.12915   0.00000   0.00016   0.00000
 131        4PZ         0.00000   0.00083   0.00000   0.34569   0.00000
 132        5D 0       -0.00435   0.00000   0.01559   0.00000   0.01005
 133        5D+1        0.00000  -0.00001   0.00000  -0.00689   0.00000
 134        5D-1        0.00000   0.00000   0.00001   0.00000   0.00002
 135        5D+2        0.00201   0.00000  -0.00202   0.00000   0.00557
 136        5D-2        0.00000  -0.00146   0.00000  -0.00001   0.00000
 137 7   O  1S         -0.00946   0.00000   0.01748   0.00000  -0.02911
 138        2S         -0.01620   0.00000   0.02953   0.00000  -0.05093
 139        2PX        -0.02062   0.00000   0.05731   0.00000  -0.00826
 140        2PY         0.00000  -0.01590   0.00000   0.00001   0.00000
 141        2PZ         0.00000  -0.00014   0.00000   0.01913   0.00000
 142        3S          0.03933   0.00000  -0.07491   0.00000   0.18757
 143        3PX        -0.02714   0.00000   0.09173   0.00000   0.02964
 144        3PY         0.00000  -0.06977   0.00000   0.00001   0.00000
 145        3PZ         0.00000  -0.00027   0.00000   0.03009   0.00000
 146        4S          0.39583   0.00000  -0.64976   0.00000   0.61568
 147        4PX        -0.36767   0.00000   0.54961   0.00000  -0.72679
 148        4PY         0.00000   0.12915   0.00000  -0.00016   0.00000
 149        4PZ         0.00000  -0.00083   0.00000   0.34569   0.00000
 150        5D 0       -0.00435   0.00000   0.01559   0.00000  -0.01005
 151        5D+1        0.00000  -0.00001   0.00000   0.00689   0.00000
 152        5D-1        0.00000   0.00000  -0.00001   0.00000   0.00002
 153        5D+2        0.00201   0.00000  -0.00202   0.00000  -0.00557
 154        5D-2        0.00000   0.00146   0.00000  -0.00001   0.00000
 155 8   H  1S          0.06212  -0.03260   0.03448   0.07095  -0.00015
 156        2S          0.83625  -0.47482   0.41296   0.95963  -0.00070
 157        3S         -0.52538   0.57397  -0.41498  -0.55657   0.00058
 158        4PX        -0.00004  -0.00011   0.00003  -0.00001  -0.01827
 159        4PY        -0.00392   0.01748  -0.00107  -0.01437  -0.00007
 160        4PZ        -0.02662   0.01755  -0.01804  -0.03105  -0.00010
 161 9   H  1S          0.06212   0.03260   0.03448   0.07095   0.00015
 162        2S          0.83625   0.47482   0.41296   0.95963   0.00070
 163        3S         -0.52538  -0.57397  -0.41498  -0.55657  -0.00058
 164        4PX         0.00004  -0.00011  -0.00003   0.00001  -0.01827
 165        4PY         0.00392   0.01748   0.00107   0.01437  -0.00007
 166        4PZ        -0.02662  -0.01755  -0.01804  -0.03105   0.00010
 167 10  H  1S          0.04004   0.07407   0.03593   0.00003   0.00726
 168        2S          0.57288   1.01114   0.35416   0.00016   0.20839
 169        3S         -0.41233  -0.58904  -0.39072  -0.00003  -0.27922
 170        4PX         0.01346   0.01652  -0.01100   0.00006   0.01637
 171        4PY        -0.03078  -0.03230  -0.00709   0.00000  -0.02431
 172        4PZ         0.00004  -0.00001  -0.00003  -0.02166   0.00001
 173 11  H  1S          0.04004   0.07407   0.03593  -0.00003  -0.00726
 174        2S          0.57288   1.01114   0.35416  -0.00016  -0.20839
 175        3S         -0.41233  -0.58904  -0.39072   0.00003   0.27922
 176        4PX        -0.01346  -0.01652   0.01100   0.00006   0.01637
 177        4PY        -0.03078  -0.03230  -0.00709   0.00000   0.02431
 178        4PZ        -0.00004   0.00001   0.00003  -0.02166   0.00001
 179 12  H  1S          0.04004  -0.07407   0.03593   0.00003  -0.00726
 180        2S          0.57288  -1.01114   0.35416   0.00016  -0.20839
 181        3S         -0.41233   0.58904  -0.39072  -0.00003   0.27922
 182        4PX        -0.01346   0.01652   0.01100  -0.00006   0.01637
 183        4PY         0.03078  -0.03230   0.00709   0.00000  -0.02431
 184        4PZ         0.00004   0.00001  -0.00003  -0.02166  -0.00001
 185 13  H  1S          0.04004  -0.07407   0.03593  -0.00003   0.00726
 186        2S          0.57288  -1.01114   0.35416  -0.00016   0.20839
 187        3S         -0.41233   0.58904  -0.39072   0.00003  -0.27922
 188        4PX         0.01346  -0.01652  -0.01100  -0.00006   0.01637
 189        4PY         0.03078  -0.03230   0.00709   0.00000   0.02431
 190        4PZ        -0.00004  -0.00001   0.00003  -0.02166  -0.00001
 191 14  H  1S         -0.03113  -0.00009   0.07126  -0.03914   0.07747
 192        2S         -0.59273  -0.00158   1.03666  -0.51331   1.11467
 193        3S          0.18672   0.00179  -0.67528   0.55893  -0.56163
 194        4PX         0.02680   0.00003  -0.03957   0.01454  -0.02449
 195        4PY         0.00002  -0.01583   0.00000   0.00002   0.00000
 196        4PZ         0.02076   0.00003  -0.00807   0.01756  -0.02972
 197 15  H  1S         -0.03113   0.00009   0.07126   0.03914   0.07747
 198        2S         -0.59273   0.00158   1.03666   0.51331   1.11467
 199        3S          0.18672  -0.00179  -0.67528  -0.55893  -0.56163
 200        4PX         0.02680  -0.00003  -0.03957  -0.01454  -0.02449
 201        4PY        -0.00002  -0.01583   0.00000   0.00002   0.00000
 202        4PZ        -0.02076   0.00003   0.00807   0.01756   0.02972
 203 16  H  1S         -0.03113  -0.00009   0.07126   0.03914  -0.07747
 204        2S         -0.59273  -0.00158   1.03666   0.51331  -1.11467
 205        3S          0.18672   0.00179  -0.67528  -0.55893   0.56163
 206        4PX        -0.02680  -0.00003   0.03957   0.01454  -0.02449
 207        4PY         0.00002  -0.01583   0.00000  -0.00002   0.00000
 208        4PZ        -0.02076  -0.00003   0.00807   0.01756  -0.02972
 209 17  H  1S         -0.03113   0.00009   0.07126  -0.03914  -0.07747
 210        2S         -0.59273   0.00158   1.03666  -0.51331  -1.11467
 211        3S          0.18672  -0.00179  -0.67528   0.55893   0.56163
 212        4PX        -0.02680   0.00003   0.03957  -0.01454  -0.02449
 213        4PY        -0.00002  -0.01583   0.00000  -0.00002   0.00000
 214        4PZ         0.02076  -0.00003  -0.00807   0.01756   0.02972
 215 18  H  1S          0.06212   0.03260   0.03448  -0.07095  -0.00015
 216        2S          0.83625   0.47482   0.41296  -0.95963  -0.00070
 217        3S         -0.52538  -0.57397  -0.41498   0.55657   0.00058
 218        4PX        -0.00004   0.00011   0.00003   0.00001  -0.01827
 219        4PY         0.00392   0.01748   0.00107  -0.01437   0.00007
 220        4PZ         0.02662   0.01755   0.01804  -0.03105   0.00010
 221 19  H  1S          0.06212  -0.03260   0.03448  -0.07095   0.00015
 222        2S          0.83625  -0.47482   0.41296  -0.95963   0.00070
 223        3S         -0.52538   0.57397  -0.41498   0.55657  -0.00058
 224        4PX         0.00004   0.00011  -0.00003  -0.00001  -0.01827
 225        4PY        -0.00392   0.01748  -0.00107   0.01437   0.00007
 226        4PZ         0.02662  -0.01755   0.01804  -0.03105  -0.00010
                          71        72        73        74        75
                        (B3)--V   (B1)--V   (B2)--V   (B3)--V   (B2)--V
     Eigenvalues --     0.28565   0.30300   0.31496   0.40979   0.41891
   1 1   Cr 1S          0.00000   0.00000   0.00000   0.00000   0.00000
   2        2S          0.00000   0.00000   0.00000   0.00000   0.00000
   3        3S          0.00000   0.00000   0.00000   0.00000   0.00000
   4        4S          0.00000   0.00000   0.00000   0.00000   0.00000
   5        5S          0.00000   0.00000   0.00000   0.00000   0.00000
   6        6S          0.00000   0.00000   0.00000   0.00000   0.00000
   7        7S          0.00000   0.00000   0.00000   0.00000   0.00000
   8        8S          0.00000   0.00000   0.00000   0.00000   0.00000
   9        9S          0.00000   0.00000   0.00000   0.00000   0.00000
  10       10PX         0.06846   0.00000   0.00000   0.00019   0.00000
  11       10PY         0.00000   0.00000  -0.06781   0.00000  -0.00001
  12       10PZ         0.00000  -0.06585   0.00000   0.00000   0.00000
  13       11PX         0.01732   0.00000   0.00000   0.00003   0.00000
  14       11PY         0.00000   0.00000  -0.02428   0.00000  -0.00001
  15       11PZ         0.00000  -0.02431   0.00000   0.00000   0.00000
  16       12PX        -0.04220   0.00000   0.00000  -0.00004   0.00000
  17       12PY         0.00000   0.00000   0.06966   0.00000   0.00003
  18       12PZ         0.00000   0.07041   0.00000   0.00000   0.00000
  19       13PX        -0.33968   0.00000   0.00000  -0.00114   0.00000
  20       13PY         0.00000   0.00000   0.26799   0.00000  -0.00003
  21       13PZ         0.00000   0.25227   0.00000   0.00000   0.00000
  22       14PX         0.33651   0.00000   0.00000   0.00130   0.00000
  23       14PY         0.00000   0.00000  -0.19718   0.00000   0.00009
  24       14PZ         0.00000  -0.17428   0.00000   0.00000   0.00000
  25       15D 0        0.00000   0.00000   0.00000   0.00000   0.00000
  26       15D+1        0.00000   0.00000   0.00001   0.00000   0.14767
  27       15D-1       -0.00014   0.00000   0.00000   0.14459   0.00000
  28       15D+2        0.00000   0.00000   0.00000   0.00000   0.00000
  29       15D-2        0.00000  -0.00010   0.00000   0.00000   0.00000
  30       16D 0        0.00000   0.00000   0.00000   0.00000   0.00000
  31       16D+1        0.00000   0.00000   0.00004   0.00000   0.19192
  32       16D-1       -0.00017   0.00000   0.00000   0.17016   0.00000
  33       16D+2        0.00000   0.00000   0.00000   0.00000   0.00000
  34       16D-2        0.00000  -0.00014   0.00000   0.00000   0.00000
  35       17D 0        0.00000   0.00000   0.00000   0.00000   0.00000
  36       17D+1        0.00000   0.00000  -0.00008   0.00000  -0.21690
  37       17D-1        0.00010   0.00000   0.00000  -0.15673   0.00000
  38       17D+2        0.00000   0.00000   0.00000   0.00000   0.00000
  39       17D-2        0.00000   0.00014   0.00000   0.00000   0.00000
  40       18F 0        0.00000   0.05035   0.00000   0.00000   0.00000
  41       18F+1        0.01381   0.00000   0.00000  -0.00005   0.00000
  42       18F-1        0.00000   0.00000  -0.02077   0.00000   0.00000
  43       18F+2        0.00000   0.01002   0.00000   0.00000   0.00000
  44       18F-2        0.00000   0.00000   0.00000   0.00000   0.00000
  45       18F+3        0.00175   0.00000   0.00000  -0.00003   0.00000
  46       18F-3        0.00000   0.00000  -0.04501   0.00000  -0.00003
  47 2   O  1S          0.00000  -0.00987   0.00000   0.00000   0.00000
  48        2S          0.00000  -0.01913   0.00000   0.00000   0.00000
  49        2PX        -0.07767   0.00000  -0.00022   0.00014   0.11065
  50        2PY         0.00000   0.00000   0.11594   0.15004  -0.00005
  51        2PZ         0.00000  -0.12311   0.00000   0.00000   0.00000
  52        3S          0.00000   0.10820   0.00000   0.00000   0.00000
  53        3PX        -0.22466   0.00000  -0.00042   0.00061   0.32940
  54        3PY        -0.00013   0.00000   0.26111   0.37175   0.00005
  55        3PZ         0.00000  -0.31535   0.00000   0.00000   0.00000
  56        4S          0.00000   0.02395   0.00000   0.00000   0.00000
  57        4PX         0.30075   0.00000   0.00036  -0.00028  -0.49383
  58        4PY         0.00029   0.00000  -0.29945  -0.69083   0.00074
  59        4PZ         0.00000   0.43418   0.00000   0.00000   0.00000
  60        5D 0        0.00000  -0.00807   0.00000   0.00000   0.00000
  61        5D+1       -0.00899   0.00000   0.00010   0.00008   0.01230
  62        5D-1       -0.00007   0.00000  -0.02307  -0.01797   0.00008
  63        5D+2        0.00000  -0.00665   0.00000   0.00000   0.00000
  64        5D-2        0.00000  -0.00007   0.00000   0.00000   0.00000
  65 3   O  1S          0.00000   0.00987   0.00000   0.00000   0.00000
  66        2S          0.00000   0.01913   0.00000   0.00000   0.00000
  67        2PX        -0.07767   0.00000   0.00022   0.00014  -0.11065
  68        2PY         0.00000   0.00000   0.11594  -0.15004  -0.00005
  69        2PZ         0.00000  -0.12311   0.00000   0.00000   0.00000
  70        3S          0.00000  -0.10820   0.00000   0.00000   0.00000
  71        3PX        -0.22466   0.00000   0.00042   0.00061  -0.32940
  72        3PY         0.00013   0.00000   0.26111  -0.37175   0.00005
  73        3PZ         0.00000  -0.31535   0.00000   0.00000   0.00000
  74        4S          0.00000  -0.02395   0.00000   0.00000   0.00000
  75        4PX         0.30075   0.00000  -0.00036  -0.00028   0.49383
  76        4PY        -0.00029   0.00000  -0.29945   0.69083   0.00074
  77        4PZ         0.00000   0.43418   0.00000   0.00000   0.00000
  78        5D 0        0.00000   0.00807   0.00000   0.00000   0.00000
  79        5D+1        0.00899   0.00000   0.00010  -0.00008   0.01230
  80        5D-1       -0.00007   0.00000   0.02307  -0.01797  -0.00008
  81        5D+2        0.00000   0.00665   0.00000   0.00000   0.00000
  82        5D-2        0.00000  -0.00007   0.00000   0.00000   0.00000
  83 4   O  1S          0.00000   0.00000  -0.01096   0.00000  -0.00001
  84        2S          0.00000   0.00000  -0.02101   0.00000  -0.00001
  85        2PX        -0.10723  -0.00008   0.00000  -0.00023   0.00000
  86        2PY         0.00000   0.00000  -0.11594   0.00000  -0.00005
  87        2PZ        -0.00027   0.10621   0.00000   0.10149   0.00000
  88        3S          0.00000   0.00000   0.11825   0.00000   0.00004
  89        3PX        -0.23852  -0.00027   0.00000  -0.00066   0.00000
  90        3PY         0.00000   0.00000  -0.30870   0.00000  -0.00014
  91        3PZ        -0.00066   0.30253   0.00000   0.30459   0.00000
  92        4S          0.00000   0.00000   0.01998   0.00000   0.00035
  93        4PX         0.15818   0.00014   0.00000   0.00140   0.00000
  94        4PY         0.00000   0.00000   0.46493   0.00000   0.00046
  95        4PZ         0.00055  -0.39779   0.00000  -0.47864   0.00000
  96        5D 0        0.00000   0.00000   0.00056   0.00000  -0.00001
  97        5D+1        0.00000   0.00000   0.00002   0.00000  -0.00203
  98        5D-1        0.00003   0.01216   0.00000   0.01357   0.00000
  99        5D+2        0.00000   0.00000   0.01117   0.00000  -0.00001
 100        5D-2        0.02692  -0.00002   0.00000   0.00000   0.00000
 101 5   O  1S          0.00000   0.00000   0.01096   0.00000   0.00001
 102        2S          0.00000   0.00000   0.02101   0.00000   0.00001
 103        2PX        -0.10723   0.00008   0.00000  -0.00023   0.00000
 104        2PY         0.00000   0.00000  -0.11594   0.00000  -0.00005
 105        2PZ         0.00027   0.10621   0.00000  -0.10149   0.00000
 106        3S          0.00000   0.00000  -0.11825   0.00000  -0.00004
 107        3PX        -0.23852   0.00027   0.00000  -0.00066   0.00000
 108        3PY         0.00000   0.00000  -0.30870   0.00000  -0.00014
 109        3PZ         0.00066   0.30253   0.00000  -0.30459   0.00000
 110        4S          0.00000   0.00000  -0.01998   0.00000  -0.00035
 111        4PX         0.15818  -0.00014   0.00000   0.00140   0.00000
 112        4PY         0.00000   0.00000   0.46493   0.00000   0.00046
 113        4PZ        -0.00055  -0.39779   0.00000   0.47864   0.00000
 114        5D 0        0.00000   0.00000  -0.00056   0.00000   0.00001
 115        5D+1        0.00000   0.00000   0.00002   0.00000  -0.00203
 116        5D-1        0.00003  -0.01216   0.00000   0.01357   0.00000
 117        5D+2        0.00000   0.00000  -0.01117   0.00000   0.00001
 118        5D-2       -0.02692  -0.00002   0.00000   0.00000   0.00000
 119 6   O  1S          0.00465   0.00000   0.00000   0.00007   0.00000
 120        2S          0.00961   0.00000   0.00000   0.00012   0.00000
 121        2PX         0.10722   0.00000   0.00000   0.00003   0.00000
 122        2PY         0.00000  -0.00006   0.08051   0.00000   0.00006
 123        2PZ         0.00000   0.08549   0.00009   0.00000   0.13943
 124        3S         -0.06352   0.00000   0.00000  -0.00083   0.00000
 125        3PX         0.27180   0.00000   0.00000   0.00018   0.00000
 126        3PY         0.00000  -0.00023   0.23972   0.00000   0.00014
 127        3PZ         0.00000   0.18870   0.00016   0.00000   0.34035
 128        4S          0.02773   0.00000   0.00000   0.00143   0.00000
 129        4PX        -0.32950   0.00000   0.00000   0.00006   0.00000
 130        4PY         0.00000   0.00036  -0.32029   0.00000  -0.00028
 131        4PZ         0.00000  -0.13732   0.00032   0.00000  -0.61452
 132        5D 0       -0.01322   0.00000   0.00000  -0.00002   0.00000
 133        5D+1        0.00000  -0.02277  -0.00004   0.00000  -0.02474
 134        5D-1       -0.00001   0.00000   0.00000   0.00031   0.00000
 135        5D+2        0.00755   0.00000   0.00000   0.00005   0.00000
 136        5D-2        0.00000  -0.00002   0.00727   0.00000  -0.00002
 137 7   O  1S         -0.00465   0.00000   0.00000  -0.00007   0.00000
 138        2S         -0.00961   0.00000   0.00000  -0.00012   0.00000
 139        2PX         0.10722   0.00000   0.00000   0.00003   0.00000
 140        2PY         0.00000   0.00006   0.08051   0.00000   0.00006
 141        2PZ         0.00000   0.08549  -0.00009   0.00000  -0.13943
 142        3S          0.06352   0.00000   0.00000   0.00083   0.00000
 143        3PX         0.27180   0.00000   0.00000   0.00018   0.00000
 144        3PY         0.00000   0.00023   0.23972   0.00000   0.00014
 145        3PZ         0.00000   0.18870  -0.00016   0.00000  -0.34035
 146        4S         -0.02773   0.00000   0.00000  -0.00143   0.00000
 147        4PX        -0.32950   0.00000   0.00000   0.00006   0.00000
 148        4PY         0.00000  -0.00036  -0.32029   0.00000  -0.00028
 149        4PZ         0.00000  -0.13732  -0.00032   0.00000   0.61452
 150        5D 0        0.01322   0.00000   0.00000   0.00002   0.00000
 151        5D+1        0.00000   0.02277  -0.00004   0.00000  -0.02474
 152        5D-1       -0.00001   0.00000   0.00000   0.00031   0.00000
 153        5D+2       -0.00755   0.00000   0.00000  -0.00005   0.00000
 154        5D-2        0.00000  -0.00002  -0.00727   0.00000   0.00002
 155 8   H  1S         -0.00009   0.02320  -0.05241  -0.03325   0.00005
 156        2S         -0.00054   0.01718  -0.28415  -0.12139  -0.00029
 157        3S          0.00126  -0.10849   0.67560   0.76360  -0.00099
 158        4PX        -0.02739  -0.00027   0.00016   0.00018   0.02619
 159        4PY        -0.00013   0.04719  -0.03578  -0.06683   0.00028
 160        4PZ        -0.00015   0.01179  -0.06033  -0.05921   0.00021
 161 9   H  1S          0.00009   0.02320   0.05241   0.03325  -0.00005
 162        2S          0.00054   0.01718   0.28415   0.12139   0.00029
 163        3S         -0.00126  -0.10849  -0.67560  -0.76360   0.00099
 164        4PX        -0.02739   0.00027   0.00016   0.00018   0.02619
 165        4PY        -0.00013  -0.04719  -0.03578  -0.06683   0.00028
 166        4PZ         0.00015   0.01179   0.06033   0.05921  -0.00021
 167 10  H  1S         -0.06402   0.00000   0.01381  -0.00001  -0.00002
 168        2S         -0.40467  -0.00019  -0.01036   0.00021  -0.00039
 169        3S          0.75988   0.00015  -0.11390   0.00034   0.00016
 170        4PX         0.02433  -0.00006  -0.04577   0.00004  -0.00002
 171        4PY        -0.05535   0.00006   0.00008  -0.00006   0.00007
 172        4PZ         0.00002   0.03011  -0.00010   0.03285  -0.00269
 173 11  H  1S          0.06402   0.00000   0.01381   0.00001  -0.00002
 174        2S          0.40467   0.00019  -0.01036  -0.00021  -0.00039
 175        3S         -0.75988  -0.00015  -0.11390  -0.00034   0.00016
 176        4PX         0.02433  -0.00006   0.04577   0.00004   0.00002
 177        4PY         0.05535  -0.00006   0.00008   0.00006   0.00007
 178        4PZ         0.00002   0.03011   0.00010   0.03285   0.00269
 179 12  H  1S          0.06402   0.00000  -0.01381   0.00001   0.00002
 180        2S          0.40467  -0.00019   0.01036  -0.00021   0.00039
 181        3S         -0.75988   0.00015   0.11390  -0.00034  -0.00016
 182        4PX         0.02433   0.00006  -0.04577   0.00004  -0.00002
 183        4PY        -0.05535  -0.00006   0.00008  -0.00006   0.00007
 184        4PZ        -0.00002   0.03011   0.00010  -0.03285   0.00269
 185 13  H  1S         -0.06402   0.00000  -0.01381  -0.00001   0.00002
 186        2S         -0.40467   0.00019   0.01036   0.00021   0.00039
 187        3S          0.75988  -0.00015   0.11390   0.00034  -0.00016
 188        4PX         0.02433   0.00006   0.04577   0.00004   0.00002
 189        4PY         0.05535   0.00006   0.00008   0.00006   0.00007
 190        4PZ        -0.00002   0.03011  -0.00010  -0.03285  -0.00269
 191 14  H  1S         -0.02279  -0.05297  -0.00010   0.00003  -0.04889
 192        2S         -0.14066  -0.29755  -0.00094  -0.00056  -0.13741
 193        3S          0.19018   0.56431   0.00162   0.00025   0.73168
 194        4PX         0.01259  -0.04915  -0.00003   0.00032  -0.07505
 195        4PY        -0.00005  -0.00004   0.02609   0.00623  -0.00003
 196        4PZ        -0.05548  -0.01946  -0.00003   0.00002  -0.05359
 197 15  H  1S         -0.02279   0.05297   0.00010   0.00003   0.04889
 198        2S         -0.14066   0.29755   0.00094  -0.00056   0.13741
 199        3S          0.19018  -0.56431  -0.00162   0.00025  -0.73168
 200        4PX         0.01259   0.04915   0.00003   0.00032   0.07505
 201        4PY         0.00005  -0.00004   0.02609  -0.00623  -0.00003
 202        4PZ         0.05548  -0.01946  -0.00003  -0.00002  -0.05359
 203 16  H  1S          0.02279   0.05297  -0.00010  -0.00003  -0.04889
 204        2S          0.14066   0.29755  -0.00094   0.00056  -0.13741
 205        3S         -0.19018  -0.56431   0.00162  -0.00025   0.73168
 206        4PX         0.01259  -0.04915   0.00003   0.00032   0.07505
 207        4PY         0.00005   0.00004   0.02609  -0.00623  -0.00003
 208        4PZ        -0.05548  -0.01946   0.00003   0.00002   0.05359
 209 17  H  1S          0.02279  -0.05297   0.00010  -0.00003   0.04889
 210        2S          0.14066  -0.29755   0.00094   0.00056   0.13741
 211        3S         -0.19018   0.56431  -0.00162  -0.00025  -0.73168
 212        4PX         0.01259   0.04915  -0.00003   0.00032  -0.07505
 213        4PY        -0.00005   0.00004   0.02609   0.00623  -0.00003
 214        4PZ         0.05548  -0.01946   0.00003  -0.00002   0.05359
 215 18  H  1S         -0.00009  -0.02320   0.05241  -0.03325  -0.00005
 216        2S         -0.00054  -0.01718   0.28415  -0.12139   0.00029
 217        3S          0.00126   0.10849  -0.67560   0.76360   0.00099
 218        4PX        -0.02739   0.00027  -0.00016   0.00018  -0.02619
 219        4PY         0.00013   0.04719  -0.03578   0.06683   0.00028
 220        4PZ         0.00015   0.01179  -0.06033   0.05921   0.00021
 221 19  H  1S          0.00009  -0.02320  -0.05241   0.03325   0.00005
 222        2S          0.00054  -0.01718  -0.28415   0.12139  -0.00029
 223        3S         -0.00126   0.10849   0.67560  -0.76360  -0.00099
 224        4PX        -0.02739  -0.00027  -0.00016   0.00018  -0.02619
 225        4PY         0.00013  -0.04719  -0.03578   0.06683   0.00028
 226        4PZ        -0.00015   0.01179   0.06033  -0.05921  -0.00021
                          76        77        78        79        80
                        (B1)--V   (B2)--V   (B1)--V   (B3)--V   (A)--V
     Eigenvalues --     0.42750   0.44765   0.47564   0.47678   0.51674
   1 1   Cr 1S          0.00000   0.00000   0.00000   0.00000   0.00042
   2        2S          0.00000   0.00000   0.00000   0.00000   0.00077
   3        3S          0.00000   0.00000   0.00000   0.00000   0.00014
   4        4S          0.00000   0.00000   0.00000   0.00000  -0.00136
   5        5S          0.00000   0.00000   0.00000   0.00000  -0.00677
   6        6S          0.00000   0.00000   0.00000   0.00000   0.02103
   7        7S          0.00000   0.00000   0.00000   0.00000  -0.03110
   8        8S          0.00000   0.00000   0.00000   0.00000   0.14474
   9        9S          0.00000   0.00000   0.00000   0.00000  -0.09500
  10       10PX         0.00000   0.00000   0.00000   0.03762   0.00000
  11       10PY         0.00000   0.04437   0.00000   0.00000   0.00000
  12       10PZ         0.00017   0.00000   0.05677   0.00000   0.00000
  13       11PX         0.00000   0.00000   0.00000   0.00376   0.00000
  14       11PY         0.00000   0.00602   0.00000   0.00000   0.00000
  15       11PZ         0.00003   0.00000   0.00837   0.00000   0.00000
  16       12PX         0.00000   0.00000   0.00000  -0.00207   0.00000
  17       12PY         0.00000  -0.00785   0.00000   0.00000   0.00000
  18       12PZ        -0.00006   0.00000  -0.01309   0.00000   0.00000
  19       13PX         0.00000   0.00000   0.00000  -0.24407   0.00000
  20       13PY         0.00000  -0.27822   0.00000   0.00000   0.00000
  21       13PZ        -0.00097   0.00000  -0.34747   0.00000   0.00000
  22       14PX         0.00000   0.00000   0.00000   0.29260   0.00000
  23       14PY         0.00000   0.34415   0.00000   0.00000   0.00000
  24       14PZ         0.00110   0.00000   0.41451   0.00000   0.00000
  25       15D 0        0.00000   0.00000   0.00000   0.00000  -0.01464
  26       15D+1        0.00000   0.00009   0.00000   0.00000   0.00000
  27       15D-1        0.00000   0.00000   0.00000  -0.00060   0.00000
  28       15D+2        0.00000   0.00000   0.00000   0.00000  -0.05073
  29       15D-2       -0.15237   0.00000   0.00034   0.00000   0.00000
  30       16D 0        0.00000   0.00000   0.00000   0.00000  -0.11276
  31       16D+1        0.00000   0.00014   0.00000   0.00000   0.00000
  32       16D-1        0.00000   0.00000   0.00000  -0.00081   0.00000
  33       16D+2        0.00000   0.00000   0.00000   0.00000  -0.10433
  34       16D-2       -0.19573   0.00000   0.00045   0.00000   0.00000
  35       17D 0        0.00000   0.00000   0.00000   0.00000   0.50885
  36       17D+1        0.00000  -0.00021   0.00000   0.00000   0.00000
  37       17D-1        0.00000   0.00000   0.00000   0.00112   0.00000
  38       17D+2        0.00000   0.00000   0.00000   0.00000   0.30451
  39       17D-2        0.21768   0.00000  -0.00057   0.00000   0.00000
  40       18F 0       -0.00004   0.00000  -0.00897   0.00000   0.00000
  41       18F+1        0.00000   0.00000   0.00000  -0.03016   0.00000
  42       18F-1        0.00000   0.02394   0.00000   0.00000   0.00000
  43       18F+2        0.00005   0.00000   0.03518   0.00000   0.00000
  44       18F-2        0.00000   0.00000   0.00000   0.00000   0.00004
  45       18F+3        0.00000   0.00000   0.00000  -0.01906   0.00000
  46       18F-3        0.00000  -0.02985   0.00000   0.00000   0.00000
  47 2   O  1S          0.00007   0.00000   0.02710   0.00000   0.00692
  48        2S          0.00013   0.00000   0.05087   0.00000   0.01240
  49        2PX         0.00000  -0.00010   0.00000   0.14820   0.00000
  50        2PY         0.00000  -0.10000   0.00000  -0.00021   0.00000
  51        2PZ         0.00003   0.00000  -0.00237   0.00000  -0.09922
  52        3S         -0.00090   0.00000  -0.34382   0.00000  -0.10242
  53        3PX         0.00000  -0.00043   0.00000   0.43806   0.00000
  54        3PY         0.00000  -0.25997   0.00000  -0.00033   0.00000
  55        3PZ         0.00016   0.00000   0.02303   0.00000  -0.32574
  56        4S          0.00175   0.00000   0.65474   0.00000   0.54300
  57        4PX         0.00000  -0.00025   0.00000  -0.62370   0.00000
  58        4PY         0.00000   0.68255   0.00000   0.00209   0.00000
  59        4PZ         0.00029   0.00000   0.13636   0.00000   0.94732
  60        5D 0        0.00006   0.00000   0.02406   0.00000   0.02643
  61        5D+1        0.00000  -0.00003   0.00000  -0.00265   0.00000
  62        5D-1        0.00000   0.00907   0.00000   0.00001   0.00000
  63        5D+2       -0.00003   0.00000  -0.00931   0.00000  -0.00639
  64        5D-2        0.00117   0.00000  -0.00010   0.00000  -0.00001
  65 3   O  1S         -0.00007   0.00000  -0.02710   0.00000   0.00692
  66        2S         -0.00013   0.00000  -0.05087   0.00000   0.01240
  67        2PX         0.00000   0.00010   0.00000   0.14820   0.00000
  68        2PY         0.00000  -0.10000   0.00000   0.00021   0.00000
  69        2PZ         0.00003   0.00000  -0.00237   0.00000   0.09922
  70        3S          0.00090   0.00000   0.34382   0.00000  -0.10242
  71        3PX         0.00000   0.00043   0.00000   0.43806   0.00000
  72        3PY         0.00000  -0.25997   0.00000   0.00033   0.00000
  73        3PZ         0.00016   0.00000   0.02303   0.00000   0.32574
  74        4S         -0.00175   0.00000  -0.65474   0.00000   0.54300
  75        4PX         0.00000   0.00025   0.00000  -0.62370   0.00000
  76        4PY         0.00000   0.68255   0.00000  -0.00209   0.00000
  77        4PZ         0.00029   0.00000   0.13636   0.00000  -0.94732
  78        5D 0       -0.00006   0.00000  -0.02406   0.00000   0.02643
  79        5D+1        0.00000  -0.00003   0.00000   0.00265   0.00000
  80        5D-1        0.00000  -0.00907   0.00000   0.00001   0.00000
  81        5D+2        0.00003   0.00000   0.00931   0.00000  -0.00639
  82        5D-2        0.00117   0.00000  -0.00010   0.00000   0.00001
  83 4   O  1S          0.00000   0.02622   0.00000   0.00000  -0.02479
  84        2S          0.00000   0.04926   0.00000   0.00000  -0.04619
  85        2PX        -0.15113   0.00000   0.00020  -0.10119   0.00000
  86        2PY         0.00000  -0.02562   0.00000   0.00000   0.09304
  87        2PZ         0.00009   0.00000   0.11560  -0.00016   0.00000
  88        3S          0.00000  -0.34221   0.00000   0.00000   0.32419
  89        3PX        -0.37637   0.00000   0.00045  -0.26340   0.00000
  90        3PY         0.00000  -0.05326   0.00000   0.00000   0.25839
  91        3PZ         0.00037   0.00000   0.34184  -0.00037   0.00000
  92        4S          0.00000   0.74624   0.00000   0.00000  -0.87697
  93        4PX         0.74205   0.00000  -0.00133   0.71229   0.00000
  94        4PY         0.00000   0.31473   0.00000   0.00000  -0.84692
  95        4PZ        -0.00022   0.00000  -0.47825   0.00107   0.00000
  96        5D 0        0.00000  -0.02033   0.00000   0.00000   0.02545
  97        5D+1        0.00000   0.00005   0.00000   0.00000  -0.00005
  98        5D-1        0.00002   0.00000  -0.00486  -0.00005   0.00000
  99        5D+2        0.00000  -0.01384   0.00000   0.00000   0.01062
 100        5D-2        0.01892   0.00000  -0.00002   0.00632   0.00000
 101 5   O  1S          0.00000  -0.02622   0.00000   0.00000  -0.02479
 102        2S          0.00000  -0.04926   0.00000   0.00000  -0.04619
 103        2PX         0.15113   0.00000  -0.00020  -0.10119   0.00000
 104        2PY         0.00000  -0.02562   0.00000   0.00000  -0.09304
 105        2PZ         0.00009   0.00000   0.11560   0.00016   0.00000
 106        3S          0.00000   0.34221   0.00000   0.00000   0.32419
 107        3PX         0.37637   0.00000  -0.00045  -0.26340   0.00000
 108        3PY         0.00000  -0.05326   0.00000   0.00000  -0.25839
 109        3PZ         0.00037   0.00000   0.34184   0.00037   0.00000
 110        4S          0.00000  -0.74624   0.00000   0.00000  -0.87697
 111        4PX        -0.74205   0.00000   0.00133   0.71229   0.00000
 112        4PY         0.00000   0.31473   0.00000   0.00000   0.84692
 113        4PZ        -0.00022   0.00000  -0.47825  -0.00107   0.00000
 114        5D 0        0.00000   0.02033   0.00000   0.00000   0.02545
 115        5D+1        0.00000   0.00005   0.00000   0.00000   0.00005
 116        5D-1       -0.00002   0.00000   0.00486  -0.00005   0.00000
 117        5D+2        0.00000   0.01384   0.00000   0.00000   0.01062
 118        5D-2        0.01892   0.00000  -0.00002  -0.00632   0.00000
 119 6   O  1S          0.00000   0.00000   0.00000   0.01494   0.01628
 120        2S          0.00000   0.00000   0.00000   0.02837   0.03043
 121        2PX         0.00000   0.00000   0.00000  -0.00677  -0.00117
 122        2PY        -0.09274   0.13071   0.00025   0.00000   0.00000
 123        2PZ        -0.00025  -0.00004  -0.11635   0.00000   0.00000
 124        3S          0.00000   0.00000   0.00000  -0.20317  -0.19498
 125        3PX         0.00000   0.00000   0.00000   0.01012   0.03259
 126        3PY        -0.28820   0.38670   0.00078   0.00000   0.00000
 127        3PZ        -0.00059  -0.00013  -0.30347   0.00000   0.00000
 128        4S          0.00000   0.00000   0.00000   0.45120   0.29565
 129        4PX         0.00000   0.00000   0.00000   0.12401   0.00757
 130        4PY         0.45238  -0.53189  -0.00104   0.00000   0.00000
 131        4PZ         0.00156  -0.00015   0.76776   0.00000   0.00000
 132        5D 0        0.00000   0.00000   0.00000  -0.00433   0.00712
 133        5D+1        0.00006   0.00001   0.01588   0.00000   0.00000
 134        5D-1        0.00000   0.00000   0.00000   0.00001   0.00003
 135        5D+2        0.00000   0.00000   0.00000   0.01341   0.00503
 136        5D-2       -0.01017   0.00251   0.00003   0.00000   0.00000
 137 7   O  1S          0.00000   0.00000   0.00000  -0.01494   0.01628
 138        2S          0.00000   0.00000   0.00000  -0.02837   0.03043
 139        2PX         0.00000   0.00000   0.00000  -0.00677   0.00117
 140        2PY         0.09274   0.13071  -0.00025   0.00000   0.00000
 141        2PZ        -0.00025   0.00004  -0.11635   0.00000   0.00000
 142        3S          0.00000   0.00000   0.00000   0.20317  -0.19498
 143        3PX         0.00000   0.00000   0.00000   0.01012  -0.03259
 144        3PY         0.28820   0.38670  -0.00078   0.00000   0.00000
 145        3PZ        -0.00059   0.00013  -0.30347   0.00000   0.00000
 146        4S          0.00000   0.00000   0.00000  -0.45120   0.29565
 147        4PX         0.00000   0.00000   0.00000   0.12401  -0.00757
 148        4PY        -0.45238  -0.53189   0.00104   0.00000   0.00000
 149        4PZ         0.00156   0.00015   0.76776   0.00000   0.00000
 150        5D 0        0.00000   0.00000   0.00000   0.00433   0.00712
 151        5D+1       -0.00006   0.00001  -0.01588   0.00000   0.00000
 152        5D-1        0.00000   0.00000   0.00000   0.00001  -0.00003
 153        5D+2        0.00000   0.00000   0.00000  -0.01341   0.00503
 154        5D-2       -0.01017  -0.00251   0.00003   0.00000   0.00000
 155 8   H  1S          0.00006   0.00415   0.02940   0.00001   0.00285
 156        2S         -0.00062  -0.13162  -0.17659  -0.00056  -0.29104
 157        3S          0.00004  -0.31462  -0.05750  -0.00210  -0.18382
 158        4PX        -0.00585  -0.00015  -0.00018  -0.02025   0.00004
 159        4PY         0.00008   0.06076   0.03344   0.00031   0.03032
 160        4PZ         0.00032   0.04931   0.12202   0.00025   0.11435
 161 9   H  1S          0.00006  -0.00415   0.02940  -0.00001   0.00285
 162        2S         -0.00062   0.13162  -0.17659   0.00056  -0.29104
 163        3S          0.00004   0.31462  -0.05750   0.00210  -0.18382
 164        4PX         0.00585  -0.00015   0.00018  -0.02025  -0.00004
 165        4PY        -0.00008   0.06076  -0.03344   0.00031  -0.03032
 166        4PZ         0.00032  -0.04931   0.12202  -0.00025   0.11435
 167 10  H  1S         -0.03548   0.02611   0.00005  -0.00050  -0.03938
 168        2S         -0.08558  -0.23848   0.00001   0.15155   0.23303
 169        3S          0.75617  -0.07054  -0.00169   0.31959   0.34583
 170        4PX         0.06940  -0.05066  -0.00016   0.06579   0.07603
 171        4PY        -0.06293   0.12432   0.00011  -0.04314  -0.12969
 172        4PZ         0.00006  -0.00013  -0.02188  -0.00005   0.00012
 173 11  H  1S          0.03548   0.02611  -0.00005   0.00050  -0.03938
 174        2S          0.08558  -0.23848  -0.00001  -0.15155   0.23303
 175        3S         -0.75617  -0.07054   0.00169  -0.31959   0.34583
 176        4PX         0.06940   0.05066  -0.00016   0.06579  -0.07603
 177        4PY         0.06293   0.12432  -0.00011   0.04314  -0.12969
 178        4PZ         0.00006   0.00013  -0.02188  -0.00005  -0.00012
 179 12  H  1S         -0.03548  -0.02611   0.00005   0.00050  -0.03938
 180        2S         -0.08558   0.23848   0.00001  -0.15155   0.23303
 181        3S          0.75617   0.07054  -0.00169  -0.31959   0.34583
 182        4PX        -0.06940  -0.05066   0.00016   0.06579  -0.07603
 183        4PY         0.06293   0.12432  -0.00011  -0.04314   0.12969
 184        4PZ         0.00006   0.00013  -0.02188   0.00005   0.00012
 185 13  H  1S          0.03548  -0.02611  -0.00005  -0.00050  -0.03938
 186        2S          0.08558   0.23848  -0.00001   0.15155   0.23303
 187        3S         -0.75617   0.07054   0.00169   0.31959   0.34583
 188        4PX        -0.06940   0.05066   0.00016   0.06579   0.07603
 189        4PY        -0.06293   0.12432   0.00011   0.04314   0.12969
 190        4PZ         0.00006  -0.00013  -0.02188   0.00005  -0.00012
 191 14  H  1S          0.00007   0.00006   0.01487   0.01016   0.03108
 192        2S         -0.00023   0.00039  -0.13071  -0.19033   0.02140
 193        3S         -0.00096  -0.00050  -0.39713   0.02571  -0.12815
 194        4PX         0.00019  -0.00003   0.06484   0.08604   0.02519
 195        4PY        -0.02792  -0.00071   0.00008  -0.00001   0.00008
 196        4PZ         0.00017  -0.00003   0.06437   0.02057   0.03934
 197 15  H  1S         -0.00007  -0.00006  -0.01487   0.01016   0.03108
 198        2S          0.00023  -0.00039   0.13071  -0.19033   0.02140
 199        3S          0.00096   0.00050   0.39713   0.02571  -0.12815
 200        4PX        -0.00019   0.00003  -0.06484   0.08604   0.02519
 201        4PY        -0.02792  -0.00071   0.00008   0.00001  -0.00008
 202        4PZ         0.00017  -0.00003   0.06437  -0.02057  -0.03934
 203 16  H  1S         -0.00007   0.00006  -0.01487  -0.01016   0.03108
 204        2S          0.00023   0.00039   0.13071   0.19033   0.02140
 205        3S          0.00096  -0.00050   0.39713  -0.02571  -0.12815
 206        4PX         0.00019   0.00003   0.06484   0.08604  -0.02519
 207        4PY         0.02792  -0.00071  -0.00008   0.00001   0.00008
 208        4PZ         0.00017   0.00003   0.06437   0.02057  -0.03934
 209 17  H  1S          0.00007  -0.00006   0.01487  -0.01016   0.03108
 210        2S         -0.00023  -0.00039  -0.13071   0.19033   0.02140
 211        3S         -0.00096   0.00050  -0.39713  -0.02571  -0.12815
 212        4PX        -0.00019  -0.00003  -0.06484   0.08604  -0.02519
 213        4PY         0.02792  -0.00071  -0.00008  -0.00001  -0.00008
 214        4PZ         0.00017   0.00003   0.06437  -0.02057   0.03934
 215 18  H  1S         -0.00006  -0.00415  -0.02940   0.00001   0.00285
 216        2S          0.00062   0.13162   0.17659  -0.00056  -0.29104
 217        3S         -0.00004   0.31462   0.05750  -0.00210  -0.18382
 218        4PX         0.00585   0.00015   0.00018  -0.02025   0.00004
 219        4PY         0.00008   0.06076   0.03344  -0.00031  -0.03032
 220        4PZ         0.00032   0.04931   0.12202  -0.00025  -0.11435
 221 19  H  1S         -0.00006   0.00415  -0.02940  -0.00001   0.00285
 222        2S          0.00062  -0.13162   0.17659   0.00056  -0.29104
 223        3S         -0.00004  -0.31462   0.05750   0.00210  -0.18382
 224        4PX        -0.00585   0.00015  -0.00018  -0.02025  -0.00004
 225        4PY        -0.00008   0.06076  -0.03344  -0.00031   0.03032
 226        4PZ         0.00032  -0.04931   0.12202   0.00025  -0.11435
                          81        82        83        84        85
                        (A)--V    (B1)--V   (B2)--V   (B3)--V   (B2)--V
     Eigenvalues --     0.55108   0.58276   0.58530   0.59214   0.62765
   1 1   Cr 1S          0.00124   0.00000   0.00000   0.00000   0.00000
   2        2S          0.00225   0.00000   0.00000   0.00000   0.00000
   3        3S          0.00043   0.00000   0.00000   0.00000   0.00000
   4        4S         -0.00399   0.00000   0.00000   0.00000   0.00000
   5        5S         -0.02005   0.00000   0.00000   0.00000   0.00000
   6        6S          0.06790   0.00000   0.00000   0.00000   0.00000
   7        7S         -0.15023   0.00000   0.00000   0.00000   0.00000
   8        8S          0.62840   0.00000   0.00000   0.00000   0.00000
   9        9S          0.80637   0.00000   0.00000   0.00000   0.00000
  10       10PX         0.00000   0.00000   0.00000   0.00027   0.00000
  11       10PY         0.00000   0.00000   0.00031   0.00000   0.00867
  12       10PZ         0.00000   0.00002   0.00000   0.00000   0.00000
  13       11PX         0.00000   0.00000   0.00000   0.00005   0.00000
  14       11PY         0.00000   0.00000   0.00007   0.00000  -0.01186
  15       11PZ         0.00000   0.00001   0.00000   0.00000   0.00000
  16       12PX         0.00000   0.00000   0.00000  -0.00010   0.00000
  17       12PY         0.00000   0.00000  -0.00016   0.00000   0.04933
  18       12PZ         0.00000  -0.00004   0.00000   0.00000   0.00000
  19       13PX         0.00000   0.00000   0.00000  -0.00155   0.00000
  20       13PY         0.00000   0.00000  -0.00173   0.00000  -0.18805
  21       13PZ         0.00000  -0.00002   0.00000   0.00000   0.00000
  22       14PX         0.00000   0.00000   0.00000   0.00178   0.00000
  23       14PY         0.00000   0.00000   0.00191   0.00000   0.34645
  24       14PZ         0.00000  -0.00006   0.00000   0.00000   0.00000
  25       15D 0       -0.02055   0.00000   0.00000   0.00000   0.00000
  26       15D+1        0.00000   0.00000  -0.10216   0.00000  -0.00015
  27       15D-1        0.00000   0.00000   0.00000   0.12409   0.00000
  28       15D+2        0.00081   0.00000   0.00000   0.00000   0.00000
  29       15D-2        0.00000   0.10342   0.00000   0.00000   0.00000
  30       16D 0       -0.05597   0.00000   0.00000   0.00000   0.00000
  31       16D+1        0.00000   0.00000  -0.18101   0.00000  -0.00027
  32       16D-1        0.00000   0.00000   0.00000   0.20079   0.00000
  33       16D+2        0.10225   0.00000   0.00000   0.00000   0.00000
  34       16D-2        0.00000   0.15033   0.00000   0.00000   0.00000
  35       17D 0        0.18109   0.00000   0.00000   0.00000   0.00000
  36       17D+1        0.00000   0.00000   0.36334   0.00000   0.00054
  37       17D-1        0.00000   0.00000   0.00000  -0.37959   0.00000
  38       17D+2       -0.46586   0.00000   0.00000   0.00000   0.00000
  39       17D-2        0.00000  -0.23259   0.00000   0.00000   0.00000
  40       18F 0        0.00000  -0.00003   0.00000   0.00000   0.00000
  41       18F+1        0.00000   0.00000   0.00000   0.00002   0.00000
  42       18F-1        0.00000   0.00000   0.00003   0.00000  -0.02436
  43       18F+2        0.00000   0.00006   0.00000   0.00000   0.00000
  44       18F-2        0.00002   0.00000   0.00000   0.00000   0.00000
  45       18F+3        0.00000   0.00000   0.00000   0.00014   0.00000
  46       18F-3        0.00000   0.00000   0.00002   0.00000  -0.02497
  47 2   O  1S          0.02565  -0.00002   0.00000   0.00000   0.00000
  48        2S          0.04807  -0.00004   0.00000   0.00000   0.00000
  49        2PX         0.00000   0.00000   0.14434   0.00047   0.00015
  50        2PY         0.00000   0.00000   0.00043   0.07836  -0.01370
  51        2PZ        -0.08330   0.00011   0.00000   0.00000   0.00000
  52        3S         -0.33874   0.00029   0.00000   0.00000   0.00000
  53        3PX         0.00000   0.00000   0.43557   0.00146   0.00042
  54        3PY         0.00000   0.00000   0.00126   0.19165  -0.04810
  55        3PZ        -0.21880   0.00027   0.00000   0.00000   0.00000
  56        4S          0.81847  -0.00088   0.00000   0.00000   0.00000
  57        4PX         0.00000   0.00000  -0.63751  -0.00115  -0.00095
  58        4PY         0.00000   0.00000  -0.00149  -0.63095   0.21885
  59        4PZ         0.81166  -0.00069   0.00000   0.00000   0.00000
  60        5D 0        0.01197  -0.00001   0.00000   0.00000   0.00000
  61        5D+1        0.00000   0.00000  -0.02694  -0.00008  -0.00005
  62        5D-1        0.00000   0.00000  -0.00009   0.01521   0.00718
  63        5D+2       -0.01476   0.00004   0.00000   0.00000   0.00000
  64        5D-2       -0.00013  -0.00454   0.00000   0.00000   0.00000
  65 3   O  1S          0.02565   0.00002   0.00000   0.00000   0.00000
  66        2S          0.04807   0.00004   0.00000   0.00000   0.00000
  67        2PX         0.00000   0.00000  -0.14434   0.00047  -0.00015
  68        2PY         0.00000   0.00000   0.00043  -0.07836  -0.01370
  69        2PZ         0.08330   0.00011   0.00000   0.00000   0.00000
  70        3S         -0.33874  -0.00029   0.00000   0.00000   0.00000
  71        3PX         0.00000   0.00000  -0.43557   0.00146  -0.00042
  72        3PY         0.00000   0.00000   0.00126  -0.19165  -0.04810
  73        3PZ         0.21880   0.00027   0.00000   0.00000   0.00000
  74        4S          0.81847   0.00088   0.00000   0.00000   0.00000
  75        4PX         0.00000   0.00000   0.63751  -0.00115   0.00095
  76        4PY         0.00000   0.00000  -0.00149   0.63095   0.21885
  77        4PZ        -0.81166  -0.00069   0.00000   0.00000   0.00000
  78        5D 0        0.01197   0.00001   0.00000   0.00000   0.00000
  79        5D+1        0.00000   0.00000  -0.02694   0.00008  -0.00005
  80        5D-1        0.00000   0.00000   0.00009   0.01521  -0.00718
  81        5D+2       -0.01476  -0.00004   0.00000   0.00000   0.00000
  82        5D-2        0.00013  -0.00454   0.00000   0.00000   0.00000
  83 4   O  1S         -0.00061   0.00000   0.00007   0.00000   0.02516
  84        2S         -0.00179   0.00000   0.00013   0.00000   0.04966
  85        2PX         0.00000   0.08178   0.00000   0.00051   0.00000
  86        2PY        -0.08125   0.00000   0.00029   0.00000  -0.12091
  87        2PZ         0.00000   0.00010   0.00000  -0.14797   0.00000
  88        3S          0.00010   0.00000  -0.00078   0.00000  -0.41436
  89        3PX         0.00000   0.20289   0.00000   0.00143   0.00000
  90        3PY        -0.29830   0.00000   0.00064   0.00000  -0.31879
  91        3PZ         0.00000   0.00026   0.00000  -0.45645   0.00000
  92        4S          0.24464   0.00000   0.00055   0.00000   1.23211
  93        4PX         0.00000  -0.66786   0.00000  -0.00327   0.00000
  94        4PY         0.87667   0.00000  -0.00090   0.00000   0.89277
  95        4PZ         0.00000  -0.00088   0.00000   0.68091   0.00000
  96        5D 0       -0.00976   0.00000  -0.00003   0.00000  -0.02339
  97        5D+1       -0.00002   0.00000   0.00276   0.00000   0.00002
  98        5D-1        0.00000   0.00000   0.00000   0.03264   0.00000
  99        5D+2       -0.02025   0.00000  -0.00011   0.00000  -0.02675
 100        5D-2        0.00000   0.01423   0.00000  -0.00005   0.00000
 101 5   O  1S         -0.00061   0.00000  -0.00007   0.00000  -0.02516
 102        2S         -0.00179   0.00000  -0.00013   0.00000  -0.04966
 103        2PX         0.00000  -0.08178   0.00000   0.00051   0.00000
 104        2PY         0.08125   0.00000   0.00029   0.00000  -0.12091
 105        2PZ         0.00000   0.00010   0.00000   0.14797   0.00000
 106        3S          0.00010   0.00000   0.00078   0.00000   0.41436
 107        3PX         0.00000  -0.20289   0.00000   0.00143   0.00000
 108        3PY         0.29830   0.00000   0.00064   0.00000  -0.31879
 109        3PZ         0.00000   0.00026   0.00000   0.45645   0.00000
 110        4S          0.24464   0.00000  -0.00055   0.00000  -1.23211
 111        4PX         0.00000   0.66786   0.00000  -0.00327   0.00000
 112        4PY        -0.87667   0.00000  -0.00090   0.00000   0.89277
 113        4PZ         0.00000  -0.00088   0.00000  -0.68091   0.00000
 114        5D 0       -0.00976   0.00000   0.00003   0.00000   0.02339
 115        5D+1        0.00002   0.00000   0.00276   0.00000   0.00002
 116        5D-1        0.00000   0.00000   0.00000   0.03264   0.00000
 117        5D+2       -0.02025   0.00000   0.00011   0.00000   0.02675
 118        5D-2        0.00000   0.01423   0.00000   0.00005   0.00000
 119 6   O  1S         -0.00852   0.00000   0.00000   0.00004   0.00000
 120        2S         -0.01675   0.00000   0.00000   0.00008   0.00000
 121        2PX         0.08845   0.00000   0.00000   0.00040   0.00000
 122        2PY         0.00000  -0.15956   0.00032   0.00000  -0.10987
 123        2PZ         0.00000  -0.00005  -0.09226   0.00000  -0.00011
 124        3S          0.15926   0.00000   0.00000  -0.00039   0.00000
 125        3PX         0.23660   0.00000   0.00000   0.00095   0.00000
 126        3PY         0.00000  -0.47328   0.00095   0.00000  -0.32302
 127        3PZ         0.00000  -0.00011  -0.23931   0.00000  -0.00027
 128        4S         -0.69967   0.00000   0.00000  -0.00064   0.00000
 129        4PX        -0.56645   0.00000   0.00000  -0.00181   0.00000
 130        4PY         0.00000   0.67893  -0.00117   0.00000   0.48450
 131        4PZ         0.00000   0.00063   0.73440   0.00000   0.00122
 132        5D 0        0.00546   0.00000   0.00000  -0.00005   0.00000
 133        5D+1        0.00000  -0.00001  -0.00983   0.00000  -0.00004
 134        5D-1        0.00000   0.00000   0.00000  -0.00212   0.00000
 135        5D+2       -0.02619   0.00000   0.00000   0.00003   0.00000
 136        5D-2        0.00000   0.01495  -0.00003   0.00000   0.00864
 137 7   O  1S         -0.00852   0.00000   0.00000  -0.00004   0.00000
 138        2S         -0.01675   0.00000   0.00000  -0.00008   0.00000
 139        2PX        -0.08845   0.00000   0.00000   0.00040   0.00000
 140        2PY         0.00000   0.15956   0.00032   0.00000  -0.10987
 141        2PZ         0.00000  -0.00005   0.09226   0.00000   0.00011
 142        3S          0.15926   0.00000   0.00000   0.00039   0.00000
 143        3PX        -0.23660   0.00000   0.00000   0.00095   0.00000
 144        3PY         0.00000   0.47328   0.00095   0.00000  -0.32302
 145        3PZ         0.00000  -0.00011   0.23931   0.00000   0.00027
 146        4S         -0.69967   0.00000   0.00000   0.00064   0.00000
 147        4PX         0.56645   0.00000   0.00000  -0.00181   0.00000
 148        4PY         0.00000  -0.67893  -0.00117   0.00000   0.48450
 149        4PZ         0.00000   0.00063  -0.73440   0.00000  -0.00122
 150        5D 0        0.00546   0.00000   0.00000   0.00005   0.00000
 151        5D+1        0.00000   0.00001  -0.00983   0.00000  -0.00004
 152        5D-1        0.00000   0.00000   0.00000  -0.00212   0.00000
 153        5D+2       -0.02619   0.00000   0.00000  -0.00003   0.00000
 154        5D-2        0.00000   0.01495   0.00003   0.00000  -0.00864
 155 8   H  1S          0.03967  -0.00004  -0.00006   0.03528   0.00544
 156        2S         -0.24290   0.00018  -0.00034   0.26795  -0.10708
 157        3S         -0.42180   0.00034   0.00028  -0.03469   0.01476
 158        4PX        -0.00041  -0.01195  -0.09485  -0.00002  -0.00017
 159        4PY         0.08705  -0.00010  -0.00021  -0.06379   0.00994
 160        4PZ         0.10430  -0.00011  -0.00003  -0.03393   0.02036
 161 9   H  1S          0.03967  -0.00004   0.00006  -0.03528  -0.00544
 162        2S         -0.24290   0.00018   0.00034  -0.26795   0.10708
 163        3S         -0.42180   0.00034  -0.00028   0.03469  -0.01476
 164        4PX         0.00041   0.01195  -0.09485  -0.00002  -0.00017
 165        4PY        -0.08705   0.00010  -0.00021  -0.06379   0.00994
 166        4PZ         0.10430  -0.00011   0.00003   0.03393  -0.02036
 167 10  H  1S         -0.01876  -0.03553  -0.00008  -0.00001   0.01164
 168        2S         -0.25070  -0.27972  -0.00016  -0.00059  -0.36518
 169        3S         -0.21467   0.01358   0.00032  -0.00094  -0.31707
 170        4PX        -0.00472  -0.06857   0.00014  -0.00034  -0.04517
 171        4PY         0.07880   0.02877   0.00019   0.00009   0.19091
 172        4PZ         0.00004  -0.00014  -0.00577   0.10447  -0.00003
 173 11  H  1S         -0.01876   0.03553  -0.00008   0.00001   0.01164
 174        2S         -0.25070   0.27972  -0.00016   0.00059  -0.36518
 175        3S         -0.21467  -0.01358   0.00032   0.00094  -0.31707
 176        4PX         0.00472  -0.06857  -0.00014  -0.00034   0.04517
 177        4PY         0.07880  -0.02877   0.00019  -0.00009   0.19091
 178        4PZ        -0.00004  -0.00014   0.00577   0.10447   0.00003
 179 12  H  1S         -0.01876  -0.03553   0.00008   0.00001  -0.01164
 180        2S         -0.25070  -0.27972   0.00016   0.00059   0.36518
 181        3S         -0.21467   0.01358  -0.00032   0.00094   0.31707
 182        4PX         0.00472   0.06857   0.00014  -0.00034  -0.04517
 183        4PY        -0.07880  -0.02877   0.00019   0.00009   0.19091
 184        4PZ         0.00004  -0.00014   0.00577  -0.10447   0.00003
 185 13  H  1S         -0.01876   0.03553   0.00008  -0.00001  -0.01164
 186        2S         -0.25070   0.27972   0.00016  -0.00059   0.36518
 187        3S         -0.21467  -0.01358  -0.00032  -0.00094   0.31707
 188        4PX        -0.00472   0.06857  -0.00014  -0.00034   0.04517
 189        4PY        -0.07880   0.02877   0.00019  -0.00009   0.19091
 190        4PZ        -0.00004  -0.00014  -0.00577  -0.10447  -0.00003
 191 14  H  1S         -0.01631  -0.00001  -0.03197  -0.00008  -0.00009
 192        2S          0.23854  -0.00023  -0.26605   0.00030  -0.00060
 193        3S          0.06919  -0.00043  -0.07820   0.00046   0.00003
 194        4PX        -0.12948   0.00004   0.03553  -0.00008   0.00004
 195        4PY         0.00001   0.06981  -0.00010  -0.00467   0.05440
 196        4PZ        -0.02467   0.00005   0.07012  -0.00015   0.00012
 197 15  H  1S         -0.01631   0.00001   0.03197  -0.00008   0.00009
 198        2S          0.23854   0.00023   0.26605   0.00030   0.00060
 199        3S          0.06919   0.00043   0.07820   0.00046  -0.00003
 200        4PX        -0.12948  -0.00004  -0.03553  -0.00008  -0.00004
 201        4PY        -0.00001   0.06981  -0.00010   0.00467   0.05440
 202        4PZ         0.02467   0.00005   0.07012   0.00015   0.00012
 203 16  H  1S         -0.01631   0.00001  -0.03197   0.00008  -0.00009
 204        2S          0.23854   0.00023  -0.26605  -0.00030  -0.00060
 205        3S          0.06919   0.00043  -0.07820  -0.00046   0.00003
 206        4PX         0.12948   0.00004  -0.03553  -0.00008  -0.00004
 207        4PY         0.00001  -0.06981  -0.00010   0.00467   0.05440
 208        4PZ         0.02467   0.00005  -0.07012  -0.00015  -0.00012
 209 17  H  1S         -0.01631  -0.00001   0.03197   0.00008   0.00009
 210        2S          0.23854  -0.00023   0.26605  -0.00030   0.00060
 211        3S          0.06919  -0.00043   0.07820  -0.00046  -0.00003
 212        4PX         0.12948  -0.00004   0.03553  -0.00008   0.00004
 213        4PY        -0.00001  -0.06981  -0.00010  -0.00467   0.05440
 214        4PZ        -0.02467   0.00005  -0.07012   0.00015  -0.00012
 215 18  H  1S          0.03967   0.00004   0.00006   0.03528  -0.00544
 216        2S         -0.24290  -0.00018   0.00034   0.26795   0.10708
 217        3S         -0.42180  -0.00034  -0.00028  -0.03469  -0.01476
 218        4PX        -0.00041   0.01195   0.09485  -0.00002   0.00017
 219        4PY        -0.08705  -0.00010  -0.00021   0.06379   0.00994
 220        4PZ        -0.10430  -0.00011  -0.00003   0.03393   0.02036
 221 19  H  1S          0.03967   0.00004  -0.00006  -0.03528   0.00544
 222        2S         -0.24290  -0.00018  -0.00034  -0.26795  -0.10708
 223        3S         -0.42180  -0.00034   0.00028   0.03469   0.01476
 224        4PX         0.00041  -0.01195   0.09485  -0.00002   0.00017
 225        4PY         0.08705   0.00010  -0.00021   0.06379   0.00994
 226        4PZ        -0.10430  -0.00011   0.00003  -0.03393  -0.02036
                          86        87        88        89        90
                        (B3)--V   (B1)--V   (A)--V    (B1)--V   (B3)--V
     Eigenvalues --     0.62889   0.63371   0.64480   0.65595   0.69375
   1 1   Cr 1S          0.00000   0.00000   0.00269   0.00000   0.00000
   2        2S          0.00000   0.00000   0.00565   0.00000   0.00000
   3        3S          0.00000   0.00000  -0.00119   0.00000   0.00000
   4        4S          0.00000   0.00000  -0.00082   0.00000   0.00000
   5        5S          0.00000   0.00000  -0.06451   0.00000   0.00000
   6        6S          0.00000   0.00000   0.22135   0.00000   0.00000
   7        7S          0.00000   0.00000  -0.41973   0.00000   0.00000
   8        8S          0.00000   0.00000   0.72817   0.00000   0.00000
   9        9S          0.00000   0.00000   2.29944   0.00000   0.00000
  10       10PX        -0.04510   0.00000   0.00000   0.00000   0.07432
  11       10PY         0.00000   0.00000   0.00000   0.00000   0.00000
  12       10PZ         0.00000   0.04016   0.00000  -0.09560   0.00000
  13       11PX        -0.01275   0.00000   0.00000   0.00000   0.00377
  14       11PY         0.00000   0.00000   0.00000   0.00000   0.00000
  15       11PZ         0.00000  -0.00492   0.00000  -0.02237   0.00000
  16       12PX         0.03458   0.00000   0.00000   0.00000   0.00855
  17       12PY         0.00000   0.00000   0.00000   0.00000   0.00000
  18       12PZ         0.00000   0.03273   0.00000   0.05605   0.00000
  19       13PX         0.22241   0.00000   0.00000   0.00000  -0.53099
  20       13PY         0.00000   0.00000   0.00000   0.00000   0.00000
  21       13PZ         0.00000  -0.36288   0.00000   0.51549   0.00000
  22       14PX        -0.23521   0.00000   0.00000   0.00000   0.69269
  23       14PY         0.00000   0.00000   0.00000   0.00000   0.00000
  24       14PZ         0.00000   0.54864   0.00000  -0.57266   0.00000
  25       15D 0        0.00000   0.00000  -0.00963   0.00000   0.00000
  26       15D+1        0.00000   0.00000   0.00000   0.00000   0.00000
  27       15D-1        0.00074   0.00000   0.00000   0.00000  -0.00026
  28       15D+2        0.00000   0.00000   0.02074   0.00000   0.00000
  29       15D-2        0.00000   0.00006   0.00000  -0.00018   0.00000
  30       16D 0        0.00000   0.00000   0.00185   0.00000   0.00000
  31       16D+1        0.00000   0.00000   0.00000   0.00000   0.00000
  32       16D-1        0.00123   0.00000   0.00000   0.00000  -0.00041
  33       16D+2        0.00000   0.00000   0.00343   0.00000   0.00000
  34       16D-2        0.00000   0.00005   0.00000  -0.00030   0.00000
  35       17D 0        0.00000   0.00000  -0.01108   0.00000   0.00000
  36       17D+1        0.00000   0.00000   0.00000   0.00000   0.00000
  37       17D-1       -0.00246   0.00000   0.00000   0.00000   0.00083
  38       17D+2        0.00000   0.00000  -0.00067   0.00000   0.00000
  39       17D-2        0.00000   0.00000   0.00000   0.00060   0.00000
  40       18F 0        0.00000   0.04351   0.00000  -0.00891   0.00000
  41       18F+1       -0.00159   0.00000   0.00000   0.00000  -0.00514
  42       18F-1        0.00000   0.00000   0.00000   0.00000   0.00000
  43       18F+2        0.00000  -0.01358   0.00000   0.03408   0.00000
  44       18F-2        0.00000   0.00000   0.00001   0.00000   0.00000
  45       18F+3       -0.04002   0.00000   0.00000   0.00000   0.05751
  46       18F-3        0.00000   0.00000   0.00000   0.00000   0.00000
  47 2   O  1S          0.00000   0.03483   0.01485  -0.02080   0.00000
  48        2S          0.00000   0.06801   0.02803  -0.03859   0.00000
  49        2PX        -0.08608   0.00000   0.00000   0.00000  -0.01377
  50        2PY         0.00016   0.00000   0.00000   0.00000  -0.00018
  51        2PZ         0.00000  -0.09760  -0.04843  -0.09395   0.00000
  52        3S          0.00000  -0.53652  -0.20031   0.22618   0.00000
  53        3PX        -0.25315   0.00000   0.00000   0.00000  -0.03597
  54        3PY         0.00030   0.00000   0.00000   0.00000  -0.00048
  55        3PZ         0.00000  -0.27719  -0.17609  -0.19533   0.00000
  56        4S          0.00000   1.40342   0.44994  -0.08932   0.00000
  57        4PX         0.37333   0.00000   0.00000   0.00000   0.07338
  58        4PY        -0.00214   0.00000   0.00000   0.00000   0.00096
  59        4PZ         0.00000   0.88023   0.74807   0.33638   0.00000
  60        5D 0        0.00000   0.04968   0.00454  -0.03625   0.00000
  61        5D+1        0.01298   0.00000   0.00000   0.00000  -0.00676
  62        5D-1        0.00016   0.00000   0.00000   0.00000  -0.00004
  63        5D+2        0.00000  -0.00600   0.00071  -0.00730   0.00000
  64        5D-2        0.00000   0.00000   0.00003  -0.00003   0.00000
  65 3   O  1S          0.00000  -0.03483   0.01485   0.02080   0.00000
  66        2S          0.00000  -0.06801   0.02803   0.03859   0.00000
  67        2PX        -0.08608   0.00000   0.00000   0.00000  -0.01377
  68        2PY        -0.00016   0.00000   0.00000   0.00000   0.00018
  69        2PZ         0.00000  -0.09760   0.04843  -0.09395   0.00000
  70        3S          0.00000   0.53652  -0.20031  -0.22618   0.00000
  71        3PX        -0.25315   0.00000   0.00000   0.00000  -0.03597
  72        3PY        -0.00030   0.00000   0.00000   0.00000   0.00048
  73        3PZ         0.00000  -0.27719   0.17609  -0.19533   0.00000
  74        4S          0.00000  -1.40342   0.44994   0.08932   0.00000
  75        4PX         0.37333   0.00000   0.00000   0.00000   0.07338
  76        4PY         0.00214   0.00000   0.00000   0.00000  -0.00096
  77        4PZ         0.00000   0.88023  -0.74807   0.33638   0.00000
  78        5D 0        0.00000  -0.04968   0.00454   0.03625   0.00000
  79        5D+1       -0.01298   0.00000   0.00000   0.00000   0.00676
  80        5D-1        0.00016   0.00000   0.00000   0.00000  -0.00004
  81        5D+2        0.00000   0.00600   0.00071   0.00730   0.00000
  82        5D-2        0.00000   0.00000  -0.00003  -0.00003   0.00000
  83 4   O  1S          0.00000   0.00000   0.01828   0.00000   0.00000
  84        2S          0.00000   0.00000   0.03448   0.00000   0.00000
  85        2PX        -0.09813   0.00015   0.00000   0.00007   0.07016
  86        2PY         0.00000   0.00000  -0.05795   0.00000   0.00000
  87        2PZ        -0.00054  -0.08667   0.00000  -0.06485   0.00011
  88        3S          0.00000   0.00000  -0.24705   0.00000   0.00000
  89        3PX        -0.27151   0.00046   0.00000   0.00020   0.19487
  90        3PY         0.00000   0.00000  -0.18919   0.00000   0.00000
  91        3PZ        -0.00168  -0.25366   0.00000  -0.19900   0.00036
  92        4S          0.00000   0.00000   0.57251   0.00000   0.00000
  93        4PX         0.86552  -0.00093   0.00000  -0.00038  -0.57689
  94        4PY         0.00000   0.00000   0.79956   0.00000   0.00000
  95        4PZ         0.00310   0.40002   0.00000   0.28525  -0.00086
  96        5D 0        0.00000   0.00000  -0.00707   0.00000   0.00000
  97        5D+1        0.00000   0.00000   0.00001   0.00000   0.00000
  98        5D-1        0.00017   0.00615   0.00000   0.02143  -0.00004
  99        5D+2        0.00000   0.00000  -0.00292   0.00000   0.00000
 100        5D-2        0.00033   0.00003   0.00000  -0.00005   0.01431
 101 5   O  1S          0.00000   0.00000   0.01828   0.00000   0.00000
 102        2S          0.00000   0.00000   0.03448   0.00000   0.00000
 103        2PX        -0.09813  -0.00015   0.00000  -0.00007   0.07016
 104        2PY         0.00000   0.00000   0.05795   0.00000   0.00000
 105        2PZ         0.00054  -0.08667   0.00000  -0.06485  -0.00011
 106        3S          0.00000   0.00000  -0.24705   0.00000   0.00000
 107        3PX        -0.27151  -0.00046   0.00000  -0.00020   0.19487
 108        3PY         0.00000   0.00000   0.18919   0.00000   0.00000
 109        3PZ         0.00168  -0.25366   0.00000  -0.19900  -0.00036
 110        4S          0.00000   0.00000   0.57251   0.00000   0.00000
 111        4PX         0.86552   0.00093   0.00000   0.00038  -0.57689
 112        4PY         0.00000   0.00000  -0.79956   0.00000   0.00000
 113        4PZ        -0.00310   0.40002   0.00000   0.28525   0.00086
 114        5D 0        0.00000   0.00000  -0.00707   0.00000   0.00000
 115        5D+1        0.00000   0.00000  -0.00001   0.00000   0.00000
 116        5D-1        0.00017  -0.00615   0.00000  -0.02143  -0.00004
 117        5D+2        0.00000   0.00000  -0.00292   0.00000   0.00000
 118        5D-2       -0.00033   0.00003   0.00000  -0.00005  -0.01431
 119 6   O  1S          0.00210   0.00000   0.02713   0.00000   0.04530
 120        2S          0.00555   0.00000   0.05257   0.00000   0.08868
 121        2PX        -0.13304   0.00000  -0.12123   0.00000  -0.05022
 122        2PY         0.00000  -0.00008   0.00000  -0.00003   0.00000
 123        2PZ         0.00000   0.02279   0.00000  -0.11919   0.00000
 124        3S         -0.10752   0.00000  -0.42063   0.00000  -0.67810
 125        3PX        -0.31093   0.00000  -0.34255   0.00000  -0.09860
 126        3PY         0.00000  -0.00022   0.00000  -0.00006   0.00000
 127        3PZ         0.00000   0.05769   0.00000  -0.33361   0.00000
 128        4S          0.69845   0.00000   1.22413   0.00000   1.49489
 129        4PX         0.74797   0.00000   1.26804   0.00000   0.55038
 130        4PY         0.00000   0.00026   0.00000   0.00035   0.00000
 131        4PZ         0.00000  -0.11037   0.00000   0.97712   0.00000
 132        5D 0        0.00588   0.00000  -0.00152   0.00000  -0.02484
 133        5D+1        0.00000   0.00680   0.00000  -0.00351   0.00000
 134        5D-1       -0.00001   0.00000   0.00001   0.00000   0.00000
 135        5D+2        0.00497   0.00000   0.01809   0.00000   0.03910
 136        5D-2        0.00000   0.00001   0.00000  -0.00002   0.00000
 137 7   O  1S         -0.00210   0.00000   0.02713   0.00000  -0.04530
 138        2S         -0.00555   0.00000   0.05257   0.00000  -0.08868
 139        2PX        -0.13304   0.00000   0.12123   0.00000  -0.05022
 140        2PY         0.00000   0.00008   0.00000   0.00003   0.00000
 141        2PZ         0.00000   0.02279   0.00000  -0.11919   0.00000
 142        3S          0.10752   0.00000  -0.42063   0.00000   0.67810
 143        3PX        -0.31093   0.00000   0.34255   0.00000  -0.09860
 144        3PY         0.00000   0.00022   0.00000   0.00006   0.00000
 145        3PZ         0.00000   0.05769   0.00000  -0.33361   0.00000
 146        4S         -0.69845   0.00000   1.22413   0.00000  -1.49489
 147        4PX         0.74797   0.00000  -1.26804   0.00000   0.55038
 148        4PY         0.00000  -0.00026   0.00000  -0.00035   0.00000
 149        4PZ         0.00000  -0.11037   0.00000   0.97712   0.00000
 150        5D 0       -0.00588   0.00000  -0.00152   0.00000   0.02484
 151        5D+1        0.00000  -0.00680   0.00000   0.00351   0.00000
 152        5D-1       -0.00001   0.00000  -0.00001   0.00000   0.00000
 153        5D+2       -0.00497   0.00000   0.01809   0.00000  -0.03910
 154        5D-2        0.00000   0.00001   0.00000  -0.00002   0.00000
 155 8   H  1S          0.00024   0.00369  -0.00565   0.01748  -0.00001
 156        2S          0.00124  -0.41713  -0.23392  -0.03044   0.00004
 157        3S         -0.00004  -0.31595  -0.45661  -0.05665  -0.00074
 158        4PX         0.06089   0.00001  -0.00006  -0.00004  -0.00780
 159        4PY        -0.00021   0.03483   0.05161   0.04584   0.00005
 160        4PZ        -0.00005   0.22075   0.03845  -0.04594  -0.00004
 161 9   H  1S         -0.00024   0.00369  -0.00565   0.01748   0.00001
 162        2S         -0.00124  -0.41713  -0.23392  -0.03044  -0.00004
 163        3S          0.00004  -0.31595  -0.45661  -0.05665   0.00074
 164        4PX         0.06089  -0.00001   0.00006   0.00004  -0.00780
 165        4PY        -0.00021  -0.03483  -0.05161  -0.04584   0.00005
 166        4PZ         0.00005   0.22075   0.03845  -0.04594   0.00004
 167 10  H  1S          0.01174  -0.00010   0.01066   0.00003  -0.03364
 168        2S          0.28481  -0.00019  -0.25332  -0.00009  -0.17324
 169        3S          0.21877   0.00015  -0.50384   0.00005  -0.15819
 170        4PX         0.07715  -0.00011  -0.06449  -0.00008  -0.06951
 171        4PY        -0.02321  -0.00005   0.05284   0.00004  -0.02497
 172        4PZ         0.00059   0.04564  -0.00009   0.06925  -0.00024
 173 11  H  1S         -0.01174   0.00010   0.01066  -0.00003   0.03364
 174        2S         -0.28481   0.00019  -0.25332   0.00009   0.17324
 175        3S         -0.21877  -0.00015  -0.50384  -0.00005   0.15819
 176        4PX         0.07715  -0.00011   0.06449  -0.00008  -0.06951
 177        4PY         0.02321   0.00005   0.05284  -0.00004   0.02497
 178        4PZ         0.00059   0.04564   0.00009   0.06925  -0.00024
 179 12  H  1S         -0.01174  -0.00010   0.01066   0.00003   0.03364
 180        2S         -0.28481  -0.00019  -0.25332  -0.00009   0.17324
 181        3S         -0.21877   0.00015  -0.50384   0.00005   0.15819
 182        4PX         0.07715   0.00011   0.06449   0.00008  -0.06951
 183        4PY        -0.02321   0.00005  -0.05284  -0.00004  -0.02497
 184        4PZ        -0.00059   0.04564  -0.00009   0.06925   0.00024
 185 13  H  1S          0.01174   0.00010   0.01066  -0.00003  -0.03364
 186        2S          0.28481   0.00019  -0.25332   0.00009  -0.17324
 187        3S          0.21877  -0.00015  -0.50384  -0.00005  -0.15819
 188        4PX         0.07715   0.00011  -0.06449   0.00008  -0.06951
 189        4PY         0.02321  -0.00005  -0.05284   0.00004   0.02497
 190        4PZ        -0.00059   0.04564   0.00009   0.06925   0.00024
 191 14  H  1S          0.01623   0.01087   0.00976  -0.02087  -0.00545
 192        2S         -0.27051  -0.00566  -0.51677  -0.28182  -0.43616
 193        3S         -0.18741   0.10312  -0.54052  -0.30973  -0.21478
 194        4PX         0.10989   0.00993   0.14459   0.01912   0.24246
 195        4PY        -0.00002   0.00007   0.00005   0.00000   0.00000
 196        4PZ         0.04696  -0.01641   0.09620   0.08808   0.01222
 197 15  H  1S          0.01623  -0.01087   0.00976   0.02087  -0.00545
 198        2S         -0.27051   0.00566  -0.51677   0.28182  -0.43616
 199        3S         -0.18741  -0.10312  -0.54052   0.30973  -0.21478
 200        4PX         0.10989  -0.00993   0.14459  -0.01912   0.24246
 201        4PY         0.00002   0.00007  -0.00005   0.00000   0.00000
 202        4PZ        -0.04696  -0.01641  -0.09620   0.08808  -0.01222
 203 16  H  1S         -0.01623  -0.01087   0.00976   0.02087   0.00545
 204        2S          0.27051   0.00566  -0.51677   0.28182   0.43616
 205        3S          0.18741  -0.10312  -0.54052   0.30973   0.21478
 206        4PX         0.10989   0.00993  -0.14459   0.01912   0.24246
 207        4PY         0.00002  -0.00007   0.00005   0.00000   0.00000
 208        4PZ         0.04696  -0.01641  -0.09620   0.08808   0.01222
 209 17  H  1S         -0.01623   0.01087   0.00976  -0.02087   0.00545
 210        2S          0.27051  -0.00566  -0.51677  -0.28182   0.43616
 211        3S          0.18741   0.10312  -0.54052  -0.30973   0.21478
 212        4PX         0.10989  -0.00993  -0.14459  -0.01912   0.24246
 213        4PY        -0.00002  -0.00007  -0.00005   0.00000   0.00000
 214        4PZ        -0.04696  -0.01641   0.09620   0.08808  -0.01222
 215 18  H  1S          0.00024  -0.00369  -0.00565  -0.01748  -0.00001
 216        2S          0.00124   0.41713  -0.23392   0.03044   0.00004
 217        3S         -0.00004   0.31595  -0.45661   0.05665  -0.00074
 218        4PX         0.06089  -0.00001  -0.00006   0.00004  -0.00780
 219        4PY         0.00021   0.03483  -0.05161   0.04584  -0.00005
 220        4PZ         0.00005   0.22075  -0.03845  -0.04594   0.00004
 221 19  H  1S         -0.00024  -0.00369  -0.00565  -0.01748   0.00001
 222        2S         -0.00124   0.41713  -0.23392   0.03044  -0.00004
 223        3S          0.00004   0.31595  -0.45661   0.05665   0.00074
 224        4PX         0.06089   0.00001   0.00006  -0.00004  -0.00780
 225        4PY         0.00021  -0.03483   0.05161  -0.04584  -0.00005
 226        4PZ        -0.00005   0.22075  -0.03845  -0.04594  -0.00004
                          91        92        93        94        95
                        (B2)--V   (A)--V    (A)--V    (B2)--V   (A)--V
     Eigenvalues --     0.69913   0.74105   0.82400   0.84182   0.88867
   1 1   Cr 1S          0.00000   0.00298  -0.00035   0.00000   0.00370
   2        2S          0.00000   0.00521  -0.00064   0.00000   0.00656
   3        3S          0.00000   0.00162  -0.00013   0.00000   0.00181
   4        4S          0.00000  -0.01206   0.00116   0.00000  -0.01431
   5        5S          0.00000  -0.04129   0.00581   0.00000  -0.05328
   6        6S          0.00000   0.10912  -0.02058   0.00000   0.13611
   7        7S          0.00000  -0.03475   0.04482   0.00000  -0.00162
   8        8S          0.00000   0.00882  -0.17953   0.00000  -0.32585
   9        9S          0.00000  -0.21054  -0.13292   0.00000   0.21409
  10       10PX         0.00000   0.00000   0.00000   0.00000   0.00000
  11       10PY        -0.10980   0.00000   0.00000  -0.00013   0.00000
  12       10PZ         0.00000   0.00000   0.00000   0.00000   0.00000
  13       11PX         0.00000   0.00000   0.00000   0.00000   0.00000
  14       11PY        -0.01989   0.00000   0.00000  -0.00002   0.00000
  15       11PZ         0.00000   0.00000   0.00000   0.00000   0.00000
  16       12PX         0.00000   0.00000   0.00000   0.00000   0.00000
  17       12PY         0.04216   0.00000   0.00000   0.00005   0.00000
  18       12PZ         0.00000   0.00000   0.00000   0.00000   0.00000
  19       13PX         0.00000   0.00000   0.00000   0.00000   0.00000
  20       13PY         0.65459   0.00000   0.00000   0.00077   0.00000
  21       13PZ         0.00000   0.00000   0.00000   0.00000   0.00000
  22       14PX         0.00000   0.00000   0.00000   0.00000   0.00000
  23       14PY        -0.79101   0.00000   0.00000  -0.00096   0.00000
  24       14PZ         0.00000   0.00000   0.00000   0.00000   0.00000
  25       15D 0        0.00000   0.13561  -0.08653   0.00000   0.05771
  26       15D+1       -0.00001   0.00000   0.00000  -0.26717   0.00000
  27       15D-1        0.00000   0.00000   0.00000   0.00000   0.00000
  28       15D+2        0.00000  -0.20720  -0.04745   0.00000  -0.17591
  29       15D-2        0.00000   0.00000   0.00000   0.00000   0.00000
  30       16D 0        0.00000   0.20259  -0.01265   0.00000   0.06928
  31       16D+1       -0.00010   0.00000   0.00000  -0.41734   0.00000
  32       16D-1        0.00000   0.00000   0.00000   0.00000   0.00000
  33       16D+2        0.00000  -0.22380  -0.05455   0.00000  -0.28667
  34       16D-2        0.00000   0.00000   0.00000   0.00000   0.00000
  35       17D 0        0.00000  -0.44603  -0.19069   0.00000  -0.11190
  36       17D+1        0.00035   0.00000   0.00000   0.93340   0.00000
  37       17D-1        0.00000   0.00000   0.00000   0.00000   0.00000
  38       17D+2        0.00000   0.29194   0.08413   0.00000   0.65706
  39       17D-2        0.00000   0.00000   0.00000   0.00000   0.00000
  40       18F 0        0.00000   0.00000   0.00000   0.00000   0.00000
  41       18F+1        0.00000   0.00000   0.00000   0.00000   0.00000
  42       18F-1        0.05363   0.00000   0.00000   0.00017   0.00000
  43       18F+2        0.00000   0.00000   0.00000   0.00000   0.00000
  44       18F-2        0.00000  -0.00001   0.00005   0.00000   0.00000
  45       18F+3        0.00000   0.00000   0.00000   0.00000   0.00000
  46       18F-3        0.00021   0.00000   0.00000  -0.00003   0.00000
  47 2   O  1S          0.00000  -0.02054   0.05469   0.00000   0.00726
  48        2S          0.00000  -0.03886   0.10742   0.00000   0.01544
  49        2PX         0.00040   0.00000   0.00000  -0.01203   0.00000
  50        2PY        -0.11189   0.00000   0.00000  -0.00013   0.00000
  51        2PZ         0.00000  -0.02183   0.05470   0.00000  -0.04001
  52        3S          0.00000   0.24979  -0.82508   0.00000  -0.15379
  53        3PX         0.00112   0.00000   0.00000   0.02132   0.00000
  54        3PY        -0.32067   0.00000   0.00000  -0.00039   0.00000
  55        3PZ         0.00000  -0.00877   0.23646   0.00000  -0.05892
  56        4S          0.00000  -0.31715   1.65572   0.00000   0.51582
  57        4PX        -0.00307   0.00000   0.00000  -0.02379   0.00000
  58        4PY         0.98628   0.00000   0.00000   0.00177   0.00000
  59        4PZ         0.00000  -0.18632   0.06099   0.00000   0.22987
  60        5D 0        0.00000  -0.02865  -0.03229   0.00000  -0.01822
  61        5D+1        0.00002   0.00000   0.00000  -0.06506   0.00000
  62        5D-1       -0.01083   0.00000   0.00000  -0.00008   0.00000
  63        5D+2        0.00000  -0.00137  -0.01065   0.00000   0.00034
  64        5D-2        0.00000  -0.00010  -0.00007   0.00000  -0.00008
  65 3   O  1S          0.00000  -0.02054   0.05469   0.00000   0.00726
  66        2S          0.00000  -0.03886   0.10742   0.00000   0.01544
  67        2PX        -0.00040   0.00000   0.00000   0.01203   0.00000
  68        2PY        -0.11189   0.00000   0.00000  -0.00013   0.00000
  69        2PZ         0.00000   0.02183  -0.05470   0.00000   0.04001
  70        3S          0.00000   0.24979  -0.82508   0.00000  -0.15379
  71        3PX        -0.00112   0.00000   0.00000  -0.02132   0.00000
  72        3PY        -0.32067   0.00000   0.00000  -0.00039   0.00000
  73        3PZ         0.00000   0.00877  -0.23646   0.00000   0.05892
  74        4S          0.00000  -0.31715   1.65572   0.00000   0.51582
  75        4PX         0.00307   0.00000   0.00000   0.02379   0.00000
  76        4PY         0.98628   0.00000   0.00000   0.00177   0.00000
  77        4PZ         0.00000   0.18632  -0.06099   0.00000  -0.22987
  78        5D 0        0.00000  -0.02865  -0.03229   0.00000  -0.01822
  79        5D+1        0.00002   0.00000   0.00000  -0.06506   0.00000
  80        5D-1        0.01083   0.00000   0.00000   0.00008   0.00000
  81        5D+2        0.00000  -0.00137  -0.01065   0.00000   0.00034
  82        5D-2        0.00000   0.00010   0.00007   0.00000   0.00008
  83 4   O  1S         -0.02855  -0.02941  -0.04510  -0.00001   0.02789
  84        2S         -0.05396  -0.05627  -0.08857  -0.00001   0.05765
  85        2PX         0.00000   0.00000   0.00000   0.00000   0.00000
  86        2PY        -0.06758  -0.06606  -0.01820  -0.00009  -0.02950
  87        2PZ         0.00000   0.00000   0.00000   0.00000   0.00000
  88        3S          0.35293   0.39171   0.67217   0.00000  -0.52367
  89        3PX         0.00000   0.00000   0.00000   0.00000   0.00000
  90        3PY        -0.10927  -0.20930  -0.08410  -0.00010   0.02011
  91        3PZ         0.00000   0.00000   0.00000   0.00000   0.00000
  92        4S         -0.41626  -0.61216  -1.29964   0.00045   1.42108
  93        4PX         0.00000   0.00000   0.00000   0.00000   0.00000
  94        4PY         0.12287   0.14742  -0.27312   0.00048   0.37669
  95        4PZ         0.00000   0.00000   0.00000   0.00000   0.00000
  96        5D 0        0.02379  -0.00042  -0.00175   0.00007   0.01991
  97        5D+1        0.00005  -0.00004   0.00004   0.02212  -0.00002
  98        5D-1        0.00000   0.00000   0.00000   0.00000   0.00000
  99        5D+2        0.05360  -0.00577  -0.00814   0.00007   0.06464
 100        5D-2        0.00000   0.00000   0.00000   0.00000   0.00000
 101 5   O  1S          0.02855  -0.02941  -0.04510   0.00001   0.02789
 102        2S          0.05396  -0.05627  -0.08857   0.00001   0.05765
 103        2PX         0.00000   0.00000   0.00000   0.00000   0.00000
 104        2PY        -0.06758   0.06606   0.01820  -0.00009   0.02950
 105        2PZ         0.00000   0.00000   0.00000   0.00000   0.00000
 106        3S         -0.35293   0.39171   0.67217   0.00000  -0.52367
 107        3PX         0.00000   0.00000   0.00000   0.00000   0.00000
 108        3PY        -0.10927   0.20930   0.08410  -0.00010  -0.02011
 109        3PZ         0.00000   0.00000   0.00000   0.00000   0.00000
 110        4S          0.41626  -0.61216  -1.29964  -0.00045   1.42108
 111        4PX         0.00000   0.00000   0.00000   0.00000   0.00000
 112        4PY         0.12287  -0.14742   0.27312   0.00048  -0.37669
 113        4PZ         0.00000   0.00000   0.00000   0.00000   0.00000
 114        5D 0       -0.02379  -0.00042  -0.00175  -0.00007   0.01991
 115        5D+1        0.00005   0.00004  -0.00004   0.02212   0.00002
 116        5D-1        0.00000   0.00000   0.00000   0.00000   0.00000
 117        5D+2       -0.05360  -0.00577  -0.00814  -0.00007   0.06464
 118        5D-2        0.00000   0.00000   0.00000   0.00000   0.00000
 119 6   O  1S          0.00000   0.04640  -0.01477   0.00000  -0.02900
 120        2S          0.00000   0.08863  -0.02869   0.00000  -0.05899
 121        2PX         0.00000   0.07884  -0.03406   0.00000   0.03484
 122        2PY        -0.02924   0.00000   0.00000  -0.00001   0.00000
 123        2PZ        -0.00038   0.00000   0.00000   0.08333   0.00000
 124        3S          0.00000  -0.60689   0.21476   0.00000   0.51488
 125        3PX         0.00000   0.20178  -0.11972   0.00000  -0.02343
 126        3PY        -0.08477   0.00000   0.00000   0.00000   0.00000
 127        3PZ        -0.00103   0.00000   0.00000   0.28347   0.00000
 128        4S          0.00000   0.93454  -0.41080   0.00000  -1.38091
 129        4PX         0.00000  -0.05852  -0.00231   0.00000  -0.53896
 130        4PY         0.11216   0.00000   0.00000  -0.00029   0.00000
 131        4PZ         0.00316   0.00000   0.00000  -0.83938   0.00000
 132        5D 0        0.00000  -0.01437  -0.01510   0.00000  -0.04830
 133        5D+1       -0.00004   0.00000   0.00000   0.01126   0.00000
 134        5D-1        0.00000  -0.00001   0.00000   0.00000  -0.00001
 135        5D+2        0.00000   0.02895   0.01542   0.00000   0.05344
 136        5D-2        0.00895   0.00000   0.00000   0.00005   0.00000
 137 7   O  1S          0.00000   0.04640  -0.01477   0.00000  -0.02900
 138        2S          0.00000   0.08863  -0.02869   0.00000  -0.05899
 139        2PX         0.00000  -0.07884   0.03406   0.00000  -0.03484
 140        2PY        -0.02924   0.00000   0.00000  -0.00001   0.00000
 141        2PZ         0.00038   0.00000   0.00000  -0.08333   0.00000
 142        3S          0.00000  -0.60689   0.21476   0.00000   0.51488
 143        3PX         0.00000  -0.20178   0.11972   0.00000   0.02343
 144        3PY        -0.08477   0.00000   0.00000   0.00000   0.00000
 145        3PZ         0.00103   0.00000   0.00000  -0.28347   0.00000
 146        4S          0.00000   0.93454  -0.41080   0.00000  -1.38091
 147        4PX         0.00000   0.05852   0.00231   0.00000   0.53896
 148        4PY         0.11216   0.00000   0.00000  -0.00029   0.00000
 149        4PZ        -0.00316   0.00000   0.00000   0.83938   0.00000
 150        5D 0        0.00000  -0.01437  -0.01510   0.00000  -0.04830
 151        5D+1       -0.00004   0.00000   0.00000   0.01126   0.00000
 152        5D-1        0.00000   0.00001   0.00000   0.00000   0.00001
 153        5D+2        0.00000   0.02895   0.01542   0.00000   0.05344
 154        5D-2       -0.00895   0.00000   0.00000  -0.00005   0.00000
 155 8   H  1S         -0.03375   0.01774   0.01411   0.00009   0.01712
 156        2S         -0.31090   0.04950  -0.53393  -0.00087  -0.15100
 157        3S         -0.26696   0.14459  -0.01246  -0.00034  -0.12322
 158        4PX        -0.00043  -0.00031  -0.00057  -0.11609  -0.00040
 159        4PY         0.10208   0.02490   0.19196  -0.00024   0.06122
 160        4PZ        -0.01823  -0.05664  -0.01053  -0.00005  -0.00368
 161 9   H  1S          0.03375   0.01774   0.01411  -0.00009   0.01712
 162        2S          0.31090   0.04950  -0.53393   0.00087  -0.15100
 163        3S          0.26696   0.14459  -0.01246   0.00034  -0.12322
 164        4PX        -0.00043   0.00031   0.00057  -0.11609   0.00040
 165        4PY         0.10208  -0.02490  -0.19196  -0.00024  -0.06122
 166        4PZ         0.01823  -0.05664  -0.01053   0.00005  -0.00368
 167 10  H  1S          0.02187  -0.01063   0.00357   0.00003   0.00761
 168        2S          0.05267   0.18131   0.37848  -0.00032  -0.56597
 169        3S          0.03204   0.00453   0.16391  -0.00001  -0.02620
 170        4PX        -0.05515   0.07435   0.10841  -0.00008  -0.20600
 171        4PY        -0.11232  -0.00435  -0.02636  -0.00013  -0.07916
 172        4PZ        -0.00015   0.00018  -0.00005  -0.06544  -0.00007
 173 11  H  1S          0.02187  -0.01063   0.00357   0.00003   0.00761
 174        2S          0.05267   0.18131   0.37848  -0.00032  -0.56597
 175        3S          0.03204   0.00453   0.16391  -0.00001  -0.02620
 176        4PX         0.05515  -0.07435  -0.10841   0.00008   0.20600
 177        4PY        -0.11232  -0.00435  -0.02636  -0.00013  -0.07916
 178        4PZ         0.00015  -0.00018   0.00005   0.06544   0.00007
 179 12  H  1S         -0.02187  -0.01063   0.00357  -0.00003   0.00761
 180        2S         -0.05267   0.18131   0.37848   0.00032  -0.56597
 181        3S         -0.03204   0.00453   0.16391   0.00001  -0.02620
 182        4PX        -0.05515  -0.07435  -0.10841  -0.00008   0.20600
 183        4PY        -0.11232   0.00435   0.02636  -0.00013   0.07916
 184        4PZ         0.00015   0.00018  -0.00005   0.06544  -0.00007
 185 13  H  1S         -0.02187  -0.01063   0.00357  -0.00003   0.00761
 186        2S         -0.05267   0.18131   0.37848   0.00032  -0.56597
 187        3S         -0.03204   0.00453   0.16391   0.00001  -0.02620
 188        4PX         0.05515   0.07435   0.10841   0.00008  -0.20600
 189        4PY        -0.11232   0.00435   0.02636  -0.00013   0.07916
 190        4PZ        -0.00015  -0.00018   0.00005  -0.06544   0.00007
 191 14  H  1S         -0.00010   0.00099  -0.00317   0.04799  -0.01967
 192        2S         -0.00099  -0.21161   0.19560   0.26823   0.58642
 193        3S         -0.00093  -0.06166  -0.04421   0.19303   0.04433
 194        4PX         0.00003   0.08529   0.04456   0.07710   0.08794
 195        4PY         0.03415  -0.00002   0.00000   0.00011  -0.00007
 196        4PZ         0.00030   0.03118  -0.09039  -0.09863  -0.23668
 197 15  H  1S          0.00010   0.00099  -0.00317  -0.04799  -0.01967
 198        2S          0.00099  -0.21161   0.19560  -0.26823   0.58642
 199        3S          0.00093  -0.06166  -0.04421  -0.19303   0.04433
 200        4PX        -0.00003   0.08529   0.04456  -0.07710   0.08794
 201        4PY         0.03415   0.00002   0.00000   0.00011   0.00007
 202        4PZ         0.00030  -0.03118   0.09039  -0.09863   0.23668
 203 16  H  1S         -0.00010   0.00099  -0.00317   0.04799  -0.01967
 204        2S         -0.00099  -0.21161   0.19560   0.26823   0.58642
 205        3S         -0.00093  -0.06166  -0.04421   0.19303   0.04433
 206        4PX        -0.00003  -0.08529  -0.04456  -0.07710  -0.08794
 207        4PY         0.03415  -0.00002   0.00000   0.00011  -0.00007
 208        4PZ        -0.00030  -0.03118   0.09039   0.09863   0.23668
 209 17  H  1S          0.00010   0.00099  -0.00317  -0.04799  -0.01967
 210        2S          0.00099  -0.21161   0.19560  -0.26823   0.58642
 211        3S          0.00093  -0.06166  -0.04421  -0.19303   0.04433
 212        4PX         0.00003  -0.08529  -0.04456   0.07710  -0.08794
 213        4PY         0.03415   0.00002   0.00000   0.00011   0.00007
 214        4PZ        -0.00030   0.03118  -0.09039   0.09863  -0.23668
 215 18  H  1S          0.03375   0.01774   0.01411  -0.00009   0.01712
 216        2S          0.31090   0.04950  -0.53393   0.00087  -0.15100
 217        3S          0.26696   0.14459  -0.01246   0.00034  -0.12322
 218        4PX         0.00043  -0.00031  -0.00057   0.11609  -0.00040
 219        4PY         0.10208  -0.02490  -0.19196  -0.00024  -0.06122
 220        4PZ        -0.01823   0.05664   0.01053  -0.00005   0.00368
 221 19  H  1S         -0.03375   0.01774   0.01411   0.00009   0.01712
 222        2S         -0.31090   0.04950  -0.53393  -0.00087  -0.15100
 223        3S         -0.26696   0.14459  -0.01246  -0.00034  -0.12322
 224        4PX         0.00043   0.00031   0.00057   0.11609   0.00040
 225        4PY         0.10208   0.02490   0.19196  -0.00024   0.06122
 226        4PZ         0.01823   0.05664   0.01053   0.00005   0.00368
                          96        97        98        99       100
                        (B1)--V   (B3)--V   (B3)--V   (B2)--V   (B1)--V
     Eigenvalues --     0.89377   0.89391   0.90260   0.90378   0.91444
   1 1   Cr 1S          0.00000   0.00000   0.00000   0.00000   0.00000
   2        2S          0.00000   0.00000   0.00000   0.00000   0.00000
   3        3S          0.00000   0.00000   0.00000   0.00000   0.00000
   4        4S          0.00000   0.00000   0.00000   0.00000   0.00000
   5        5S          0.00000   0.00000   0.00000   0.00000   0.00000
   6        6S          0.00000   0.00000   0.00000   0.00000   0.00000
   7        7S          0.00000   0.00000   0.00000   0.00000   0.00000
   8        8S          0.00000   0.00000   0.00000   0.00000   0.00000
   9        9S          0.00000   0.00000   0.00000   0.00000   0.00000
  10       10PX         0.00000  -0.06820  -0.00056   0.00000   0.00000
  11       10PY         0.00000   0.00000   0.00000  -0.05824   0.00000
  12       10PZ        -0.06341   0.00000   0.00000   0.00000   0.00015
  13       11PX         0.00000  -0.00848  -0.00008   0.00000   0.00000
  14       11PY         0.00000   0.00000   0.00000  -0.00195   0.00000
  15       11PZ        -0.00323   0.00000   0.00000   0.00000   0.00003
  16       12PX         0.00000   0.01352   0.00016   0.00000   0.00000
  17       12PY         0.00000   0.00000   0.00000  -0.00913   0.00000
  18       12PZ        -0.00581   0.00000   0.00000   0.00000  -0.00006
  19       13PX         0.00000   0.44414   0.00355   0.00000   0.00000
  20       13PY         0.00000   0.00000   0.00000   0.43203   0.00000
  21       13PZ         0.46016   0.00000   0.00000   0.00000  -0.00089
  22       14PX         0.00000  -0.55821  -0.00447   0.00000   0.00000
  23       14PY         0.00000   0.00000   0.00000  -0.55754   0.00000
  24       14PZ        -0.59072   0.00000   0.00000   0.00000   0.00109
  25       15D 0        0.00000   0.00000   0.00000   0.00000   0.00000
  26       15D+1        0.00000   0.00000   0.00000   0.00007   0.00000
  27       15D-1        0.00000   0.00169  -0.25834   0.00000   0.00000
  28       15D+2        0.00000   0.00000   0.00000   0.00000   0.00000
  29       15D-2       -0.00018   0.00000   0.00000   0.00000  -0.23387
  30       16D 0        0.00000   0.00000   0.00000   0.00000   0.00000
  31       16D+1        0.00000   0.00000   0.00000   0.00010   0.00000
  32       16D-1        0.00000   0.00266  -0.40672   0.00000   0.00000
  33       16D+2        0.00000   0.00000   0.00000   0.00000   0.00000
  34       16D-2       -0.00030   0.00000   0.00000   0.00000  -0.37156
  35       17D 0        0.00000   0.00000   0.00000   0.00000   0.00000
  36       17D+1        0.00000   0.00000   0.00000  -0.00025   0.00000
  37       17D-1        0.00000  -0.00654   1.00570   0.00000   0.00000
  38       17D+2        0.00000   0.00000   0.00000   0.00000   0.00000
  39       17D-2        0.00072   0.00000   0.00000   0.00000   0.90184
  40       18F 0       -0.02184   0.00000   0.00000   0.00000   0.00008
  41       18F+1        0.00000  -0.01831   0.00022   0.00000   0.00000
  42       18F-1        0.00000   0.00000   0.00000  -0.00062   0.00000
  43       18F+2        0.00248   0.00000   0.00000   0.00000   0.00006
  44       18F-2        0.00000   0.00000   0.00000   0.00000   0.00000
  45       18F+3        0.00000   0.01802   0.00010   0.00000   0.00000
  46       18F-3        0.00000   0.00000   0.00000   0.01838   0.00000
  47 2   O  1S          0.05647   0.00000   0.00000   0.00000  -0.00007
  48        2S          0.11267   0.00000   0.00000   0.00000  -0.00014
  49        2PX         0.00000  -0.00040  -0.00013   0.00005   0.00000
  50        2PY         0.00000  -0.00045   0.07370   0.01420   0.00000
  51        2PZ         0.00341   0.00000   0.00000   0.00000   0.00011
  52        3S         -0.91239   0.00000   0.00000   0.00000   0.00121
  53        3PX         0.00000  -0.01624  -0.00059   0.00013   0.00000
  54        3PY         0.00000  -0.00176   0.27988   0.01722   0.00000
  55        3PZ         0.14064   0.00000   0.00000   0.00000   0.00012
  56        4S          2.07580   0.00000   0.00000   0.00000  -0.00295
  57        4PX         0.00000   0.01923   0.00276   0.00005   0.00000
  58        4PY         0.00000   0.00591  -0.95273  -0.12195   0.00000
  59        4PZ         0.58112   0.00000   0.00000   0.00000  -0.00133
  60        5D 0       -0.09384   0.00000   0.00000   0.00000   0.00014
  61        5D+1        0.00000   0.01575  -0.00021  -0.00004   0.00000
  62        5D-1        0.00000  -0.00002   0.00171   0.02685   0.00000
  63        5D+2       -0.01872   0.00000   0.00000   0.00000  -0.00027
  64        5D-2        0.00000   0.00000   0.00000   0.00000   0.05423
  65 3   O  1S         -0.05647   0.00000   0.00000   0.00000   0.00007
  66        2S         -0.11267   0.00000   0.00000   0.00000   0.00014
  67        2PX         0.00000  -0.00040  -0.00013  -0.00005   0.00000
  68        2PY         0.00000   0.00045  -0.07370   0.01420   0.00000
  69        2PZ         0.00341   0.00000   0.00000   0.00000   0.00011
  70        3S          0.91239   0.00000   0.00000   0.00000  -0.00121
  71        3PX         0.00000  -0.01624  -0.00059  -0.00013   0.00000
  72        3PY         0.00000   0.00176  -0.27988   0.01722   0.00000
  73        3PZ         0.14064   0.00000   0.00000   0.00000   0.00012
  74        4S         -2.07580   0.00000   0.00000   0.00000   0.00295
  75        4PX         0.00000   0.01923   0.00276  -0.00005   0.00000
  76        4PY         0.00000  -0.00591   0.95273  -0.12195   0.00000
  77        4PZ         0.58112   0.00000   0.00000   0.00000  -0.00133
  78        5D 0        0.09384   0.00000   0.00000   0.00000  -0.00014
  79        5D+1        0.00000  -0.01575   0.00021  -0.00004   0.00000
  80        5D-1        0.00000  -0.00002   0.00171  -0.02685   0.00000
  81        5D+2        0.01872   0.00000   0.00000   0.00000   0.00027
  82        5D-2        0.00000   0.00000   0.00000   0.00000   0.05423
  83 4   O  1S          0.00000   0.00000   0.00000   0.05821   0.00000
  84        2S          0.00000   0.00000   0.00000   0.11613   0.00000
  85        2PX         0.00004  -0.01107  -0.00008   0.00000   0.05720
  86        2PY         0.00000   0.00000   0.00000   0.01056   0.00000
  87        2PZ         0.01005   0.00017  -0.03261   0.00000   0.00011
  88        3S          0.00000   0.00000   0.00000  -0.93751   0.00000
  89        3PX         0.00022  -0.04949  -0.00034   0.00000   0.23016
  90        3PY         0.00000   0.00000   0.00000   0.14908   0.00000
  91        3PZ         0.00704   0.00011  -0.03323   0.00000   0.00033
  92        4S          0.00000   0.00000   0.00000   2.08846   0.00000
  93        4PX        -0.00067   0.08602   0.00058   0.00000  -0.77183
  94        4PY         0.00000   0.00000   0.00000   0.55059   0.00000
  95        4PZ         0.00413  -0.00017   0.05759   0.00000  -0.00112
  96        5D 0        0.00000   0.00000   0.00000   0.03111   0.00000
  97        5D+1        0.00000   0.00000   0.00000  -0.00005   0.00000
  98        5D-1        0.00867   0.00041  -0.06198   0.00000   0.00008
  99        5D+2        0.00000   0.00000   0.00000   0.08734   0.00000
 100        5D-2        0.00006   0.01880   0.00015   0.00000   0.00531
 101 5   O  1S          0.00000   0.00000   0.00000  -0.05821   0.00000
 102        2S          0.00000   0.00000   0.00000  -0.11613   0.00000
 103        2PX        -0.00004  -0.01107  -0.00008   0.00000  -0.05720
 104        2PY         0.00000   0.00000   0.00000   0.01056   0.00000
 105        2PZ         0.01005  -0.00017   0.03261   0.00000   0.00011
 106        3S          0.00000   0.00000   0.00000   0.93751   0.00000
 107        3PX        -0.00022  -0.04949  -0.00034   0.00000  -0.23016
 108        3PY         0.00000   0.00000   0.00000   0.14908   0.00000
 109        3PZ         0.00704  -0.00011   0.03323   0.00000   0.00033
 110        4S          0.00000   0.00000   0.00000  -2.08846   0.00000
 111        4PX         0.00067   0.08602   0.00058   0.00000   0.77183
 112        4PY         0.00000   0.00000   0.00000   0.55059   0.00000
 113        4PZ         0.00413   0.00017  -0.05759   0.00000  -0.00112
 114        5D 0        0.00000   0.00000   0.00000  -0.03111   0.00000
 115        5D+1        0.00000   0.00000   0.00000  -0.00005   0.00000
 116        5D-1       -0.00867   0.00041  -0.06198   0.00000  -0.00008
 117        5D+2        0.00000   0.00000   0.00000  -0.08734   0.00000
 118        5D-2        0.00006  -0.01880  -0.00015   0.00000   0.00531
 119 6   O  1S          0.00000   0.05734   0.00036   0.00000   0.00000
 120        2S          0.00000   0.11297   0.00072   0.00000   0.00000
 121        2PX         0.00000   0.03095   0.00004   0.00000   0.00000
 122        2PY        -0.00001   0.00000   0.00000   0.00201  -0.00376
 123        2PZ         0.00736   0.00000   0.00000  -0.00001   0.00005
 124        3S          0.00000  -0.88960  -0.00579   0.00000   0.00000
 125        3PX         0.00000   0.18047   0.00080   0.00000   0.00000
 126        3PY         0.00000   0.00000   0.00000  -0.00468   0.01648
 127        3PZ         0.01737   0.00000   0.00000  -0.00003   0.00011
 128        4S          0.00000   1.99593   0.01351   0.00000   0.00000
 129        4PX         0.00000   0.55642   0.00454   0.00000   0.00000
 130        4PY        -0.00001   0.00000   0.00000   0.01491   0.00654
 131        4PZ        -0.06993   0.00000   0.00000   0.00005  -0.00039
 132        5D 0        0.00000   0.05720   0.00040   0.00000   0.00000
 133        5D+1        0.02203   0.00000   0.00000   0.00000  -0.00005
 134        5D-1        0.00000  -0.00005   0.00906   0.00000   0.00000
 135        5D+2        0.00000  -0.04909  -0.00037   0.00000   0.00000
 136        5D-2       -0.00001   0.00000   0.00000   0.00451  -0.03889
 137 7   O  1S          0.00000  -0.05734  -0.00036   0.00000   0.00000
 138        2S          0.00000  -0.11297  -0.00072   0.00000   0.00000
 139        2PX         0.00000   0.03095   0.00004   0.00000   0.00000
 140        2PY         0.00001   0.00000   0.00000   0.00201   0.00376
 141        2PZ         0.00736   0.00000   0.00000   0.00001   0.00005
 142        3S          0.00000   0.88960   0.00579   0.00000   0.00000
 143        3PX         0.00000   0.18047   0.00080   0.00000   0.00000
 144        3PY         0.00000   0.00000   0.00000  -0.00468  -0.01648
 145        3PZ         0.01737   0.00000   0.00000   0.00003   0.00011
 146        4S          0.00000  -1.99593  -0.01351   0.00000   0.00000
 147        4PX         0.00000   0.55642   0.00454   0.00000   0.00000
 148        4PY         0.00001   0.00000   0.00000   0.01491  -0.00654
 149        4PZ        -0.06993   0.00000   0.00000  -0.00005  -0.00039
 150        5D 0        0.00000  -0.05720  -0.00040   0.00000   0.00000
 151        5D+1       -0.02203   0.00000   0.00000   0.00000   0.00005
 152        5D-1        0.00000  -0.00005   0.00906   0.00000   0.00000
 153        5D+2        0.00000   0.04909   0.00037   0.00000   0.00000
 154        5D-2       -0.00001   0.00000   0.00000  -0.00451  -0.03889
 155 8   H  1S          0.02227  -0.00038   0.04417   0.04994   0.00005
 156        2S         -0.80745  -0.00227   0.37554   0.07032   0.00114
 157        3S         -0.07662  -0.00063   0.12368  -0.12003   0.00022
 158        4PX        -0.00046   0.02638  -0.00028   0.00015   0.22301
 159        4PY         0.31872   0.00091  -0.12939  -0.04068   0.00032
 160        4PZ        -0.13726  -0.00085   0.13028   0.00927   0.00015
 161 9   H  1S          0.02227   0.00038  -0.04417  -0.04994   0.00005
 162        2S         -0.80745   0.00227  -0.37554  -0.07032   0.00114
 163        3S         -0.07662   0.00063  -0.12368   0.12003   0.00022
 164        4PX         0.00046   0.02638  -0.00028   0.00015  -0.22301
 165        4PY        -0.31872   0.00091  -0.12939  -0.04068  -0.00032
 166        4PZ        -0.13726   0.00085  -0.13028  -0.00927   0.00015
 167 10  H  1S         -0.00018  -0.03773  -0.00018   0.01610  -0.04922
 168        2S         -0.00019  -0.00543  -0.00006  -0.80211  -0.29979
 169        3S          0.00007   0.16453   0.00103  -0.06724  -0.08385
 170        4PX        -0.00017  -0.00918   0.00012  -0.30994  -0.11597
 171        4PY        -0.00022   0.00957   0.00009  -0.13750  -0.13018
 172        4PZ        -0.00554   0.00052  -0.08567   0.00003  -0.00001
 173 11  H  1S          0.00018   0.03773   0.00018   0.01610   0.04922
 174        2S          0.00019   0.00543   0.00006  -0.80211   0.29979
 175        3S         -0.00007  -0.16453  -0.00103  -0.06724   0.08385
 176        4PX        -0.00017  -0.00918   0.00012   0.30994  -0.11597
 177        4PY         0.00022  -0.00957  -0.00009  -0.13750   0.13018
 178        4PZ        -0.00554   0.00052  -0.08567  -0.00003  -0.00001
 179 12  H  1S         -0.00018   0.03773   0.00018  -0.01610  -0.04922
 180        2S         -0.00019   0.00543   0.00006   0.80211  -0.29979
 181        3S          0.00007  -0.16453  -0.00103   0.06724  -0.08385
 182        4PX         0.00017  -0.00918   0.00012  -0.30994   0.11597
 183        4PY         0.00022   0.00957   0.00009  -0.13750   0.13018
 184        4PZ        -0.00554  -0.00052   0.08567  -0.00003  -0.00001
 185 13  H  1S          0.00018  -0.03773  -0.00018  -0.01610   0.04922
 186        2S          0.00019  -0.00543  -0.00006   0.80211   0.29979
 187        3S         -0.00007   0.16453   0.00103   0.06724   0.08385
 188        4PX         0.00017  -0.00918   0.00012   0.30994   0.11597
 189        4PY        -0.00022  -0.00957  -0.00009  -0.13750  -0.13018
 190        4PZ        -0.00554  -0.00052   0.08567   0.00003  -0.00001
 191 14  H  1S          0.04837   0.03331   0.00020  -0.00001  -0.00017
 192        2S          0.03214  -0.79144  -0.00539   0.00000   0.00016
 193        3S         -0.09055  -0.06675  -0.00065  -0.00007   0.00038
 194        4PX         0.02210  -0.13173  -0.00088  -0.00004  -0.00006
 195        4PY        -0.00005  -0.00007   0.02534   0.00108  -0.07773
 196        4PZ        -0.03043   0.32708   0.00215   0.00002   0.00007
 197 15  H  1S         -0.04837   0.03331   0.00020   0.00001   0.00017
 198        2S         -0.03214  -0.79144  -0.00539   0.00000  -0.00016
 199        3S          0.09055  -0.06675  -0.00065   0.00007  -0.00038
 200        4PX        -0.02210  -0.13173  -0.00088   0.00004   0.00006
 201        4PY        -0.00005   0.00007  -0.02534   0.00108  -0.07773
 202        4PZ        -0.03043  -0.32708  -0.00215   0.00002   0.00007
 203 16  H  1S         -0.04837  -0.03331  -0.00020  -0.00001   0.00017
 204        2S         -0.03214   0.79144   0.00539   0.00000  -0.00016
 205        3S          0.09055   0.06675   0.00065  -0.00007  -0.00038
 206        4PX         0.02210  -0.13173  -0.00088   0.00004  -0.00006
 207        4PY         0.00005   0.00007  -0.02534   0.00108   0.07773
 208        4PZ        -0.03043   0.32708   0.00215  -0.00002   0.00007
 209 17  H  1S          0.04837  -0.03331  -0.00020   0.00001  -0.00017
 210        2S          0.03214   0.79144   0.00539   0.00000   0.00016
 211        3S         -0.09055   0.06675   0.00065   0.00007   0.00038
 212        4PX        -0.02210  -0.13173  -0.00088  -0.00004   0.00006
 213        4PY         0.00005  -0.00007   0.02534   0.00108   0.07773
 214        4PZ        -0.03043  -0.32708  -0.00215  -0.00002   0.00007
 215 18  H  1S         -0.02227  -0.00038   0.04417  -0.04994  -0.00005
 216        2S          0.80745  -0.00227   0.37554  -0.07032  -0.00114
 217        3S          0.07662  -0.00063   0.12368   0.12003  -0.00022
 218        4PX         0.00046   0.02638  -0.00028  -0.00015  -0.22301
 219        4PY         0.31872  -0.00091   0.12939  -0.04068   0.00032
 220        4PZ        -0.13726   0.00085  -0.13028   0.00927   0.00015
 221 19  H  1S         -0.02227   0.00038  -0.04417   0.04994  -0.00005
 222        2S          0.80745   0.00227  -0.37554   0.07032  -0.00114
 223        3S          0.07662   0.00063  -0.12368  -0.12003  -0.00022
 224        4PX        -0.00046   0.02638  -0.00028  -0.00015   0.22301
 225        4PY        -0.31872  -0.00091   0.12939  -0.04068  -0.00032
 226        4PZ        -0.13726  -0.00085   0.13028  -0.00927   0.00015
                         101       102       103       104       105
                        (A)--V    (B2)--V   (A)--V    (B1)--V   (A)--V
     Eigenvalues --     0.92527   0.92808   0.92882   0.93497   0.95167
   1 1   Cr 1S          0.00000   0.00000   0.00001   0.00000   0.00031
   2        2S          0.00000   0.00000   0.00001   0.00000   0.00058
   3        3S          0.00000   0.00000   0.00001   0.00000   0.00006
   4        4S          0.00001   0.00000  -0.00004   0.00000  -0.00087
   5        5S          0.00003   0.00000  -0.00010   0.00000  -0.00540
   6        6S         -0.00008   0.00000   0.00024   0.00000   0.01530
   7        7S          0.00003   0.00000   0.00017   0.00000  -0.01060
   8        8S          0.00006   0.00000  -0.00065   0.00000   0.00340
   9        9S         -0.00019   0.00000  -0.00130   0.00000   0.05293
  10       10PX         0.00000   0.00000   0.00000   0.00000   0.00000
  11       10PY         0.00000   0.00002   0.00000   0.00000   0.00000
  12       10PZ         0.00000   0.00000   0.00000   0.00001   0.00000
  13       11PX         0.00000   0.00000   0.00000   0.00000   0.00000
  14       11PY         0.00000   0.00000   0.00000   0.00000   0.00000
  15       11PZ         0.00000   0.00000   0.00000   0.00001   0.00000
  16       12PX         0.00000   0.00000   0.00000   0.00000   0.00000
  17       12PY         0.00000   0.00002   0.00000   0.00000   0.00000
  18       12PZ         0.00000   0.00000   0.00000  -0.00004   0.00000
  19       13PX         0.00000   0.00000   0.00000   0.00000   0.00000
  20       13PY         0.00000  -0.00020   0.00000   0.00000   0.00000
  21       13PZ         0.00000   0.00000   0.00000   0.00003   0.00000
  22       14PX         0.00000   0.00000   0.00000   0.00000   0.00000
  23       14PY         0.00000   0.00026   0.00000   0.00000   0.00000
  24       14PZ         0.00000   0.00000   0.00000  -0.00007   0.00000
  25       15D 0        0.00010   0.00000   0.00072   0.00000   0.28014
  26       15D+1        0.00000  -0.04214   0.00000   0.00000   0.00000
  27       15D-1        0.00000   0.00000   0.00000   0.00000   0.00000
  28       15D+2        0.00021   0.00000   0.00012   0.00000   0.14530
  29       15D-2        0.00000   0.00000   0.00000  -0.13089   0.00000
  30       16D 0        0.00018   0.00000   0.00097   0.00000   0.37196
  31       16D+1        0.00000  -0.05998   0.00000   0.00000   0.00000
  32       16D-1        0.00000   0.00000   0.00000   0.00000   0.00000
  33       16D+2        0.00027   0.00000   0.00018   0.00000   0.18235
  34       16D-2        0.00000   0.00000   0.00000  -0.20303   0.00000
  35       17D 0       -0.00043   0.00000  -0.00198   0.00000  -0.73078
[truncated: 7,993,896 more chars]
