# Supplementary material for: Structural and electronic data of three first-row transition octahedral hexaaquametal(II) ions, metal=Cr, Ni or Cu
Source: Data Brief. 2018 Nov 15;21:2051–8. doi: 10.1016/j.dib.2018.11.055 (PMC6262161; doi:10.1016/j.dib.2018.11.055)
Supplement: Supplementary file 3 — Supplementary material [file mmc3.zip › DFT_files/CuH2O_6_compression.log]

 Entering Gaussian System, Link 0=g09
 Input=CuH2O_6_C02S12_M06_Th_zin.com
 Output=CuH2O_6_C02S12_M06_Th_zin.log
 Initial command:
 /soft/sl6.3/x86_64/gaussian/g09_d01/g09/l1.exe "/scratch/conradj/558763.ui.CuH2O_6_C02S12_M06_Th_zin/Gau-54255.inp" -scrdir="/scratch/conradj/558763.ui.CuH2O_6_C02S12_M06_Th_zin/"
 Default linda workers:  node0406-ib
 Default is to use   8 SMP processors on each worker.
 Entering Link 1 = /soft/sl6.3/x86_64/gaussian/g09_d01/g09/l1.exe PID=     54256.
  
 Copyright (c) 1988,1990,1992,1993,1995,1998,2003,2009,2013,
            Gaussian, Inc.  All Rights Reserved.
  
 This is part of the Gaussian(R) 09 program.  It is based on
 the Gaussian(R) 03 system (copyright 2003, Gaussian, Inc.),
 the Gaussian(R) 98 system (copyright 1998, Gaussian, Inc.),
 the Gaussian(R) 94 system (copyright 1995, Gaussian, Inc.),
 the Gaussian 92(TM) system (copyright 1992, Gaussian, Inc.),
 the Gaussian 90(TM) system (copyright 1990, Gaussian, Inc.),
 the Gaussian 88(TM) system (copyright 1988, Gaussian, Inc.),
 the Gaussian 86(TM) system (copyright 1986, Carnegie Mellon
 University), and the Gaussian 82(TM) system (copyright 1983,
 Carnegie Mellon University). Gaussian is a federally registered
 trademark of Gaussian, Inc.
  
 This software contains proprietary and confidential information,
 including trade secrets, belonging to Gaussian, Inc.
  
 This software is provided under written license and may be
 used, copied, transmitted, or stored only in accord with that
 written license.
  
 The following legend is applicable only to US Government
 contracts under FAR:
  
                    RESTRICTED RIGHTS LEGEND
  
 Use, reproduction and disclosure by the US Government is
 subject to restrictions as set forth in subparagraphs (a)
 and (c) of the Commercial Computer Software - Restricted
 Rights clause in FAR 52.227-19.
  
 Gaussian, Inc.
 340 Quinnipiac St., Bldg. 40, Wallingford CT 06492
  
  
 ---------------------------------------------------------------
 Warning -- This program may not be used in any manner that
 competes with the business of Gaussian, Inc. or will provide
 assistance to any competitor of Gaussian, Inc.  The licensee
 of this program is prohibited from giving any competitor of
 Gaussian, Inc. access to this program.  By using this program,
 the user acknowledges that Gaussian, Inc. is engaged in the
 business of creating and licensing software in the field of
 computational chemistry and represents and warrants to the
 licensee that it is not a competitor of Gaussian, Inc. and that
 it will not use this program in any manner prohibited above.
 ---------------------------------------------------------------
  

 Cite this work as:
 Gaussian 09, Revision D.01,
 M. J. Frisch, G. W. Trucks, H. B. Schlegel, G. E. Scuseria, 
 M. A. Robb, J. R. Cheeseman, G. Scalmani, V. Barone, B. Mennucci, 
 G. A. Petersson, H. Nakatsuji, M. Caricato, X. Li, H. P. Hratchian, 
 A. F. Izmaylov, J. Bloino, G. Zheng, J. L. Sonnenberg, M. Hada, 
 M. Ehara, K. Toyota, R. Fukuda, J. Hasegawa, M. Ishida, T. Nakajima, 
 Y. Honda, O. Kitao, H. Nakai, T. Vreven, J. A. Montgomery, Jr., 
 J. E. Peralta, F. Ogliaro, M. Bearpark, J. J. Heyd, E. Brothers, 
 K. N. Kudin, V. N. Staroverov, T. Keith, R. Kobayashi, J. Normand, 
 K. Raghavachari, A. Rendell, J. C. Burant, S. S. Iyengar, J. Tomasi, 
 M. Cossi, N. Rega, J. M. Millam, M. Klene, J. E. Knox, J. B. Cross, 
 V. Bakken, C. Adamo, J. Jaramillo, R. Gomperts, R. E. Stratmann, 
 O. Yazyev, A. J. Austin, R. Cammi, C. Pomelli, J. W. Ochterski, 
 R. L. Martin, K. Morokuma, V. G. Zakrzewski, G. A. Voth, 
 P. Salvador, J. J. Dannenberg, S. Dapprich, A. D. Daniels, 
 O. Farkas, J. B. Foresman, J. V. Ortiz, J. Cioslowski, 
 and D. J. Fox, Gaussian, Inc., Wallingford CT, 2013.
 
 ******************************************
 Gaussian 09:  AS64L-G09RevD.01 24-Apr-2013
                18-Oct-2018 
 ******************************************
 %chk=CuH2O_6_C02S12_M06_Th_zin.chk
 SetLPE:  input flags="-opt 'Tsnet.Node.lindarsharg: ssh' "
 SetLPE:    new flags="-opt 'Tsnet.Node.lindarsharg: ssh'  -nodelist 'node0406-ib'"
 Will use up to    1 processors via Linda.
 ----------------------------------------------------------------------
 #p M06/6-311G(d,p) opt=(RdOpt,MaxCycle=1000) SCF=(XQC,Conver=8,MaxCycl
 e=500) freq scf=tight integral(grid=ultrafine) Test GFINPUT IOP(6/7=3)
 ----------------------------------------------------------------------
 1/6=1000,14=-1,18=20,19=15,26=4,29=6000,38=1/1,3;
 2/9=110,12=2,17=6,18=5,40=1/2;
 3/5=4,6=6,7=101,11=2,16=1,24=10,25=1,30=1,71=1,74=-54,75=-5/1,2,3;
 4//1;
 5/5=2,6=8,7=500,8=3,13=1,32=2,38=5/2,8;
 6/7=3,8=2,9=2,10=2,28=1/1;
 7//1,2,3,16;
 1/6=1000,14=-1,18=20,19=15,26=4/3(2);
 2/9=110/2;
 99//99;
 2/9=110/2;
 3/5=4,6=6,7=101,11=2,16=1,25=1,30=1,71=1,74=-54,75=-5/1,2,3;
 4/5=5,16=3,69=1/1;
 5/5=2,6=8,7=500,8=3,13=1,32=2,38=5/2,8;
 7//1,2,3,16;
 1/6=1000,14=-1,18=20,19=15,26=4/3(-5);
 2/9=110/2;
 6/7=3,8=2,9=2,10=2,19=2,28=1/1;
 99/9=1/99;
 Leave Link    1 at Thu Oct 18 00:26:02 2018, MaxMem=           0 cpu:         0.9
 (Enter /soft/sl6.3/x86_64/gaussian/g09_d01/g09/l101.exe)
 ---------------------------------------
 Comment Cu is d11, Cu(II) is d9, AYACAE
 ---------------------------------------
 Symbolic Z-matrix:
 Charge =  2 Multiplicity = 2
 29                    0.        0.        0. 
 8                     0.        2.16819   0. 
 8                     0.       -2.16819   0. 
 8                    -1.97398   0.        0. 
 8                     1.97398   0.        0. 
 8                     0.        0.       -2.16217 
 8                     0.        0.        2.16217 
 1                    -0.77614   2.74928   0. 
 1                     0.77614   2.74928   0. 
 1                    -2.53322   0.        0.79251 
 1                    -2.53322   0.       -0.79251 
 1                     2.53322   0.       -0.79251 
 1                     2.53322   0.        0.79251 
 1                     0.        0.77852  -2.74076 
 1                     0.       -0.77852  -2.74076 
 1                     0.       -0.77852   2.74076 
 1                     0.        0.77852   2.74076 
 1                     0.77614  -2.74928   0. 
 1                    -0.77614  -2.74928   0. 
 
 AtmSel:  NamVal=Blocks NAtLst=    19 NIVal=     0 NNoVal=     0:
 AtmSel:  IAtLst=      1      2      3      4      5      6      7      8      9     10
 AtmSel:  IAtLst=     11     12     13     14     15     16     17     18     19
 Add virtual bond connecting atoms O6         and Cu1        Dist= 4.09D+00.
 Add virtual bond connecting atoms O7         and Cu1        Dist= 4.09D+00.
 Add virtual bond connecting atoms O2         and Cu1        Dist= 4.10D+00.
 Add virtual bond connecting atoms O3         and Cu1        Dist= 4.10D+00.
 NAtoms=     19 NQM=       19 NQMF=       0 NMMI=      0 NMMIF=      0
                NMic=       0 NMicF=      0.
                    Isotopes and Nuclear Properties:
 (Nuclear quadrupole moments (NQMom) in fm**2, nuclear magnetic moments (NMagM)
  in nuclear magnetons)

  Atom         1           2           3           4           5           6           7           8           9          10
 IAtWgt=          63          16          16          16          16          16          16           1           1           1
 AtmWgt=  62.9295992  15.9949146  15.9949146  15.9949146  15.9949146  15.9949146  15.9949146   1.0078250   1.0078250   1.0078250
 NucSpn=           3           0           0           0           0           0           0           1           1           1
 AtZEff=   0.0000000   0.0000000   0.0000000   0.0000000   0.0000000   0.0000000   0.0000000   0.0000000   0.0000000   0.0000000
 NQMom=  -22.0000000   0.0000000   0.0000000   0.0000000   0.0000000   0.0000000   0.0000000   0.0000000   0.0000000   0.0000000
 NMagM=    2.2233000   0.0000000   0.0000000   0.0000000   0.0000000   0.0000000   0.0000000   2.7928460   2.7928460   2.7928460
 AtZNuc=  29.0000000   8.0000000   8.0000000   8.0000000   8.0000000   8.0000000   8.0000000   1.0000000   1.0000000   1.0000000

  Atom        11          12          13          14          15          16          17          18          19
 IAtWgt=           1           1           1           1           1           1           1           1           1
 AtmWgt=   1.0078250   1.0078250   1.0078250   1.0078250   1.0078250   1.0078250   1.0078250   1.0078250   1.0078250
 NucSpn=           1           1           1           1           1           1           1           1           1
 AtZEff=   0.0000000   0.0000000   0.0000000   0.0000000   0.0000000   0.0000000   0.0000000   0.0000000   0.0000000
 NQMom=    0.0000000   0.0000000   0.0000000   0.0000000   0.0000000   0.0000000   0.0000000   0.0000000   0.0000000
 NMagM=    2.7928460   2.7928460   2.7928460   2.7928460   2.7928460   2.7928460   2.7928460   2.7928460   2.7928460
 AtZNuc=   1.0000000   1.0000000   1.0000000   1.0000000   1.0000000   1.0000000   1.0000000   1.0000000   1.0000000
 Leave Link  101 at Thu Oct 18 00:26:02 2018, MaxMem=   838860800 cpu:         1.9
 (Enter /soft/sl6.3/x86_64/gaussian/g09_d01/g09/l103.exe)

 GradGradGradGradGradGradGradGradGradGradGradGradGradGradGradGradGradGrad
 Berny optimization.
 Initialization pass.
                           ----------------------------
                           !    Initial Parameters    !
                           ! (Angstroms and Degrees)  !
 --------------------------                            --------------------------
 ! Name  Definition              Value          Derivative Info.                !
 --------------------------------------------------------------------------------
 ! R1    R(1,2)                  2.1682         estimate D2E/DX2                !
 ! R2    R(1,3)                  2.1682         estimate D2E/DX2                !
 ! R3    R(1,4)                  1.974          estimate D2E/DX2                !
 ! R4    R(1,5)                  1.974          estimate D2E/DX2                !
 ! R5    R(1,6)                  2.1622         estimate D2E/DX2                !
 ! R6    R(1,7)                  2.1622         estimate D2E/DX2                !
 ! R7    R(2,8)                  0.9696         estimate D2E/DX2                !
 ! R8    R(2,9)                  0.9696         estimate D2E/DX2                !
 ! R9    R(3,18)                 0.9696         estimate D2E/DX2                !
 ! R10   R(3,19)                 0.9696         estimate D2E/DX2                !
 ! R11   R(4,10)                 0.97           estimate D2E/DX2                !
 ! R12   R(4,11)                 0.97           estimate D2E/DX2                !
 ! R13   R(5,12)                 0.97           estimate D2E/DX2                !
 ! R14   R(5,13)                 0.97           estimate D2E/DX2                !
 ! R15   R(6,14)                 0.97           estimate D2E/DX2                !
 ! R16   R(6,15)                 0.97           estimate D2E/DX2                !
 ! R17   R(7,16)                 0.97           estimate D2E/DX2                !
 ! R18   R(7,17)                 0.97           estimate D2E/DX2                !
 ! A1    A(2,1,4)               90.0            estimate D2E/DX2                !
 ! A2    A(2,1,5)               90.0            estimate D2E/DX2                !
 ! A3    A(2,1,6)               90.0            estimate D2E/DX2                !
 ! A4    A(2,1,7)               90.0            estimate D2E/DX2                !
 ! A5    A(3,1,4)               90.0            estimate D2E/DX2                !
 ! A6    A(3,1,5)               90.0            estimate D2E/DX2                !
 ! A7    A(3,1,6)               90.0            estimate D2E/DX2                !
 ! A8    A(3,1,7)               90.0            estimate D2E/DX2                !
 ! A9    A(4,1,6)               90.0            estimate D2E/DX2                !
 ! A10   A(4,1,7)               90.0            estimate D2E/DX2                !
 ! A11   A(5,1,6)               90.0            estimate D2E/DX2                !
 ! A12   A(5,1,7)               90.0            estimate D2E/DX2                !
 ! A13   A(1,2,8)              126.8219         estimate D2E/DX2                !
 ! A14   A(1,2,9)              126.8219         estimate D2E/DX2                !
 ! A15   A(8,2,9)              106.3562         estimate D2E/DX2                !
 ! A16   A(1,3,18)             126.8219         estimate D2E/DX2                !
 ! A17   A(1,3,19)             126.8219         estimate D2E/DX2                !
 ! A18   A(18,3,19)            106.3562         estimate D2E/DX2                !
 ! A19   A(1,4,10)             125.2092         estimate D2E/DX2                !
 ! A20   A(1,4,11)             125.2092         estimate D2E/DX2                !
 ! A21   A(10,4,11)            109.5815         estimate D2E/DX2                !
 ! A22   A(1,5,12)             125.2092         estimate D2E/DX2                !
 ! A23   A(1,5,13)             125.2092         estimate D2E/DX2                !
 ! A24   A(12,5,13)            109.5815         estimate D2E/DX2                !
 ! A25   A(1,6,14)             126.6192         estimate D2E/DX2                !
 ! A26   A(1,6,15)             126.6192         estimate D2E/DX2                !
 ! A27   A(14,6,15)            106.7616         estimate D2E/DX2                !
 ! A28   A(1,7,16)             126.6192         estimate D2E/DX2                !
 ! A29   A(1,7,17)             126.6192         estimate D2E/DX2                !
 ! A30   A(16,7,17)            106.7616         estimate D2E/DX2                !
 ! A31   L(2,1,3,4,-1)         180.0            estimate D2E/DX2                !
 ! A32   L(4,1,5,2,-1)         180.0            estimate D2E/DX2                !
 ! A33   L(6,1,7,2,-1)         180.0            estimate D2E/DX2                !
 ! A34   L(2,1,3,4,-2)         180.0            estimate D2E/DX2                !
 ! A35   L(4,1,5,2,-2)         180.0            estimate D2E/DX2                !
 ! A36   L(6,1,7,2,-2)         180.0            estimate D2E/DX2                !
 ! D1    D(4,1,2,8)              0.0            estimate D2E/DX2                !
 ! D2    D(4,1,2,9)            180.0            estimate D2E/DX2                !
 ! D3    D(5,1,2,8)            180.0            estimate D2E/DX2                !
 ! D4    D(5,1,2,9)              0.0            estimate D2E/DX2                !
 ! D5    D(6,1,2,8)             90.0            estimate D2E/DX2                !
 ! D6    D(6,1,2,9)            -90.0            estimate D2E/DX2                !
 ! D7    D(7,1,2,8)            -90.0            estimate D2E/DX2                !
 ! D8    D(7,1,2,9)             90.0            estimate D2E/DX2                !
 ! D9    D(8,2,3,18)           180.0            estimate D2E/DX2                !
 ! D10   D(8,2,3,19)             0.0            estimate D2E/DX2                !
 ! D11   D(9,2,3,18)             0.0            estimate D2E/DX2                !
 ! D12   D(9,2,3,19)           180.0            estimate D2E/DX2                !
 ! D13   D(4,1,3,18)           180.0            estimate D2E/DX2                !
 ! D14   D(4,1,3,19)             0.0            estimate D2E/DX2                !
 ! D15   D(5,1,3,18)             0.0            estimate D2E/DX2                !
 ! D16   D(5,1,3,19)           180.0            estimate D2E/DX2                !
 ! D17   D(6,1,3,18)            90.0            estimate D2E/DX2                !
 ! D18   D(6,1,3,19)           -90.0            estimate D2E/DX2                !
 ! D19   D(7,1,3,18)           -90.0            estimate D2E/DX2                !
 ! D20   D(7,1,3,19)            90.0            estimate D2E/DX2                !
 ! D21   D(2,1,4,10)           -90.0            estimate D2E/DX2                !
 ! D22   D(2,1,4,11)            90.0            estimate D2E/DX2                !
 ! D23   D(3,1,4,10)            90.0            estimate D2E/DX2                !
 ! D24   D(3,1,4,11)           -90.0            estimate D2E/DX2                !
 ! D25   D(6,1,4,10)           180.0            estimate D2E/DX2                !
 ! D26   D(6,1,4,11)             0.0            estimate D2E/DX2                !
 ! D27   D(7,1,4,10)             0.0            estimate D2E/DX2                !
 ! D28   D(7,1,4,11)           180.0            estimate D2E/DX2                !
 ! D29   D(10,4,5,12)          180.0            estimate D2E/DX2                !
 ! D30   D(10,4,5,13)            0.0            estimate D2E/DX2                !
 ! D31   D(11,4,5,12)            0.0            estimate D2E/DX2                !
 ! D32   D(11,4,5,13)          180.0            estimate D2E/DX2                !
 ! D33   D(2,1,5,12)           -90.0            estimate D2E/DX2                !
 ! D34   D(2,1,5,13)            90.0            estimate D2E/DX2                !
 ! D35   D(3,1,5,12)            90.0            estimate D2E/DX2                !
 ! D36   D(3,1,5,13)           -90.0            estimate D2E/DX2                !
 ! D37   D(6,1,5,12)             0.0            estimate D2E/DX2                !
 ! D38   D(6,1,5,13)           180.0            estimate D2E/DX2                !
 ! D39   D(7,1,5,12)           180.0            estimate D2E/DX2                !
 ! D40   D(7,1,5,13)             0.0            estimate D2E/DX2                !
 ! D41   D(2,1,6,14)             0.0            estimate D2E/DX2                !
 ! D42   D(2,1,6,15)           180.0            estimate D2E/DX2                !
 ! D43   D(3,1,6,14)           180.0            estimate D2E/DX2                !
 ! D44   D(3,1,6,15)             0.0            estimate D2E/DX2                !
 ! D45   D(4,1,6,14)            90.0            estimate D2E/DX2                !
 ! D46   D(4,1,6,15)           -90.0            estimate D2E/DX2                !
 ! D47   D(5,1,6,14)           -90.0            estimate D2E/DX2                !
 ! D48   D(5,1,6,15)            90.0            estimate D2E/DX2                !
 ! D49   D(14,6,7,16)          180.0            estimate D2E/DX2                !
 ! D50   D(14,6,7,17)            0.0            estimate D2E/DX2                !
 ! D51   D(15,6,7,16)            0.0            estimate D2E/DX2                !
 ! D52   D(15,6,7,17)          180.0            estimate D2E/DX2                !
 ! D53   D(2,1,7,16)           180.0            estimate D2E/DX2                !
 ! D54   D(2,1,7,17)             0.0            estimate D2E/DX2                !
 ! D55   D(3,1,7,16)             0.0            estimate D2E/DX2                !
 ! D56   D(3,1,7,17)           180.0            estimate D2E/DX2                !
 ! D57   D(4,1,7,16)            90.0            estimate D2E/DX2                !
 ! D58   D(4,1,7,17)           -90.0            estimate D2E/DX2                !
 ! D59   D(5,1,7,16)           -90.0            estimate D2E/DX2                !
 ! D60   D(5,1,7,17)            90.0            estimate D2E/DX2                !
 --------------------------------------------------------------------------------
 Trust Radius=3.00D-01 FncErr=1.00D-07 GrdErr=1.00D-06
 Number of steps in this run=    114 maximum allowed number of steps=    114.
 GradGradGradGradGradGradGradGradGradGradGradGradGradGradGradGradGradGrad

 Leave Link  103 at Thu Oct 18 00:26:02 2018, MaxMem=   838860800 cpu:         0.1
 (Enter /soft/sl6.3/x86_64/gaussian/g09_d01/g09/l202.exe)
                          Input orientation:                          
 ---------------------------------------------------------------------
 Center     Atomic      Atomic             Coordinates (Angstroms)
 Number     Number       Type             X           Y           Z
 ---------------------------------------------------------------------
      1         29           0        0.000000    0.000000    0.000000
      2          8           0        0.000000    2.168192    0.000000
      3          8           0        0.000000   -2.168192    0.000000
      4          8           0       -1.973977    0.000000    0.000000
      5          8           0        1.973977    0.000000    0.000000
      6          8           0        0.000000    0.000000   -2.162175
      7          8           0        0.000000    0.000000    2.162175
      8          1           0       -0.776139    2.749281    0.000000
      9          1           0        0.776139    2.749281    0.000000
     10          1           0       -2.533219    0.000000    0.792505
     11          1           0       -2.533219    0.000000   -0.792505
     12          1           0        2.533219    0.000000   -0.792505
     13          1           0        2.533219    0.000000    0.792505
     14          1           0        0.000000    0.778518   -2.740758
     15          1           0        0.000000   -0.778518   -2.740758
     16          1           0        0.000000   -0.778518    2.740758
     17          1           0        0.000000    0.778518    2.740758
     18          1           0        0.776139   -2.749281    0.000000
     19          1           0       -0.776139   -2.749281    0.000000
 ---------------------------------------------------------------------
                    Distance matrix (angstroms):
                    1          2          3          4          5
     1  Cu   0.000000
     2  O    2.168192   0.000000
     3  O    2.168192   4.336384   0.000000
     4  O    1.973977   2.932174   2.932174   0.000000
     5  O    1.973977   2.932174   2.932174   3.947954   0.000000
     6  O    2.162175   3.062035   3.062035   2.927727   2.927727
     7  O    2.162175   3.062035   3.062035   2.927727   2.927727
     8  H    2.856736   0.969565   4.978346   2.998893   3.888661
     9  H    2.856736   0.969565   4.978346   3.888661   2.998893
    10  H    2.654291   3.427290   3.427290   0.969957   4.576339
    11  H    2.654291   3.427290   3.427290   0.969957   4.576339
    12  H    2.654291   3.427290   3.427290   4.576339   0.969957
    13  H    2.654291   3.427290   3.427290   4.576339   0.969957
    14  H    2.849183   3.072938   4.024283   3.466184   3.466184
    15  H    2.849183   4.024283   3.072938   3.466184   3.466184
    16  H    2.849183   4.024283   3.072938   3.466184   3.466184
    17  H    2.849183   3.072938   4.024283   3.466184   3.466184
    18  H    2.856736   4.978346   0.969565   3.888661   2.998893
    19  H    2.856736   4.978346   0.969565   2.998893   3.888661
                    6          7          8          9         10
     6  O    0.000000
     7  O    4.324350   0.000000
     8  H    3.582728   3.582728   0.000000
     9  H    3.582728   3.582728   1.552278   0.000000
    10  H    3.891957   2.879791   3.357669   4.374753   0.000000
    11  H    2.879791   3.891957   3.357669   4.374753   1.585010
    12  H    2.879791   3.891957   4.374753   3.357669   5.308583
    13  H    3.891957   2.879791   4.374753   3.357669   5.066438
    14  H    0.969973   4.964357   3.463821   3.463821   4.416700
    15  H    0.969973   4.964357   4.534260   4.534260   4.416700
    16  H    4.964357   0.969973   4.534260   4.534260   3.289222
    17  H    4.964357   0.969973   3.463821   3.463821   3.289222
    18  H    3.582728   3.582728   5.713471   5.498562   4.374753
    19  H    3.582728   3.582728   5.498562   5.713471   3.357669
                   11         12         13         14         15
    11  H    0.000000
    12  H    5.066438   0.000000
    13  H    5.308583   1.585010   0.000000
    14  H    3.289222   3.289222   4.416700   0.000000
    15  H    3.289222   3.289222   4.416700   1.557036   0.000000
    16  H    4.416700   4.416700   3.289222   5.698366   5.481516
    17  H    4.416700   4.416700   3.289222   5.481516   5.698366
    18  H    4.374753   3.357669   3.357669   4.534260   3.463821
    19  H    3.357669   4.374753   4.374753   4.534260   3.463821
                   16         17         18         19
    16  H    0.000000
    17  H    1.557036   0.000000
    18  H    3.463821   4.534260   0.000000
    19  H    3.463821   4.534260   1.552278   0.000000
 Stoichiometry    CuH12O6(2+,2)
 Framework group  D2H[O(Cu),C2(O.O),C2'(O.O),C2"(O.O),SG(H4),SG'(H4),SG"(H4)]
 Deg. of freedom     9
 Full point group                 D2H     NOp   8
 Largest Abelian subgroup         D2H     NOp   8
 Largest concise Abelian subgroup D2H     NOp   8
                         Standard orientation:                         
 ---------------------------------------------------------------------
 Center     Atomic      Atomic             Coordinates (Angstroms)
 Number     Number       Type             X           Y           Z
 ---------------------------------------------------------------------
      1         29           0        0.000000    0.000000    0.000000
      2          8           0        2.168192    0.000000    0.000000
      3          8           0       -2.168192    0.000000    0.000000
      4          8           0        0.000000    0.000000    1.973977
      5          8           0        0.000000    0.000000   -1.973977
      6          8           0        0.000000    2.162175    0.000000
      7          8           0        0.000000   -2.162175    0.000000
      8          1           0        2.749281    0.000000    0.776139
      9          1           0        2.749281    0.000000   -0.776139
     10          1           0        0.000000   -0.792505    2.533219
     11          1           0        0.000000    0.792505    2.533219
     12          1           0        0.000000    0.792505   -2.533219
     13          1           0        0.000000   -0.792505   -2.533219
     14          1           0        0.778518    2.740758    0.000000
     15          1           0       -0.778518    2.740758    0.000000
     16          1           0       -0.778518   -2.740758    0.000000
     17          1           0        0.778518   -2.740758    0.000000
     18          1           0       -2.749281    0.000000   -0.776139
     19          1           0       -2.749281    0.000000    0.776139
 ---------------------------------------------------------------------
 Rotational constants (GHZ):      1.5071737      1.5029892      1.3820758
 Leave Link  202 at Thu Oct 18 00:26:03 2018, MaxMem=   838860800 cpu:         0.1
 (Enter /soft/sl6.3/x86_64/gaussian/g09_d01/g09/l301.exe)
 Standard basis: 6-311G(d,p) (5D, 7F)
 Ernie: Thresh=  0.10000D-02 Tol=  0.10000D-05 Strict=F.
 AO basis set in the form of general basis input (Overlap normalization):
      1 0
 S   6 1.00       0.000000000000
      0.3372000000D+06  0.5986907519D-03
      0.5007290000D+05  0.4639853327D-02
      0.1137340000D+05  0.2399039370D-01
      0.3239820000D+04  0.9540564768D-01
      0.1071970000D+04  0.2958387587D+00
      0.3950990000D+03  0.6682885518D+00
 S   1 1.00       0.000000000000
      0.1583990000D+03  0.1000000000D+01
 S   1 1.00       0.000000000000
      0.6735910000D+02  0.1000000000D+01
 S   1 1.00       0.000000000000
      0.2229830000D+02  0.1000000000D+01
 S   1 1.00       0.000000000000
      0.9393570000D+01  0.1000000000D+01
 S   1 1.00       0.000000000000
      0.2578480000D+01  0.1000000000D+01
 S   1 1.00       0.000000000000
      0.9640800000D+00  0.1000000000D+01
 S   1 1.00       0.000000000000
      0.1133030000D+00  0.1000000000D+01
 S   1 1.00       0.000000000000
      0.4079100000D-01  0.1000000000D+01
 P   5 1.00       0.000000000000
      0.2245290000D+04  0.3179198104D-02
      0.5321060000D+03  0.2589780402D-01
      0.1721950000D+03  0.1216254283D+00
      0.6532390000D+02  0.3580114679D+00
      0.2705510000D+02  0.6107858516D+00
 P   1 1.00       0.000000000000
      0.1174350000D+02  0.1000000000D+01
 P   1 1.00       0.000000000000
      0.4693820000D+01  0.1000000000D+01
 P   1 1.00       0.000000000000
      0.1906670000D+01  0.1000000000D+01
 P   1 1.00       0.000000000000
      0.7114450000D+00  0.1000000000D+01
 D   3 1.00       0.000000000000
      0.5364780000D+02  0.5683578684D-01
      0.1507470000D+02  0.3080428785D+00
      0.5103920000D+01  0.7640422112D+00
 D   1 1.00       0.000000000000
      0.1727430000D+01  0.1000000000D+01
 D   1 1.00       0.000000000000
      0.5283220000D+00  0.1000000000D+01
 F   1 1.00       0.000000000000
      0.1440000000D+01  0.1000000000D+01
 ****
      2 0
 S   6 1.00       0.000000000000
      0.8588500000D+04  0.1895150083D-02
      0.1297230000D+04  0.1438590063D-01
      0.2992960000D+03  0.7073200310D-01
      0.8737710000D+02  0.2400010105D+00
      0.2567890000D+02  0.5947970261D+00
      0.3740040000D+01  0.2808020123D+00
 SP   3 1.00       0.000000000000
      0.4211750000D+02  0.1138890124D+00  0.3651139738D-01
      0.9628370000D+01  0.9208111006D+00  0.2371529830D+00
      0.2853320000D+01 -0.3274470358D-02  0.8197019412D+00
 SP   1 1.00       0.000000000000
      0.9056610000D+00  0.1000000000D+01  0.1000000000D+01
 SP   1 1.00       0.000000000000
      0.2556110000D+00  0.1000000000D+01  0.1000000000D+01
 D   1 1.00       0.000000000000
      0.1292000000D+01  0.1000000000D+01
 ****
      3 0
 S   6 1.00       0.000000000000
      0.8588500000D+04  0.1895150083D-02
      0.1297230000D+04  0.1438590063D-01
      0.2992960000D+03  0.7073200310D-01
      0.8737710000D+02  0.2400010105D+00
      0.2567890000D+02  0.5947970261D+00
      0.3740040000D+01  0.2808020123D+00
 SP   3 1.00       0.000000000000
      0.4211750000D+02  0.1138890124D+00  0.3651139738D-01
      0.9628370000D+01  0.9208111006D+00  0.2371529830D+00
      0.2853320000D+01 -0.3274470358D-02  0.8197019412D+00
 SP   1 1.00       0.000000000000
      0.9056610000D+00  0.1000000000D+01  0.1000000000D+01
 SP   1 1.00       0.000000000000
      0.2556110000D+00  0.1000000000D+01  0.1000000000D+01
 D   1 1.00       0.000000000000
      0.1292000000D+01  0.1000000000D+01
 ****
      4 0
 S   6 1.00       0.000000000000
      0.8588500000D+04  0.1895150083D-02
      0.1297230000D+04  0.1438590063D-01
      0.2992960000D+03  0.7073200310D-01
      0.8737710000D+02  0.2400010105D+00
      0.2567890000D+02  0.5947970261D+00
      0.3740040000D+01  0.2808020123D+00
 SP   3 1.00       0.000000000000
      0.4211750000D+02  0.1138890124D+00  0.3651139738D-01
      0.9628370000D+01  0.9208111006D+00  0.2371529830D+00
      0.2853320000D+01 -0.3274470358D-02  0.8197019412D+00
 SP   1 1.00       0.000000000000
      0.9056610000D+00  0.1000000000D+01  0.1000000000D+01
 SP   1 1.00       0.000000000000
      0.2556110000D+00  0.1000000000D+01  0.1000000000D+01
 D   1 1.00       0.000000000000
      0.1292000000D+01  0.1000000000D+01
 ****
      5 0
 S   6 1.00       0.000000000000
      0.8588500000D+04  0.1895150083D-02
      0.1297230000D+04  0.1438590063D-01
      0.2992960000D+03  0.7073200310D-01
      0.8737710000D+02  0.2400010105D+00
      0.2567890000D+02  0.5947970261D+00
      0.3740040000D+01  0.2808020123D+00
 SP   3 1.00       0.000000000000
      0.4211750000D+02  0.1138890124D+00  0.3651139738D-01
      0.9628370000D+01  0.9208111006D+00  0.2371529830D+00
      0.2853320000D+01 -0.3274470358D-02  0.8197019412D+00
 SP   1 1.00       0.000000000000
      0.9056610000D+00  0.1000000000D+01  0.1000000000D+01
 SP   1 1.00       0.000000000000
      0.2556110000D+00  0.1000000000D+01  0.1000000000D+01
 D   1 1.00       0.000000000000
      0.1292000000D+01  0.1000000000D+01
 ****
      6 0
 S   6 1.00       0.000000000000
      0.8588500000D+04  0.1895150083D-02
      0.1297230000D+04  0.1438590063D-01
      0.2992960000D+03  0.7073200310D-01
      0.8737710000D+02  0.2400010105D+00
      0.2567890000D+02  0.5947970261D+00
      0.3740040000D+01  0.2808020123D+00
 SP   3 1.00       0.000000000000
      0.4211750000D+02  0.1138890124D+00  0.3651139738D-01
      0.9628370000D+01  0.9208111006D+00  0.2371529830D+00
      0.2853320000D+01 -0.3274470358D-02  0.8197019412D+00
 SP   1 1.00       0.000000000000
      0.9056610000D+00  0.1000000000D+01  0.1000000000D+01
 SP   1 1.00       0.000000000000
      0.2556110000D+00  0.1000000000D+01  0.1000000000D+01
 D   1 1.00       0.000000000000
      0.1292000000D+01  0.1000000000D+01
 ****
      7 0
 S   6 1.00       0.000000000000
      0.8588500000D+04  0.1895150083D-02
      0.1297230000D+04  0.1438590063D-01
      0.2992960000D+03  0.7073200310D-01
      0.8737710000D+02  0.2400010105D+00
      0.2567890000D+02  0.5947970261D+00
      0.3740040000D+01  0.2808020123D+00
 SP   3 1.00       0.000000000000
      0.4211750000D+02  0.1138890124D+00  0.3651139738D-01
      0.9628370000D+01  0.9208111006D+00  0.2371529830D+00
      0.2853320000D+01 -0.3274470358D-02  0.8197019412D+00
 SP   1 1.00       0.000000000000
      0.9056610000D+00  0.1000000000D+01  0.1000000000D+01
 SP   1 1.00       0.000000000000
      0.2556110000D+00  0.1000000000D+01  0.1000000000D+01
 D   1 1.00       0.000000000000
      0.1292000000D+01  0.1000000000D+01
 ****
      8 0
 S   3 1.00       0.000000000000
      0.3386500000D+02  0.2549381454D-01
      0.5094790000D+01  0.1903731086D+00
      0.1158790000D+01  0.8521614860D+00
 S   1 1.00       0.000000000000
      0.3258400000D+00  0.1000000000D+01
 S   1 1.00       0.000000000000
      0.1027410000D+00  0.1000000000D+01
 P   1 1.00       0.000000000000
      0.7500000000D+00  0.1000000000D+01
 ****
      9 0
 S   3 1.00       0.000000000000
      0.3386500000D+02  0.2549381454D-01
      0.5094790000D+01  0.1903731086D+00
      0.1158790000D+01  0.8521614860D+00
 S   1 1.00       0.000000000000
      0.3258400000D+00  0.1000000000D+01
 S   1 1.00       0.000000000000
      0.1027410000D+00  0.1000000000D+01
 P   1 1.00       0.000000000000
      0.7500000000D+00  0.1000000000D+01
 ****
     10 0
 S   3 1.00       0.000000000000
      0.3386500000D+02  0.2549381454D-01
      0.5094790000D+01  0.1903731086D+00
      0.1158790000D+01  0.8521614860D+00
 S   1 1.00       0.000000000000
      0.3258400000D+00  0.1000000000D+01
 S   1 1.00       0.000000000000
      0.1027410000D+00  0.1000000000D+01
 P   1 1.00       0.000000000000
      0.7500000000D+00  0.1000000000D+01
 ****
     11 0
 S   3 1.00       0.000000000000
      0.3386500000D+02  0.2549381454D-01
      0.5094790000D+01  0.1903731086D+00
      0.1158790000D+01  0.8521614860D+00
 S   1 1.00       0.000000000000
      0.3258400000D+00  0.1000000000D+01
 S   1 1.00       0.000000000000
      0.1027410000D+00  0.1000000000D+01
 P   1 1.00       0.000000000000
      0.7500000000D+00  0.1000000000D+01
 ****
     12 0
 S   3 1.00       0.000000000000
      0.3386500000D+02  0.2549381454D-01
      0.5094790000D+01  0.1903731086D+00
      0.1158790000D+01  0.8521614860D+00
 S   1 1.00       0.000000000000
      0.3258400000D+00  0.1000000000D+01
 S   1 1.00       0.000000000000
      0.1027410000D+00  0.1000000000D+01
 P   1 1.00       0.000000000000
      0.7500000000D+00  0.1000000000D+01
 ****
     13 0
 S   3 1.00       0.000000000000
      0.3386500000D+02  0.2549381454D-01
      0.5094790000D+01  0.1903731086D+00
      0.1158790000D+01  0.8521614860D+00
 S   1 1.00       0.000000000000
      0.3258400000D+00  0.1000000000D+01
 S   1 1.00       0.000000000000
      0.1027410000D+00  0.1000000000D+01
 P   1 1.00       0.000000000000
      0.7500000000D+00  0.1000000000D+01
 ****
     14 0
 S   3 1.00       0.000000000000
      0.3386500000D+02  0.2549381454D-01
      0.5094790000D+01  0.1903731086D+00
      0.1158790000D+01  0.8521614860D+00
 S   1 1.00       0.000000000000
      0.3258400000D+00  0.1000000000D+01
 S   1 1.00       0.000000000000
      0.1027410000D+00  0.1000000000D+01
 P   1 1.00       0.000000000000
      0.7500000000D+00  0.1000000000D+01
 ****
     15 0
 S   3 1.00       0.000000000000
      0.3386500000D+02  0.2549381454D-01
      0.5094790000D+01  0.1903731086D+00
      0.1158790000D+01  0.8521614860D+00
 S   1 1.00       0.000000000000
      0.3258400000D+00  0.1000000000D+01
 S   1 1.00       0.000000000000
      0.1027410000D+00  0.1000000000D+01
 P   1 1.00       0.000000000000
      0.7500000000D+00  0.1000000000D+01
 ****
     16 0
 S   3 1.00       0.000000000000
      0.3386500000D+02  0.2549381454D-01
      0.5094790000D+01  0.1903731086D+00
      0.1158790000D+01  0.8521614860D+00
 S   1 1.00       0.000000000000
      0.3258400000D+00  0.1000000000D+01
 S   1 1.00       0.000000000000
      0.1027410000D+00  0.1000000000D+01
 P   1 1.00       0.000000000000
      0.7500000000D+00  0.1000000000D+01
 ****
     17 0
 S   3 1.00       0.000000000000
      0.3386500000D+02  0.2549381454D-01
      0.5094790000D+01  0.1903731086D+00
      0.1158790000D+01  0.8521614860D+00
 S   1 1.00       0.000000000000
      0.3258400000D+00  0.1000000000D+01
 S   1 1.00       0.000000000000
      0.1027410000D+00  0.1000000000D+01
 P   1 1.00       0.000000000000
      0.7500000000D+00  0.1000000000D+01
 ****
     18 0
 S   3 1.00       0.000000000000
      0.3386500000D+02  0.2549381454D-01
      0.5094790000D+01  0.1903731086D+00
      0.1158790000D+01  0.8521614860D+00
 S   1 1.00       0.000000000000
      0.3258400000D+00  0.1000000000D+01
 S   1 1.00       0.000000000000
      0.1027410000D+00  0.1000000000D+01
 P   1 1.00       0.000000000000
      0.7500000000D+00  0.1000000000D+01
 ****
     19 0
 S   3 1.00       0.000000000000
      0.3386500000D+02  0.2549381454D-01
      0.5094790000D+01  0.1903731086D+00
      0.1158790000D+01  0.8521614860D+00
 S   1 1.00       0.000000000000
      0.3258400000D+00  0.1000000000D+01
 S   1 1.00       0.000000000000
      0.1027410000D+00  0.1000000000D+01
 P   1 1.00       0.000000000000
      0.7500000000D+00  0.1000000000D+01
 ****

 There are    63 symmetry adapted cartesian basis functions of AG  symmetry.
 There are    19 symmetry adapted cartesian basis functions of B1G symmetry.
 There are    19 symmetry adapted cartesian basis functions of B2G symmetry.
 There are    19 symmetry adapted cartesian basis functions of B3G symmetry.
 There are     7 symmetry adapted cartesian basis functions of AU  symmetry.
 There are    37 symmetry adapted cartesian basis functions of B1U symmetry.
 There are    37 symmetry adapted cartesian basis functions of B2U symmetry.
 There are    37 symmetry adapted cartesian basis functions of B3U symmetry.
 There are    57 symmetry adapted basis functions of AG  symmetry.
 There are    19 symmetry adapted basis functions of B1G symmetry.
 There are    19 symmetry adapted basis functions of B2G symmetry.
 There are    19 symmetry adapted basis functions of B3G symmetry.
 There are     7 symmetry adapted basis functions of AU  symmetry.
 There are    35 symmetry adapted basis functions of B1U symmetry.
 There are    35 symmetry adapted basis functions of B2U symmetry.
 There are    35 symmetry adapted basis functions of B3U symmetry.
   226 basis functions,   369 primitive gaussians,   238 cartesian basis functions
    44 alpha electrons       43 beta electrons
       nuclear repulsion energy       710.0610518466 Hartrees.
 IExCor= 4235 DFT=T Ex+Corr=M06 ExCW=0 ScaHFX=  0.270000
 ScaDFX=  1.000000  1.000000  1.000000  1.000000 ScalE2=  1.000000  1.000000
 IRadAn=      5 IRanWt=     -1 IRanGd=            0 ICorTp=0 IEmpDi=  4
 NAtoms=   19 NActive=   19 NUniq=    7 SFac= 4.00D+00 NAtFMM=   60 NAOKFM=F Big=F
 Integral buffers will be    131072 words long.
 Raffenetti 2 integral format.
 Two-electron integral symmetry is turned on.
 Leave Link  301 at Thu Oct 18 00:26:03 2018, MaxMem=   838860800 cpu:         0.5
 (Enter /soft/sl6.3/x86_64/gaussian/g09_d01/g09/l302.exe)
 NPDir=0 NMtPBC=     1 NCelOv=     1 NCel=       1 NClECP=     1 NCelD=      1
         NCelK=      1 NCelE2=     1 NClLst=     1 CellRange=     0.0.
 One-electron integrals computed using PRISM.
 One-electron integral symmetry used in STVInt
 NBasis=   226 RedAO= T EigKep=  1.43D-02  NBF=    57    19    19    19     7    35    35    35
 NBsUse=   226 1.00D-06 EigRej= -1.00D+00 NBFU=    57    19    19    19     7    35    35    35
 Precomputing XC quadrature grid using
 IXCGrd= 4 IRadAn=           5 IRanWt=          -1 IRanGd=           0 AccXCQ= 0.00D+00.
 Generated NRdTot=       0 NPtTot=           0 NUsed=           0 NTot=          32
 NSgBfM=   237   237   237   237   237 MxSgAt=    19 MxSgA2=    19.
 Leave Link  302 at Thu Oct 18 00:26:03 2018, MaxMem=   838860800 cpu:         3.8
 (Enter /soft/sl6.3/x86_64/gaussian/g09_d01/g09/l303.exe)
 DipDrv:  MaxL=1.
 Leave Link  303 at Thu Oct 18 00:26:03 2018, MaxMem=   838860800 cpu:         0.4
 (Enter /soft/sl6.3/x86_64/gaussian/g09_d01/g09/l401.exe)
 ExpMin= 4.08D-02 ExpMax= 3.37D+05 ExpMxC= 1.14D+04 IAcc=3 IRadAn=         5 AccDes= 0.00D+00
 Harris functional with IExCor= 1009 and IRadAn=       5 diagonalized for initial guess.
 HarFok:  IExCor= 1009 AccDes= 0.00D+00 IRadAn=         5 IDoV= 1 UseB2=F ITyADJ=14
 ICtDFT=  3500011 ScaDFX=  1.000000  1.000000  1.000000  1.000000
 FoFCou: FMM=F IPFlag=           0 FMFlag=      100000 FMFlg1=           0
         NFxFlg=           0 DoJE=T BraDBF=F KetDBF=T FulRan=T
         wScrn=  0.000000 ICntrl=     500 IOpCl=  0 I1Cent=   200000004 NGrid=           0
         NMat0=    1 NMatS0=      1 NMatT0=    0 NMatD0=    1 NMtDS0=    0 NMtDT0=    0
 Petite list used in FoFCou.
 Harris En= -2098.26444291363    
 JPrj=0 DoOrth=F DoCkMO=F.
 Initial guess orbital symmetries:
 Alpha Orbitals:
       Occupied  (AG) (AG) (B1U) (B2U) (B3U) (AG) (B1U) (AG) (B2U)
                 (AG) (B3U) (AG) (B1U) (B2U) (B3U) (AG) (B1U) (AG)
                 (B3U) (B2U) (AG) (B3G) (B2U) (B1G) (B3U) (B2G)
                 (B1U) (AG) (B1U) (AG) (B3U) (B2U) (AG) (B2G) (B3U)
                 (B3G) (B1G) (B1U) (B2U) (B3G) (B1G) (B2G) (AG)
                 (AG)
       Virtual   (AG) (B2U) (B1U) (B3U) (AG) (AG) (B3G) (B1G) (B2G)
                 (B2U) (B3U) (B1U) (AG) (AG) (B2U) (B3U) (B1U)
                 (B1G) (B2G) (B3G) (AG) (AG) (AG) (B3U) (B2U) (B1U)
                 (B3U) (B2U) (B1U) (B2G) (B3G) (B1G) (B1U) (B2U)
                 (B3U) (AG) (AG) (B1G) (B3G) (B2G) (B3U) (B2U)
                 (B1U) (AG) (B1U) (B3U) (AG) (B2U) (AG) (B3U) (B2U)
                 (AU) (B1G) (B1U) (AU) (B2G) (AG) (AU) (B3G) (AG)
                 (AG) (B2G) (B1G) (B3G) (B2U) (B1U) (B3U) (B3G)
                 (B1G) (B2U) (B3U) (B1U) (B2G) (AG) (B2G) (B1G)
                 (B3G) (B3U) (B2U) (B1U) (B3U) (B1G) (B2U) (B2G)
                 (B3G) (B1U) (AG) (AG) (B3U) (B2U) (AG) (AG) (B1U)
                 (AG) (B3U) (B2U) (B1U) (AG) (AG) (AG) (B3U) (B2U)
                 (B1U) (B1G) (B2G) (B3G) (B3U) (B2G) (B1U) (B2U)
                 (B3G) (B1G) (AU) (B1G) (AU) (B3G) (AU) (B2G) (B1U)
                 (AG) (B2U) (B3U) (AG) (AG) (AG) (AG) (B2U) (B3U)
                 (B1U) (AG) (B2U) (B3U) (B1U) (B3G) (B1G) (B2G)
                 (AU) (B1U) (B2U) (B3U) (B3U) (B1U) (B2U) (AG)
                 (B3U) (B2U) (B1U) (B1G) (B3G) (B2G) (B1U) (AG)
                 (B3U) (B2U) (AG) (AG) (B2G) (B1G) (B1U) (B3U)
                 (B3G) (B2U) (B1G) (B2G) (B3G) (AG) (AG) (B3U)
                 (B2U) (B1U) (AG) (B3U) (B2U) (B1U) (B1U) (B3U)
                 (B2U) (AG) (AG) (AG) (AG) (AG)
 Beta  Orbitals:
       Occupied  (AG) (AG) (B1U) (B2U) (B3U) (AG) (B1U) (AG) (B2U)
                 (AG) (B3U) (AG) (B1U) (B2U) (B3U) (AG) (B1U) (AG)
                 (B3U) (B2U) (AG) (B3G) (B2U) (B1G) (B3U) (B2G)
                 (B1U) (AG) (B1U) (AG) (B3U) (B2U) (AG) (B2G) (B3U)
                 (B3G) (B1G) (B1U) (B2U) (B3G) (B1G) (B2G) (AG)
       Virtual   (AG) (AG) (B2U) (B1U) (B3U) (AG) (AG) (B3G) (B1G)
                 (B2G) (B2U) (B3U) (B1U) (AG) (AG) (B2U) (B3U)
                 (B1U) (B1G) (B2G) (B3G) (AG) (AG) (AG) (B3U) (B2U)
                 (B1U) (B3U) (B2U) (B1U) (B2G) (B3G) (B1G) (B1U)
                 (B2U) (B3U) (AG) (AG) (B1G) (B3G) (B2G) (B3U)
                 (B2U) (B1U) (AG) (B1U) (B3U) (AG) (B2U) (AG) (B3U)
                 (B2U) (AU) (B1G) (B1U) (AU) (B2G) (AG) (AU) (B3G)
                 (AG) (AG) (B2G) (B1G) (B3G) (B2U) (B1U) (B3U)
                 (B3G) (B1G) (B2U) (B3U) (B1U) (B2G) (AG) (B2G)
                 (B1G) (B3G) (B3U) (B2U) (B1U) (B3U) (B1G) (B2U)
                 (B2G) (B3G) (B1U) (AG) (AG) (B3U) (B2U) (AG) (AG)
                 (B1U) (AG) (B3U) (B2U) (B1U) (AG) (AG) (AG) (B3U)
                 (B2U) (B1U) (B1G) (B2G) (B3G) (B3U) (B2G) (B1U)
                 (B2U) (B3G) (B1G) (AU) (B1G) (AU) (B3G) (AU) (B2G)
                 (B1U) (AG) (B2U) (B3U) (AG) (AG) (AG) (AG) (B2U)
                 (B3U) (B1U) (AG) (B2U) (B3U) (B1U) (B3G) (B1G)
                 (B2G) (AU) (B1U) (B2U) (B3U) (B3U) (B1U) (B2U)
                 (AG) (B3U) (B2U) (B1U) (B1G) (B3G) (B2G) (B1U)
                 (AG) (B3U) (B2U) (AG) (AG) (B2G) (B1G) (B1U) (B3U)
                 (B3G) (B2U) (B1G) (B2G) (B3G) (AG) (AG) (B3U)
                 (B2U) (B1U) (AG) (B3U) (B2U) (B1U) (B1U) (B3U)
                 (B2U) (AG) (AG) (AG) (AG) (AG)
 The electronic state of the initial guess is 2-AG.
 Initial guess <Sx>= 0.0000 <Sy>= 0.0000 <Sz>= 0.5000 <S**2>= 0.7500 S= 0.5000
 Leave Link  401 at Thu Oct 18 00:26:04 2018, MaxMem=   838860800 cpu:         5.3
 (Enter /soft/sl6.3/x86_64/gaussian/g09_d01/g09/l502.exe)
 UHF open shell SCF:
 Using DIIS extrapolation, IDIIS=  1040.
 Integral symmetry usage will be decided dynamically.
 Keep R1 and R2 ints in memory in symmetry-blocked form, NReq=371384744.
 IVT=      194456 IEndB=      194456 NGot=   838860800 MDV=   754349885
 LenX=   754349885 LenY=   754292800
 Requested convergence on RMS density matrix=1.00D-08 within 128 cycles.
 Requested convergence on MAX density matrix=1.00D-06.
 Requested convergence on             energy=1.00D-06.
 No special actions if energy rises.
 FoFCou: FMM=F IPFlag=           0 FMFlag=           0 FMFlg1=           0
         NFxFlg=           0 DoJE=F BraDBF=F KetDBF=F FulRan=T
         wScrn=  0.000000 ICntrl=     600 IOpCl=  0 I1Cent=           0 NGrid=           0
         NMat0=    1 NMatS0=  25651 NMatT0=    0 NMatD0=    1 NMtDS0=    0 NMtDT0=    0
 Petite list used in FoFCou.

 Cycle   1  Pass 1  IDiag  1:
 E= -2097.73939770821    
 DIIS: error= 1.68D-01 at cycle   1 NSaved=   1.
 NSaved= 1 IEnMin= 1 EnMin= -2097.73939770821     IErMin= 1 ErrMin= 1.68D-01
 ErrMax= 1.68D-01  0.00D+00 EMaxC= 1.00D-01 BMatC= 8.80D+00 BMatP= 8.80D+00
 IDIUse=3 WtCom= 0.00D+00 WtEn= 1.00D+00
 Coeff-Com:  0.100D+01
 Coeff-En:   0.100D+01
 Coeff:      0.100D+01
 Gap=     0.208 Goal=   None    Shift=    0.000
 Gap=     0.008 Goal=   None    Shift=    0.000
 GapD=    0.008 DampG=0.250 DampE=0.125 DampFc=0.1250 IDamp=-1.
 Damping current iteration by 1.25D-01
 RMSDP=5.52D-03 MaxDP=2.82D-01              OVMax= 2.31D-01

 Cycle   2  Pass 1  IDiag  1:
 E= -2097.91904583826     Delta-E=       -0.179648130052 Rises=F Damp=T
 DIIS: error= 1.35D-01 at cycle   2 NSaved=   2.
 NSaved= 2 IEnMin= 2 EnMin= -2097.91904583826     IErMin= 2 ErrMin= 1.35D-01
 ErrMax= 1.35D-01  0.00D+00 EMaxC= 1.00D-01 BMatC= 4.25D+00 BMatP= 8.80D+00
 IDIUse=3 WtCom= 0.00D+00 WtEn= 1.00D+00
 Coeff-Com: -0.167D+01 0.267D+01
 Coeff-En:   0.000D+00 0.100D+01
 Coeff:      0.000D+00 0.100D+01
 Gap=     0.270 Goal=   None    Shift=    0.000
 Gap=     0.001 Goal=   None    Shift=    0.000
 RMSDP=3.98D-03 MaxDP=2.20D-01 DE=-1.80D-01 OVMax= 6.35D-02

 Cycle   3  Pass 1  IDiag  1:
 E= -2096.96304281368     Delta-E=        0.956003024583 Rises=F Damp=F
 DIIS: error= 2.82D-01 at cycle   3 NSaved=   3.
 NSaved= 3 IEnMin= 2 EnMin= -2097.91904583826     IErMin= 2 ErrMin= 1.35D-01
 ErrMax= 2.82D-01  0.00D+00 EMaxC= 1.00D-01 BMatC= 1.40D+01 BMatP= 4.25D+00
 IDIUse=2 WtCom= 0.00D+00 WtEn= 1.00D+00
 EnCoef did   100 forward-backward iterations
 Coeff-En:   0.610D+00 0.477D-01 0.343D+00
 Coeff:      0.610D+00 0.477D-01 0.343D+00
 Gap=     0.292 Goal=   None    Shift=    0.000
 Gap=     0.017 Goal=   None    Shift=    0.000
 RMSDP=3.06D-03 MaxDP=2.37D-01 DE= 9.56D-01 OVMax= 4.93D-01

 Cycle   4  Pass 1  IDiag  1:
 E= -2098.30838775687     Delta-E=       -1.345344943193 Rises=F Damp=F
 DIIS: error= 3.51D-02 at cycle   4 NSaved=   4.
 NSaved= 4 IEnMin= 4 EnMin= -2098.30838775687     IErMin= 4 ErrMin= 3.51D-02
 ErrMax= 3.51D-02  0.00D+00 EMaxC= 1.00D-01 BMatC= 3.93D-01 BMatP= 4.25D+00
 IDIUse=3 WtCom= 6.49D-01 WtEn= 3.51D-01
 Coeff-Com:  0.266D+00-0.108D+00 0.121D+00 0.721D+00
 Coeff-En:   0.000D+00 0.000D+00 0.000D+00 0.100D+01
 Coeff:      0.172D+00-0.701D-01 0.786D-01 0.819D+00
 Gap=     0.359 Goal=   None    Shift=    0.000
 Gap=     0.155 Goal=   None    Shift=    0.000
 RMSDP=1.35D-03 MaxDP=4.89D-02 DE=-1.35D+00 OVMax= 7.31D-02

 Cycle   5  Pass 1  IDiag  1:
 E= -2098.31680334035     Delta-E=       -0.008415583477 Rises=F Damp=F
 DIIS: error= 3.49D-02 at cycle   5 NSaved=   5.
 NSaved= 5 IEnMin= 5 EnMin= -2098.31680334035     IErMin= 5 ErrMin= 3.49D-02
 ErrMax= 3.49D-02  0.00D+00 EMaxC= 1.00D-01 BMatC= 3.70D-01 BMatP= 3.93D-01
 IDIUse=3 WtCom= 6.51D-01 WtEn= 3.49D-01
 Coeff-Com: -0.718D-01 0.102D+00-0.647D-03 0.478D+00 0.493D+00
 Coeff-En:   0.000D+00 0.000D+00 0.000D+00 0.470D+00 0.530D+00
 Coeff:     -0.467D-01 0.664D-01-0.421D-03 0.475D+00 0.506D+00
 Gap=     0.346 Goal=   None    Shift=    0.000
 Gap=     0.183 Goal=   None    Shift=    0.000
 RMSDP=5.90D-04 MaxDP=2.53D-02 DE=-8.42D-03 OVMax= 3.28D-02

 Cycle   6  Pass 1  IDiag  1:
 E= -2098.37412273546     Delta-E=       -0.057319395110 Rises=F Damp=F
 DIIS: error= 3.52D-03 at cycle   6 NSaved=   6.
 NSaved= 6 IEnMin= 6 EnMin= -2098.37412273546     IErMin= 6 ErrMin= 3.52D-03
 ErrMax= 3.52D-03  0.00D+00 EMaxC= 1.00D-01 BMatC= 1.81D-03 BMatP= 3.70D-01
 IDIUse=3 WtCom= 9.65D-01 WtEn= 3.52D-02
 Coeff-Com:  0.164D-01-0.166D-01-0.259D-02 0.892D-01 0.855D-01 0.828D+00
 Coeff-En:   0.000D+00 0.000D+00 0.000D+00 0.000D+00 0.000D+00 0.100D+01
 Coeff:      0.158D-01-0.160D-01-0.250D-02 0.861D-01 0.825D-01 0.834D+00
 Gap=     0.341 Goal=   None    Shift=    0.000
 Gap=     0.189 Goal=   None    Shift=    0.000
 RMSDP=6.67D-05 MaxDP=5.47D-03 DE=-5.73D-02 OVMax= 9.92D-03

 Cycle   7  Pass 1  IDiag  1:
 E= -2098.37434409153     Delta-E=       -0.000221356074 Rises=F Damp=F
 DIIS: error= 8.94D-04 at cycle   7 NSaved=   7.
 NSaved= 7 IEnMin= 7 EnMin= -2098.37434409153     IErMin= 7 ErrMin= 8.94D-04
 ErrMax= 8.94D-04  0.00D+00 EMaxC= 1.00D-01 BMatC= 2.25D-04 BMatP= 1.81D-03
 IDIUse=3 WtCom= 9.91D-01 WtEn= 8.94D-03
 Coeff-Com:  0.140D-01-0.163D-01 0.547D-03 0.169D-01 0.143D-01 0.352D+00
 Coeff-Com:  0.618D+00
 Coeff-En:   0.000D+00 0.000D+00 0.000D+00 0.000D+00 0.000D+00 0.000D+00
 Coeff-En:   0.100D+01
 Coeff:      0.139D-01-0.161D-01 0.542D-03 0.168D-01 0.142D-01 0.349D+00
 Coeff:      0.622D+00
 Gap=     0.342 Goal=   None    Shift=    0.000
 Gap=     0.190 Goal=   None    Shift=    0.000
 RMSDP=2.05D-05 MaxDP=9.23D-04 DE=-2.21D-04 OVMax= 1.29D-03

 Cycle   8  Pass 1  IDiag  1:
 E= -2098.37437360097     Delta-E=       -0.000029509441 Rises=F Damp=F
 DIIS: error= 3.34D-04 at cycle   8 NSaved=   8.
 NSaved= 8 IEnMin= 8 EnMin= -2098.37437360097     IErMin= 8 ErrMin= 3.34D-04
 ErrMax= 3.34D-04  0.00D+00 EMaxC= 1.00D-01 BMatC= 4.42D-05 BMatP= 2.25D-04
 IDIUse=3 WtCom= 9.97D-01 WtEn= 3.34D-03
 Coeff-Com:  0.136D-02-0.206D-02 0.612D-03-0.803D-02-0.709D-02 0.384D-01
 Coeff-Com:  0.300D+00 0.677D+00
 Coeff-En:   0.000D+00 0.000D+00 0.000D+00 0.000D+00 0.000D+00 0.000D+00
 Coeff-En:   0.540D-01 0.946D+00
 Coeff:      0.135D-02-0.206D-02 0.610D-03-0.801D-02-0.707D-02 0.383D-01
 Coeff:      0.299D+00 0.678D+00
 Gap=     0.342 Goal=   None    Shift=    0.000
 Gap=     0.190 Goal=   None    Shift=    0.000
 RMSDP=8.45D-06 MaxDP=4.59D-04 DE=-2.95D-05 OVMax= 7.60D-04

 Cycle   9  Pass 1  IDiag  1:
 E= -2098.37438058772     Delta-E=       -0.000006986751 Rises=F Damp=F
 DIIS: error= 2.19D-04 at cycle   9 NSaved=   9.
 NSaved= 9 IEnMin= 9 EnMin= -2098.37438058772     IErMin= 9 ErrMin= 2.19D-04
 ErrMax= 2.19D-04  0.00D+00 EMaxC= 1.00D-01 BMatC= 5.33D-06 BMatP= 4.42D-05
 IDIUse=3 WtCom= 9.98D-01 WtEn= 2.19D-03
 Coeff-Com: -0.309D-02 0.351D-02-0.566D-05-0.480D-02-0.336D-02-0.100D-01
 Coeff-Com:  0.588D-01 0.227D+00 0.732D+00
 Coeff-En:   0.000D+00 0.000D+00 0.000D+00 0.000D+00 0.000D+00 0.000D+00
 Coeff-En:   0.000D+00 0.000D+00 0.100D+01
 Coeff:     -0.308D-02 0.350D-02-0.565D-05-0.479D-02-0.336D-02-0.999D-02
 Coeff:      0.587D-01 0.227D+00 0.732D+00
 Gap=     0.342 Goal=   None    Shift=    0.000
 Gap=     0.190 Goal=   None    Shift=    0.000
 RMSDP=2.66D-06 MaxDP=1.48D-04 DE=-6.99D-06 OVMax= 1.85D-04

 Cycle  10  Pass 1  IDiag  1:
 E= -2098.37438110289     Delta-E=       -0.000000515163 Rises=F Damp=F
 DIIS: error= 4.74D-05 at cycle  10 NSaved=  10.
 NSaved=10 IEnMin=10 EnMin= -2098.37438110289     IErMin=10 ErrMin= 4.74D-05
 ErrMax= 4.74D-05  0.00D+00 EMaxC= 1.00D-01 BMatC= 4.09D-07 BMatP= 5.33D-06
 IDIUse=1 WtCom= 1.00D+00 WtEn= 0.00D+00
 Coeff-Com: -0.741D-03 0.848D-03 0.255D-04-0.702D-03-0.433D-03-0.712D-02
 Coeff-Com: -0.220D-01-0.426D-01 0.226D+00 0.847D+00
 Coeff:     -0.741D-03 0.848D-03 0.255D-04-0.702D-03-0.433D-03-0.712D-02
 Coeff:     -0.220D-01-0.426D-01 0.226D+00 0.847D+00
 Gap=     0.342 Goal=   None    Shift=    0.000
 Gap=     0.190 Goal=   None    Shift=    0.000
 RMSDP=1.16D-06 MaxDP=6.29D-05 DE=-5.15D-07 OVMax= 1.87D-04

 Cycle  11  Pass 1  IDiag  1:
 E= -2098.37438119346     Delta-E=       -0.000000090571 Rises=F Damp=F
 DIIS: error= 1.42D-05 at cycle  11 NSaved=  11.
 NSaved=11 IEnMin=11 EnMin= -2098.37438119346     IErMin=11 ErrMin= 1.42D-05
 ErrMax= 1.42D-05  0.00D+00 EMaxC= 1.00D-01 BMatC= 1.32D-08 BMatP= 4.09D-07
 IDIUse=1 WtCom= 1.00D+00 WtEn= 0.00D+00
 Coeff-Com:  0.263D-04-0.308D-04-0.584D-05-0.760D-04-0.142D-03-0.295D-04
 Coeff-Com: -0.332D-02-0.127D-01-0.211D-01 0.693D-01 0.968D+00
 Coeff:      0.263D-04-0.308D-04-0.584D-05-0.760D-04-0.142D-03-0.295D-04
 Coeff:     -0.332D-02-0.127D-01-0.211D-01 0.693D-01 0.968D+00
 Gap=     0.342 Goal=   None    Shift=    0.000
 Gap=     0.190 Goal=   None    Shift=    0.000
 RMSDP=5.80D-07 MaxDP=4.20D-05 DE=-9.06D-08 OVMax= 1.90D-04

 Cycle  12  Pass 1  IDiag  1:
 E= -2098.37438120949     Delta-E=       -0.000000016033 Rises=F Damp=F
 DIIS: error= 1.25D-05 at cycle  12 NSaved=  12.
 NSaved=12 IEnMin=12 EnMin= -2098.37438120949     IErMin=12 ErrMin= 1.25D-05
 ErrMax= 1.25D-05  0.00D+00 EMaxC= 1.00D-01 BMatC= 5.44D-09 BMatP= 1.32D-08
 IDIUse=1 WtCom= 1.00D+00 WtEn= 0.00D+00
 Coeff-Com:  0.464D-04-0.532D-04 0.183D-05 0.355D-04 0.587D-04 0.816D-04
 Coeff-Com:  0.565D-03 0.469D-02-0.369D-02-0.683D-01-0.181D-02 0.107D+01
 Coeff:      0.464D-04-0.532D-04 0.183D-05 0.355D-04 0.587D-04 0.816D-04
 Coeff:      0.565D-03 0.469D-02-0.369D-02-0.683D-01-0.181D-02 0.107D+01
 Gap=     0.342 Goal=   None    Shift=    0.000
 Gap=     0.190 Goal=   None    Shift=    0.000
 RMSDP=5.10D-07 MaxDP=3.98D-05 DE=-1.60D-08 OVMax= 1.75D-04

 Cycle  13  Pass 1  IDiag  1:
 E= -2098.37438122137     Delta-E=       -0.000000011877 Rises=F Damp=F
 DIIS: error= 1.06D-05 at cycle  13 NSaved=  13.
 NSaved=13 IEnMin=13 EnMin= -2098.37438122137     IErMin=13 ErrMin= 1.06D-05
 ErrMax= 1.06D-05  0.00D+00 EMaxC= 1.00D-01 BMatC= 2.95D-09 BMatP= 5.44D-09
 IDIUse=1 WtCom= 1.00D+00 WtEn= 0.00D+00
 Coeff-Com: -0.361D-04 0.397D-04-0.946D-06-0.414D-04-0.492D-04 0.312D-03
 Coeff-Com:  0.161D-02-0.438D-03 0.358D-02 0.284D-01-0.340D+00-0.185D+01
 Coeff-Com:  0.315D+01
 Coeff:     -0.361D-04 0.397D-04-0.946D-06-0.414D-04-0.492D-04 0.312D-03
 Coeff:      0.161D-02-0.438D-03 0.358D-02 0.284D-01-0.340D+00-0.185D+01
 Coeff:      0.315D+01
 Gap=     0.342 Goal=   None    Shift=    0.000
 Gap=     0.190 Goal=   None    Shift=    0.000
 RMSDP=1.42D-06 MaxDP=1.12D-04 DE=-1.19D-08 OVMax= 4.94D-04

 Cycle  14  Pass 1  IDiag  1:
 E= -2098.37438124308     Delta-E=       -0.000000021712 Rises=F Damp=F
 DIIS: error= 4.94D-06 at cycle  14 NSaved=  14.
 NSaved=14 IEnMin=14 EnMin= -2098.37438124308     IErMin=14 ErrMin= 4.94D-06
 ErrMax= 4.94D-06  0.00D+00 EMaxC= 1.00D-01 BMatC= 7.20D-10 BMatP= 2.95D-09
 IDIUse=1 WtCom= 1.00D+00 WtEn= 0.00D+00
 Coeff-Com: -0.262D-04 0.292D-04 0.110D-05-0.466D-04-0.390D-04-0.206D-03
 Coeff-Com: -0.631D-03-0.123D-02 0.494D-02 0.212D-01 0.635D-01-0.208D+00
 Coeff-Com: -0.517D+00 0.164D+01
 Coeff:     -0.262D-04 0.292D-04 0.110D-05-0.466D-04-0.390D-04-0.206D-03
 Coeff:     -0.631D-03-0.123D-02 0.494D-02 0.212D-01 0.635D-01-0.208D+00
 Coeff:     -0.517D+00 0.164D+01
 Gap=     0.342 Goal=   None    Shift=    0.000
 Gap=     0.190 Goal=   None    Shift=    0.000
 RMSDP=9.45D-07 MaxDP=7.50D-05 DE=-2.17D-08 OVMax= 3.27D-04

 Cycle  15  Pass 1  IDiag  1:
 E= -2098.37438124856     Delta-E=       -0.000000005476 Rises=F Damp=F
 DIIS: error= 1.02D-06 at cycle  15 NSaved=  15.
 NSaved=15 IEnMin=15 EnMin= -2098.37438124856     IErMin=15 ErrMin= 1.02D-06
 ErrMax= 1.02D-06  0.00D+00 EMaxC= 1.00D-01 BMatC= 1.01D-10 BMatP= 7.20D-10
 IDIUse=1 WtCom= 1.00D+00 WtEn= 0.00D+00
 Coeff-Com: -0.297D-05 0.362D-05-0.712D-07-0.377D-05 0.236D-05-0.292D-05
 Coeff-Com: -0.119D-03 0.640D-03-0.690D-03-0.867D-02 0.461D-01 0.330D+00
 Coeff-Com: -0.549D+00 0.104D-01 0.117D+01
 Coeff:     -0.297D-05 0.362D-05-0.712D-07-0.377D-05 0.236D-05-0.292D-05
 Coeff:     -0.119D-03 0.640D-03-0.690D-03-0.867D-02 0.461D-01 0.330D+00
 Coeff:     -0.549D+00 0.104D-01 0.117D+01
 Gap=     0.342 Goal=   None    Shift=    0.000
 Gap=     0.190 Goal=   None    Shift=    0.000
 RMSDP=2.23D-07 MaxDP=1.77D-05 DE=-5.48D-09 OVMax= 7.69D-05

 Cycle  16  Pass 1  IDiag  1:
 E= -2098.37438124880     Delta-E=       -0.000000000244 Rises=F Damp=F
 DIIS: error= 1.02D-07 at cycle  16 NSaved=  16.
 NSaved=16 IEnMin=16 EnMin= -2098.37438124880     IErMin=16 ErrMin= 1.02D-07
 ErrMax= 1.02D-07  0.00D+00 EMaxC= 1.00D-01 BMatC= 1.75D-12 BMatP= 1.01D-10
 IDIUse=1 WtCom= 1.00D+00 WtEn= 0.00D+00
 Coeff-Com:  0.545D-06-0.570D-06-0.111D-06 0.228D-05 0.125D-05 0.834D-05
 Coeff-Com:  0.448D-04-0.179D-04-0.277D-03-0.475D-03-0.312D-02 0.954D-02
 Coeff-Com:  0.233D-01-0.659D-01-0.612D-01 0.110D+01
 Coeff:      0.545D-06-0.570D-06-0.111D-06 0.228D-05 0.125D-05 0.834D-05
 Coeff:      0.448D-04-0.179D-04-0.277D-03-0.475D-03-0.312D-02 0.954D-02
 Coeff:      0.233D-01-0.659D-01-0.612D-01 0.110D+01
 Gap=     0.342 Goal=   None    Shift=    0.000
 Gap=     0.190 Goal=   None    Shift=    0.000
 RMSDP=1.58D-08 MaxDP=1.22D-06 DE=-2.44D-10 OVMax= 5.38D-06

 Cycle  17  Pass 1  IDiag  1:
 E= -2098.37438124880     Delta-E=       -0.000000000003 Rises=F Damp=F
 DIIS: error= 4.75D-08 at cycle  17 NSaved=  17.
 NSaved=17 IEnMin=17 EnMin= -2098.37438124880     IErMin=17 ErrMin= 4.75D-08
 ErrMax= 4.75D-08  0.00D+00 EMaxC= 1.00D-01 BMatC= 2.37D-13 BMatP= 1.75D-12
 IDIUse=1 WtCom= 1.00D+00 WtEn= 0.00D+00
 Coeff-Com:  0.177D-06-0.220D-06 0.285D-10-0.174D-06-0.225D-06-0.435D-05
 Coeff-Com: -0.110D-04-0.143D-04 0.132D-03 0.397D-03-0.466D-03-0.120D-01
 Coeff-Com:  0.122D-01 0.902D-02-0.218D-01-0.119D+00 0.113D+01
 Coeff:      0.177D-06-0.220D-06 0.285D-10-0.174D-06-0.225D-06-0.435D-05
 Coeff:     -0.110D-04-0.143D-04 0.132D-03 0.397D-03-0.466D-03-0.120D-01
 Coeff:      0.122D-01 0.902D-02-0.218D-01-0.119D+00 0.113D+01
 Gap=     0.342 Goal=   None    Shift=    0.000
 Gap=     0.190 Goal=   None    Shift=    0.000
 RMSDP=1.82D-09 MaxDP=1.26D-07 DE=-2.73D-12 OVMax= 5.82D-07

 SCF Done:  E(UM06) =  -2098.37438125     A.U. after   17 cycles
            NFock= 17  Conv=0.18D-08     -V/T= 2.0008
 <Sx>= 0.0000 <Sy>= 0.0000 <Sz>= 0.5000 <S**2>= 0.7511 S= 0.5006
 <L.S>= 0.000000000000E+00
 KE= 2.096696857826D+03 PE=-6.400108655993D+03 EE= 1.494976365072D+03
 Annihilation of the first spin contaminant:
 S**2 before annihilation     0.7511,   after     0.7500
 Leave Link  502 at Thu Oct 18 00:26:35 2018, MaxMem=   838860800 cpu:       236.4
 (Enter /soft/sl6.3/x86_64/gaussian/g09_d01/g09/l508.exe)
 QCSCF skips out because SCF is already converged.
 Leave Link  508 at Thu Oct 18 00:26:37 2018, MaxMem=   838860800 cpu:         0.0
 (Enter /soft/sl6.3/x86_64/gaussian/g09_d01/g09/l601.exe)
 Copying SCF densities to generalized density rwf, IOpCl= 1 IROHF=0.

 **********************************************************************

            Population analysis using the SCF density.

 **********************************************************************

 Orbital symmetries:
 Alpha Orbitals:
       Occupied  (AG) (AG) (B1U) (B2U) (B3U) (AG) (B1U) (AG) (B2U)
                 (AG) (B3U) (AG) (B1U) (B2U) (B3U) (AG) (B1U) (AG)
                 (B2U) (B3U) (AG) (B3G) (B2U) (AG) (B1G) (B3U)
                 (B2G) (B1U) (AG) (B1U) (AG) (B2G) (B2U) (B3U)
                 (B3G) (B1G) (AG) (B3U) (B2G) (AG) (B1U) (B3G)
                 (B2U) (B1G)
       Virtual   (AG) (B1U) (B2U) (B3U) (AG) (AG) (B3G) (B2U) (B2G)
                 (B1G) (B1U) (B3U) (AG) (AG) (B2U) (B1U) (B3U)
                 (B3G) (B1G) (B2G) (AG) (AG) (AG) (B1U) (B2U) (B3U)
                 (B3U) (B2U) (B1U) (B2G) (B3G) (B1G) (B1U) (B2U)
                 (B3U) (AG) (AG) (B1G) (B3G) (B3U) (B2G) (B2U)
                 (B1U) (AG) (B1U) (B3U) (AG) (B2U) (AG) (AU) (B1G)
                 (B3U) (B2U) (B1U) (AG) (AU) (B2G) (AU) (AG) (B3G)
                 (B2G) (B1G) (B3G) (AG) (B2U) (B1U) (B3U) (B3G)
                 (B1G) (B2U) (B2G) (B3U) (B1U) (AG) (B2G) (B1G)
                 (B3G) (B3U) (B2U) (B1U) (B2U) (B3U) (B1G) (B2G)
                 (B1U) (B3G) (AG) (AG) (B2U) (B3U) (AG) (B1U) (AG)
                 (AG) (B1U) (B3U) (B2U) (AG) (AG) (AG) (B2U) (B3U)
                 (B1U) (B1G) (B2G) (B3G) (B3U) (B2G) (B1U) (B3G)
                 (B2U) (B1G) (AU) (B1G) (AU) (B2G) (AU) (B3G) (B1U)
                 (AG) (B2U) (B3U) (AG) (AG) (AG) (B1U) (AG) (B2U)
                 (B3U) (AG) (B2U) (B3U) (B3G) (B1U) (B1G) (B2G)
                 (B3U) (AU) (B1U) (B2U) (B1U) (B3U) (B2U) (AG)
                 (B3U) (B2U) (B1U) (B2G) (B1G) (B3G) (B1U) (AG)
                 (B3U) (B2U) (AG) (AG) (B3G) (B2U) (B1G) (B3U)
                 (B2G) (B1U) (B2G) (B1G) (B3G) (AG) (AG) (B3U)
                 (B2U) (B1U) (AG) (B3U) (B2U) (B1U) (B1U) (AG)
                 (B2U) (B3U) (AG) (AG) (AG) (AG)
 Beta  Orbitals:
       Occupied  (AG) (AG) (B1U) (B2U) (B3U) (AG) (B1U) (AG) (B2U)
                 (AG) (B3U) (AG) (B1U) (B2U) (B3U) (AG) (B1U) (AG)
                 (B2U) (B3U) (AG) (B3G) (B2U) (B1G) (B3U) (B2G)
                 (B1U) (AG) (B1U) (AG) (AG) (B2U) (B3U) (B2G) (B3G)
                 (B1G) (B3U) (B2G) (B1U) (B2U) (B3G) (B1G) (AG)
       Virtual   (AG) (AG) (B1U) (B2U) (B3U) (AG) (AG) (B3G) (B2U)
                 (B1G) (B2G) (B1U) (B3U) (AG) (AG) (B2U) (B1U)
                 (B3U) (B3G) (B1G) (B2G) (AG) (AG) (AG) (B1U) (B2U)
                 (B3U) (B3U) (B2U) (B1U) (B2G) (B3G) (B1G) (B1U)
                 (B2U) (B3U) (AG) (AG) (B1G) (B3G) (B3U) (B2G)
                 (B2U) (B1U) (AG) (B1U) (B3U) (AG) (B2U) (AG) (AU)
                 (B1G) (B3U) (B2U) (B1U) (AG) (AU) (B2G) (AU) (B3G)
                 (AG) (B2G) (B1G) (B3G) (AG) (B2U) (B1U) (B3U)
                 (B3G) (B1G) (B2U) (B2G) (B3U) (B1U) (AG) (B2G)
                 (B1G) (B3G) (B3U) (B2U) (B1U) (B2U) (B3U) (B1G)
                 (B2G) (B3G) (B1U) (AG) (AG) (B2U) (B3U) (AG) (B1U)
                 (AG) (AG) (B1U) (B3U) (B2U) (AG) (AG) (AG) (B2U)
                 (B3U) (B1U) (B1G) (B2G) (B3G) (B3U) (B2G) (B1U)
                 (B3G) (B2U) (B1G) (AU) (B1G) (AU) (B2G) (AU) (B3G)
                 (B1U) (AG) (B2U) (B3U) (AG) (AG) (AG) (B1U) (AG)
                 (B2U) (B3U) (AG) (B2U) (B3U) (B3G) (B1U) (B1G)
                 (B2G) (AU) (B1U) (B3U) (B2U) (B3U) (B1U) (B2U)
                 (AG) (B3U) (B2U) (B1U) (B2G) (B1G) (B3G) (B1U)
                 (AG) (B3U) (B2U) (AG) (AG) (B3G) (B2U) (B1G) (B3U)
                 (B2G) (B1U) (B2G) (B1G) (B3G) (AG) (AG) (B3U)
                 (B2U) (B1U) (AG) (B3U) (B2U) (B1U) (B1U) (AG)
                 (B2U) (B3U) (AG) (AG) (AG) (AG)
 The electronic state is 2-AG.
 Alpha  occ. eigenvalues -- -323.71931 -39.48908 -34.64345 -34.60563 -34.60552
 Alpha  occ. eigenvalues --  -19.56354 -19.56353 -19.53094 -19.53093 -19.52698
 Alpha  occ. eigenvalues --  -19.52697  -4.86246  -3.36483  -3.29605  -3.29580
 Alpha  occ. eigenvalues --   -1.39335  -1.39086  -1.36067  -1.35953  -1.35609
 Alpha  occ. eigenvalues --   -1.35540  -0.90428  -0.90167  -0.86933  -0.86760
 Alpha  occ. eigenvalues --   -0.86670  -0.86516  -0.86374  -0.81894  -0.80061
 Alpha  occ. eigenvalues --   -0.79553  -0.76842  -0.76147  -0.76119  -0.76015
 Alpha  occ. eigenvalues --   -0.72969  -0.68817  -0.68721  -0.67747  -0.66194
 Alpha  occ. eigenvalues --   -0.65895  -0.65499  -0.65396  -0.64889
 Alpha virt. eigenvalues --   -0.30700  -0.26078  -0.25244  -0.25002  -0.21941
 Alpha virt. eigenvalues --   -0.21443  -0.19050  -0.18210  -0.17751  -0.17746
 Alpha virt. eigenvalues --   -0.17026  -0.16949  -0.16679  -0.07591   0.02276
 Alpha virt. eigenvalues --    0.03023   0.03336   0.04469   0.04820   0.05043
 Alpha virt. eigenvalues --    0.08635   0.11430   0.12171   0.12474   0.12742
 Alpha virt. eigenvalues --    0.13122   0.25907   0.26536   0.27838   0.39358
 Alpha virt. eigenvalues --    0.39443   0.41322   0.46772   0.47502   0.49339
 Alpha virt. eigenvalues --    0.54663   0.58383   0.59785   0.60508   0.61473
 Alpha virt. eigenvalues --    0.61669   0.62066   0.62208   0.63472   0.69275
 Alpha virt. eigenvalues --    0.72577   0.74516   0.75461   0.80332   0.91730
 Alpha virt. eigenvalues --    0.91817   0.92866   0.93447   0.94133   0.94503
 Alpha virt. eigenvalues --    0.94840   0.94886   0.95257   0.95313   0.95331
 Alpha virt. eigenvalues --    1.04856   1.07825   1.09255   1.09850   1.17744
 Alpha virt. eigenvalues --    1.18139   1.18451   1.25144   1.27104   1.31818
 Alpha virt. eigenvalues --    1.33255   1.34067   1.34808   1.38172   1.43288
 Alpha virt. eigenvalues --    1.43795   1.46482   1.49296   1.49607   1.59753
 Alpha virt. eigenvalues --    1.59960   1.60431   1.61340   1.61461   1.62532
 Alpha virt. eigenvalues --    1.62575   1.62895   1.64938   1.74406   1.74590
 Alpha virt. eigenvalues --    1.75655   1.80202   1.81102   1.86090   1.98632
 Alpha virt. eigenvalues --    1.98698   1.99346   1.99561   2.02126   2.07000
 Alpha virt. eigenvalues --    2.17237   2.19162   2.20768   2.21241   2.21676
 Alpha virt. eigenvalues --    2.23314   2.70307   2.71460   2.75402   2.75545
 Alpha virt. eigenvalues --    2.75957   2.76254   2.79586   2.79652   2.81937
 Alpha virt. eigenvalues --    2.81951   2.82243   2.82256   2.89563   2.92827
 Alpha virt. eigenvalues --    2.97282   2.97873   2.98061   2.98530   3.26035
 Alpha virt. eigenvalues --    3.27442   3.27952   3.29072   3.29382   3.30132
 Alpha virt. eigenvalues --    3.40193   3.43766   3.44218   3.44271   3.48537
 Alpha virt. eigenvalues --    3.50030   3.60706   3.60793   3.61109   3.63232
 Alpha virt. eigenvalues --    3.69353   3.70548   3.70792   3.76603   4.46940
 Alpha virt. eigenvalues --    4.49300   4.49618   4.50987   4.52263   4.52679
 Alpha virt. eigenvalues --    4.93712   4.94360   4.97873   4.98178   4.99886
 Alpha virt. eigenvalues --    5.07575   5.27998   5.28425   5.28975   5.29177
 Alpha virt. eigenvalues --    5.29276   5.29479   6.94850   6.96556   6.99517
 Alpha virt. eigenvalues --    7.16596   7.22607   9.20480   9.21437   9.26065
 Alpha virt. eigenvalues --   32.23885  42.79442  42.80205  42.83171  49.43391
 Alpha virt. eigenvalues --   49.45387  49.45953  49.46278  49.46922  49.55308
 Alpha virt. eigenvalues --  184.45652 979.41104
  Beta  occ. eigenvalues -- -323.71937 -39.47200 -34.61724 -34.59432 -34.59412
  Beta  occ. eigenvalues --  -19.56200 -19.56199 -19.53049 -19.53048 -19.52650
  Beta  occ. eigenvalues --  -19.52649  -4.79512  -3.25329  -3.25316  -3.25231
  Beta  occ. eigenvalues --   -1.39019  -1.38772  -1.35966  -1.35866  -1.35517
  Beta  occ. eigenvalues --   -1.35446  -0.90130  -0.89926  -0.86677  -0.86603
  Beta  occ. eigenvalues --   -0.86394  -0.86292  -0.83801  -0.79404  -0.78588
  Beta  occ. eigenvalues --   -0.77892  -0.75946  -0.75914  -0.73635  -0.72249
  Beta  occ. eigenvalues --   -0.70732  -0.68487  -0.66667  -0.65820  -0.65327
  Beta  occ. eigenvalues --   -0.65176  -0.64575  -0.64478
  Beta virt. eigenvalues --   -0.45508  -0.30626  -0.26017  -0.25222  -0.24980
  Beta virt. eigenvalues --   -0.21735  -0.21412  -0.18944  -0.18110  -0.17713
  Beta virt. eigenvalues --   -0.17709  -0.16983  -0.16917  -0.16132  -0.07503
  Beta virt. eigenvalues --    0.02370   0.03111   0.03363   0.04664   0.04851
  Beta virt. eigenvalues --    0.05142   0.08708   0.11459   0.12202   0.12630
  Beta virt. eigenvalues --    0.12791   0.13177   0.26092   0.26757   0.28406
  Beta virt. eigenvalues --    0.39492   0.39618   0.41363   0.46902   0.47556
  Beta virt. eigenvalues --    0.49440   0.54792   0.58480   0.59842   0.60597
  Beta virt. eigenvalues --    0.61655   0.61789   0.62196   0.62543   0.63520
  Beta virt. eigenvalues --    0.69890   0.72721   0.74811   0.75676   0.81669
  Beta virt. eigenvalues --    0.91719   0.91806   0.92999   0.93579   0.94469
  Beta virt. eigenvalues --    0.94640   0.94842   0.94888   0.95258   0.95332
  Beta virt. eigenvalues --    0.96834   1.05196   1.08128   1.09523   1.10022
  Beta virt. eigenvalues --    1.17781   1.18249   1.18510   1.25278   1.27327
  Beta virt. eigenvalues --    1.31816   1.33457   1.34074   1.34911   1.38483
  Beta virt. eigenvalues --    1.43512   1.44045   1.46797   1.50002   1.50304
  Beta virt. eigenvalues --    1.60026   1.60123   1.60477   1.61397   1.61521
  Beta virt. eigenvalues --    1.62748   1.63157   1.63668   1.65209   1.74476
  Beta virt. eigenvalues --    1.74652   1.75717   1.81196   1.81398   1.87175
  Beta virt. eigenvalues --    1.98540   1.98683   1.99332   1.99639   2.02359
  Beta virt. eigenvalues --    2.07415   2.17143   2.19141   2.20750   2.21244
  Beta virt. eigenvalues --    2.21678   2.23243   2.70587   2.71739   2.75481
  Beta virt. eigenvalues --    2.75622   2.76036   2.76335   2.79811   2.79877
  Beta virt. eigenvalues --    2.82002   2.82016   2.82313   2.82326   2.90006
  Beta virt. eigenvalues --    2.93203   2.97364   2.97958   2.98158   2.99096
  Beta virt. eigenvalues --    3.26272   3.27709   3.28035   3.29147   3.29468
  Beta virt. eigenvalues --    3.30271   3.40918   3.44054   3.44497   3.45045
  Beta virt. eigenvalues --    3.48609   3.50126   3.61644   3.63798   3.64314
  Beta virt. eigenvalues --    3.64971   3.71868   3.73381   3.73688   3.77386
  Beta virt. eigenvalues --    4.47197   4.49383   4.49717   4.51233   4.52342
  Beta virt. eigenvalues --    4.52755   4.94362   4.95069   4.98103   4.98402
  Beta virt. eigenvalues --    5.00117   5.07813   5.28135   5.28560   5.29033
  Beta virt. eigenvalues --    5.29237   5.29338   5.29545   6.94284   6.97954
  Beta virt. eigenvalues --    6.98974   7.17971   7.29827   9.21189   9.22153
  Beta virt. eigenvalues --    9.28079  32.25098  42.80721  42.81497  42.86842
  Beta virt. eigenvalues --   49.43632  49.45584  49.46022  49.46352  49.46993
  Beta virt. eigenvalues --   49.55423 184.46774 979.41453
     Alpha Molecular Orbital Coefficients:
                           1         2         3         4         5
                        (AG)--O   (AG)--O  (B1U)--O  (B2U)--O  (B3U)--O
     Eigenvalues --  -323.71931 -39.48908 -34.64345 -34.60563 -34.60552
   1 1   Cu 1S          0.46808  -0.16051   0.00000   0.00000   0.00000
   2        2S          0.40870  -0.24343   0.00000   0.00000   0.00000
   3        3S          0.21680  -0.10845   0.00000   0.00000   0.00000
   4        4S          0.01702   0.50960   0.00000   0.00000   0.00000
   5        5S         -0.00326   0.60729   0.00000   0.00000   0.00000
   6        6S          0.00097   0.05390   0.00000   0.00000   0.00000
   7        7S         -0.00047  -0.01157   0.00000   0.00000   0.00000
   8        8S          0.00028   0.00567   0.00000   0.00000   0.00000
   9        9S         -0.00003  -0.00079   0.00000   0.00000   0.00000
  10       10PX         0.00000   0.00000   0.00000   0.00000   0.71042
  11       10PY         0.00000   0.00000   0.00000   0.71042   0.00000
  12       10PZ         0.00000   0.00000   0.70995   0.00000   0.00000
  13       11PX         0.00000   0.00000   0.00000   0.00000   0.33314
  14       11PY         0.00000   0.00000   0.00000   0.33314   0.00000
  15       11PZ         0.00000   0.00000   0.33347   0.00000   0.00000
  16       12PX         0.00000   0.00000   0.00000   0.00000   0.06470
  17       12PY         0.00000   0.00000   0.00000   0.06471   0.00000
  18       12PZ         0.00000   0.00000   0.06507   0.00000   0.00000
  19       13PX         0.00000   0.00000   0.00000   0.00000  -0.00428
  20       13PY         0.00000   0.00000   0.00000  -0.00428   0.00000
  21       13PZ         0.00000   0.00000  -0.00444   0.00000   0.00000
  22       14PX         0.00000   0.00000   0.00000   0.00000   0.00155
  23       14PY         0.00000   0.00000   0.00000   0.00155   0.00000
  24       14PZ         0.00000   0.00000   0.00168   0.00000   0.00000
  25       15D 0        0.00000   0.00090   0.00000   0.00000   0.00000
  26       15D+1        0.00000   0.00000   0.00000   0.00000   0.00000
  27       15D-1        0.00000   0.00000   0.00000   0.00000   0.00000
  28       15D+2        0.00000   0.00000   0.00000   0.00000   0.00000
  29       15D-2        0.00000   0.00000   0.00000   0.00000   0.00000
  30       16D 0       -0.00001  -0.00038   0.00000   0.00000   0.00000
  31       16D+1        0.00000   0.00000   0.00000   0.00000   0.00000
  32       16D-1        0.00000   0.00000   0.00000   0.00000   0.00000
  33       16D+2        0.00000   0.00000   0.00000   0.00000   0.00000
  34       16D-2        0.00000   0.00000   0.00000   0.00000   0.00000
  35       17D 0        0.00001   0.00034   0.00000   0.00000   0.00000
  36       17D+1        0.00000   0.00000   0.00000   0.00000   0.00000
  37       17D-1        0.00000   0.00000   0.00000   0.00000   0.00000
  38       17D+2        0.00000  -0.00001   0.00000   0.00000   0.00000
  39       17D-2        0.00000   0.00000   0.00000   0.00000   0.00000
  40       18F 0        0.00000   0.00000   0.00008   0.00000   0.00000
  41       18F+1        0.00000   0.00000   0.00000   0.00000   0.00002
  42       18F-1        0.00000   0.00000   0.00000   0.00003   0.00000
  43       18F+2        0.00000   0.00000   0.00000   0.00000   0.00000
  44       18F-2        0.00000   0.00000   0.00000   0.00000   0.00000
  45       18F+3        0.00000   0.00000   0.00000   0.00000   0.00001
  46       18F-3        0.00000   0.00000   0.00000  -0.00001   0.00000
  47 2   O  1S          0.00000   0.00000   0.00000   0.00000   0.00000
  48        2S          0.00000  -0.00004   0.00000   0.00000  -0.00001
  49        2PX         0.00000   0.00005   0.00000   0.00000   0.00003
  50        2PY         0.00000   0.00000   0.00000   0.00000   0.00000
  51        2PZ         0.00000   0.00000   0.00000   0.00000   0.00000
  52        3S          0.00002   0.00033   0.00000   0.00000   0.00003
  53        3PX        -0.00001  -0.00024   0.00000   0.00000  -0.00009
  54        3PY         0.00000   0.00000   0.00000   0.00000   0.00000
  55        3PZ         0.00000   0.00000   0.00000   0.00000   0.00000
  56        4S         -0.00004  -0.00085   0.00000   0.00000   0.00008
  57        4PX         0.00005   0.00101   0.00000   0.00000   0.00026
  58        4PY         0.00000   0.00000   0.00000   0.00000   0.00000
  59        4PZ         0.00000   0.00000   0.00002   0.00000   0.00000
  60        5D 0        0.00000  -0.00001   0.00000   0.00000   0.00000
  61        5D+1        0.00000   0.00000   0.00000   0.00000   0.00000
  62        5D-1        0.00000   0.00000   0.00000   0.00000   0.00000
  63        5D+2        0.00000  -0.00004   0.00000   0.00000   0.00001
  64        5D-2        0.00000   0.00000   0.00000   0.00000   0.00000
  65 3   O  1S          0.00000   0.00000   0.00000   0.00000   0.00000
  66        2S          0.00000  -0.00004   0.00000   0.00000   0.00001
  67        2PX         0.00000  -0.00005   0.00000   0.00000   0.00003
  68        2PY         0.00000   0.00000   0.00000   0.00000   0.00000
  69        2PZ         0.00000   0.00000   0.00000   0.00000   0.00000
  70        3S          0.00002   0.00033   0.00000   0.00000  -0.00003
  71        3PX         0.00001   0.00024   0.00000   0.00000  -0.00009
  72        3PY         0.00000   0.00000   0.00000   0.00000   0.00000
  73        3PZ         0.00000   0.00000   0.00000   0.00000   0.00000
  74        4S         -0.00004  -0.00085   0.00000   0.00000  -0.00008
  75        4PX        -0.00005  -0.00101   0.00000   0.00000   0.00026
  76        4PY         0.00000   0.00000   0.00000   0.00000   0.00000
  77        4PZ         0.00000   0.00000   0.00002   0.00000   0.00000
  78        5D 0        0.00000  -0.00001   0.00000   0.00000   0.00000
  79        5D+1        0.00000   0.00000   0.00000   0.00000   0.00000
  80        5D-1        0.00000   0.00000   0.00000   0.00000   0.00000
  81        5D+2        0.00000  -0.00004   0.00000   0.00000  -0.00001
  82        5D-2        0.00000   0.00000   0.00000   0.00000   0.00000
  83 4   O  1S          0.00000   0.00001   0.00000   0.00000   0.00000
  84        2S          0.00000  -0.00004  -0.00001   0.00000   0.00000
  85        2PX         0.00000   0.00000   0.00000   0.00000   0.00000
  86        2PY         0.00000   0.00000   0.00000   0.00000   0.00000
  87        2PZ         0.00000   0.00002   0.00002   0.00000   0.00000
  88        3S          0.00002   0.00039   0.00007   0.00000   0.00000
  89        3PX         0.00000   0.00000   0.00000   0.00000   0.00000
  90        3PY         0.00000   0.00000   0.00000  -0.00001   0.00000
  91        3PZ        -0.00001  -0.00016  -0.00010   0.00000   0.00000
  92        4S         -0.00006  -0.00125  -0.00001   0.00000   0.00000
  93        4PX         0.00000   0.00000   0.00000   0.00000  -0.00001
  94        4PY         0.00000   0.00000   0.00000  -0.00007   0.00000
  95        4PZ         0.00005   0.00101   0.00032   0.00000   0.00000
  96        5D 0        0.00000  -0.00007  -0.00001   0.00000   0.00000
  97        5D+1        0.00000   0.00000   0.00000   0.00000   0.00000
  98        5D-1        0.00000   0.00000   0.00000  -0.00001   0.00000
  99        5D+2        0.00000   0.00004   0.00000   0.00000   0.00000
 100        5D-2        0.00000   0.00000   0.00000   0.00000   0.00000
 101 5   O  1S          0.00000   0.00001   0.00000   0.00000   0.00000
 102        2S          0.00000  -0.00004   0.00001   0.00000   0.00000
 103        2PX         0.00000   0.00000   0.00000   0.00000   0.00000
 104        2PY         0.00000   0.00000   0.00000   0.00000   0.00000
 105        2PZ         0.00000  -0.00002   0.00002   0.00000   0.00000
 106        3S          0.00002   0.00039  -0.00007   0.00000   0.00000
 107        3PX         0.00000   0.00000   0.00000   0.00000   0.00000
 108        3PY         0.00000   0.00000   0.00000  -0.00001   0.00000
 109        3PZ         0.00001   0.00016  -0.00010   0.00000   0.00000
 110        4S         -0.00006  -0.00125   0.00001   0.00000   0.00000
 111        4PX         0.00000   0.00000   0.00000   0.00000  -0.00001
 112        4PY         0.00000   0.00000   0.00000  -0.00007   0.00000
 113        4PZ        -0.00005  -0.00101   0.00032   0.00000   0.00000
 114        5D 0        0.00000  -0.00007   0.00001   0.00000   0.00000
 115        5D+1        0.00000   0.00000   0.00000   0.00000   0.00000
 116        5D-1        0.00000   0.00000   0.00000   0.00001   0.00000
 117        5D+2        0.00000   0.00004   0.00000   0.00000   0.00000
 118        5D-2        0.00000   0.00000   0.00000   0.00000   0.00000
 119 6   O  1S          0.00000   0.00000   0.00000   0.00000   0.00000
 120        2S          0.00000  -0.00004   0.00000  -0.00001   0.00000
 121        2PX         0.00000   0.00000   0.00000   0.00000   0.00000
 122        2PY         0.00000   0.00005   0.00000   0.00003   0.00000
 123        2PZ         0.00000   0.00000   0.00000   0.00000   0.00000
 124        3S          0.00002   0.00033   0.00000   0.00003   0.00000
 125        3PX         0.00000   0.00000   0.00000   0.00000   0.00000
 126        3PY        -0.00001  -0.00023   0.00000  -0.00009   0.00000
 127        3PZ         0.00000   0.00000  -0.00001   0.00000   0.00000
 128        4S         -0.00004  -0.00082   0.00000   0.00008   0.00000
 129        4PX         0.00000   0.00000   0.00000   0.00000  -0.00003
 130        4PY         0.00005   0.00103   0.00000   0.00026   0.00000
 131        4PZ         0.00000   0.00000   0.00002   0.00000   0.00000
 132        5D 0        0.00000   0.00004   0.00000  -0.00001   0.00000
 133        5D+1        0.00000   0.00000   0.00000   0.00000   0.00000
 134        5D-1        0.00000   0.00000   0.00000   0.00000   0.00000
 135        5D+2        0.00000   0.00001   0.00000   0.00000   0.00000
 136        5D-2        0.00000   0.00000   0.00000   0.00000  -0.00001
 137 7   O  1S          0.00000   0.00000   0.00000   0.00000   0.00000
 138        2S          0.00000  -0.00004   0.00000   0.00001   0.00000
 139        2PX         0.00000   0.00000   0.00000   0.00000   0.00000
 140        2PY         0.00000  -0.00005   0.00000   0.00003   0.00000
 141        2PZ         0.00000   0.00000   0.00000   0.00000   0.00000
 142        3S          0.00002   0.00033   0.00000  -0.00003   0.00000
 143        3PX         0.00000   0.00000   0.00000   0.00000   0.00000
 144        3PY         0.00001   0.00023   0.00000  -0.00009   0.00000
 145        3PZ         0.00000   0.00000  -0.00001   0.00000   0.00000
 146        4S         -0.00004  -0.00082   0.00000  -0.00008   0.00000
 147        4PX         0.00000   0.00000   0.00000   0.00000  -0.00003
 148        4PY        -0.00005  -0.00103   0.00000   0.00026   0.00000
 149        4PZ         0.00000   0.00000   0.00002   0.00000   0.00000
 150        5D 0        0.00000   0.00004   0.00000   0.00001   0.00000
 151        5D+1        0.00000   0.00000   0.00000   0.00000   0.00000
 152        5D-1        0.00000   0.00000   0.00000   0.00000   0.00000
 153        5D+2        0.00000   0.00001   0.00000   0.00000   0.00000
 154        5D-2        0.00000   0.00000   0.00000   0.00000   0.00001
 155 8   H  1S          0.00000   0.00001   0.00000   0.00000   0.00000
 156        2S         -0.00001  -0.00009  -0.00002   0.00000  -0.00010
 157        3S          0.00000  -0.00002   0.00002   0.00000  -0.00001
 158        4PX        -0.00001  -0.00013   0.00000   0.00000  -0.00003
 159        4PY         0.00000   0.00000   0.00000   0.00000   0.00000
 160        4PZ         0.00000   0.00005   0.00000   0.00000   0.00004
 161 9   H  1S          0.00000   0.00001   0.00000   0.00000   0.00000
 162        2S         -0.00001  -0.00009   0.00002   0.00000  -0.00010
 163        3S          0.00000  -0.00002  -0.00002   0.00000  -0.00001
 164        4PX        -0.00001  -0.00013   0.00000   0.00000  -0.00003
 165        4PY         0.00000   0.00000   0.00000   0.00000   0.00000
 166        4PZ         0.00000  -0.00005   0.00000   0.00000  -0.00004
 167 10  H  1S          0.00000   0.00002  -0.00001   0.00001   0.00000
 168        2S          0.00000  -0.00002  -0.00008  -0.00006   0.00000
 169        3S          0.00000  -0.00003  -0.00002   0.00000   0.00000
 170        4PX         0.00000   0.00000   0.00000   0.00000   0.00000
 171        4PY         0.00000  -0.00002  -0.00004  -0.00001   0.00000
 172        4PZ        -0.00001  -0.00013  -0.00004   0.00002   0.00000
 173 11  H  1S          0.00000   0.00002  -0.00001  -0.00001   0.00000
 174        2S          0.00000  -0.00002  -0.00008   0.00006   0.00000
 175        3S          0.00000  -0.00003  -0.00002   0.00000   0.00000
 176        4PX         0.00000   0.00000   0.00000   0.00000   0.00000
 177        4PY         0.00000   0.00002   0.00004  -0.00001   0.00000
 178        4PZ        -0.00001  -0.00013  -0.00004  -0.00002   0.00000
 179 12  H  1S          0.00000   0.00002   0.00001  -0.00001   0.00000
 180        2S          0.00000  -0.00002   0.00008   0.00006   0.00000
 181        3S          0.00000  -0.00003   0.00002   0.00000   0.00000
 182        4PX         0.00000   0.00000   0.00000   0.00000   0.00000
 183        4PY         0.00000   0.00002  -0.00004  -0.00001   0.00000
 184        4PZ         0.00001   0.00013  -0.00004   0.00002   0.00000
 185 13  H  1S          0.00000   0.00002   0.00001   0.00001   0.00000
 186        2S          0.00000  -0.00002   0.00008  -0.00006   0.00000
 187        3S          0.00000  -0.00003   0.00002   0.00000   0.00000
 188        4PX         0.00000   0.00000   0.00000   0.00000   0.00000
 189        4PY         0.00000  -0.00002   0.00004  -0.00001   0.00000
 190        4PZ         0.00001   0.00013  -0.00004  -0.00002   0.00000
 191 14  H  1S          0.00000   0.00001   0.00000   0.00000   0.00000
 192        2S         -0.00001  -0.00012   0.00000  -0.00010   0.00002
 193        3S          0.00000  -0.00003   0.00000  -0.00001   0.00001
 194        4PX         0.00000   0.00006   0.00000   0.00004  -0.00001
 195        4PY        -0.00001  -0.00012   0.00000  -0.00003  -0.00001
 196        4PZ         0.00000   0.00000  -0.00001   0.00000   0.00000
 197 15  H  1S          0.00000   0.00001   0.00000   0.00000   0.00000
 198        2S         -0.00001  -0.00012   0.00000  -0.00010  -0.00002
 199        3S          0.00000  -0.00003   0.00000  -0.00001  -0.00001
 200        4PX         0.00000  -0.00006   0.00000  -0.00004  -0.00001
 201        4PY        -0.00001  -0.00012   0.00000  -0.00003   0.00001
 202        4PZ         0.00000   0.00000  -0.00001   0.00000   0.00000
 203 16  H  1S          0.00000   0.00001   0.00000   0.00000   0.00000
 204        2S         -0.00001  -0.00012   0.00000   0.00010  -0.00002
 205        3S          0.00000  -0.00003   0.00000   0.00001  -0.00001
 206        4PX         0.00000  -0.00006   0.00000   0.00004  -0.00001
 207        4PY         0.00001   0.00012   0.00000  -0.00003  -0.00001
 208        4PZ         0.00000   0.00000  -0.00001   0.00000   0.00000
 209 17  H  1S          0.00000   0.00001   0.00000   0.00000   0.00000
 210        2S         -0.00001  -0.00012   0.00000   0.00010   0.00002
 211        3S          0.00000  -0.00003   0.00000   0.00001   0.00001
 212        4PX         0.00000   0.00006   0.00000  -0.00004  -0.00001
 213        4PY         0.00001   0.00012   0.00000  -0.00003   0.00001
 214        4PZ         0.00000   0.00000  -0.00001   0.00000   0.00000
 215 18  H  1S          0.00000   0.00001   0.00000   0.00000   0.00000
 216        2S         -0.00001  -0.00009   0.00002   0.00000   0.00010
 217        3S          0.00000  -0.00002  -0.00002   0.00000   0.00001
 218        4PX         0.00001   0.00013   0.00000   0.00000  -0.00003
 219        4PY         0.00000   0.00000   0.00000   0.00000   0.00000
 220        4PZ         0.00000  -0.00005   0.00000   0.00000   0.00004
 221 19  H  1S          0.00000   0.00001   0.00000   0.00000   0.00000
 222        2S         -0.00001  -0.00009  -0.00002   0.00000   0.00010
 223        3S          0.00000  -0.00002   0.00002   0.00000   0.00001
 224        4PX         0.00001   0.00013   0.00000   0.00000  -0.00003
 225        4PY         0.00000   0.00000   0.00000   0.00000   0.00000
 226        4PZ         0.00000   0.00005   0.00000   0.00000  -0.00004
                           6         7         8         9        10
                        (AG)--O  (B1U)--O   (AG)--O  (B2U)--O   (AG)--O
     Eigenvalues --   -19.56354 -19.56353 -19.53094 -19.53093 -19.52698
   1 1   Cu 1S          0.00000   0.00000   0.00000   0.00000   0.00000
   2        2S          0.00001   0.00000   0.00002   0.00000   0.00002
   3        3S         -0.00004   0.00000  -0.00005   0.00000  -0.00004
   4        4S          0.00014   0.00000   0.00015   0.00000   0.00015
   5        5S         -0.00029   0.00000  -0.00032   0.00000  -0.00032
   6        6S          0.00073   0.00000   0.00078   0.00000   0.00077
   7        7S         -0.00129   0.00000  -0.00129   0.00000  -0.00128
   8        8S          0.00287   0.00000   0.00218   0.00000   0.00212
   9        9S          0.00165   0.00000   0.00207   0.00000   0.00217
  10       10PX         0.00000   0.00000   0.00000   0.00000   0.00000
  11       10PY         0.00000   0.00000   0.00000   0.00001   0.00000
  12       10PZ         0.00000   0.00002   0.00000   0.00000   0.00000
  13       11PX         0.00000   0.00000   0.00000   0.00000   0.00000
  14       11PY         0.00000   0.00000   0.00000  -0.00008   0.00000
  15       11PZ         0.00000  -0.00010   0.00000   0.00000   0.00000
  16       12PX         0.00000   0.00000   0.00000   0.00000   0.00000
  17       12PY         0.00000   0.00000   0.00000   0.00023   0.00000
  18       12PZ         0.00000   0.00030   0.00000   0.00000   0.00000
  19       13PX         0.00000   0.00000   0.00000   0.00000   0.00000
  20       13PY         0.00000   0.00000   0.00000  -0.00044   0.00000
  21       13PZ         0.00000  -0.00060   0.00000   0.00000   0.00000
  22       14PX         0.00000   0.00000   0.00000   0.00000   0.00000
  23       14PY         0.00000   0.00000   0.00000   0.00048   0.00000
  24       14PZ         0.00000   0.00074   0.00000   0.00000   0.00000
  25       15D 0        0.00004   0.00000  -0.00002   0.00000  -0.00002
  26       15D+1        0.00000   0.00000   0.00000   0.00000   0.00000
  27       15D-1        0.00000   0.00000   0.00000   0.00000   0.00000
  28       15D+2        0.00000   0.00000  -0.00004   0.00000   0.00004
  29       15D-2        0.00000   0.00000   0.00000   0.00000   0.00000
  30       16D 0       -0.00019   0.00000   0.00007   0.00000   0.00007
  31       16D+1        0.00000   0.00000   0.00000   0.00000   0.00000
  32       16D-1        0.00000   0.00000   0.00000   0.00000   0.00000
  33       16D+2        0.00000   0.00000   0.00018   0.00000  -0.00017
  34       16D-2        0.00000   0.00000   0.00000   0.00000   0.00000
  35       17D 0        0.00069   0.00000  -0.00014   0.00000  -0.00015
  36       17D+1        0.00000   0.00000   0.00000   0.00000   0.00000
  37       17D-1        0.00000   0.00000   0.00000   0.00000   0.00000
  38       17D+2        0.00000   0.00000  -0.00045   0.00000   0.00044
  39       17D-2        0.00000   0.00000   0.00000   0.00000   0.00000
  40       18F 0        0.00000   0.00006   0.00000   0.00000   0.00000
  41       18F+1        0.00000   0.00000   0.00000   0.00000   0.00000
  42       18F-1        0.00000   0.00000   0.00000  -0.00005   0.00000
  43       18F+2        0.00000  -0.00001   0.00000   0.00000   0.00000
  44       18F-2        0.00000   0.00000   0.00000   0.00000   0.00000
  45       18F+3        0.00000   0.00000   0.00000   0.00000   0.00000
  46       18F-3        0.00000   0.00000   0.00000  -0.00004   0.00000
  47 2   O  1S          0.00006   0.00000   0.00059   0.00000   0.39009
  48        2S          0.00003   0.00000   0.00048   0.00000   0.33165
  49        2PX         0.00004   0.00000   0.00004   0.00000   0.00069
  50        2PY         0.00000   0.00000   0.00000   0.00001   0.00000
  51        2PZ         0.00000   0.00001   0.00000   0.00000   0.00000
  52        3S          0.00022   0.00000   0.00023   0.00000   0.00995
  53        3PX        -0.00017   0.00000  -0.00017   0.00000   0.00030
  54        3PY         0.00000   0.00000   0.00000  -0.00004   0.00000
  55        3PZ         0.00000  -0.00002   0.00000   0.00000   0.00000
  56        4S         -0.00071   0.00000  -0.00058   0.00000  -0.00264
  57        4PX         0.00062   0.00000   0.00063   0.00000   0.00140
  58        4PY         0.00000   0.00000   0.00000   0.00004   0.00000
  59        4PZ         0.00000   0.00038   0.00000   0.00000   0.00000
  60        5D 0       -0.00001   0.00000   0.00000   0.00000   0.00035
  61        5D+1        0.00000   0.00006   0.00000   0.00000   0.00000
  62        5D-1        0.00000   0.00000   0.00000   0.00000   0.00000
  63        5D+2       -0.00003   0.00000  -0.00001   0.00000   0.00026
  64        5D-2        0.00000   0.00000   0.00000   0.00001   0.00000
  65 3   O  1S          0.00006   0.00000   0.00059   0.00000   0.39009
  66        2S          0.00003   0.00000   0.00048   0.00000   0.33165
  67        2PX        -0.00004   0.00000  -0.00004   0.00000  -0.00069
  68        2PY         0.00000   0.00000   0.00000   0.00001   0.00000
  69        2PZ         0.00000   0.00001   0.00000   0.00000   0.00000
  70        3S          0.00022   0.00000   0.00023   0.00000   0.00995
  71        3PX         0.00017   0.00000   0.00017   0.00000  -0.00030
  72        3PY         0.00000   0.00000   0.00000  -0.00004   0.00000
  73        3PZ         0.00000  -0.00002   0.00000   0.00000   0.00000
  74        4S         -0.00071   0.00000  -0.00058   0.00000  -0.00264
  75        4PX        -0.00062   0.00000  -0.00063   0.00000  -0.00140
  76        4PY         0.00000   0.00000   0.00000   0.00004   0.00000
  77        4PZ         0.00000   0.00038   0.00000   0.00000   0.00000
  78        5D 0       -0.00001   0.00000   0.00000   0.00000   0.00035
  79        5D+1        0.00000  -0.00006   0.00000   0.00000   0.00000
  80        5D-1        0.00000   0.00000   0.00000   0.00000   0.00000
  81        5D+2       -0.00003   0.00000  -0.00001   0.00000   0.00026
  82        5D-2        0.00000   0.00000   0.00000  -0.00001   0.00000
  83 4   O  1S          0.39009   0.39009  -0.00006   0.00000  -0.00006
  84        2S          0.33162   0.33166  -0.00008   0.00000  -0.00007
  85        2PX         0.00000   0.00000   0.00000   0.00000   0.00000
  86        2PY         0.00000   0.00000   0.00000   0.00001   0.00000
  87        2PZ         0.00054   0.00048   0.00004   0.00000   0.00003
  88        3S          0.01009   0.00976   0.00023   0.00000   0.00022
  89        3PX         0.00000   0.00000   0.00000   0.00000   0.00000
  90        3PY         0.00000   0.00000   0.00000  -0.00002   0.00000
  91        3PZ         0.00029   0.00056  -0.00017   0.00000  -0.00013
  92        4S         -0.00291  -0.00216  -0.00080   0.00000  -0.00058
  93        4PX         0.00000   0.00000   0.00000   0.00000   0.00000
  94        4PY         0.00000   0.00000   0.00000   0.00040   0.00000
  95        4PZ         0.00172   0.00052   0.00061   0.00000   0.00069
  96        5D 0        0.00000   0.00004  -0.00002   0.00000  -0.00002
  97        5D+1        0.00000   0.00000   0.00000   0.00000   0.00000
  98        5D-1        0.00000   0.00000   0.00000   0.00006   0.00000
  99        5D+2       -0.00044  -0.00046   0.00002   0.00000   0.00000
 100        5D-2        0.00000   0.00000   0.00000   0.00000   0.00000
 101 5   O  1S          0.39009  -0.39009  -0.00006   0.00000  -0.00006
 102        2S          0.33162  -0.33166  -0.00008   0.00000  -0.00007
 103        2PX         0.00000   0.00000   0.00000   0.00000   0.00000
 104        2PY         0.00000   0.00000   0.00000   0.00001   0.00000
 105        2PZ        -0.00054   0.00048  -0.00004   0.00000  -0.00003
 106        3S          0.01009  -0.00976   0.00023   0.00000   0.00022
 107        3PX         0.00000   0.00000   0.00000   0.00000   0.00000
 108        3PY         0.00000   0.00000   0.00000  -0.00002   0.00000
 109        3PZ        -0.00029   0.00056   0.00017   0.00000   0.00013
 110        4S         -0.00291   0.00216  -0.00080   0.00000  -0.00058
 111        4PX         0.00000   0.00000   0.00000   0.00000   0.00000
 112        4PY         0.00000   0.00000   0.00000   0.00040   0.00000
 113        4PZ        -0.00172   0.00052  -0.00061   0.00000  -0.00069
 114        5D 0        0.00000  -0.00004  -0.00002   0.00000  -0.00002
 115        5D+1        0.00000   0.00000   0.00000   0.00000   0.00000
 116        5D-1        0.00000   0.00000   0.00000  -0.00006   0.00000
 117        5D+2       -0.00044   0.00046   0.00002   0.00000   0.00000
 118        5D-2        0.00000   0.00000   0.00000   0.00000   0.00000
 119 6   O  1S          0.00006   0.00000   0.39009   0.39009  -0.00059
 120        2S          0.00003   0.00000   0.33165   0.33168  -0.00052
 121        2PX         0.00000   0.00000   0.00000   0.00000   0.00000
 122        2PY         0.00003   0.00000   0.00068   0.00062   0.00004
 123        2PZ         0.00000   0.00002   0.00000   0.00000   0.00000
 124        3S          0.00021   0.00000   0.00995   0.00971   0.00019
 125        3PX         0.00000   0.00000   0.00000   0.00000   0.00000
 126        3PY        -0.00012   0.00000   0.00030   0.00058  -0.00018
 127        3PZ         0.00000  -0.00007   0.00000   0.00000   0.00000
 128        4S         -0.00049   0.00000  -0.00258  -0.00222  -0.00055
 129        4PX         0.00000   0.00000   0.00000   0.00000   0.00000
 130        4PY         0.00068   0.00000   0.00143   0.00038   0.00066
 131        4PZ         0.00000   0.00010   0.00000   0.00000   0.00000
 132        5D 0        0.00001   0.00000  -0.00040  -0.00041   0.00002
 133        5D+1        0.00000   0.00000   0.00000   0.00000   0.00000
 134        5D-1        0.00000   0.00001   0.00000   0.00000   0.00000
 135        5D+2        0.00001   0.00000   0.00018   0.00017   0.00001
 136        5D-2        0.00000   0.00000   0.00000   0.00000   0.00000
 137 7   O  1S          0.00006   0.00000   0.39009  -0.39009  -0.00059
 138        2S          0.00003   0.00000   0.33165  -0.33168  -0.00052
 139        2PX         0.00000   0.00000   0.00000   0.00000   0.00000
 140        2PY        -0.00003   0.00000  -0.00068   0.00062  -0.00004
 141        2PZ         0.00000   0.00002   0.00000   0.00000   0.00000
 142        3S          0.00021   0.00000   0.00995  -0.00971   0.00019
 143        3PX         0.00000   0.00000   0.00000   0.00000   0.00000
 144        3PY         0.00012   0.00000  -0.00030   0.00058   0.00018
 145        3PZ         0.00000  -0.00007   0.00000   0.00000   0.00000
 146        4S         -0.00049   0.00000  -0.00258   0.00222  -0.00055
 147        4PX         0.00000   0.00000   0.00000   0.00000   0.00000
 148        4PY        -0.00068   0.00000  -0.00143   0.00038  -0.00066
 149        4PZ         0.00000   0.00010   0.00000   0.00000   0.00000
 150        5D 0        0.00001   0.00000  -0.00040   0.00041   0.00002
 151        5D+1        0.00000   0.00000   0.00000   0.00000   0.00000
 152        5D-1        0.00000  -0.00001   0.00000   0.00000   0.00000
 153        5D+2        0.00001   0.00000   0.00018  -0.00017   0.00001
 154        5D-2        0.00000   0.00000   0.00000   0.00000   0.00000
 155 8   H  1S          0.00000   0.00004  -0.00001   0.00000  -0.00009
 156        2S          0.00005  -0.00036   0.00004   0.00000  -0.00100
 157        3S         -0.00028   0.00009  -0.00036   0.00000   0.00017
 158        4PX        -0.00006   0.00009  -0.00004   0.00000   0.00051
 159        4PY         0.00000   0.00000   0.00000  -0.00002   0.00000
 160        4PZ        -0.00001   0.00004   0.00001   0.00000   0.00092
 161 9   H  1S          0.00000  -0.00004  -0.00001   0.00000  -0.00009
 162        2S          0.00005   0.00036   0.00004   0.00000  -0.00100
 163        3S         -0.00028  -0.00009  -0.00036   0.00000   0.00017
 164        4PX        -0.00006  -0.00009  -0.00004   0.00000   0.00051
 165        4PY         0.00000   0.00000   0.00000  -0.00002   0.00000
 166        4PZ         0.00001   0.00004  -0.00001   0.00000  -0.00092
 167 10  H  1S         -0.00008  -0.00007   0.00000  -0.00005   0.00001
 168        2S         -0.00107  -0.00095   0.00008   0.00040  -0.00004
 169        3S          0.00018   0.00052  -0.00035  -0.00015  -0.00040
 170        4PX         0.00000   0.00000   0.00000   0.00000   0.00000
 171        4PY        -0.00098  -0.00090   0.00002   0.00004  -0.00003
 172        4PZ         0.00043   0.00055  -0.00006  -0.00008  -0.00002
 173 11  H  1S         -0.00008  -0.00007   0.00000   0.00005   0.00001
 174        2S         -0.00107  -0.00095   0.00008  -0.00040  -0.00004
 175        3S          0.00018   0.00052  -0.00035   0.00015  -0.00040
 176        4PX         0.00000   0.00000   0.00000   0.00000   0.00000
 177        4PY         0.00098   0.00090  -0.00002   0.00004   0.00003
 178        4PZ         0.00043   0.00055  -0.00006   0.00008  -0.00002
 179 12  H  1S         -0.00008   0.00007   0.00000   0.00005   0.00001
 180        2S         -0.00107   0.00095   0.00008  -0.00040  -0.00004
 181        3S          0.00018  -0.00052  -0.00035   0.00015  -0.00040
 182        4PX         0.00000   0.00000   0.00000   0.00000   0.00000
 183        4PY         0.00098  -0.00090  -0.00002   0.00004   0.00003
 184        4PZ        -0.00043   0.00055   0.00006  -0.00008   0.00002
 185 13  H  1S         -0.00008   0.00007   0.00000  -0.00005   0.00001
 186        2S         -0.00107   0.00095   0.00008   0.00040  -0.00004
 187        3S          0.00018  -0.00052  -0.00035  -0.00015  -0.00040
 188        4PX         0.00000   0.00000   0.00000   0.00000   0.00000
 189        4PY        -0.00098   0.00090   0.00002   0.00004  -0.00003
 190        4PZ        -0.00043   0.00055   0.00006   0.00008   0.00002
 191 14  H  1S          0.00001   0.00000  -0.00008  -0.00007   0.00000
 192        2S         -0.00008   0.00000  -0.00106  -0.00087  -0.00001
 193        3S         -0.00030   0.00000   0.00019   0.00052  -0.00033
 194        4PX         0.00004   0.00000   0.00093   0.00085   0.00001
 195        4PY        -0.00002   0.00000   0.00051   0.00058  -0.00004
 196        4PZ         0.00000  -0.00004   0.00000   0.00000   0.00000
 197 15  H  1S          0.00001   0.00000  -0.00008  -0.00007   0.00000
 198        2S         -0.00008   0.00000  -0.00106  -0.00087  -0.00001
 199        3S         -0.00030   0.00000   0.00019   0.00052  -0.00033
 200        4PX        -0.00004   0.00000  -0.00093  -0.00085  -0.00001
 201        4PY        -0.00002   0.00000   0.00051   0.00058  -0.00004
 202        4PZ         0.00000  -0.00004   0.00000   0.00000   0.00000
 203 16  H  1S          0.00001   0.00000  -0.00008   0.00007   0.00000
 204        2S         -0.00008   0.00000  -0.00106   0.00087  -0.00001
 205        3S         -0.00030   0.00000   0.00019  -0.00052  -0.00033
 206        4PX        -0.00004   0.00000  -0.00093   0.00085  -0.00001
 207        4PY         0.00002   0.00000  -0.00051   0.00058   0.00004
 208        4PZ         0.00000  -0.00004   0.00000   0.00000   0.00000
 209 17  H  1S          0.00001   0.00000  -0.00008   0.00007   0.00000
 210        2S         -0.00008   0.00000  -0.00106   0.00087  -0.00001
 211        3S         -0.00030   0.00000   0.00019  -0.00052  -0.00033
 212        4PX         0.00004   0.00000   0.00093  -0.00085   0.00001
 213        4PY         0.00002   0.00000  -0.00051   0.00058   0.00004
 214        4PZ         0.00000  -0.00004   0.00000   0.00000   0.00000
 215 18  H  1S          0.00000  -0.00004  -0.00001   0.00000  -0.00009
 216        2S          0.00005   0.00036   0.00004   0.00000  -0.00100
 217        3S         -0.00028  -0.00009  -0.00036   0.00000   0.00017
 218        4PX         0.00006   0.00009   0.00004   0.00000  -0.00051
 219        4PY         0.00000   0.00000   0.00000  -0.00002   0.00000
 220        4PZ         0.00001   0.00004  -0.00001   0.00000  -0.00092
 221 19  H  1S          0.00000   0.00004  -0.00001   0.00000  -0.00009
 222        2S          0.00005  -0.00036   0.00004   0.00000  -0.00100
 223        3S         -0.00028   0.00009  -0.00036   0.00000   0.00017
 224        4PX         0.00006  -0.00009   0.00004   0.00000  -0.00051
 225        4PY         0.00000   0.00000   0.00000  -0.00002   0.00000
 226        4PZ        -0.00001   0.00004   0.00001   0.00000   0.00092
                          11        12        13        14        15
                       (B3U)--O   (AG)--O  (B1U)--O  (B2U)--O  (B3U)--O
     Eigenvalues --   -19.52697  -4.86246  -3.36483  -3.29605  -3.29580
   1 1   Cu 1S          0.00000   0.06189   0.00000   0.00000   0.00000
   2        2S          0.00000   0.09911   0.00000   0.00000   0.00000
   3        3S          0.00000   0.05035   0.00000   0.00000   0.00000
   4        4S          0.00000  -0.31681   0.00000   0.00000   0.00000
   5        5S          0.00000  -0.49529   0.00000   0.00000   0.00000
   6        6S          0.00000   0.72016   0.00000   0.00000   0.00000
   7        7S          0.00000   0.55565   0.00000   0.00000   0.00000
   8        8S          0.00000   0.00750   0.00000   0.00000   0.00000
   9        9S          0.00000  -0.00773   0.00000   0.00000   0.00000
  10       10PX         0.00001   0.00000   0.00000   0.00000  -0.29457
  11       10PY         0.00000   0.00000   0.00000  -0.29456   0.00000
  12       10PZ         0.00000   0.00000  -0.29515   0.00000   0.00000
  13       11PX        -0.00008   0.00000   0.00000   0.00000  -0.11851
  14       11PY         0.00000   0.00000   0.00000  -0.11850   0.00000
  15       11PZ         0.00000   0.00000  -0.11946   0.00000   0.00000
  16       12PX         0.00024   0.00000   0.00000   0.00000   0.36768
  17       12PY         0.00000   0.00000   0.00000   0.36766   0.00000
  18       12PZ         0.00000   0.00000   0.36936   0.00000   0.00000
  19       13PX        -0.00045   0.00000   0.00000   0.00000   0.56785
  20       13PY         0.00000   0.00000   0.00000   0.56783   0.00000
  21       13PZ         0.00000   0.00000   0.56957   0.00000   0.00000
  22       14PX         0.00049   0.00000   0.00000   0.00000   0.23397
  23       14PY         0.00000   0.00000   0.00000   0.23398   0.00000
  24       14PZ         0.00000   0.00000   0.23041   0.00000   0.00000
  25       15D 0        0.00000   0.00652   0.00000   0.00000   0.00000
  26       15D+1        0.00000   0.00000   0.00000   0.00000   0.00000
  27       15D-1        0.00000   0.00000   0.00000   0.00000   0.00000
  28       15D+2        0.00000  -0.00001   0.00000   0.00000   0.00000
  29       15D-2        0.00000   0.00000   0.00000   0.00000   0.00000
  30       16D 0        0.00000   0.00706   0.00000   0.00000   0.00000
  31       16D+1        0.00000   0.00000   0.00000   0.00000   0.00000
  32       16D-1        0.00000   0.00000   0.00000   0.00000   0.00000
  33       16D+2        0.00000  -0.00003   0.00000   0.00000   0.00000
  34       16D-2        0.00000   0.00000   0.00000   0.00000   0.00000
  35       17D 0        0.00000  -0.00009   0.00000   0.00000   0.00000
  36       17D+1        0.00000   0.00000   0.00000   0.00000   0.00000
  37       17D-1        0.00000   0.00000   0.00000   0.00000   0.00000
  38       17D+2        0.00000  -0.00001   0.00000   0.00000   0.00000
  39       17D-2        0.00000   0.00000   0.00000   0.00000   0.00000
  40       18F 0        0.00000   0.00000   0.00561   0.00000   0.00000
  41       18F+1       -0.00003   0.00000   0.00000   0.00000   0.00243
  42       18F-1        0.00000   0.00000   0.00000   0.00243   0.00000
  43       18F+2        0.00000   0.00000  -0.00004   0.00000   0.00000
  44       18F-2        0.00000   0.00000   0.00000   0.00000   0.00000
  45       18F+3        0.00005   0.00000   0.00000   0.00000  -0.00006
  46       18F-3        0.00000   0.00000   0.00000   0.00002   0.00000
  47 2   O  1S          0.39009  -0.00001   0.00000   0.00000  -0.00014
  48        2S          0.33168   0.00001   0.00000   0.00000  -0.00020
  49        2PX         0.00062  -0.00009   0.00000   0.00000  -0.00014
  50        2PY         0.00000   0.00000   0.00000   0.00002   0.00000
  51        2PZ         0.00000   0.00000   0.00001   0.00000   0.00000
  52        3S          0.00970  -0.00023   0.00000   0.00000   0.00007
  53        3PX         0.00060   0.00039   0.00000   0.00000  -0.00055
  54        3PY         0.00000   0.00000   0.00000  -0.00005   0.00000
  55        3PZ         0.00000   0.00000   0.00005   0.00000   0.00000
  56        4S         -0.00216  -0.00007   0.00000   0.00000   0.00142
  57        4PX         0.00037  -0.00146   0.00000   0.00000  -0.00184
  58        4PY         0.00000   0.00000   0.00000   0.00044   0.00000
  59        4PZ         0.00000   0.00000   0.00119   0.00000   0.00000
  60        5D 0        0.00035  -0.00005   0.00000   0.00000  -0.00019
  61        5D+1        0.00000   0.00000   0.00002   0.00000   0.00000
  62        5D-1        0.00000   0.00000   0.00000   0.00000   0.00000
  63        5D+2        0.00027   0.00005   0.00000   0.00000   0.00038
  64        5D-2        0.00000   0.00000   0.00000  -0.00009   0.00000
  65 3   O  1S         -0.39009  -0.00001   0.00000   0.00000   0.00014
  66        2S         -0.33168   0.00001   0.00000   0.00000   0.00020
  67        2PX         0.00062   0.00009   0.00000   0.00000  -0.00014
  68        2PY         0.00000   0.00000   0.00000   0.00002   0.00000
  69        2PZ         0.00000   0.00000   0.00001   0.00000   0.00000
  70        3S         -0.00970  -0.00023   0.00000   0.00000  -0.00007
  71        3PX         0.00060  -0.00039   0.00000   0.00000  -0.00055
  72        3PY         0.00000   0.00000   0.00000  -0.00005   0.00000
  73        3PZ         0.00000   0.00000   0.00005   0.00000   0.00000
  74        4S          0.00216  -0.00007   0.00000   0.00000  -0.00142
  75        4PX         0.00037   0.00146   0.00000   0.00000  -0.00184
  76        4PY         0.00000   0.00000   0.00000   0.00044   0.00000
  77        4PZ         0.00000   0.00000   0.00119   0.00000   0.00000
  78        5D 0       -0.00035  -0.00005   0.00000   0.00000   0.00019
  79        5D+1        0.00000   0.00000  -0.00002   0.00000   0.00000
  80        5D-1        0.00000   0.00000   0.00000   0.00000   0.00000
  81        5D+2       -0.00027   0.00005   0.00000   0.00000  -0.00038
  82        5D-2        0.00000   0.00000   0.00000   0.00009   0.00000
  83 4   O  1S          0.00000  -0.00005  -0.00034   0.00000   0.00000
  84        2S          0.00000  -0.00004  -0.00055   0.00000   0.00000
  85        2PX         0.00002   0.00000   0.00000   0.00000   0.00004
  86        2PY         0.00000   0.00000   0.00000   0.00004   0.00000
  87        2PZ         0.00000  -0.00002  -0.00041   0.00000   0.00000
  88        3S          0.00000  -0.00029   0.00121   0.00000   0.00000
  89        3PX        -0.00007   0.00000   0.00000   0.00000   0.00008
  90        3PY         0.00000   0.00000   0.00000   0.00019   0.00000
  91        3PZ         0.00000   0.00001  -0.00168   0.00000   0.00000
  92        4S          0.00000   0.00045   0.00202   0.00000   0.00000
  93        4PX         0.00010   0.00000   0.00000   0.00000   0.00059
  94        4PY         0.00000   0.00000   0.00000   0.00181   0.00000
  95        4PZ         0.00000  -0.00176  -0.00076   0.00000   0.00000
  96        5D 0        0.00000   0.00034   0.00059   0.00000   0.00000
  97        5D+1        0.00001   0.00000   0.00000   0.00000  -0.00022
  98        5D-1        0.00000   0.00000   0.00000  -0.00007   0.00000
  99        5D+2        0.00000  -0.00001  -0.00004   0.00000   0.00000
 100        5D-2        0.00000   0.00000   0.00000   0.00000   0.00000
 101 5   O  1S          0.00000  -0.00005   0.00034   0.00000   0.00000
 102        2S          0.00000  -0.00004   0.00055   0.00000   0.00000
 103        2PX         0.00002   0.00000   0.00000   0.00000   0.00004
 104        2PY         0.00000   0.00000   0.00000   0.00004   0.00000
 105        2PZ         0.00000   0.00002  -0.00041   0.00000   0.00000
 106        3S          0.00000  -0.00029  -0.00121   0.00000   0.00000
 107        3PX        -0.00007   0.00000   0.00000   0.00000   0.00008
 108        3PY         0.00000   0.00000   0.00000   0.00019   0.00000
 109        3PZ         0.00000  -0.00001  -0.00168   0.00000   0.00000
 110        4S          0.00000   0.00045  -0.00202   0.00000   0.00000
 111        4PX         0.00010   0.00000   0.00000   0.00000   0.00059
 112        4PY         0.00000   0.00000   0.00000   0.00181   0.00000
 113        4PZ         0.00000   0.00176  -0.00076   0.00000   0.00000
 114        5D 0        0.00000   0.00034  -0.00059   0.00000   0.00000
 115        5D+1       -0.00001   0.00000   0.00000   0.00000   0.00022
 116        5D-1        0.00000   0.00000   0.00000   0.00007   0.00000
 117        5D+2        0.00000  -0.00001   0.00004   0.00000   0.00000
 118        5D-2        0.00000   0.00000   0.00000   0.00000   0.00000
 119 6   O  1S          0.00000  -0.00001   0.00000  -0.00015   0.00000
 120        2S          0.00000   0.00001   0.00000  -0.00021   0.00000
 121        2PX         0.00001   0.00000   0.00000   0.00000   0.00002
 122        2PY         0.00000  -0.00009   0.00000  -0.00014   0.00000
 123        2PZ         0.00000   0.00000   0.00002   0.00000   0.00000
 124        3S          0.00000  -0.00021   0.00000   0.00010   0.00000
 125        3PX        -0.00001   0.00000   0.00000   0.00000   0.00005
 126        3PY         0.00000   0.00037   0.00000  -0.00060   0.00000
 127        3PZ         0.00000   0.00000  -0.00006   0.00000   0.00000
 128        4S          0.00000  -0.00026   0.00000   0.00141   0.00000
 129        4PX         0.00025   0.00000   0.00000   0.00000   0.00139
 130        4PY         0.00000  -0.00155   0.00000  -0.00181   0.00000
 131        4PZ         0.00000   0.00000   0.00044   0.00000   0.00000
 132        5D 0        0.00000  -0.00001   0.00000  -0.00024   0.00000
 133        5D+1        0.00000   0.00000   0.00000   0.00000   0.00000
 134        5D-1        0.00000   0.00000  -0.00009   0.00000   0.00000
 135        5D+2        0.00000  -0.00007   0.00000  -0.00036   0.00000
 136        5D-2        0.00004   0.00000   0.00000   0.00000   0.00003
 137 7   O  1S          0.00000  -0.00001   0.00000   0.00015   0.00000
 138        2S          0.00000   0.00001   0.00000   0.00021   0.00000
 139        2PX         0.00001   0.00000   0.00000   0.00000   0.00002
 140        2PY         0.00000   0.00009   0.00000  -0.00014   0.00000
 141        2PZ         0.00000   0.00000   0.00002   0.00000   0.00000
 142        3S          0.00000  -0.00021   0.00000  -0.00010   0.00000
 143        3PX        -0.00001   0.00000   0.00000   0.00000   0.00005
 144        3PY         0.00000  -0.00037   0.00000  -0.00060   0.00000
 145        3PZ         0.00000   0.00000  -0.00006   0.00000   0.00000
 146        4S          0.00000  -0.00026   0.00000  -0.00141   0.00000
 147        4PX         0.00025   0.00000   0.00000   0.00000   0.00139
 148        4PY         0.00000   0.00155   0.00000  -0.00181   0.00000
 149        4PZ         0.00000   0.00000   0.00044   0.00000   0.00000
 150        5D 0        0.00000  -0.00001   0.00000   0.00024   0.00000
 151        5D+1        0.00000   0.00000   0.00000   0.00000   0.00000
 152        5D-1        0.00000   0.00000   0.00009   0.00000   0.00000
 153        5D+2        0.00000  -0.00007   0.00000   0.00036   0.00000
 154        5D-2       -0.00004   0.00000   0.00000   0.00000  -0.00003
 155 8   H  1S         -0.00007   0.00006   0.00004   0.00000   0.00003
 156        2S         -0.00090   0.00024  -0.00083   0.00000   0.00025
 157        3S          0.00053   0.00086   0.00005   0.00000   0.00003
 158        4PX         0.00059   0.00012   0.00022   0.00000   0.00021
 159        4PY         0.00000   0.00000   0.00000  -0.00009   0.00000
 160        4PZ         0.00085  -0.00013   0.00009   0.00000  -0.00017
 161 9   H  1S         -0.00007   0.00006  -0.00004   0.00000   0.00003
 162        2S         -0.00090   0.00024   0.00083   0.00000   0.00025
 163        3S          0.00053   0.00086  -0.00005   0.00000   0.00003
 164        4PX         0.00059   0.00012  -0.00022   0.00000   0.00021
 165        4PY         0.00000   0.00000   0.00000  -0.00009   0.00000
 166        4PZ        -0.00085   0.00013   0.00009   0.00000   0.00017
 167 10  H  1S          0.00000   0.00010   0.00001  -0.00004   0.00000
 168        2S          0.00000   0.00011  -0.00014   0.00118   0.00000
 169        3S          0.00000   0.00099  -0.00001  -0.00002   0.00000
 170        4PX        -0.00003   0.00000   0.00000   0.00000  -0.00012
 171        4PY         0.00000   0.00017   0.00006   0.00013   0.00000
 172        4PZ         0.00000   0.00021   0.00007  -0.00030   0.00000
 173 11  H  1S          0.00000   0.00010   0.00001   0.00004   0.00000
 174        2S          0.00000   0.00011  -0.00014  -0.00118   0.00000
 175        3S          0.00000   0.00099  -0.00001   0.00002   0.00000
 176        4PX        -0.00003   0.00000   0.00000   0.00000  -0.00012
 177        4PY         0.00000  -0.00017  -0.00006   0.00013   0.00000
 178        4PZ         0.00000   0.00021   0.00007   0.00030   0.00000
 179 12  H  1S          0.00000   0.00010  -0.00001   0.00004   0.00000
 180        2S          0.00000   0.00011   0.00014  -0.00118   0.00000
 181        3S          0.00000   0.00099   0.00001   0.00002   0.00000
 182        4PX        -0.00003   0.00000   0.00000   0.00000  -0.00012
 183        4PY         0.00000  -0.00017   0.00006   0.00013   0.00000
 184        4PZ         0.00000  -0.00021   0.00007  -0.00030   0.00000
 185 13  H  1S          0.00000   0.00010  -0.00001  -0.00004   0.00000
 186        2S          0.00000   0.00011   0.00014   0.00118   0.00000
 187        3S          0.00000   0.00099   0.00001  -0.00002   0.00000
 188        4PX        -0.00003   0.00000   0.00000   0.00000  -0.00012
 189        4PY         0.00000   0.00017  -0.00006   0.00013   0.00000
 190        4PZ         0.00000  -0.00021   0.00007   0.00030   0.00000
 191 14  H  1S          0.00004   0.00005   0.00000   0.00003   0.00005
 192        2S         -0.00027   0.00037   0.00000   0.00024  -0.00095
 193        3S          0.00009   0.00085   0.00000   0.00003   0.00002
 194        4PX         0.00003  -0.00017   0.00000  -0.00018   0.00011
 195        4PY         0.00006   0.00010   0.00000   0.00020   0.00025
 196        4PZ         0.00000   0.00000  -0.00009   0.00000   0.00000
 197 15  H  1S         -0.00004   0.00005   0.00000   0.00003  -0.00005
 198        2S          0.00027   0.00037   0.00000   0.00024   0.00095
 199        3S         -0.00009   0.00085   0.00000   0.00003  -0.00002
 200        4PX         0.00003   0.00017   0.00000   0.00018   0.00011
 201        4PY        -0.00006   0.00010   0.00000   0.00020  -0.00025
 202        4PZ         0.00000   0.00000  -0.00009   0.00000   0.00000
 203 16  H  1S         -0.00004   0.00005   0.00000  -0.00003  -0.00005
 204        2S          0.00027   0.00037   0.00000  -0.00024   0.00095
 205        3S         -0.00009   0.00085   0.00000  -0.00003  -0.00002
 206        4PX         0.00003   0.00017   0.00000  -0.00018   0.00011
 207        4PY         0.00006  -0.00010   0.00000   0.00020   0.00025
 208        4PZ         0.00000   0.00000  -0.00009   0.00000   0.00000
 209 17  H  1S          0.00004   0.00005   0.00000  -0.00003   0.00005
 210        2S         -0.00027   0.00037   0.00000  -0.00024  -0.00095
 211        3S          0.00009   0.00085   0.00000  -0.00003   0.00002
 212        4PX         0.00003  -0.00017   0.00000   0.00018   0.00011
 213        4PY        -0.00006  -0.00010   0.00000   0.00020  -0.00025
 214        4PZ         0.00000   0.00000  -0.00009   0.00000   0.00000
 215 18  H  1S          0.00007   0.00006  -0.00004   0.00000  -0.00003
 216        2S          0.00090   0.00024   0.00083   0.00000  -0.00025
 217        3S         -0.00053   0.00086  -0.00005   0.00000  -0.00003
 218        4PX         0.00059  -0.00012   0.00022   0.00000   0.00021
 219        4PY         0.00000   0.00000   0.00000  -0.00009   0.00000
 220        4PZ         0.00085   0.00013   0.00009   0.00000  -0.00017
 221 19  H  1S          0.00007   0.00006   0.00004   0.00000  -0.00003
 222        2S          0.00090   0.00024  -0.00083   0.00000  -0.00025
 223        3S         -0.00053   0.00086   0.00005   0.00000  -0.00003
 224        4PX         0.00059  -0.00012  -0.00022   0.00000   0.00021
 225        4PY         0.00000   0.00000   0.00000  -0.00009   0.00000
 226        4PZ        -0.00085  -0.00013   0.00009   0.00000   0.00017
                          16        17        18        19        20
                        (AG)--O  (B1U)--O   (AG)--O  (B2U)--O  (B3U)--O
     Eigenvalues --    -1.39335  -1.39086  -1.36067  -1.35953  -1.35609
   1 1   Cu 1S         -0.00146   0.00000  -0.00081   0.00000   0.00000
   2        2S         -0.00241   0.00000  -0.00134   0.00000   0.00000
   3        3S         -0.00107   0.00000  -0.00058   0.00000   0.00000
   4        4S          0.00735   0.00000   0.00402   0.00000   0.00000
   5        5S          0.01401   0.00000   0.00796   0.00000   0.00000
   6        6S         -0.02673   0.00000  -0.01561   0.00000   0.00000
   7        7S         -0.01570   0.00000  -0.00752   0.00000   0.00000
   8        8S          0.03748   0.00000   0.02389   0.00000   0.00000
   9        9S         -0.02237   0.00000  -0.01541   0.00000   0.00000
  10       10PX         0.00000   0.00000   0.00000   0.00000   0.00531
  11       10PY         0.00000   0.00000   0.00000   0.00541   0.00000
  12       10PZ         0.00000   0.00920   0.00000   0.00000   0.00000
  13       11PX         0.00000   0.00000   0.00000   0.00000   0.00177
  14       11PY         0.00000   0.00000   0.00000   0.00181   0.00000
  15       11PZ         0.00000   0.00311   0.00000   0.00000   0.00000
  16       12PX         0.00000   0.00000   0.00000   0.00000  -0.00617
  17       12PY         0.00000   0.00000   0.00000  -0.00631   0.00000
  18       12PZ         0.00000  -0.01086   0.00000   0.00000   0.00000
  19       13PX         0.00000   0.00000   0.00000   0.00000  -0.01477
  20       13PY         0.00000   0.00000   0.00000  -0.01502   0.00000
  21       13PZ         0.00000  -0.02529   0.00000   0.00000   0.00000
  22       14PX         0.00000   0.00000   0.00000   0.00000   0.00351
  23       14PY         0.00000   0.00000   0.00000   0.00349   0.00000
  24       14PZ         0.00000   0.00446   0.00000   0.00000   0.00000
  25       15D 0        0.01634   0.00000  -0.01011   0.00000   0.00000
  26       15D+1        0.00000   0.00000   0.00000   0.00000   0.00000
  27       15D-1        0.00000   0.00000   0.00000   0.00000   0.00000
  28       15D+2       -0.00022   0.00000  -0.00399   0.00000   0.00000
  29       15D-2        0.00000   0.00000   0.00000   0.00000   0.00000
  30       16D 0        0.01490   0.00000  -0.00940   0.00000   0.00000
  31       16D+1        0.00000   0.00000   0.00000   0.00000   0.00000
  32       16D-1        0.00000   0.00000   0.00000   0.00000   0.00000
  33       16D+2       -0.00015   0.00000  -0.00380   0.00000   0.00000
  34       16D-2        0.00000   0.00000   0.00000   0.00000   0.00000
  35       17D 0        0.01727   0.00000  -0.00922   0.00000   0.00000
  36       17D+1        0.00000   0.00000   0.00000   0.00000   0.00000
  37       17D-1        0.00000   0.00000   0.00000   0.00000   0.00000
  38       17D+2       -0.00038   0.00000  -0.00373   0.00000   0.00000
  39       17D-2        0.00000   0.00000   0.00000   0.00000   0.00000
  40       18F 0        0.00000   0.00174   0.00000   0.00000   0.00000
  41       18F+1        0.00000   0.00000   0.00000   0.00000  -0.00041
  42       18F-1        0.00000   0.00000   0.00000  -0.00044   0.00000
  43       18F+2        0.00000  -0.00003   0.00000   0.00000   0.00000
  44       18F-2        0.00000   0.00000   0.00000   0.00000   0.00000
  45       18F+3        0.00000   0.00000   0.00000   0.00000   0.00053
  46       18F-3        0.00000   0.00000   0.00000  -0.00053   0.00000
  47 2   O  1S         -0.00781   0.00000  -0.03477   0.00000  -0.08418
  48        2S         -0.01239   0.00000  -0.05519   0.00000  -0.13364
  49        2PX         0.00170   0.00000   0.01143   0.00000   0.02928
  50        2PY         0.00000   0.00000   0.00000   0.00058   0.00000
  51        2PZ         0.00000   0.00075   0.00000   0.00000   0.00000
  52        3S          0.03584   0.00000   0.15990   0.00000   0.38778
  53        3PX         0.00241   0.00000   0.01742   0.00000   0.04485
  54        3PY         0.00000   0.00000   0.00000   0.00059   0.00000
  55        3PZ         0.00000   0.00121   0.00000   0.00000   0.00000
  56        4S          0.02297   0.00000   0.11349   0.00000   0.27111
  57        4PX        -0.00029   0.00000   0.00292   0.00000   0.00298
  58        4PY         0.00000   0.00000   0.00000   0.00236   0.00000
  59        4PZ         0.00000   0.00101   0.00000   0.00000   0.00000
  60        5D 0        0.00031   0.00000   0.00141   0.00000   0.00346
  61        5D+1        0.00000  -0.00030   0.00000   0.00000   0.00000
  62        5D-1        0.00000   0.00000   0.00000   0.00000   0.00000
  63        5D+2        0.00053   0.00000   0.00228   0.00000   0.00552
  64        5D-2        0.00000   0.00000   0.00000  -0.00018   0.00000
  65 3   O  1S         -0.00781   0.00000  -0.03477   0.00000   0.08418
  66        2S         -0.01239   0.00000  -0.05519   0.00000   0.13364
  67        2PX        -0.00170   0.00000  -0.01143   0.00000   0.02928
  68        2PY         0.00000   0.00000   0.00000   0.00058   0.00000
  69        2PZ         0.00000   0.00075   0.00000   0.00000   0.00000
  70        3S          0.03584   0.00000   0.15990   0.00000  -0.38778
  71        3PX        -0.00241   0.00000  -0.01742   0.00000   0.04485
  72        3PY         0.00000   0.00000   0.00000   0.00059   0.00000
  73        3PZ         0.00000   0.00121   0.00000   0.00000   0.00000
  74        4S          0.02297   0.00000   0.11349   0.00000  -0.27111
  75        4PX         0.00029   0.00000  -0.00292   0.00000   0.00298
  76        4PY         0.00000   0.00000   0.00000   0.00236   0.00000
  77        4PZ         0.00000   0.00101   0.00000   0.00000   0.00000
  78        5D 0        0.00031   0.00000   0.00141   0.00000  -0.00346
  79        5D+1        0.00000   0.00030   0.00000   0.00000   0.00000
  80        5D-1        0.00000   0.00000   0.00000   0.00000   0.00000
  81        5D+2        0.00053   0.00000   0.00228   0.00000  -0.00552
  82        5D-2        0.00000   0.00000   0.00000   0.00018   0.00000
  83 4   O  1S         -0.08371  -0.08482   0.01233   0.00000   0.00000
  84        2S         -0.13306  -0.13476   0.01963   0.00000   0.00000
  85        2PX         0.00000   0.00000   0.00000   0.00000   0.00091
  86        2PY         0.00000   0.00000   0.00000   0.00109   0.00000
  87        2PZ         0.02379   0.02512  -0.00491   0.00000   0.00000
  88        3S          0.38739   0.39114  -0.05766   0.00000   0.00000
  89        3PX         0.00000   0.00000   0.00000   0.00000   0.00123
  90        3PY         0.00000   0.00000   0.00000   0.00160   0.00000
  91        3PZ         0.03403   0.03716  -0.00699   0.00000   0.00000
  92        4S          0.26830   0.27664  -0.04137   0.00000   0.00000
  93        4PX         0.00000   0.00000   0.00000   0.00000   0.00291
  94        4PY         0.00000   0.00000   0.00000   0.00310   0.00000
  95        4PZ         0.00304  -0.00233  -0.00293   0.00000   0.00000
  96        5D 0        0.00326   0.00343  -0.00044   0.00000   0.00000
  97        5D+1        0.00000   0.00000   0.00000   0.00000  -0.00028
  98        5D-1        0.00000   0.00000   0.00000  -0.00015   0.00000
  99        5D+2       -0.00588  -0.00604   0.00090   0.00000   0.00000
 100        5D-2        0.00000   0.00000   0.00000   0.00000   0.00000
 101 5   O  1S         -0.08371   0.08482   0.01233   0.00000   0.00000
 102        2S         -0.13306   0.13476   0.01963   0.00000   0.00000
 103        2PX         0.00000   0.00000   0.00000   0.00000   0.00091
 104        2PY         0.00000   0.00000   0.00000   0.00109   0.00000
 105        2PZ        -0.02379   0.02512   0.00491   0.00000   0.00000
 106        3S          0.38739  -0.39114  -0.05766   0.00000   0.00000
 107        3PX         0.00000   0.00000   0.00000   0.00000   0.00123
 108        3PY         0.00000   0.00000   0.00000   0.00160   0.00000
 109        3PZ        -0.03403   0.03716   0.00699   0.00000   0.00000
 110        4S          0.26830  -0.27664  -0.04137   0.00000   0.00000
 111        4PX         0.00000   0.00000   0.00000   0.00000   0.00291
 112        4PY         0.00000   0.00000   0.00000   0.00310   0.00000
 113        4PZ        -0.00304  -0.00233   0.00293   0.00000   0.00000
 114        5D 0        0.00326  -0.00343  -0.00044   0.00000   0.00000
 115        5D+1        0.00000   0.00000   0.00000   0.00000   0.00028
 116        5D-1        0.00000   0.00000   0.00000   0.00015   0.00000
 117        5D+2       -0.00588   0.00604   0.00090   0.00000   0.00000
 118        5D-2        0.00000   0.00000   0.00000   0.00000   0.00000
 119 6   O  1S         -0.00897   0.00000  -0.07561  -0.08423   0.00000
 120        2S         -0.01422   0.00000  -0.12006  -0.13372   0.00000
 121        2PX         0.00000   0.00000   0.00000   0.00000   0.00065
 122        2PY         0.00197   0.00000   0.02569   0.02898   0.00000
 123        2PZ         0.00000   0.00071   0.00000   0.00000   0.00000
 124        3S          0.04091   0.00000   0.34870   0.38792   0.00000
 125        3PX         0.00000   0.00000   0.00000   0.00000   0.00081
 126        3PY         0.00286   0.00000   0.03867   0.04448   0.00000
 127        3PZ         0.00000   0.00126   0.00000   0.00000   0.00000
 128        4S          0.02922   0.00000   0.24300   0.27269   0.00000
 129        4PX         0.00000   0.00000   0.00000   0.00000   0.00267
 130        4PY         0.00090   0.00000   0.00521   0.00319   0.00000
 131        4PZ         0.00000   0.00199   0.00000   0.00000   0.00000
 132        5D 0       -0.00057   0.00000  -0.00582  -0.00644   0.00000
 133        5D+1        0.00000   0.00000   0.00000   0.00000   0.00000
 134        5D-1        0.00000  -0.00029   0.00000   0.00000   0.00000
 135        5D+2       -0.00003   0.00000   0.00023   0.00028   0.00000
 136        5D-2        0.00000   0.00000   0.00000   0.00000  -0.00006
 137 7   O  1S         -0.00897   0.00000  -0.07561   0.08423   0.00000
 138        2S         -0.01422   0.00000  -0.12006   0.13372   0.00000
 139        2PX         0.00000   0.00000   0.00000   0.00000   0.00065
 140        2PY        -0.00197   0.00000  -0.02569   0.02898   0.00000
 141        2PZ         0.00000   0.00071   0.00000   0.00000   0.00000
 142        3S          0.04091   0.00000   0.34870  -0.38792   0.00000
 143        3PX         0.00000   0.00000   0.00000   0.00000   0.00081
 144        3PY        -0.00286   0.00000  -0.03867   0.04448   0.00000
 145        3PZ         0.00000   0.00126   0.00000   0.00000   0.00000
 146        4S          0.02922   0.00000   0.24300  -0.27269   0.00000
 147        4PX         0.00000   0.00000   0.00000   0.00000   0.00267
 148        4PY        -0.00090   0.00000  -0.00521   0.00319   0.00000
 149        4PZ         0.00000   0.00199   0.00000   0.00000   0.00000
 150        5D 0       -0.00057   0.00000  -0.00582   0.00644   0.00000
 151        5D+1        0.00000   0.00000   0.00000   0.00000   0.00000
 152        5D-1        0.00000   0.00029   0.00000   0.00000   0.00000
 153        5D+2       -0.00003   0.00000   0.00023  -0.00028   0.00000
 154        5D-2        0.00000   0.00000   0.00000   0.00000   0.00006
 155 8   H  1S          0.00566   0.00022   0.02677   0.00000   0.06516
 156        2S          0.00504   0.00068   0.02017   0.00000   0.05537
 157        3S          0.00228   0.00065   0.00092   0.00000  -0.00318
 158        4PX        -0.00128  -0.00036  -0.00351   0.00000  -0.00847
 159        4PY         0.00000   0.00000   0.00000  -0.00021   0.00000
 160        4PZ        -0.00130   0.00001  -0.00615   0.00000  -0.01612
 161 9   H  1S          0.00566  -0.00022   0.02677   0.00000   0.06516
 162        2S          0.00504  -0.00068   0.02017   0.00000   0.05537
 163        3S          0.00228  -0.00065   0.00092   0.00000  -0.00318
 164        4PX        -0.00128   0.00036  -0.00351   0.00000  -0.00847
 165        4PY         0.00000   0.00000   0.00000  -0.00021   0.00000
 166        4PZ         0.00130   0.00001   0.00615   0.00000   0.01612
 167 10  H  1S          0.06252   0.06373  -0.00966  -0.00052   0.00000
 168        2S          0.05057   0.05291  -0.00744   0.00043   0.00000
 169        3S         -0.00167  -0.00392   0.00314  -0.00120   0.00000
 170        4PX         0.00000   0.00000   0.00000   0.00000  -0.00017
 171        4PY         0.01563   0.01632  -0.00246   0.00019   0.00000
 172        4PZ        -0.00829  -0.00767   0.00087   0.00019   0.00000
 173 11  H  1S          0.06252   0.06373  -0.00966   0.00052   0.00000
 174        2S          0.05057   0.05291  -0.00744  -0.00043   0.00000
 175        3S         -0.00167  -0.00392   0.00314   0.00120   0.00000
 176        4PX         0.00000   0.00000   0.00000   0.00000  -0.00017
 177        4PY        -0.01563  -0.01632   0.00246   0.00019   0.00000
 178        4PZ        -0.00829  -0.00767   0.00087  -0.00019   0.00000
 179 12  H  1S          0.06252  -0.06373  -0.00966   0.00052   0.00000
 180        2S          0.05057  -0.05291  -0.00744  -0.00043   0.00000
 181        3S         -0.00167   0.00392   0.00314   0.00120   0.00000
 182        4PX         0.00000   0.00000   0.00000   0.00000  -0.00017
 183        4PY        -0.01563   0.01632   0.00246   0.00019   0.00000
 184        4PZ         0.00829  -0.00767  -0.00087   0.00019   0.00000
 185 13  H  1S          0.06252  -0.06373  -0.00966  -0.00052   0.00000
 186        2S          0.05057  -0.05291  -0.00744   0.00043   0.00000
 187        3S         -0.00167   0.00392   0.00314  -0.00120   0.00000
 188        4PX         0.00000   0.00000   0.00000   0.00000  -0.00017
 189        4PY         0.01563  -0.01632  -0.00246   0.00019   0.00000
 190        4PZ         0.00829  -0.00767  -0.00087  -0.00019   0.00000
 191 14  H  1S          0.00654   0.00000   0.05819   0.06499   0.00030
 192        2S          0.00371   0.00000   0.04812   0.05436  -0.00092
 193        3S          0.00261   0.00000  -0.00132  -0.00312   0.00134
 194        4PX        -0.00132   0.00000  -0.01412  -0.01602   0.00012
 195        4PY        -0.00107   0.00000  -0.00789  -0.00830  -0.00004
 196        4PZ         0.00000  -0.00008   0.00000   0.00000   0.00000
 197 15  H  1S          0.00654   0.00000   0.05819   0.06499  -0.00030
 198        2S          0.00371   0.00000   0.04812   0.05436   0.00092
 199        3S          0.00261   0.00000  -0.00132  -0.00312  -0.00134
 200        4PX         0.00132   0.00000   0.01412   0.01602   0.00012
 201        4PY        -0.00107   0.00000  -0.00789  -0.00830   0.00004
 202        4PZ         0.00000  -0.00008   0.00000   0.00000   0.00000
 203 16  H  1S          0.00654   0.00000   0.05819  -0.06499  -0.00030
 204        2S          0.00371   0.00000   0.04812  -0.05436   0.00092
 205        3S          0.00261   0.00000  -0.00132   0.00312  -0.00134
 206        4PX         0.00132   0.00000   0.01412  -0.01602   0.00012
 207        4PY         0.00107   0.00000   0.00789  -0.00830  -0.00004
 208        4PZ         0.00000  -0.00008   0.00000   0.00000   0.00000
 209 17  H  1S          0.00654   0.00000   0.05819  -0.06499   0.00030
 210        2S          0.00371   0.00000   0.04812  -0.05436  -0.00092
 211        3S          0.00261   0.00000  -0.00132   0.00312   0.00134
 212        4PX        -0.00132   0.00000  -0.01412   0.01602   0.00012
 213        4PY         0.00107   0.00000   0.00789  -0.00830   0.00004
 214        4PZ         0.00000  -0.00008   0.00000   0.00000   0.00000
 215 18  H  1S          0.00566  -0.00022   0.02677   0.00000  -0.06516
 216        2S          0.00504  -0.00068   0.02017   0.00000  -0.05537
 217        3S          0.00228  -0.00065   0.00092   0.00000   0.00318
 218        4PX         0.00128  -0.00036   0.00351   0.00000  -0.00847
 219        4PY         0.00000   0.00000   0.00000  -0.00021   0.00000
 220        4PZ         0.00130   0.00001   0.00615   0.00000  -0.01612
 221 19  H  1S          0.00566   0.00022   0.02677   0.00000  -0.06516
 222        2S          0.00504   0.00068   0.02017   0.00000  -0.05537
 223        3S          0.00228   0.00065   0.00092   0.00000   0.00318
 224        4PX         0.00128   0.00036   0.00351   0.00000  -0.00847
 225        4PY         0.00000   0.00000   0.00000  -0.00021   0.00000
 226        4PZ        -0.00130   0.00001  -0.00615   0.00000   0.01612
                          21        22        23        24        25
                        (AG)--O  (B3G)--O  (B2U)--O   (AG)--O  (B1G)--O
     Eigenvalues --    -1.35540  -0.90428  -0.90167  -0.86933  -0.86760
   1 1   Cu 1S         -0.00030   0.00000   0.00000  -0.00382   0.00000
   2        2S         -0.00050   0.00000   0.00000  -0.00626   0.00000
   3        3S         -0.00021   0.00000   0.00000  -0.00288   0.00000
   4        4S          0.00149   0.00000   0.00000   0.01963   0.00000
   5        5S          0.00297   0.00000   0.00000   0.03587   0.00000
   6        6S         -0.00583   0.00000   0.00000  -0.06703   0.00000
   7        7S         -0.00272   0.00000   0.00000  -0.05531   0.00000
   8        8S          0.00883   0.00000   0.00000   0.13905   0.00000
   9        9S         -0.00575   0.00000   0.00000  -0.02556   0.00000
  10       10PX         0.00000   0.00000   0.00000   0.00000   0.00000
  11       10PY         0.00000   0.00000   0.00549   0.00000   0.00000
  12       10PZ         0.00000   0.00000   0.00000   0.00000   0.00000
  13       11PX         0.00000   0.00000   0.00000   0.00000   0.00000
  14       11PY         0.00000   0.00000   0.00162   0.00000   0.00000
  15       11PZ         0.00000   0.00000   0.00000   0.00000   0.00000
  16       12PX         0.00000   0.00000   0.00000   0.00000   0.00000
  17       12PY         0.00000   0.00000  -0.00580   0.00000   0.00000
  18       12PZ         0.00000   0.00000   0.00000   0.00000   0.00000
  19       13PX         0.00000   0.00000   0.00000   0.00000   0.00000
  20       13PY         0.00000   0.00000  -0.01755   0.00000   0.00000
  21       13PZ         0.00000   0.00000   0.00000   0.00000   0.00000
  22       14PX         0.00000   0.00000   0.00000   0.00000   0.00000
  23       14PY         0.00000   0.00000   0.00754   0.00000   0.00000
  24       14PZ         0.00000   0.00000   0.00000   0.00000   0.00000
  25       15D 0       -0.00339   0.00000   0.00000   0.30595   0.00000
  26       15D+1        0.00000   0.00000   0.00000   0.00000   0.00000
  27       15D-1        0.00000   0.06623   0.00000   0.00000   0.00000
  28       15D+2        0.01086   0.00000   0.00000   0.00022   0.00000
  29       15D-2        0.00000   0.00000   0.00000   0.00000   0.04258
  30       16D 0       -0.00319   0.00000   0.00000   0.28669   0.00000
  31       16D+1        0.00000   0.00000   0.00000   0.00000   0.00000
  32       16D-1        0.00000   0.06174   0.00000   0.00000   0.00000
  33       16D+2        0.01028   0.00000   0.00000   0.00030   0.00000
  34       16D-2        0.00000   0.00000   0.00000   0.00000   0.03948
  35       17D 0       -0.00292   0.00000   0.00000   0.22015   0.00000
  36       17D+1        0.00000   0.00000   0.00000   0.00000   0.00000
  37       17D-1        0.00000   0.05218   0.00000   0.00000   0.00000
  38       17D+2        0.01047   0.00000   0.00000  -0.00007   0.00000
  39       17D-2        0.00000   0.00000   0.00000   0.00000   0.03511
  40       18F 0        0.00000   0.00000   0.00000   0.00000   0.00000
  41       18F+1        0.00000   0.00000   0.00000   0.00000   0.00000
  42       18F-1        0.00000   0.00000   0.00180   0.00000   0.00000
  43       18F+2        0.00000   0.00000   0.00000   0.00000   0.00000
  44       18F-2        0.00000   0.00000   0.00000   0.00000   0.00000
  45       18F+3        0.00000   0.00000   0.00000   0.00000   0.00000
  46       18F-3        0.00000   0.00000  -0.00008   0.00000   0.00000
  47 2   O  1S         -0.07622   0.00000   0.00000   0.00050   0.00000
  48        2S         -0.12103   0.00000   0.00000   0.00075   0.00000
  49        2PX         0.02672   0.00000   0.00000  -0.00095   0.00000
  50        2PY         0.00000   0.00000   0.00265   0.00000   0.00882
  51        2PZ         0.00000   0.00000   0.00000   0.00000   0.00000
  52        3S          0.35181   0.00000   0.00000  -0.00048   0.00000
  53        3PX         0.04002   0.00000   0.00000  -0.00266   0.00000
  54        3PY         0.00000   0.00000   0.00312   0.00000   0.01145
  55        3PZ         0.00000   0.00000   0.00000   0.00000   0.00000
  56        4S          0.24422   0.00000   0.00000  -0.01620   0.00000
  57        4PX         0.00585   0.00000   0.00000   0.00859   0.00000
  58        4PY         0.00000   0.00000   0.00614   0.00000   0.01856
  59        4PZ         0.00000   0.00000   0.00000   0.00000   0.00000
  60        5D 0        0.00313   0.00000   0.00000   0.00043   0.00000
  61        5D+1        0.00000   0.00000   0.00000   0.00000   0.00000
  62        5D-1        0.00000   0.00022   0.00000   0.00000   0.00000
  63        5D+2        0.00505   0.00000   0.00000  -0.00071   0.00000
  64        5D-2        0.00000   0.00000  -0.00013   0.00000  -0.00033
  65 3   O  1S         -0.07622   0.00000   0.00000   0.00050   0.00000
  66        2S         -0.12103   0.00000   0.00000   0.00075   0.00000
  67        2PX        -0.02672   0.00000   0.00000   0.00095   0.00000
  68        2PY         0.00000   0.00000   0.00265   0.00000  -0.00882
  69        2PZ         0.00000   0.00000   0.00000   0.00000   0.00000
  70        3S          0.35181   0.00000   0.00000  -0.00048   0.00000
  71        3PX        -0.04002   0.00000   0.00000   0.00266   0.00000
  72        3PY         0.00000   0.00000   0.00312   0.00000  -0.01145
  73        3PZ         0.00000   0.00000   0.00000   0.00000   0.00000
  74        4S          0.24422   0.00000   0.00000  -0.01620   0.00000
  75        4PX        -0.00585   0.00000   0.00000  -0.00859   0.00000
  76        4PY         0.00000   0.00000   0.00614   0.00000  -0.01856
  77        4PZ         0.00000   0.00000   0.00000   0.00000   0.00000
  78        5D 0        0.00313   0.00000   0.00000   0.00043   0.00000
  79        5D+1        0.00000   0.00000   0.00000   0.00000   0.00000
  80        5D-1        0.00000   0.00022   0.00000   0.00000   0.00000
  81        5D+2        0.00505   0.00000   0.00000  -0.00071   0.00000
  82        5D-2        0.00000   0.00000   0.00013   0.00000  -0.00033
  83 4   O  1S          0.00360   0.00000   0.00000  -0.00916   0.00000
  84        2S          0.00574   0.00000   0.00000  -0.01497   0.00000
  85        2PX         0.00000   0.00000   0.00000   0.00000   0.00000
  86        2PY         0.00000   0.17165   0.17371   0.00000   0.00000
  87        2PZ        -0.00159   0.00000   0.00000  -0.13550   0.00000
  88        3S         -0.01715   0.00000   0.00000   0.04401   0.00000
  89        3PX         0.00000   0.00000   0.00000   0.00000   0.00000
  90        3PY         0.00000   0.25082   0.25375   0.00000   0.00000
  91        3PZ        -0.00220   0.00000   0.00000  -0.20262   0.00000
  92        4S         -0.00951   0.00000   0.00000   0.08233   0.00000
  93        4PX         0.00000   0.00000   0.00000   0.00000   0.00000
  94        4PY         0.00000   0.18839   0.18721   0.00000   0.00000
  95        4PZ         0.00028   0.00000   0.00000  -0.16855   0.00000
  96        5D 0       -0.00016   0.00000   0.00000  -0.00083   0.00000
  97        5D+1        0.00000   0.00000   0.00000   0.00000   0.00000
  98        5D-1        0.00000   0.01219   0.01269   0.00000   0.00000
  99        5D+2        0.00037   0.00000   0.00000   0.00134   0.00000
 100        5D-2        0.00000   0.00000   0.00000   0.00000   0.00027
 101 5   O  1S          0.00360   0.00000   0.00000  -0.00916   0.00000
 102        2S          0.00574   0.00000   0.00000  -0.01497   0.00000
 103        2PX         0.00000   0.00000   0.00000   0.00000   0.00000
 104        2PY         0.00000  -0.17165   0.17371   0.00000   0.00000
 105        2PZ         0.00159   0.00000   0.00000   0.13550   0.00000
 106        3S         -0.01715   0.00000   0.00000   0.04401   0.00000
 107        3PX         0.00000   0.00000   0.00000   0.00000   0.00000
 108        3PY         0.00000  -0.25082   0.25375   0.00000   0.00000
 109        3PZ         0.00220   0.00000   0.00000   0.20262   0.00000
 110        4S         -0.00951   0.00000   0.00000   0.08233   0.00000
 111        4PX         0.00000   0.00000   0.00000   0.00000   0.00000
 112        4PY         0.00000  -0.18839   0.18721   0.00000   0.00000
 113        4PZ        -0.00028   0.00000   0.00000   0.16855   0.00000
 114        5D 0       -0.00016   0.00000   0.00000  -0.00083   0.00000
 115        5D+1        0.00000   0.00000   0.00000   0.00000   0.00000
 116        5D-1        0.00000   0.01219  -0.01269   0.00000   0.00000
 117        5D+2        0.00037   0.00000   0.00000   0.00134   0.00000
 118        5D-2        0.00000   0.00000   0.00000   0.00000   0.00027
 119 6   O  1S          0.03591   0.00000   0.00048   0.00030   0.00000
 120        2S          0.05705   0.00000   0.00085   0.00041   0.00000
 121        2PX         0.00000   0.00000   0.00000   0.00000   0.17215
 122        2PY        -0.01290   0.00000  -0.01492  -0.00069   0.00000
 123        2PZ         0.00000   0.00998   0.00000   0.00000   0.00000
 124        3S         -0.16580   0.00000  -0.00499   0.00014   0.00000
 125        3PX         0.00000   0.00000   0.00000   0.00000   0.25047
 126        3PY        -0.01929   0.00000  -0.01998  -0.00175   0.00000
 127        3PZ         0.00000   0.01367   0.00000   0.00000   0.00000
 128        4S         -0.11781   0.00000   0.01038  -0.00897   0.00000
 129        4PX         0.00000   0.00000   0.00000   0.00000   0.18440
 130        4PY        -0.00450   0.00000  -0.02336   0.01254   0.00000
 131        4PZ         0.00000   0.01993   0.00000   0.00000   0.00000
 132        5D 0        0.00278   0.00000   0.00068   0.00070   0.00000
 133        5D+1        0.00000   0.00000   0.00000   0.00000   0.00000
 134        5D-1        0.00000  -0.00062   0.00000   0.00000   0.00000
 135        5D+2       -0.00011   0.00000   0.00021   0.00051   0.00000
 136        5D-2        0.00000   0.00000   0.00000   0.00000   0.01403
 137 7   O  1S          0.03591   0.00000  -0.00048   0.00030   0.00000
 138        2S          0.05705   0.00000  -0.00085   0.00041   0.00000
 139        2PX         0.00000   0.00000   0.00000   0.00000  -0.17215
 140        2PY         0.01290   0.00000  -0.01492   0.00069   0.00000
 141        2PZ         0.00000  -0.00998   0.00000   0.00000   0.00000
 142        3S         -0.16580   0.00000   0.00499   0.00014   0.00000
 143        3PX         0.00000   0.00000   0.00000   0.00000  -0.25047
 144        3PY         0.01929   0.00000  -0.01998   0.00175   0.00000
 145        3PZ         0.00000  -0.01367   0.00000   0.00000   0.00000
 146        4S         -0.11781   0.00000  -0.01038  -0.00897   0.00000
 147        4PX         0.00000   0.00000   0.00000   0.00000  -0.18440
 148        4PY         0.00450   0.00000  -0.02336  -0.01254   0.00000
 149        4PZ         0.00000  -0.01993   0.00000   0.00000   0.00000
 150        5D 0        0.00278   0.00000  -0.00068   0.00070   0.00000
 151        5D+1        0.00000   0.00000   0.00000   0.00000   0.00000
 152        5D-1        0.00000  -0.00062   0.00000   0.00000   0.00000
 153        5D+2       -0.00011   0.00000  -0.00021   0.00051   0.00000
 154        5D-2        0.00000   0.00000   0.00000   0.00000   0.01403
 155 8   H  1S          0.05902   0.00000   0.00000  -0.00096   0.00000
 156        2S          0.04965   0.00000   0.00000   0.00122   0.00000
 157        3S         -0.00276   0.00000   0.00000   0.00041   0.00000
 158        4PX        -0.00796   0.00000   0.00000  -0.00173   0.00000
 159        4PY         0.00000   0.00020  -0.00005   0.00000  -0.00018
 160        4PZ        -0.01442   0.00000   0.00000   0.00049   0.00000
 161 9   H  1S          0.05902   0.00000   0.00000  -0.00096   0.00000
 162        2S          0.04965   0.00000   0.00000   0.00122   0.00000
 163        3S         -0.00276   0.00000   0.00000   0.00041   0.00000
 164        4PX        -0.00796   0.00000   0.00000  -0.00173   0.00000
 165        4PY         0.00000  -0.00020  -0.00005   0.00000  -0.00018
 166        4PZ         0.01442   0.00000   0.00000  -0.00049   0.00000
 167 10  H  1S         -0.00285  -0.10389  -0.10547  -0.04729   0.00000
 168        2S         -0.00442  -0.10318  -0.10773  -0.05139   0.00000
 169        3S          0.00146  -0.02728  -0.02576  -0.00696   0.00000
 170        4PX         0.00000   0.00000   0.00000   0.00000  -0.00031
 171        4PY        -0.00095  -0.00802  -0.00830  -0.00968   0.00000
 172        4PZ         0.00058   0.01208   0.01244  -0.00225   0.00000
 173 11  H  1S         -0.00285   0.10389   0.10547  -0.04729   0.00000
 174        2S         -0.00442   0.10318   0.10773  -0.05139   0.00000
 175        3S          0.00146   0.02728   0.02576  -0.00696   0.00000
 176        4PX         0.00000   0.00000   0.00000   0.00000   0.00031
 177        4PY         0.00095  -0.00802  -0.00830   0.00968   0.00000
 178        4PZ         0.00058  -0.01208  -0.01244  -0.00225   0.00000
 179 12  H  1S         -0.00285  -0.10389   0.10547  -0.04729   0.00000
 180        2S         -0.00442  -0.10318   0.10773  -0.05139   0.00000
 181        3S          0.00146  -0.02728   0.02576  -0.00696   0.00000
 182        4PX         0.00000   0.00000   0.00000   0.00000   0.00031
 183        4PY         0.00095   0.00802  -0.00830   0.00968   0.00000
 184        4PZ        -0.00058  -0.01208   0.01244   0.00225   0.00000
 185 13  H  1S         -0.00285   0.10389  -0.10547  -0.04729   0.00000
 186        2S         -0.00442   0.10318  -0.10773  -0.05139   0.00000
 187        3S          0.00146   0.02728  -0.02576  -0.00696   0.00000
 188        4PX         0.00000   0.00000   0.00000   0.00000  -0.00031
 189        4PY        -0.00095   0.00802  -0.00830  -0.00968   0.00000
 190        4PZ        -0.00058   0.01208  -0.01244   0.00225   0.00000
 191 14  H  1S         -0.02793   0.00000  -0.00601  -0.00047   0.10523
 192        2S         -0.02180   0.00000  -0.00940  -0.00457   0.11163
 193        3S          0.00235   0.00000   0.00307   0.00130   0.03300
 194        4PX         0.00662   0.00000   0.00159   0.00121  -0.00772
 195        4PY         0.00336   0.00000   0.00060  -0.00082  -0.01308
 196        4PZ         0.00000  -0.00011   0.00000   0.00000   0.00000
 197 15  H  1S         -0.02793   0.00000  -0.00601  -0.00047  -0.10523
 198        2S         -0.02180   0.00000  -0.00940  -0.00457  -0.11163
 199        3S          0.00235   0.00000   0.00307   0.00130  -0.03300
 200        4PX        -0.00662   0.00000  -0.00159  -0.00121  -0.00772
 201        4PY         0.00336   0.00000   0.00060  -0.00082   0.01308
 202        4PZ         0.00000  -0.00011   0.00000   0.00000   0.00000
 203 16  H  1S         -0.02793   0.00000   0.00601  -0.00047   0.10523
 204        2S         -0.02180   0.00000   0.00940  -0.00457   0.11163
 205        3S          0.00235   0.00000  -0.00307   0.00130   0.03300
 206        4PX        -0.00662   0.00000   0.00159  -0.00121   0.00772
 207        4PY        -0.00336   0.00000   0.00060   0.00082   0.01308
 208        4PZ         0.00000   0.00011   0.00000   0.00000   0.00000
 209 17  H  1S         -0.02793   0.00000   0.00601  -0.00047  -0.10523
 210        2S         -0.02180   0.00000   0.00940  -0.00457  -0.11163
 211        3S          0.00235   0.00000  -0.00307   0.00130  -0.03300
 212        4PX         0.00662   0.00000  -0.00159   0.00121   0.00772
 213        4PY        -0.00336   0.00000   0.00060   0.00082  -0.01308
 214        4PZ         0.00000   0.00011   0.00000   0.00000   0.00000
 215 18  H  1S          0.05902   0.00000   0.00000  -0.00096   0.00000
 216        2S          0.04965   0.00000   0.00000   0.00122   0.00000
 217        3S         -0.00276   0.00000   0.00000   0.00041   0.00000
 218        4PX         0.00796   0.00000   0.00000   0.00173   0.00000
 219        4PY         0.00000  -0.00020  -0.00005   0.00000   0.00018
 220        4PZ         0.01442   0.00000   0.00000  -0.00049   0.00000
 221 19  H  1S          0.05902   0.00000   0.00000  -0.00096   0.00000
 222        2S          0.04965   0.00000   0.00000   0.00122   0.00000
 223        3S         -0.00276   0.00000   0.00000   0.00041   0.00000
 224        4PX         0.00796   0.00000   0.00000   0.00173   0.00000
 225        4PY         0.00000   0.00020  -0.00005   0.00000   0.00018
 226        4PZ        -0.01442   0.00000   0.00000   0.00049   0.00000
                          26        27        28        29        30
                       (B3U)--O  (B2G)--O  (B1U)--O   (AG)--O  (B1U)--O
     Eigenvalues --    -0.86670  -0.86516  -0.86374  -0.81894  -0.80061
   1 1   Cu 1S          0.00000   0.00000   0.00000  -0.00587   0.00000
   2        2S          0.00000   0.00000   0.00000  -0.00956   0.00000
   3        3S          0.00000   0.00000   0.00000  -0.00457   0.00000
   4        4S          0.00000   0.00000   0.00000   0.03060   0.00000
   5        5S          0.00000   0.00000   0.00000   0.05488   0.00000
   6        6S          0.00000   0.00000   0.00000  -0.10627   0.00000
   7        7S          0.00000   0.00000   0.00000  -0.09325   0.00000
   8        8S          0.00000   0.00000   0.00000   0.29306   0.00000
   9        9S          0.00000   0.00000   0.00000   0.00607   0.00000
  10       10PX         0.00400   0.00000   0.00000   0.00000   0.00000
  11       10PY         0.00000   0.00000   0.00000   0.00000   0.00000
  12       10PZ         0.00000   0.00000   0.00612   0.00000  -0.02751
  13       11PX         0.00114   0.00000   0.00000   0.00000   0.00000
  14       11PY         0.00000   0.00000   0.00000   0.00000   0.00000
  15       11PZ         0.00000   0.00000   0.00192   0.00000  -0.00869
  16       12PX        -0.00410   0.00000   0.00000   0.00000   0.00000
  17       12PY         0.00000   0.00000   0.00000   0.00000   0.00000
  18       12PZ         0.00000   0.00000  -0.00692   0.00000   0.03148
  19       13PX        -0.01313   0.00000   0.00000   0.00000   0.00000
  20       13PY         0.00000   0.00000   0.00000   0.00000   0.00000
  21       13PZ         0.00000   0.00000  -0.01888   0.00000   0.08453
  22       14PX         0.00633   0.00000   0.00000   0.00000   0.00000
  23       14PY         0.00000   0.00000   0.00000   0.00000   0.00000
  24       14PZ         0.00000   0.00000   0.00716   0.00000  -0.02969
  25       15D 0        0.00000   0.00000   0.00000  -0.19505   0.00000
  26       15D+1        0.00000   0.06364   0.00000   0.00000   0.00000
  27       15D-1        0.00000   0.00000   0.00000   0.00000   0.00000
  28       15D+2        0.00000   0.00000   0.00000  -0.01556   0.00000
  29       15D-2        0.00000   0.00000   0.00000   0.00000   0.00000
  30       16D 0        0.00000   0.00000   0.00000  -0.18273   0.00000
  31       16D+1        0.00000   0.05918   0.00000   0.00000   0.00000
  32       16D-1        0.00000   0.00000   0.00000   0.00000   0.00000
  33       16D+2        0.00000   0.00000   0.00000  -0.01459   0.00000
  34       16D-2        0.00000   0.00000   0.00000   0.00000   0.00000
  35       17D 0        0.00000   0.00000   0.00000  -0.12851   0.00000
  36       17D+1        0.00000   0.04946   0.00000   0.00000   0.00000
  37       17D-1        0.00000   0.00000   0.00000   0.00000   0.00000
  38       17D+2        0.00000   0.00000   0.00000  -0.01163   0.00000
  39       17D-2        0.00000   0.00000   0.00000   0.00000   0.00000
  40       18F 0        0.00000   0.00000  -0.00005   0.00000  -0.00556
  41       18F+1       -0.00029   0.00000   0.00000   0.00000   0.00000
  42       18F-1        0.00000   0.00000   0.00000   0.00000   0.00000
  43       18F+2        0.00000   0.00000   0.00082   0.00000   0.00021
  44       18F-2        0.00000   0.00000   0.00000   0.00000   0.00000
  45       18F+3       -0.00094   0.00000   0.00000   0.00000   0.00000
  46       18F-3        0.00000   0.00000   0.00000   0.00000   0.00000
  47 2   O  1S         -0.00004   0.00000   0.00000  -0.00792   0.00000
  48        2S          0.00002   0.00000   0.00000  -0.01290   0.00000
  49        2PX        -0.01401   0.00000   0.00000  -0.09547   0.00000
  50        2PY         0.00000   0.00000   0.00000   0.00000   0.00000
  51        2PZ         0.00000   0.17024   0.17113   0.00000   0.02901
  52        3S         -0.00229   0.00000   0.00000   0.03820   0.00000
  53        3PX        -0.01826   0.00000   0.00000  -0.14273   0.00000
  54        3PY         0.00000   0.00000   0.00000   0.00000   0.00000
  55        3PZ         0.00000   0.24758   0.24889   0.00000   0.04300
  56        4S          0.01196   0.00000   0.00000   0.05894   0.00000
  57        4PX        -0.02236   0.00000   0.00000  -0.10770   0.00000
  58        4PY         0.00000   0.00000   0.00000   0.00000   0.00000
  59        4PZ         0.00000   0.18389   0.18106   0.00000   0.01055
  60        5D 0        0.00002   0.00000   0.00000   0.00038   0.00000
  61        5D+1        0.00000   0.01388   0.01400   0.00000   0.00266
  62        5D-1        0.00000   0.00000   0.00000   0.00000   0.00000
  63        5D+2       -0.00060   0.00000   0.00000  -0.00269   0.00000
  64        5D-2        0.00000   0.00000   0.00000   0.00000   0.00000
  65 3   O  1S          0.00004   0.00000   0.00000  -0.00792   0.00000
  66        2S         -0.00002   0.00000   0.00000  -0.01290   0.00000
  67        2PX        -0.01401   0.00000   0.00000   0.09547   0.00000
  68        2PY         0.00000   0.00000   0.00000   0.00000   0.00000
  69        2PZ         0.00000  -0.17024   0.17113   0.00000   0.02901
  70        3S          0.00229   0.00000   0.00000   0.03820   0.00000
  71        3PX        -0.01826   0.00000   0.00000   0.14273   0.00000
  72        3PY         0.00000   0.00000   0.00000   0.00000   0.00000
  73        3PZ         0.00000  -0.24758   0.24889   0.00000   0.04300
  74        4S         -0.01196   0.00000   0.00000   0.05894   0.00000
  75        4PX        -0.02236   0.00000   0.00000   0.10770   0.00000
  76        4PY         0.00000   0.00000   0.00000   0.00000   0.00000
  77        4PZ         0.00000  -0.18389   0.18106   0.00000   0.01055
  78        5D 0       -0.00002   0.00000   0.00000   0.00038   0.00000
  79        5D+1        0.00000   0.01388  -0.01400   0.00000  -0.00266
  80        5D-1        0.00000   0.00000   0.00000   0.00000   0.00000
  81        5D+2        0.00060   0.00000   0.00000  -0.00269   0.00000
  82        5D-2        0.00000   0.00000   0.00000   0.00000   0.00000
  83 4   O  1S          0.00000   0.00000  -0.00089  -0.00383   0.02023
  84        2S          0.00000   0.00000  -0.00134  -0.00630   0.03246
  85        2PX         0.00451   0.01626   0.00000   0.00000   0.00000
  86        2PY         0.00000   0.00000   0.00000   0.00000   0.00000
  87        2PZ         0.00000   0.00000  -0.02693  -0.05274   0.18569
  88        3S          0.00000   0.00000   0.00088   0.02067  -0.09011
  89        3PX         0.00576   0.02242   0.00000   0.00000   0.00000
  90        3PY         0.00000   0.00000   0.00000   0.00000   0.00000
  91        3PZ         0.00000   0.00000  -0.03733  -0.08039   0.26617
  92        4S          0.00000   0.00000   0.02293   0.00547  -0.17263
  93        4PX         0.00923   0.03067   0.00000   0.00000   0.00000
  94        4PY         0.00000   0.00000   0.00000   0.00000   0.00000
  95        4PZ         0.00000   0.00000  -0.04070  -0.05027   0.28213
  96        5D 0        0.00000   0.00000  -0.00063  -0.00215   0.00379
  97        5D+1       -0.00015  -0.00062   0.00000   0.00000   0.00000
  98        5D-1        0.00000   0.00000   0.00000   0.00000   0.00000
  99        5D+2        0.00000   0.00000   0.00051   0.00084  -0.00128
 100        5D-2        0.00000   0.00000   0.00000   0.00000   0.00000
 101 5   O  1S          0.00000   0.00000   0.00089  -0.00383  -0.02023
 102        2S          0.00000   0.00000   0.00134  -0.00630  -0.03246
 103        2PX         0.00451  -0.01626   0.00000   0.00000   0.00000
 104        2PY         0.00000   0.00000   0.00000   0.00000   0.00000
 105        2PZ         0.00000   0.00000  -0.02693   0.05274   0.18569
 106        3S          0.00000   0.00000  -0.00088   0.02067   0.09011
 107        3PX         0.00576  -0.02242   0.00000   0.00000   0.00000
 108        3PY         0.00000   0.00000   0.00000   0.00000   0.00000
 109        3PZ         0.00000   0.00000  -0.03733   0.08039   0.26617
 110        4S          0.00000   0.00000  -0.02293   0.00547   0.17263
 111        4PX         0.00923  -0.03067   0.00000   0.00000   0.00000
 112        4PY         0.00000   0.00000   0.00000   0.00000   0.00000
 113        4PZ         0.00000   0.00000  -0.04070   0.05027   0.28213
 114        5D 0        0.00000   0.00000   0.00063  -0.00215  -0.00379
 115        5D+1        0.00015  -0.00062   0.00000   0.00000   0.00000
 116        5D-1        0.00000   0.00000   0.00000   0.00000   0.00000
 117        5D+2        0.00000   0.00000  -0.00051   0.00084   0.00128
 118        5D-2        0.00000   0.00000   0.00000   0.00000   0.00000
 119 6   O  1S          0.00000   0.00000   0.00000  -0.00902   0.00000
 120        2S          0.00000   0.00000   0.00000  -0.01467   0.00000
 121        2PX         0.17278   0.00000   0.00000   0.00000   0.00000
 122        2PY         0.00000   0.00000   0.00000  -0.10787   0.00000
 123        2PZ         0.00000   0.00000   0.00330   0.00000  -0.01516
 124        3S          0.00000   0.00000   0.00000   0.04335   0.00000
 125        3PX         0.25133   0.00000   0.00000   0.00000   0.00000
 126        3PY         0.00000   0.00000   0.00000  -0.16089   0.00000
 127        3PZ         0.00000   0.00000   0.00421   0.00000  -0.01998
 128        4S          0.00000   0.00000   0.00000   0.06457   0.00000
 129        4PX         0.18288   0.00000   0.00000   0.00000   0.00000
 130        4PY         0.00000   0.00000   0.00000  -0.12875   0.00000
 131        4PZ         0.00000   0.00000   0.00685   0.00000  -0.03114
 132        5D 0        0.00000   0.00000   0.00000   0.00223   0.00000
 133        5D+1        0.00000   0.00019   0.00000   0.00000   0.00000
 134        5D-1        0.00000   0.00000  -0.00013   0.00000   0.00046
 135        5D+2        0.00000   0.00000   0.00000   0.00189   0.00000
 136        5D-2        0.01416   0.00000   0.00000   0.00000   0.00000
 137 7   O  1S          0.00000   0.00000   0.00000  -0.00902   0.00000
 138        2S          0.00000   0.00000   0.00000  -0.01467   0.00000
 139        2PX         0.17278   0.00000   0.00000   0.00000   0.00000
 140        2PY         0.00000   0.00000   0.00000   0.10787   0.00000
 141        2PZ         0.00000   0.00000   0.00330   0.00000  -0.01516
 142        3S          0.00000   0.00000   0.00000   0.04335   0.00000
 143        3PX         0.25133   0.00000   0.00000   0.00000   0.00000
 144        3PY         0.00000   0.00000   0.00000   0.16089   0.00000
 145        3PZ         0.00000   0.00000   0.00421   0.00000  -0.01998
 146        4S          0.00000   0.00000   0.00000   0.06457   0.00000
 147        4PX         0.18288   0.00000   0.00000   0.00000   0.00000
 148        4PY         0.00000   0.00000   0.00000   0.12875   0.00000
 149        4PZ         0.00000   0.00000   0.00685   0.00000  -0.03114
 150        5D 0        0.00000   0.00000   0.00000   0.00223   0.00000
 151        5D+1        0.00000   0.00019   0.00000   0.00000   0.00000
 152        5D-1        0.00000   0.00000   0.00013   0.00000  -0.00046
 153        5D+2        0.00000   0.00000   0.00000   0.00189   0.00000
 154        5D-2       -0.01416   0.00000   0.00000   0.00000   0.00000
 155 8   H  1S         -0.00520   0.10404   0.10459  -0.03423   0.01847
 156        2S         -0.00937   0.10963   0.11376  -0.04138   0.03569
 157        3S          0.00352   0.03398   0.03173  -0.01040  -0.00060
 158        4PX         0.00056  -0.01295  -0.01343  -0.00282  -0.00397
 159        4PY         0.00000   0.00000   0.00000   0.00000   0.00000
 160        4PZ         0.00153  -0.00733  -0.00759   0.00830  -0.00260
 161 9   H  1S         -0.00520  -0.10404  -0.10459  -0.03423  -0.01847
 162        2S         -0.00937  -0.10963  -0.11376  -0.04138  -0.03569
 163        3S          0.00352  -0.03398  -0.03173  -0.01040   0.00060
 164        4PX         0.00056   0.01295   0.01343  -0.00282   0.00397
 165        4PY         0.00000   0.00000   0.00000   0.00000   0.00000
 166        4PZ        -0.00153  -0.00733  -0.00759  -0.00830  -0.00260
 167 10  H  1S          0.00000   0.00000  -0.00959  -0.01862   0.06086
 168        2S          0.00000   0.00000  -0.01485  -0.01904   0.06210
 169        3S          0.00000   0.00000   0.00363  -0.00907   0.01163
 170        4PX         0.00013   0.00023   0.00000   0.00000   0.00000
 171        4PY         0.00000   0.00000  -0.00256  -0.00458   0.01071
 172        4PZ         0.00000   0.00000   0.00044  -0.00349   0.00287
 173 11  H  1S          0.00000   0.00000  -0.00959  -0.01862   0.06086
 174        2S          0.00000   0.00000  -0.01485  -0.01904   0.06210
 175        3S          0.00000   0.00000   0.00363  -0.00907   0.01163
 176        4PX         0.00013   0.00023   0.00000   0.00000   0.00000
 177        4PY         0.00000   0.00000   0.00256   0.00458  -0.01071
 178        4PZ         0.00000   0.00000   0.00044  -0.00349   0.00287
 179 12  H  1S          0.00000   0.00000   0.00959  -0.01862  -0.06086
 180        2S          0.00000   0.00000   0.01485  -0.01904  -0.06210
 181        3S          0.00000   0.00000  -0.00363  -0.00907  -0.01163
 182        4PX         0.00013  -0.00023   0.00000   0.00000   0.00000
 183        4PY         0.00000   0.00000  -0.00256   0.00458   0.01071
 184        4PZ         0.00000   0.00000   0.00044   0.00349   0.00287
 185 13  H  1S          0.00000   0.00000   0.00959  -0.01862  -0.06086
 186        2S          0.00000   0.00000   0.01485  -0.01904  -0.06210
 187        3S          0.00000   0.00000  -0.00363  -0.00907  -0.01163
 188        4PX         0.00013  -0.00023   0.00000   0.00000   0.00000
 189        4PY         0.00000   0.00000   0.00256  -0.00458  -0.01071
 190        4PZ         0.00000   0.00000   0.00044   0.00349   0.00287
 191 14  H  1S          0.10563   0.00000   0.00000  -0.03853   0.00000
 192        2S          0.11425   0.00000   0.00000  -0.04176   0.00000
 193        3S          0.03145   0.00000   0.00000  -0.01137   0.00000
 194        4PX        -0.00787   0.00000   0.00000   0.00850   0.00000
 195        4PY        -0.01336   0.00000   0.00000  -0.00352   0.00000
 196        4PZ         0.00000   0.00018   0.00004   0.00000   0.00007
 197 15  H  1S         -0.10563   0.00000   0.00000  -0.03853   0.00000
 198        2S         -0.11425   0.00000   0.00000  -0.04176   0.00000
 199        3S         -0.03145   0.00000   0.00000  -0.01137   0.00000
 200        4PX        -0.00787   0.00000   0.00000  -0.00850   0.00000
 201        4PY         0.01336   0.00000   0.00000  -0.00352   0.00000
 202        4PZ         0.00000  -0.00018   0.00004   0.00000   0.00007
 203 16  H  1S         -0.10563   0.00000   0.00000  -0.03853   0.00000
 204        2S         -0.11425   0.00000   0.00000  -0.04176   0.00000
 205        3S         -0.03145   0.00000   0.00000  -0.01137   0.00000
 206        4PX        -0.00787   0.00000   0.00000  -0.00850   0.00000
 207        4PY        -0.01336   0.00000   0.00000   0.00352   0.00000
 208        4PZ         0.00000  -0.00018   0.00004   0.00000   0.00007
 209 17  H  1S          0.10563   0.00000   0.00000  -0.03853   0.00000
 210        2S          0.11425   0.00000   0.00000  -0.04176   0.00000
 211        3S          0.03145   0.00000   0.00000  -0.01137   0.00000
 212        4PX        -0.00787   0.00000   0.00000   0.00850   0.00000
 213        4PY         0.01336   0.00000   0.00000   0.00352   0.00000
 214        4PZ         0.00000   0.00018   0.00004   0.00000   0.00007
 215 18  H  1S          0.00520   0.10404  -0.10459  -0.03423  -0.01847
 216        2S          0.00937   0.10963  -0.11376  -0.04138  -0.03569
 217        3S         -0.00352   0.03398  -0.03173  -0.01040   0.00060
 218        4PX         0.00056   0.01295  -0.01343   0.00282  -0.00397
 219        4PY         0.00000   0.00000   0.00000   0.00000   0.00000
 220        4PZ         0.00153   0.00733  -0.00759  -0.00830  -0.00260
 221 19  H  1S          0.00520  -0.10404   0.10459  -0.03423   0.01847
 222        2S          0.00937  -0.10963   0.11376  -0.04138   0.03569
 223        3S         -0.00352  -0.03398   0.03173  -0.01040  -0.00060
 224        4PX         0.00056  -0.01295   0.01343   0.00282   0.00397
 225        4PY         0.00000   0.00000   0.00000   0.00000   0.00000
 226        4PZ        -0.00153   0.00733  -0.00759   0.00830  -0.00260
                          31        32        33        34        35
                        (AG)--O  (B2G)--O  (B2U)--O  (B3U)--O  (B3G)--O
     Eigenvalues --    -0.79553  -0.76842  -0.76147  -0.76119  -0.76015
   1 1   Cu 1S         -0.00032   0.00000   0.00000   0.00000   0.00000
   2        2S         -0.00053   0.00000   0.00000   0.00000   0.00000
   3        3S         -0.00025   0.00000   0.00000   0.00000   0.00000
   4        4S          0.00167   0.00000   0.00000   0.00000   0.00000
   5        5S          0.00305   0.00000   0.00000   0.00000   0.00000
   6        6S         -0.00596   0.00000   0.00000   0.00000   0.00000
   7        7S         -0.00505   0.00000   0.00000   0.00000   0.00000
   8        8S          0.01687   0.00000   0.00000   0.00000   0.00000
   9        9S          0.00249   0.00000   0.00000   0.00000   0.00000
  10       10PX         0.00000   0.00000   0.00000  -0.02076   0.00000
  11       10PY         0.00000   0.00000  -0.02032   0.00000   0.00000
  12       10PZ         0.00000   0.00000   0.00000   0.00000   0.00000
  13       11PX         0.00000   0.00000   0.00000  -0.00600   0.00000
  14       11PY         0.00000   0.00000  -0.00592   0.00000   0.00000
  15       11PZ         0.00000   0.00000   0.00000   0.00000   0.00000
  16       12PX         0.00000   0.00000   0.00000   0.02174   0.00000
  17       12PY         0.00000   0.00000   0.02147   0.00000   0.00000
  18       12PZ         0.00000   0.00000   0.00000   0.00000   0.00000
  19       13PX         0.00000   0.00000   0.00000   0.06794   0.00000
  20       13PY         0.00000   0.00000   0.06601   0.00000   0.00000
  21       13PZ         0.00000   0.00000   0.00000   0.00000   0.00000
  22       14PX         0.00000   0.00000   0.00000  -0.03185   0.00000
  23       14PY         0.00000   0.00000  -0.03022   0.00000   0.00000
  24       14PZ         0.00000   0.00000   0.00000   0.00000   0.00000
  25       15D 0       -0.01419   0.00000   0.00000   0.00000   0.00000
  26       15D+1        0.00000   0.44105   0.00000   0.00000   0.00000
  27       15D-1        0.00000   0.00000   0.00000   0.00000   0.46607
  28       15D+2        0.29843   0.00000   0.00000   0.00000   0.00000
  29       15D-2        0.00000   0.00000   0.00000   0.00000   0.00000
  30       16D 0       -0.01339   0.00000   0.00000   0.00000   0.00000
  31       16D+1        0.00000   0.41094   0.00000   0.00000   0.00000
  32       16D-1        0.00000   0.00000   0.00000   0.00000   0.43507
  33       16D+2        0.27948   0.00000   0.00000   0.00000   0.00000
  34       16D-2        0.00000   0.00000   0.00000   0.00000   0.00000
  35       17D 0       -0.00873   0.00000   0.00000   0.00000   0.00000
  36       17D+1        0.00000   0.31542   0.00000   0.00000   0.00000
  37       17D-1        0.00000   0.00000   0.00000   0.00000   0.32902
  38       17D+2        0.22176   0.00000   0.00000   0.00000   0.00000
  39       17D-2        0.00000   0.00000   0.00000   0.00000   0.00000
  40       18F 0        0.00000   0.00000   0.00000   0.00000   0.00000
  41       18F+1        0.00000   0.00000   0.00000   0.00101   0.00000
  42       18F-1        0.00000   0.00000   0.00198   0.00000   0.00000
  43       18F+2        0.00000   0.00000   0.00000   0.00000   0.00000
  44       18F-2        0.00000   0.00000   0.00000   0.00000   0.00000
  45       18F+3        0.00000   0.00000   0.00000  -0.00216   0.00000
  46       18F-3        0.00000   0.00000   0.00206   0.00000   0.00000
  47 2   O  1S         -0.01093   0.00000   0.00000   0.02180   0.00000
  48        2S         -0.01762   0.00000   0.00000   0.03494   0.00000
  49        2PX        -0.10295   0.00000   0.00000   0.17980   0.00000
  50        2PY         0.00000   0.00000  -0.01998   0.00000   0.00000
  51        2PZ         0.00000  -0.03313   0.00000   0.00000   0.00000
  52        3S          0.04954   0.00000   0.00000  -0.09796   0.00000
  53        3PX        -0.15058   0.00000   0.00000   0.25191   0.00000
  54        3PY         0.00000   0.00000  -0.02549   0.00000   0.00000
  55        3PZ         0.00000  -0.04998   0.00000   0.00000   0.00000
  56        4S          0.09393   0.00000   0.00000  -0.17493   0.00000
  57        4PX        -0.14815   0.00000   0.00000   0.27802   0.00000
  58        4PY         0.00000   0.00000  -0.04162   0.00000   0.00000
  59        4PZ         0.00000   0.01793   0.00000   0.00000   0.00000
  60        5D 0        0.00045   0.00000   0.00000  -0.00243   0.00000
  61        5D+1        0.00000  -0.00273   0.00000   0.00000   0.00000
  62        5D-1        0.00000   0.00000   0.00000   0.00000   0.00040
  63        5D+2       -0.00189   0.00000   0.00000   0.00679   0.00000
  64        5D-2        0.00000   0.00000   0.00003   0.00000   0.00000
  65 3   O  1S         -0.01093   0.00000   0.00000  -0.02180   0.00000
  66        2S         -0.01762   0.00000   0.00000  -0.03494   0.00000
  67        2PX         0.10295   0.00000   0.00000   0.17980   0.00000
  68        2PY         0.00000   0.00000  -0.01998   0.00000   0.00000
  69        2PZ         0.00000   0.03313   0.00000   0.00000   0.00000
  70        3S          0.04954   0.00000   0.00000   0.09796   0.00000
  71        3PX         0.15058   0.00000   0.00000   0.25191   0.00000
  72        3PY         0.00000   0.00000  -0.02549   0.00000   0.00000
  73        3PZ         0.00000   0.04998   0.00000   0.00000   0.00000
  74        4S          0.09393   0.00000   0.00000   0.17493   0.00000
  75        4PX         0.14815   0.00000   0.00000   0.27802   0.00000
  76        4PY         0.00000   0.00000  -0.04162   0.00000   0.00000
  77        4PZ         0.00000  -0.01793   0.00000   0.00000   0.00000
  78        5D 0        0.00045   0.00000   0.00000   0.00243   0.00000
  79        5D+1        0.00000  -0.00273   0.00000   0.00000   0.00000
  80        5D-1        0.00000   0.00000   0.00000   0.00000   0.00040
  81        5D+2       -0.00189   0.00000   0.00000  -0.00679   0.00000
  82        5D-2        0.00000   0.00000  -0.00003   0.00000   0.00000
  83 4   O  1S         -0.00066   0.00000   0.00000   0.00000   0.00000
  84        2S         -0.00107   0.00000   0.00000   0.00000   0.00000
  85        2PX         0.00000   0.06590   0.00000  -0.04502   0.00000
  86        2PY         0.00000   0.00000   0.02014   0.00000  -0.03245
  87        2PZ        -0.00360   0.00000   0.00000   0.00000   0.00000
  88        3S          0.00261   0.00000   0.00000   0.00000   0.00000
  89        3PX         0.00000   0.09308   0.00000  -0.06174   0.00000
  90        3PY         0.00000   0.00000   0.03099   0.00000  -0.04930
  91        3PZ        -0.00499   0.00000   0.00000   0.00000   0.00000
  92        4S          0.01369   0.00000   0.00000   0.00000   0.00000
  93        4PX         0.00000   0.11566   0.00000  -0.08169   0.00000
  94        4PY         0.00000   0.00000  -0.01279   0.00000   0.03482
  95        4PZ         0.00300   0.00000   0.00000   0.00000   0.00000
  96        5D 0       -0.00016   0.00000   0.00000   0.00000   0.00000
  97        5D+1        0.00000  -0.00168   0.00000  -0.00006   0.00000
  98        5D-1        0.00000   0.00000   0.00145   0.00000  -0.00362
  99        5D+2        0.00049   0.00000   0.00000   0.00000   0.00000
 100        5D-2        0.00000   0.00000   0.00000   0.00000   0.00000
 101 5   O  1S         -0.00066   0.00000   0.00000   0.00000   0.00000
 102        2S         -0.00107   0.00000   0.00000   0.00000   0.00000
 103        2PX         0.00000  -0.06590   0.00000  -0.04502   0.00000
 104        2PY         0.00000   0.00000   0.02014   0.00000   0.03245
 105        2PZ         0.00360   0.00000   0.00000   0.00000   0.00000
 106        3S          0.00261   0.00000   0.00000   0.00000   0.00000
 107        3PX         0.00000  -0.09308   0.00000  -0.06174   0.00000
 108        3PY         0.00000   0.00000   0.03099   0.00000   0.04930
 109        3PZ         0.00499   0.00000   0.00000   0.00000   0.00000
 110        4S          0.01369   0.00000   0.00000   0.00000   0.00000
 111        4PX         0.00000  -0.11566   0.00000  -0.08169   0.00000
 112        4PY         0.00000   0.00000  -0.01279   0.00000  -0.03482
 113        4PZ        -0.00300   0.00000   0.00000   0.00000   0.00000
 114        5D 0       -0.00016   0.00000   0.00000   0.00000   0.00000
 115        5D+1        0.00000  -0.00168   0.00000   0.00006   0.00000
 116        5D-1        0.00000   0.00000  -0.00145   0.00000  -0.00362
 117        5D+2        0.00049   0.00000   0.00000   0.00000   0.00000
 118        5D-2        0.00000   0.00000   0.00000   0.00000   0.00000
 119 6   O  1S          0.01015   0.00000   0.02272   0.00000   0.00000
 120        2S          0.01635   0.00000   0.03644   0.00000   0.00000
 121        2PX         0.00000   0.00000   0.00000   0.01807   0.00000
 122        2PY         0.09227   0.00000   0.18454   0.00000   0.00000
 123        2PZ         0.00000   0.00000   0.00000   0.00000   0.03135
 124        3S         -0.04518   0.00000  -0.10277   0.00000   0.00000
 125        3PX         0.00000   0.00000   0.00000   0.02802   0.00000
 126        3PY         0.13421   0.00000   0.25938   0.00000   0.00000
 127        3PZ         0.00000   0.00000   0.00000   0.00000   0.04253
 128        4S         -0.09645   0.00000  -0.18154   0.00000   0.00000
 129        4PX         0.00000   0.00000   0.00000  -0.01038   0.00000
 130        4PY         0.13140   0.00000   0.28281   0.00000   0.00000
 131        4PZ         0.00000   0.00000   0.00000   0.00000   0.06144
 132        5D 0       -0.00129   0.00000  -0.00483   0.00000   0.00000
 133        5D+1        0.00000   0.00044   0.00000   0.00000   0.00000
 134        5D-1        0.00000   0.00000   0.00000   0.00000  -0.00116
 135        5D+2       -0.00099   0.00000  -0.00552   0.00000   0.00000
 136        5D-2        0.00000   0.00000   0.00000   0.00098   0.00000
 137 7   O  1S          0.01015   0.00000  -0.02272   0.00000   0.00000
 138        2S          0.01635   0.00000  -0.03644   0.00000   0.00000
 139        2PX         0.00000   0.00000   0.00000   0.01807   0.00000
 140        2PY        -0.09227   0.00000   0.18454   0.00000   0.00000
 141        2PZ         0.00000   0.00000   0.00000   0.00000  -0.03135
 142        3S         -0.04518   0.00000   0.10277   0.00000   0.00000
 143        3PX         0.00000   0.00000   0.00000   0.02802   0.00000
 144        3PY        -0.13421   0.00000   0.25938   0.00000   0.00000
 145        3PZ         0.00000   0.00000   0.00000   0.00000  -0.04253
 146        4S         -0.09645   0.00000   0.18154   0.00000   0.00000
 147        4PX         0.00000   0.00000   0.00000  -0.01038   0.00000
 148        4PY        -0.13140   0.00000   0.28281   0.00000   0.00000
 149        4PZ         0.00000   0.00000   0.00000   0.00000  -0.06144
 150        5D 0       -0.00129   0.00000   0.00483   0.00000   0.00000
 151        5D+1        0.00000   0.00044   0.00000   0.00000   0.00000
 152        5D-1        0.00000   0.00000   0.00000   0.00000  -0.00116
 153        5D+2       -0.00099   0.00000   0.00552   0.00000   0.00000
 154        5D-2        0.00000   0.00000   0.00000  -0.00098   0.00000
 155 8   H  1S         -0.03558  -0.02131   0.00000   0.06038   0.00000
 156        2S         -0.03664  -0.06568   0.00000   0.06145   0.00000
 157        3S         -0.00864   0.00801   0.00000   0.01076   0.00000
 158        4PX        -0.00179   0.00850   0.00000   0.00404   0.00000
 159        4PY         0.00000   0.00000   0.00003   0.00000   0.00012
 160        4PZ         0.00642   0.00473   0.00000  -0.01056   0.00000
 161 9   H  1S         -0.03558   0.02131   0.00000   0.06038   0.00000
 162        2S         -0.03664   0.06568   0.00000   0.06145   0.00000
 163        3S         -0.00864  -0.00801   0.00000   0.01076   0.00000
 164        4PX        -0.00179  -0.00850   0.00000   0.00404   0.00000
 165        4PY         0.00000   0.00000   0.00003   0.00000  -0.00012
 166        4PZ        -0.00642   0.00473   0.00000   0.01056   0.00000
 167 10  H  1S         -0.00090   0.00000  -0.01281   0.00000   0.02295
 168        2S         -0.01114   0.00000  -0.04104   0.00000   0.07737
 169        3S         -0.00014   0.00000   0.01069   0.00000  -0.00821
 170        4PX         0.00000   0.00229   0.00000  -0.00174   0.00000
 171        4PY        -0.00155   0.00000  -0.00348   0.00000   0.00592
 172        4PZ         0.00117   0.00000   0.00422   0.00000  -0.00931
 173 11  H  1S         -0.00090   0.00000   0.01281   0.00000  -0.02295
 174        2S         -0.01114   0.00000   0.04104   0.00000  -0.07737
 175        3S         -0.00014   0.00000  -0.01069   0.00000   0.00821
 176        4PX         0.00000   0.00229   0.00000  -0.00174   0.00000
 177        4PY         0.00155   0.00000  -0.00348   0.00000   0.00592
 178        4PZ         0.00117   0.00000  -0.00422   0.00000   0.00931
 179 12  H  1S         -0.00090   0.00000   0.01281   0.00000   0.02295
 180        2S         -0.01114   0.00000   0.04104   0.00000   0.07737
 181        3S         -0.00014   0.00000  -0.01069   0.00000  -0.00821
 182        4PX         0.00000  -0.00229   0.00000  -0.00174   0.00000
 183        4PY         0.00155   0.00000  -0.00348   0.00000  -0.00592
 184        4PZ        -0.00117   0.00000   0.00422   0.00000   0.00931
 185 13  H  1S         -0.00090   0.00000  -0.01281   0.00000  -0.02295
 186        2S         -0.01114   0.00000  -0.04104   0.00000  -0.07737
 187        3S         -0.00014   0.00000   0.01069   0.00000   0.00821
 188        4PX         0.00000  -0.00229   0.00000  -0.00174   0.00000
 189        4PY        -0.00155   0.00000  -0.00348   0.00000  -0.00592
 190        4PZ        -0.00117   0.00000  -0.00422   0.00000  -0.00931
 191 14  H  1S          0.03125   0.00000   0.06166   0.01119   0.00000
 192        2S          0.03906   0.00000   0.06354   0.03710   0.00000
 193        3S          0.00636   0.00000   0.01295  -0.00983   0.00000
 194        4PX        -0.00652   0.00000  -0.01087  -0.00272   0.00000
 195        4PY         0.00048   0.00000   0.00408  -0.00427   0.00000
 196        4PZ         0.00000   0.00016   0.00000   0.00000   0.00016
 197 15  H  1S          0.03125   0.00000   0.06166  -0.01119   0.00000
 198        2S          0.03906   0.00000   0.06354  -0.03710   0.00000
 199        3S          0.00636   0.00000   0.01295   0.00983   0.00000
 200        4PX         0.00652   0.00000   0.01087  -0.00272   0.00000
 201        4PY         0.00048   0.00000   0.00408   0.00427   0.00000
 202        4PZ         0.00000  -0.00016   0.00000   0.00000   0.00016
 203 16  H  1S          0.03125   0.00000  -0.06166  -0.01119   0.00000
 204        2S          0.03906   0.00000  -0.06354  -0.03710   0.00000
 205        3S          0.00636   0.00000  -0.01295   0.00983   0.00000
 206        4PX         0.00652   0.00000  -0.01087  -0.00272   0.00000
 207        4PY        -0.00048   0.00000   0.00408  -0.00427   0.00000
 208        4PZ         0.00000  -0.00016   0.00000   0.00000  -0.00016
 209 17  H  1S          0.03125   0.00000  -0.06166   0.01119   0.00000
 210        2S          0.03906   0.00000  -0.06354   0.03710   0.00000
 211        3S          0.00636   0.00000  -0.01295  -0.00983   0.00000
 212        4PX        -0.00652   0.00000   0.01087  -0.00272   0.00000
 213        4PY        -0.00048   0.00000   0.00408   0.00427   0.00000
 214        4PZ         0.00000   0.00016   0.00000   0.00000  -0.00016
 215 18  H  1S         -0.03558  -0.02131   0.00000  -0.06038   0.00000
 216        2S         -0.03664  -0.06568   0.00000  -0.06145   0.00000
 217        3S         -0.00864   0.00801   0.00000  -0.01076   0.00000
 218        4PX         0.00179  -0.00850   0.00000   0.00404   0.00000
 219        4PY         0.00000   0.00000   0.00003   0.00000  -0.00012
 220        4PZ        -0.00642  -0.00473   0.00000  -0.01056   0.00000
 221 19  H  1S         -0.03558   0.02131   0.00000  -0.06038   0.00000
 222        2S         -0.03664   0.06568   0.00000  -0.06145   0.00000
 223        3S         -0.00864  -0.00801   0.00000  -0.01076   0.00000
 224        4PX         0.00179   0.00850   0.00000   0.00404   0.00000
 225        4PY         0.00000   0.00000   0.00003   0.00000   0.00012
 226        4PZ         0.00642  -0.00473   0.00000   0.01056   0.00000
                          36        37        38        39        40
                       (B1G)--O   (AG)--O  (B3U)--O  (B2G)--O   (AG)--O
     Eigenvalues --    -0.72969  -0.68817  -0.68721  -0.67747  -0.66194
   1 1   Cu 1S          0.00000   0.00034   0.00000   0.00000   0.00001
   2        2S          0.00000   0.00054   0.00000   0.00000   0.00002
   3        3S          0.00000   0.00032   0.00000   0.00000   0.00001
   4        4S          0.00000  -0.00193   0.00000   0.00000  -0.00006
   5        5S          0.00000  -0.00325   0.00000   0.00000  -0.00012
   6        6S          0.00000   0.00808   0.00000   0.00000   0.00023
   7        7S          0.00000   0.00901   0.00000   0.00000   0.00014
   8        8S          0.00000  -0.04818   0.00000   0.00000  -0.00059
   9        9S          0.00000   0.04659   0.00000   0.00000  -0.00236
  10       10PX         0.00000   0.00000   0.00179   0.00000   0.00000
  11       10PY         0.00000   0.00000   0.00000   0.00000   0.00000
  12       10PZ         0.00000   0.00000   0.00000   0.00000   0.00000
  13       11PX         0.00000   0.00000   0.00050   0.00000   0.00000
  14       11PY         0.00000   0.00000   0.00000   0.00000   0.00000
  15       11PZ         0.00000   0.00000   0.00000   0.00000   0.00000
  16       12PX         0.00000   0.00000  -0.00182   0.00000   0.00000
  17       12PY         0.00000   0.00000   0.00000   0.00000   0.00000
  18       12PZ         0.00000   0.00000   0.00000   0.00000   0.00000
  19       13PX         0.00000   0.00000  -0.00612   0.00000   0.00000
  20       13PY         0.00000   0.00000   0.00000   0.00000   0.00000
  21       13PZ         0.00000   0.00000   0.00000   0.00000   0.00000
  22       14PX         0.00000   0.00000   0.00356   0.00000   0.00000
  23       14PY         0.00000   0.00000   0.00000   0.00000   0.00000
  24       14PZ         0.00000   0.00000   0.00000   0.00000   0.00000
  25       15D 0        0.00000   0.33162   0.00000   0.00000  -0.00231
  26       15D+1        0.00000   0.00000   0.00000  -0.18478   0.00000
  27       15D-1        0.00000   0.00000   0.00000   0.00000   0.00000
  28       15D+2        0.00000   0.00615   0.00000   0.00000   0.38047
  29       15D-2        0.45815   0.00000   0.00000   0.00000   0.00000
  30       16D 0        0.00000   0.30997   0.00000   0.00000  -0.00212
  31       16D+1        0.00000   0.00000   0.00000  -0.17243   0.00000
  32       16D-1        0.00000   0.00000   0.00000   0.00000   0.00000
  33       16D+2        0.00000   0.00568   0.00000   0.00000   0.35575
  34       16D-2        0.42654   0.00000   0.00000   0.00000   0.00000
  35       17D 0        0.00000   0.20571   0.00000   0.00000  -0.00152
  36       17D+1        0.00000   0.00000   0.00000  -0.12125   0.00000
  37       17D-1        0.00000   0.00000   0.00000   0.00000   0.00000
  38       17D+2        0.00000   0.00463   0.00000   0.00000   0.25959
  39       17D-2        0.33604   0.00000   0.00000   0.00000   0.00000
  40       18F 0        0.00000   0.00000   0.00000   0.00000   0.00000
  41       18F+1        0.00000   0.00000   0.00364   0.00000   0.00000
  42       18F-1        0.00000   0.00000   0.00000   0.00000   0.00000
  43       18F+2        0.00000   0.00000   0.00000   0.00000   0.00000
  44       18F-2        0.00000   0.00000   0.00000   0.00000   0.00000
  45       18F+3        0.00000   0.00000  -0.00080   0.00000   0.00000
  46       18F-3        0.00000   0.00000   0.00000   0.00000   0.00000
  47 2   O  1S          0.00000  -0.01250   0.00987   0.00000   0.01715
  48        2S          0.00000  -0.02022   0.01603   0.00000   0.02781
  49        2PX         0.00000  -0.07399   0.04776   0.00000   0.09490
  50        2PY         0.04698   0.00000   0.00000   0.00000   0.00000
  51        2PZ         0.00000   0.00000   0.00000  -0.01127   0.00000
  52        3S          0.00000   0.06079  -0.04850   0.00000  -0.08621
  53        3PX         0.00000  -0.10599   0.07042   0.00000   0.13655
  54        3PY         0.06363   0.00000   0.00000   0.00000   0.00000
  55        3PZ         0.00000   0.00000   0.00000  -0.01627   0.00000
  56        4S          0.00000   0.09540  -0.08337   0.00000  -0.11763
  57        4PX         0.00000  -0.09489   0.05105   0.00000   0.11654
  58        4PY         0.08908   0.00000   0.00000   0.00000   0.00000
  59        4PZ         0.00000   0.00000   0.00000  -0.01438   0.00000
  60        5D 0        0.00000   0.00202  -0.00087   0.00000  -0.00313
  61        5D+1        0.00000   0.00000   0.00000  -0.00144   0.00000
  62        5D-1        0.00000   0.00000   0.00000   0.00000   0.00000
  63        5D+2        0.00000  -0.00417   0.00193   0.00000   0.00648
  64        5D-2       -0.00050   0.00000   0.00000   0.00000   0.00000
  65 3   O  1S          0.00000  -0.01250  -0.00987   0.00000   0.01715
  66        2S          0.00000  -0.02022  -0.01603   0.00000   0.02781
  67        2PX         0.00000   0.07399   0.04776   0.00000  -0.09490
  68        2PY        -0.04698   0.00000   0.00000   0.00000   0.00000
  69        2PZ         0.00000   0.00000   0.00000   0.01127   0.00000
  70        3S          0.00000   0.06079   0.04850   0.00000  -0.08621
  71        3PX         0.00000   0.10599   0.07042   0.00000  -0.13655
  72        3PY        -0.06363   0.00000   0.00000   0.00000   0.00000
  73        3PZ         0.00000   0.00000   0.00000   0.01627   0.00000
  74        4S          0.00000   0.09540   0.08337   0.00000  -0.11763
  75        4PX         0.00000   0.09489   0.05105   0.00000  -0.11654
  76        4PY        -0.08908   0.00000   0.00000   0.00000   0.00000
  77        4PZ         0.00000   0.00000   0.00000   0.01438   0.00000
  78        5D 0        0.00000   0.00202   0.00087   0.00000  -0.00313
  79        5D+1        0.00000   0.00000   0.00000  -0.00144   0.00000
  80        5D-1        0.00000   0.00000   0.00000   0.00000   0.00000
  81        5D+2        0.00000  -0.00417  -0.00193   0.00000   0.00648
  82        5D-2       -0.00050   0.00000   0.00000   0.00000   0.00000
  83 4   O  1S          0.00000   0.02035   0.00000   0.00000   0.00002
  84        2S          0.00000   0.03302   0.00000   0.00000   0.00003
  85        2PX         0.00000   0.00000   0.20713   0.20181   0.00000
  86        2PY         0.00000   0.00000   0.00000   0.00000   0.00000
  87        2PZ         0.00000   0.11570   0.00000   0.00000  -0.00095
  88        3S          0.00000  -0.10137   0.00000   0.00000   0.00023
  89        3PX         0.00000   0.00000   0.29985   0.29407   0.00000
  90        3PY         0.00000   0.00000   0.00000   0.00000   0.00000
  91        3PZ         0.00000   0.16899   0.00000   0.00000  -0.00135
  92        4S          0.00000  -0.14080   0.00000   0.00000  -0.00348
  93        4PX         0.00000   0.00000   0.31598   0.29998   0.00000
  94        4PY         0.00000   0.00000   0.00000   0.00000   0.00000
  95        4PZ         0.00000   0.15246   0.00000   0.00000  -0.00338
  96        5D 0        0.00000   0.00616   0.00000   0.00000  -0.00005
  97        5D+1        0.00000   0.00000   0.00725   0.00849   0.00000
  98        5D-1        0.00000   0.00000   0.00000   0.00000   0.00000
  99        5D+2        0.00000  -0.00067   0.00000   0.00000   0.00018
 100        5D-2        0.00089   0.00000   0.00000   0.00000   0.00000
 101 5   O  1S          0.00000   0.02035   0.00000   0.00000   0.00002
 102        2S          0.00000   0.03302   0.00000   0.00000   0.00003
 103        2PX         0.00000   0.00000   0.20713  -0.20181   0.00000
 104        2PY         0.00000   0.00000   0.00000   0.00000   0.00000
 105        2PZ         0.00000  -0.11570   0.00000   0.00000   0.00095
 106        3S          0.00000  -0.10137   0.00000   0.00000   0.00023
 107        3PX         0.00000   0.00000   0.29985  -0.29407   0.00000
 108        3PY         0.00000   0.00000   0.00000   0.00000   0.00000
 109        3PZ         0.00000  -0.16899   0.00000   0.00000   0.00135
 110        4S          0.00000  -0.14080   0.00000   0.00000  -0.00348
 111        4PX         0.00000   0.00000   0.31598  -0.29998   0.00000
 112        4PY         0.00000   0.00000   0.00000   0.00000   0.00000
 113        4PZ         0.00000  -0.15246   0.00000   0.00000   0.00338
 114        5D 0        0.00000   0.00616   0.00000   0.00000  -0.00005
 115        5D+1        0.00000   0.00000  -0.00725   0.00849   0.00000
 116        5D-1        0.00000   0.00000   0.00000   0.00000   0.00000
 117        5D+2        0.00000  -0.00067   0.00000   0.00000   0.00018
 118        5D-2        0.00089   0.00000   0.00000   0.00000   0.00000
 119 6   O  1S          0.00000  -0.01226   0.00000   0.00000  -0.01693
 120        2S          0.00000  -0.01984   0.00000   0.00000  -0.02745
 121        2PX        -0.02277   0.00000  -0.00231   0.00000   0.00000
 122        2PY         0.00000  -0.07438   0.00000   0.00000  -0.09274
 123        2PZ         0.00000   0.00000   0.00000   0.00000   0.00000
 124        3S          0.00000   0.06046   0.00000   0.00000   0.08478
 125        3PX        -0.03542   0.00000  -0.00350   0.00000   0.00000
 126        3PY         0.00000  -0.10699   0.00000   0.00000  -0.13321
 127        3PZ         0.00000   0.00000   0.00000   0.00000   0.00000
 128        4S          0.00000   0.08480   0.00000   0.00000   0.12008
 129        4PX         0.03825   0.00000   0.00420   0.00000   0.00000
 130        4PY         0.00000  -0.10004   0.00000   0.00000  -0.11242
 131        4PZ         0.00000   0.00000   0.00000   0.00000   0.00000
 132        5D 0        0.00000   0.00276   0.00000   0.00000   0.00389
 133        5D+1        0.00000   0.00000   0.00000   0.00017   0.00000
 134        5D-1        0.00000   0.00000   0.00000   0.00000   0.00000
 135        5D+2        0.00000   0.00391   0.00000   0.00000   0.00588
 136        5D-2       -0.00146   0.00000   0.00012   0.00000   0.00000
 137 7   O  1S          0.00000  -0.01226   0.00000   0.00000  -0.01693
 138        2S          0.00000  -0.01984   0.00000   0.00000  -0.02745
 139        2PX         0.02277   0.00000  -0.00231   0.00000   0.00000
 140        2PY         0.00000   0.07438   0.00000   0.00000   0.09274
 141        2PZ         0.00000   0.00000   0.00000   0.00000   0.00000
 142        3S          0.00000   0.06046   0.00000   0.00000   0.08478
 143        3PX         0.03542   0.00000  -0.00350   0.00000   0.00000
 144        3PY         0.00000   0.10699   0.00000   0.00000   0.13321
 145        3PZ         0.00000   0.00000   0.00000   0.00000   0.00000
 146        4S          0.00000   0.08480   0.00000   0.00000   0.12008
 147        4PX        -0.03825   0.00000   0.00420   0.00000   0.00000
 148        4PY         0.00000   0.10004   0.00000   0.00000   0.11242
 149        4PZ         0.00000   0.00000   0.00000   0.00000   0.00000
 150        5D 0        0.00000   0.00276   0.00000   0.00000   0.00389
 151        5D+1        0.00000   0.00000   0.00000   0.00017   0.00000
 152        5D-1        0.00000   0.00000   0.00000   0.00000   0.00000
 153        5D+2        0.00000   0.00391   0.00000   0.00000   0.00588
 154        5D-2       -0.00146   0.00000  -0.00012   0.00000   0.00000
 155 8   H  1S          0.00000  -0.02428   0.01595  -0.00593   0.03126
 156        2S          0.00000  -0.03423   0.02772  -0.01286   0.04126
 157        3S          0.00000  -0.01711   0.02130   0.02575   0.02055
 158        4PX         0.00000  -0.00309   0.00011  -0.00112   0.00649
 159        4PY         0.00110   0.00000   0.00000   0.00000   0.00000
 160        4PZ         0.00000   0.00621  -0.00410   0.00082  -0.00812
 161 9   H  1S          0.00000  -0.02428   0.01595   0.00593   0.03126
 162        2S          0.00000  -0.03423   0.02772   0.01286   0.04126
 163        3S          0.00000  -0.01711   0.02130  -0.02575   0.02055
 164        4PX         0.00000  -0.00309   0.00011   0.00112   0.00649
 165        4PY         0.00110   0.00000   0.00000   0.00000   0.00000
 166        4PZ         0.00000  -0.00621   0.00410   0.00082   0.00812
 167 10  H  1S          0.00000   0.03630   0.00000   0.00000  -0.00018
 168        2S          0.00000   0.04705   0.00000   0.00000   0.00247
 169        3S          0.00000   0.01876   0.00000   0.00000   0.00049
 170        4PX        -0.00037   0.00000   0.01854   0.01975   0.00000
 171        4PY         0.00000   0.00835   0.00000   0.00000   0.00002
 172        4PZ         0.00000   0.00666   0.00000   0.00000  -0.00052
 173 11  H  1S          0.00000   0.03630   0.00000   0.00000  -0.00018
 174        2S          0.00000   0.04705   0.00000   0.00000   0.00247
 175        3S          0.00000   0.01876   0.00000   0.00000   0.00049
 176        4PX         0.00037   0.00000   0.01854   0.01975   0.00000
 177        4PY         0.00000  -0.00835   0.00000   0.00000  -0.00002
 178        4PZ         0.00000   0.00666   0.00000   0.00000  -0.00052
 179 12  H  1S          0.00000   0.03630   0.00000   0.00000  -0.00018
 180        2S          0.00000   0.04705   0.00000   0.00000   0.00247
 181        3S          0.00000   0.01876   0.00000   0.00000   0.00049
 182        4PX         0.00037   0.00000   0.01854  -0.01975   0.00000
 183        4PY         0.00000  -0.00835   0.00000   0.00000  -0.00002
 184        4PZ         0.00000  -0.00666   0.00000   0.00000   0.00052
 185 13  H  1S          0.00000   0.03630   0.00000   0.00000  -0.00018
 186        2S          0.00000   0.04705   0.00000   0.00000   0.00247
 187        3S          0.00000   0.01876   0.00000   0.00000   0.00049
 188        4PX        -0.00037   0.00000   0.01854  -0.01975   0.00000
 189        4PY         0.00000   0.00835   0.00000   0.00000   0.00002
 190        4PZ         0.00000  -0.00666   0.00000   0.00000   0.00052
 191 14  H  1S         -0.01488  -0.02453  -0.00105   0.00000  -0.03026
 192        2S         -0.06719  -0.02694  -0.00946   0.00000  -0.04324
 193        3S          0.01361  -0.01767   0.00677   0.00000  -0.01974
 194        4PX         0.00482   0.00548   0.00043   0.00000   0.00823
 195        4PY         0.00893  -0.00435   0.00113   0.00000  -0.00588
 196        4PZ         0.00000   0.00000   0.00000   0.00024   0.00000
 197 15  H  1S          0.01488  -0.02453   0.00105   0.00000  -0.03026
 198        2S          0.06719  -0.02694   0.00946   0.00000  -0.04324
 199        3S         -0.01361  -0.01767  -0.00677   0.00000  -0.01974
 200        4PX         0.00482  -0.00548   0.00043   0.00000  -0.00823
 201        4PY        -0.00893  -0.00435  -0.00113   0.00000  -0.00588
 202        4PZ         0.00000   0.00000   0.00000  -0.00024   0.00000
 203 16  H  1S         -0.01488  -0.02453   0.00105   0.00000  -0.03026
 204        2S         -0.06719  -0.02694   0.00946   0.00000  -0.04324
 205        3S          0.01361  -0.01767  -0.00677   0.00000  -0.01974
 206        4PX        -0.00482  -0.00548   0.00043   0.00000  -0.00823
 207        4PY        -0.00893   0.00435   0.00113   0.00000   0.00588
 208        4PZ         0.00000   0.00000   0.00000  -0.00024   0.00000
 209 17  H  1S          0.01488  -0.02453  -0.00105   0.00000  -0.03026
 210        2S          0.06719  -0.02694  -0.00946   0.00000  -0.04324
 211        3S         -0.01361  -0.01767   0.00677   0.00000  -0.01974
 212        4PX        -0.00482   0.00548   0.00043   0.00000   0.00823
 213        4PY         0.00893   0.00435  -0.00113   0.00000   0.00588
 214        4PZ         0.00000   0.00000   0.00000   0.00024   0.00000
 215 18  H  1S          0.00000  -0.02428  -0.01595  -0.00593   0.03126
 216        2S          0.00000  -0.03423  -0.02772  -0.01286   0.04126
 217        3S          0.00000  -0.01711  -0.02130   0.02575   0.02055
 218        4PX         0.00000   0.00309   0.00011   0.00112  -0.00649
 219        4PY        -0.00110   0.00000   0.00000   0.00000   0.00000
 220        4PZ         0.00000  -0.00621  -0.00410  -0.00082   0.00812
 221 19  H  1S          0.00000  -0.02428  -0.01595   0.00593   0.03126
 222        2S          0.00000  -0.03423  -0.02772   0.01286   0.04126
 223        3S          0.00000  -0.01711  -0.02130  -0.02575   0.02055
 224        4PX         0.00000   0.00309   0.00011  -0.00112  -0.00649
 225        4PY        -0.00110   0.00000   0.00000   0.00000   0.00000
 226        4PZ         0.00000   0.00621   0.00410  -0.00082  -0.00812
                          41        42        43        44        45
                       (B1U)--O  (B3G)--O  (B2U)--O  (B1G)--O   (AG)--V
     Eigenvalues --    -0.65895  -0.65499  -0.65396  -0.64889  -0.30700
   1 1   Cu 1S          0.00000   0.00000   0.00000   0.00000  -0.00518
   2        2S          0.00000   0.00000   0.00000   0.00000  -0.00852
   3        3S          0.00000   0.00000   0.00000   0.00000  -0.00386
   4        4S          0.00000   0.00000   0.00000   0.00000   0.02653
   5        5S          0.00000   0.00000   0.00000   0.00000   0.05052
   6        6S          0.00000   0.00000   0.00000   0.00000  -0.10122
   7        7S          0.00000   0.00000   0.00000   0.00000  -0.08168
   8        8S          0.00000   0.00000   0.00000   0.00000   0.07212
   9        9S          0.00000   0.00000   0.00000   0.00000   0.50680
  10       10PX         0.00000   0.00000   0.00000   0.00000   0.00000
  11       10PY         0.00000   0.00000   0.00221   0.00000   0.00000
  12       10PZ         0.00148   0.00000   0.00000   0.00000   0.00000
  13       11PX         0.00000   0.00000   0.00000   0.00000   0.00000
  14       11PY         0.00000   0.00000   0.00061   0.00000   0.00000
  15       11PZ         0.00051   0.00000   0.00000   0.00000   0.00000
  16       12PX         0.00000   0.00000   0.00000   0.00000   0.00000
  17       12PY         0.00000   0.00000  -0.00221   0.00000   0.00000
  18       12PZ        -0.00187   0.00000   0.00000   0.00000   0.00000
  19       13PX         0.00000   0.00000   0.00000   0.00000   0.00000
  20       13PY         0.00000   0.00000  -0.00770   0.00000   0.00000
  21       13PZ        -0.00429   0.00000   0.00000   0.00000   0.00000
  22       14PX         0.00000   0.00000   0.00000   0.00000   0.00000
  23       14PY         0.00000   0.00000   0.00481   0.00000   0.00000
  24       14PZ         0.00192   0.00000   0.00000   0.00000   0.00000
  25       15D 0        0.00000   0.00000   0.00000   0.00000   0.01069
  26       15D+1        0.00000   0.00000   0.00000   0.00000   0.00000
  27       15D-1        0.00000  -0.09792   0.00000   0.00000   0.00000
  28       15D+2        0.00000   0.00000   0.00000   0.00000   0.00049
  29       15D-2        0.00000   0.00000   0.00000  -0.13178   0.00000
  30       16D 0        0.00000   0.00000   0.00000   0.00000   0.01080
  31       16D+1        0.00000   0.00000   0.00000   0.00000   0.00000
  32       16D-1        0.00000  -0.09157   0.00000   0.00000   0.00000
  33       16D+2        0.00000   0.00000   0.00000   0.00000   0.00047
  34       16D-2        0.00000   0.00000   0.00000  -0.12320   0.00000
  35       17D 0        0.00000   0.00000   0.00000   0.00000   0.00587
  36       17D+1        0.00000   0.00000   0.00000   0.00000   0.00000
  37       17D-1        0.00000  -0.06182   0.00000   0.00000   0.00000
  38       17D+2        0.00000   0.00000   0.00000   0.00000   0.00022
  39       17D-2        0.00000   0.00000   0.00000  -0.08805   0.00000
  40       18F 0       -0.00232   0.00000   0.00000   0.00000   0.00000
  41       18F+1        0.00000   0.00000   0.00000   0.00000   0.00000
  42       18F-1        0.00000   0.00000  -0.00013   0.00000   0.00000
  43       18F+2       -0.00157   0.00000   0.00000   0.00000   0.00000
  44       18F-2        0.00000   0.00000   0.00000   0.00000   0.00000
  45       18F+3        0.00000   0.00000   0.00000   0.00000   0.00000
  46       18F-3        0.00000   0.00000   0.00236   0.00000   0.00000
  47 2   O  1S          0.00000   0.00000   0.00000   0.00000   0.02263
  48        2S          0.00000   0.00000   0.00000   0.00000   0.03656
  49        2PX         0.00000   0.00000   0.00000   0.00000   0.00275
  50        2PY         0.00000   0.00000   0.21032   0.20630   0.00000
  51        2PZ        -0.00268   0.00000   0.00000   0.00000   0.00000
  52        3S          0.00000   0.00000   0.00000   0.00000  -0.10777
  53        3PX         0.00000   0.00000   0.00000   0.00000   0.00012
  54        3PY         0.00000   0.00000   0.30165   0.29798   0.00000
  55        3PZ        -0.00400   0.00000   0.00000   0.00000   0.00000
  56        4S          0.00000   0.00000   0.00000   0.00000  -0.31391
  57        4PX         0.00000   0.00000   0.00000   0.00000  -0.00085
  58        4PY         0.00000   0.00000   0.32751   0.31453   0.00000
  59        4PZ         0.00410   0.00000   0.00000   0.00000   0.00000
  60        5D 0        0.00000   0.00000   0.00000   0.00000  -0.00053
  61        5D+1        0.00009   0.00000   0.00000   0.00000   0.00000
  62        5D-1        0.00000   0.00018   0.00000   0.00000   0.00000
  63        5D+2        0.00000   0.00000   0.00000   0.00000   0.00001
  64        5D-2        0.00000   0.00000   0.00935   0.00981   0.00000
  65 3   O  1S          0.00000   0.00000   0.00000   0.00000   0.02263
  66        2S          0.00000   0.00000   0.00000   0.00000   0.03656
  67        2PX         0.00000   0.00000   0.00000   0.00000  -0.00275
  68        2PY         0.00000   0.00000   0.21032  -0.20630   0.00000
  69        2PZ        -0.00268   0.00000   0.00000   0.00000   0.00000
  70        3S          0.00000   0.00000   0.00000   0.00000  -0.10777
  71        3PX         0.00000   0.00000   0.00000   0.00000  -0.00012
  72        3PY         0.00000   0.00000   0.30165  -0.29798   0.00000
  73        3PZ        -0.00400   0.00000   0.00000   0.00000   0.00000
  74        4S          0.00000   0.00000   0.00000   0.00000  -0.31391
  75        4PX         0.00000   0.00000   0.00000   0.00000   0.00085
  76        4PY         0.00000   0.00000   0.32751  -0.31453   0.00000
  77        4PZ         0.00410   0.00000   0.00000   0.00000   0.00000
  78        5D 0        0.00000   0.00000   0.00000   0.00000  -0.00053
  79        5D+1       -0.00009   0.00000   0.00000   0.00000   0.00000
  80        5D-1        0.00000   0.00018   0.00000   0.00000   0.00000
  81        5D+2        0.00000   0.00000   0.00000   0.00000   0.00001
  82        5D-2        0.00000   0.00000  -0.00935   0.00981   0.00000
  83 4   O  1S          0.00636   0.00000   0.00000   0.00000   0.02680
  84        2S          0.01039   0.00000   0.00000   0.00000   0.04345
  85        2PX         0.00000   0.00000   0.00000   0.00000   0.00000
  86        2PY         0.00000  -0.01278  -0.00297   0.00000   0.00000
  87        2PZ         0.01901   0.00000   0.00000   0.00000  -0.00515
  88        3S         -0.03216   0.00000   0.00000   0.00000  -0.12999
  89        3PX         0.00000   0.00000   0.00000   0.00000   0.00000
  90        3PY         0.00000  -0.01906  -0.00462   0.00000   0.00000
  91        3PZ         0.03087   0.00000   0.00000   0.00000  -0.00814
  92        4S         -0.06266   0.00000   0.00000   0.00000  -0.38552
  93        4PX         0.00000   0.00000   0.00000   0.00000   0.00000
  94        4PY         0.00000  -0.00817   0.00749   0.00000   0.00000
  95        4PZ         0.00532   0.00000   0.00000   0.00000  -0.03014
  96        5D 0        0.00039   0.00000   0.00000   0.00000  -0.00041
  97        5D+1        0.00000   0.00000   0.00000   0.00000   0.00000
  98        5D-1        0.00000  -0.00095   0.00016   0.00000   0.00000
  99        5D+2       -0.00001   0.00000   0.00000   0.00000   0.00016
 100        5D-2        0.00000   0.00000   0.00000   0.00016   0.00000
 101 5   O  1S         -0.00636   0.00000   0.00000   0.00000   0.02680
 102        2S         -0.01039   0.00000   0.00000   0.00000   0.04345
 103        2PX         0.00000   0.00000   0.00000   0.00000   0.00000
 104        2PY         0.00000   0.01278  -0.00297   0.00000   0.00000
 105        2PZ         0.01901   0.00000   0.00000   0.00000   0.00515
 106        3S          0.03216   0.00000   0.00000   0.00000  -0.12999
 107        3PX         0.00000   0.00000   0.00000   0.00000   0.00000
 108        3PY         0.00000   0.01906  -0.00462   0.00000   0.00000
 109        3PZ         0.03087   0.00000   0.00000   0.00000   0.00814
 110        4S          0.06266   0.00000   0.00000   0.00000  -0.38552
 111        4PX         0.00000   0.00000   0.00000   0.00000   0.00000
 112        4PY         0.00000   0.00817   0.00749   0.00000   0.00000
 113        4PZ         0.00532   0.00000   0.00000   0.00000   0.03014
 114        5D 0       -0.00039   0.00000   0.00000   0.00000  -0.00041
 115        5D+1        0.00000   0.00000   0.00000   0.00000   0.00000
 116        5D-1        0.00000  -0.00095  -0.00016   0.00000   0.00000
 117        5D+2        0.00001   0.00000   0.00000   0.00000   0.00016
 118        5D-2        0.00000   0.00000   0.00000   0.00016   0.00000
 119 6   O  1S          0.00000   0.00000   0.00627   0.00000   0.02340
 120        2S          0.00000   0.00000   0.01022   0.00000   0.03783
 121        2PX         0.00000   0.00000   0.00000  -0.00946   0.00000
 122        2PY         0.00000   0.00000   0.02337   0.00000   0.00240
 123        2PZ         0.21037   0.20892   0.00000   0.00000   0.00000
 124        3S          0.00000   0.00000  -0.03119   0.00000  -0.11203
 125        3PX         0.00000   0.00000   0.00000  -0.01417   0.00000
 126        3PY         0.00000   0.00000   0.03650   0.00000  -0.00012
 127        3PZ         0.30175   0.30165   0.00000   0.00000   0.00000
 128        4S          0.00000   0.00000  -0.06075   0.00000  -0.32353
 129        4PX         0.00000   0.00000   0.00000  -0.00624   0.00000
 130        4PY         0.00000   0.00000   0.01295   0.00000  -0.00136
 131        4PZ         0.32803   0.31962   0.00000   0.00000   0.00000
 132        5D 0        0.00000   0.00000  -0.00038   0.00000   0.00048
 133        5D+1        0.00000   0.00000   0.00000   0.00000   0.00000
 134        5D-1        0.00922   0.00961   0.00000   0.00000   0.00000
 135        5D+2        0.00000   0.00000  -0.00091   0.00000  -0.00047
 136        5D-2        0.00000   0.00000   0.00000  -0.00076   0.00000
 137 7   O  1S          0.00000   0.00000  -0.00627   0.00000   0.02340
 138        2S          0.00000   0.00000  -0.01022   0.00000   0.03783
 139        2PX         0.00000   0.00000   0.00000   0.00946   0.00000
 140        2PY         0.00000   0.00000   0.02337   0.00000  -0.00240
 141        2PZ         0.21037  -0.20892   0.00000   0.00000   0.00000
 142        3S          0.00000   0.00000   0.03119   0.00000  -0.11203
 143        3PX         0.00000   0.00000   0.00000   0.01417   0.00000
 144        3PY         0.00000   0.00000   0.03650   0.00000   0.00012
 145        3PZ         0.30175  -0.30165   0.00000   0.00000   0.00000
 146        4S          0.00000   0.00000   0.06075   0.00000  -0.32353
 147        4PX         0.00000   0.00000   0.00000   0.00624   0.00000
 148        4PY         0.00000   0.00000   0.01295   0.00000   0.00136
 149        4PZ         0.32803  -0.31962   0.00000   0.00000   0.00000
 150        5D 0        0.00000   0.00000   0.00038   0.00000   0.00048
 151        5D+1        0.00000   0.00000   0.00000   0.00000   0.00000
 152        5D-1       -0.00922   0.00961   0.00000   0.00000   0.00000
 153        5D+2        0.00000   0.00000   0.00091   0.00000  -0.00047
 154        5D-2        0.00000   0.00000   0.00000  -0.00076   0.00000
 155 8   H  1S         -0.00119   0.00000   0.00000   0.00000   0.02179
 156        2S         -0.01045   0.00000   0.00000   0.00000   0.03751
 157        3S          0.00805   0.00000   0.00000   0.00000   0.14685
 158        4PX         0.00115   0.00000   0.00000   0.00000   0.00120
 159        4PY         0.00000   0.00020   0.01935   0.02019   0.00000
 160        4PZ         0.00052   0.00000   0.00000   0.00000   0.00417
 161 9   H  1S          0.00119   0.00000   0.00000   0.00000   0.02179
 162        2S          0.01045   0.00000   0.00000   0.00000   0.03751
 163        3S         -0.00805   0.00000   0.00000   0.00000   0.14685
 164        4PX        -0.00115   0.00000   0.00000   0.00000   0.00120
 165        4PY         0.00000  -0.00020   0.01935   0.02019   0.00000
 166        4PZ         0.00052   0.00000   0.00000   0.00000  -0.00417
 167 10  H  1S          0.00697   0.00567   0.00133   0.00000   0.02834
 168        2S          0.02051   0.02046   0.01397   0.00000   0.05415
 169        3S          0.02465  -0.03768  -0.01072   0.00000   0.19602
 170        4PX         0.00000   0.00000   0.00000  -0.00033   0.00000
 171        4PY         0.00190   0.00199   0.00071   0.00000  -0.00500
 172        4PZ        -0.00161   0.00052  -0.00152   0.00000   0.00227
 173 11  H  1S          0.00697  -0.00567  -0.00133   0.00000   0.02834
 174        2S          0.02051  -0.02046  -0.01397   0.00000   0.05415
 175        3S          0.02465   0.03768   0.01072   0.00000   0.19602
 176        4PX         0.00000   0.00000   0.00000   0.00033   0.00000
 177        4PY        -0.00190   0.00199   0.00071   0.00000   0.00500
 178        4PZ        -0.00161  -0.00052   0.00152   0.00000   0.00227
 179 12  H  1S         -0.00697   0.00567  -0.00133   0.00000   0.02834
 180        2S         -0.02051   0.02046  -0.01397   0.00000   0.05415
 181        3S         -0.02465  -0.03768   0.01072   0.00000   0.19602
 182        4PX         0.00000   0.00000   0.00000   0.00033   0.00000
 183        4PY         0.00190  -0.00199   0.00071   0.00000   0.00500
 184        4PZ        -0.00161  -0.00052  -0.00152   0.00000  -0.00227
 185 13  H  1S         -0.00697  -0.00567   0.00133   0.00000   0.02834
 186        2S         -0.02051  -0.02046   0.01397   0.00000   0.05415
 187        3S         -0.02465   0.03768  -0.01072   0.00000   0.19602
 188        4PX         0.00000   0.00000   0.00000  -0.00033   0.00000
 189        4PY        -0.00190  -0.00199   0.00071   0.00000  -0.00500
 190        4PZ        -0.00161   0.00052   0.00152   0.00000  -0.00227
 191 14  H  1S          0.00000   0.00000   0.00819  -0.00427   0.02220
 192        2S          0.00000   0.00000   0.01948  -0.01759   0.03631
 193        3S          0.00000   0.00000   0.02186   0.03262   0.15532
 194        4PX         0.00000   0.00000  -0.00299   0.00109   0.00422
 195        4PY         0.00000   0.00000  -0.00067  -0.00032   0.00142
 196        4PZ         0.01910   0.02001   0.00000   0.00000   0.00000
 197 15  H  1S          0.00000   0.00000   0.00819   0.00427   0.02220
 198        2S          0.00000   0.00000   0.01948   0.01759   0.03631
 199        3S          0.00000   0.00000   0.02186  -0.03262   0.15532
 200        4PX         0.00000   0.00000   0.00299   0.00109  -0.00422
 201        4PY         0.00000   0.00000  -0.00067   0.00032   0.00142
 202        4PZ         0.01910   0.02001   0.00000   0.00000   0.00000
 203 16  H  1S          0.00000   0.00000  -0.00819  -0.00427   0.02220
 204        2S          0.00000   0.00000  -0.01948  -0.01759   0.03631
 205        3S          0.00000   0.00000  -0.02186   0.03262   0.15532
 206        4PX         0.00000   0.00000  -0.00299  -0.00109  -0.00422
 207        4PY         0.00000   0.00000  -0.00067   0.00032  -0.00142
 208        4PZ         0.01910  -0.02001   0.00000   0.00000   0.00000
 209 17  H  1S          0.00000   0.00000  -0.00819   0.00427   0.02220
 210        2S          0.00000   0.00000  -0.01948   0.01759   0.03631
 211        3S          0.00000   0.00000  -0.02186  -0.03262   0.15532
 212        4PX         0.00000   0.00000   0.00299  -0.00109   0.00422
 213        4PY         0.00000   0.00000  -0.00067  -0.00032  -0.00142
 214        4PZ         0.01910  -0.02001   0.00000   0.00000   0.00000
 215 18  H  1S          0.00119   0.00000   0.00000   0.00000   0.02179
 216        2S          0.01045   0.00000   0.00000   0.00000   0.03751
 217        3S         -0.00805   0.00000   0.00000   0.00000   0.14685
 218        4PX         0.00115   0.00000   0.00000   0.00000  -0.00120
 219        4PY         0.00000  -0.00020   0.01935  -0.02019   0.00000
 220        4PZ         0.00052   0.00000   0.00000   0.00000  -0.00417
 221 19  H  1S         -0.00119   0.00000   0.00000   0.00000   0.02179
 222        2S         -0.01045   0.00000   0.00000   0.00000   0.03751
 223        3S          0.00805   0.00000   0.00000   0.00000   0.14685
 224        4PX        -0.00115   0.00000   0.00000   0.00000  -0.00120
 225        4PY         0.00000   0.00020   0.01935  -0.02019   0.00000
 226        4PZ         0.00052   0.00000   0.00000   0.00000   0.00417
                          46        47        48        49        50
                       (B1U)--V  (B2U)--V  (B3U)--V   (AG)--V   (AG)--V
     Eigenvalues --    -0.26078  -0.25244  -0.25002  -0.21941  -0.21443
   1 1   Cu 1S          0.00000   0.00000   0.00000  -0.00019  -0.00004
   2        2S          0.00000   0.00000   0.00000  -0.00029  -0.00006
   3        3S          0.00000   0.00000   0.00000  -0.00019  -0.00006
   4        4S          0.00000   0.00000   0.00000   0.00114   0.00031
   5        5S          0.00000   0.00000   0.00000   0.00138   0.00018
   6        6S          0.00000   0.00000   0.00000  -0.00227  -0.00002
   7        7S          0.00000   0.00000   0.00000  -0.00715  -0.00232
   8        8S          0.00000   0.00000   0.00000   0.05388   0.01132
   9        9S          0.00000   0.00000   0.00000  -0.18239  -0.00893
  10       10PX         0.00000   0.00000  -0.01305   0.00000   0.00000
  11       10PY         0.00000  -0.01300   0.00000   0.00000   0.00000
  12       10PZ        -0.01326   0.00000   0.00000   0.00000   0.00000
  13       11PX         0.00000   0.00000  -0.00380   0.00000   0.00000
  14       11PY         0.00000  -0.00384   0.00000   0.00000   0.00000
  15       11PZ        -0.00438   0.00000   0.00000   0.00000   0.00000
  16       12PX         0.00000   0.00000   0.01428   0.00000   0.00000
  17       12PY         0.00000   0.01445   0.00000   0.00000   0.00000
  18       12PZ         0.01648   0.00000   0.00000   0.00000   0.00000
  19       13PX         0.00000   0.00000   0.04377   0.00000   0.00000
  20       13PY         0.00000   0.04307   0.00000   0.00000   0.00000
  21       13PZ         0.04027   0.00000   0.00000   0.00000   0.00000
  22       14PX         0.00000   0.00000  -0.02147   0.00000   0.00000
  23       14PY         0.00000  -0.02008   0.00000   0.00000   0.00000
  24       14PZ        -0.01226   0.00000   0.00000   0.00000   0.00000
  25       15D 0        0.00000   0.00000   0.00000  -0.03210   0.00262
  26       15D+1        0.00000   0.00000   0.00000   0.00000   0.00000
  27       15D-1        0.00000   0.00000   0.00000   0.00000   0.00000
  28       15D+2        0.00000   0.00000   0.00000   0.00330   0.03232
  29       15D-2        0.00000   0.00000   0.00000   0.00000   0.00000
  30       16D 0        0.00000   0.00000   0.00000  -0.02788   0.00330
  31       16D+1        0.00000   0.00000   0.00000   0.00000   0.00000
  32       16D-1        0.00000   0.00000   0.00000   0.00000   0.00000
  33       16D+2        0.00000   0.00000   0.00000   0.00386   0.02808
  34       16D-2        0.00000   0.00000   0.00000   0.00000   0.00000
  35       17D 0        0.00000   0.00000   0.00000  -0.02248  -0.00265
  36       17D+1        0.00000   0.00000   0.00000   0.00000   0.00000
  37       17D-1        0.00000   0.00000   0.00000   0.00000   0.00000
  38       17D+2        0.00000   0.00000   0.00000  -0.00131   0.02466
  39       17D-2        0.00000   0.00000   0.00000   0.00000   0.00000
  40       18F 0        0.00079   0.00000   0.00000   0.00000   0.00000
  41       18F+1        0.00000   0.00000  -0.00012   0.00000   0.00000
  42       18F-1        0.00000  -0.00020   0.00000   0.00000   0.00000
  43       18F+2        0.00003   0.00000   0.00000   0.00000   0.00000
  44       18F-2        0.00000   0.00000   0.00000   0.00000   0.00000
  45       18F+3        0.00000   0.00000   0.00056   0.00000   0.00000
  46       18F-3        0.00000  -0.00053   0.00000   0.00000   0.00000
  47 2   O  1S          0.00000   0.00000  -0.03125  -0.01462  -0.01844
  48        2S          0.00000   0.00000  -0.05036  -0.02336  -0.02934
  49        2PX         0.00000   0.00000   0.05287   0.03935   0.05995
  50        2PY         0.00000   0.03330   0.00000   0.00000   0.00000
  51        2PZ         0.02827   0.00000   0.00000   0.00000   0.00000
  52        3S          0.00000   0.00000   0.14430   0.06406   0.07265
  53        3PX         0.00000   0.00000   0.06995   0.05681   0.08651
  54        3PY         0.00000   0.05467   0.00000   0.00000   0.00000
  55        3PZ         0.03701   0.00000   0.00000   0.00000   0.00000
  56        4S          0.00000   0.00000   0.53338   0.27602   0.42744
  57        4PX         0.00000   0.00000   0.16080   0.07084   0.16604
  58        4PY         0.00000   0.03514   0.00000   0.00000   0.00000
  59        4PZ         0.04361   0.00000   0.00000   0.00000   0.00000
  60        5D 0        0.00000   0.00000  -0.00181  -0.00104  -0.00378
  61        5D+1        0.00285   0.00000   0.00000   0.00000   0.00000
  62        5D-1        0.00000   0.00000   0.00000   0.00000   0.00000
  63        5D+2        0.00000   0.00000   0.00220   0.00227   0.00169
  64        5D-2        0.00000   0.00373   0.00000   0.00000   0.00000
  65 3   O  1S          0.00000   0.00000   0.03125  -0.01462  -0.01844
  66        2S          0.00000   0.00000   0.05036  -0.02336  -0.02934
  67        2PX         0.00000   0.00000   0.05287  -0.03935  -0.05995
  68        2PY         0.00000   0.03330   0.00000   0.00000   0.00000
  69        2PZ         0.02827   0.00000   0.00000   0.00000   0.00000
  70        3S          0.00000   0.00000  -0.14430   0.06406   0.07265
  71        3PX         0.00000   0.00000   0.06995  -0.05681  -0.08651
  72        3PY         0.00000   0.05467   0.00000   0.00000   0.00000
  73        3PZ         0.03701   0.00000   0.00000   0.00000   0.00000
  74        4S          0.00000   0.00000  -0.53338   0.27602   0.42744
  75        4PX         0.00000   0.00000   0.16080  -0.07084  -0.16604
  76        4PY         0.00000   0.03514   0.00000   0.00000   0.00000
  77        4PZ         0.04361   0.00000   0.00000   0.00000   0.00000
  78        5D 0        0.00000   0.00000   0.00181  -0.00104  -0.00378
  79        5D+1       -0.00285   0.00000   0.00000   0.00000   0.00000
  80        5D-1        0.00000   0.00000   0.00000   0.00000   0.00000
  81        5D+2        0.00000   0.00000  -0.00220   0.00227   0.00169
  82        5D-2        0.00000  -0.00373   0.00000   0.00000   0.00000
  83 4   O  1S         -0.03221   0.00000   0.00000   0.02109  -0.00223
  84        2S         -0.05203   0.00000   0.00000   0.03369  -0.00364
  85        2PX         0.00000   0.00000   0.03566   0.00000   0.00000
  86        2PY         0.00000   0.03841   0.00000   0.00000   0.00000
  87        2PZ         0.05646   0.00000   0.00000  -0.07136   0.00301
  88        3S          0.15098   0.00000   0.00000  -0.08725   0.01422
  89        3PX         0.00000   0.00000   0.05895   0.00000   0.00000
  90        3PY         0.00000   0.05150   0.00000   0.00000   0.00000
  91        3PZ         0.07698   0.00000   0.00000  -0.10207   0.00497
  92        4S          0.55076   0.00000   0.00000  -0.47377   0.00128
  93        4PX         0.00000   0.00000   0.03666   0.00000   0.00000
  94        4PY         0.00000   0.05651   0.00000   0.00000   0.00000
  95        4PZ         0.16590   0.00000   0.00000  -0.18504  -0.02760
  96        5D 0        0.00277   0.00000   0.00000  -0.00314   0.00030
  97        5D+1        0.00000   0.00000   0.00377   0.00000   0.00000
  98        5D-1        0.00000   0.00165   0.00000   0.00000   0.00000
  99        5D+2        0.00112   0.00000   0.00000  -0.00285  -0.00183
 100        5D-2        0.00000   0.00000   0.00000   0.00000   0.00000
 101 5   O  1S          0.03221   0.00000   0.00000   0.02109  -0.00223
 102        2S          0.05203   0.00000   0.00000   0.03369  -0.00364
 103        2PX         0.00000   0.00000   0.03566   0.00000   0.00000
 104        2PY         0.00000   0.03841   0.00000   0.00000   0.00000
 105        2PZ         0.05646   0.00000   0.00000   0.07136  -0.00301
 106        3S         -0.15098   0.00000   0.00000  -0.08725   0.01422
 107        3PX         0.00000   0.00000   0.05895   0.00000   0.00000
 108        3PY         0.00000   0.05150   0.00000   0.00000   0.00000
 109        3PZ         0.07698   0.00000   0.00000   0.10207  -0.00497
 110        4S         -0.55076   0.00000   0.00000  -0.47377   0.00128
 111        4PX         0.00000   0.00000   0.03666   0.00000   0.00000
 112        4PY         0.00000   0.05651   0.00000   0.00000   0.00000
 113        4PZ         0.16590   0.00000   0.00000   0.18504   0.02760
 114        5D 0       -0.00277   0.00000   0.00000  -0.00314   0.00030
 115        5D+1        0.00000   0.00000  -0.00377   0.00000   0.00000
 116        5D-1        0.00000  -0.00165   0.00000   0.00000   0.00000
 117        5D+2       -0.00112   0.00000   0.00000  -0.00285  -0.00183
 118        5D-2        0.00000   0.00000   0.00000   0.00000   0.00000
 119 6   O  1S          0.00000  -0.03125   0.00000  -0.01018   0.02071
 120        2S          0.00000  -0.05037   0.00000  -0.01615   0.03305
 121        2PX         0.00000   0.00000   0.03177   0.00000   0.00000
 122        2PY         0.00000   0.05109   0.00000   0.03666  -0.06235
 123        2PZ         0.03729   0.00000   0.00000   0.00000   0.00000
 124        3S          0.00000   0.14449   0.00000   0.03724  -0.08816
 125        3PX         0.00000   0.00000   0.04264   0.00000   0.00000
 126        3PY         0.00000   0.06888   0.00000   0.05269  -0.08966
 127        3PZ         0.05744   0.00000   0.00000   0.00000   0.00000
 128        4S          0.00000   0.53032   0.00000   0.26507  -0.42012
 129        4PX         0.00000   0.00000   0.03801   0.00000   0.00000
 130        4PY         0.00000   0.15259   0.00000   0.11617  -0.13635
 131        4PZ         0.05251   0.00000   0.00000   0.00000   0.00000
 132        5D 0        0.00000  -0.00109   0.00000   0.00119   0.00028
 133        5D+1        0.00000   0.00000   0.00000   0.00000   0.00000
 134        5D-1        0.00417   0.00000   0.00000   0.00000   0.00000
 135        5D+2        0.00000  -0.00262   0.00000  -0.00309   0.00369
 136        5D-2        0.00000   0.00000   0.00166   0.00000   0.00000
 137 7   O  1S          0.00000   0.03125   0.00000  -0.01018   0.02071
 138        2S          0.00000   0.05037   0.00000  -0.01615   0.03305
 139        2PX         0.00000   0.00000   0.03177   0.00000   0.00000
 140        2PY         0.00000   0.05109   0.00000  -0.03666   0.06235
 141        2PZ         0.03729   0.00000   0.00000   0.00000   0.00000
 142        3S          0.00000  -0.14449   0.00000   0.03724  -0.08816
 143        3PX         0.00000   0.00000   0.04264   0.00000   0.00000
 144        3PY         0.00000   0.06888   0.00000  -0.05269   0.08966
 145        3PZ         0.05744   0.00000   0.00000   0.00000   0.00000
 146        4S          0.00000  -0.53032   0.00000   0.26507  -0.42012
 147        4PX         0.00000   0.00000   0.03801   0.00000   0.00000
 148        4PY         0.00000   0.15259   0.00000  -0.11617   0.13635
 149        4PZ         0.05251   0.00000   0.00000   0.00000   0.00000
 150        5D 0        0.00000   0.00109   0.00000   0.00119   0.00028
 151        5D+1        0.00000   0.00000   0.00000   0.00000   0.00000
 152        5D-1       -0.00417   0.00000   0.00000   0.00000   0.00000
 153        5D+2        0.00000   0.00262   0.00000  -0.00309   0.00369
 154        5D-2        0.00000   0.00000  -0.00166   0.00000   0.00000
 155 8   H  1S          0.00390   0.00000  -0.04085  -0.02071  -0.03245
 156        2S          0.04808   0.00000  -0.03455   0.01765  -0.07008
 157        3S         -0.18783   0.00000  -0.49714  -0.29142  -0.37594
 158        4PX        -0.00090   0.00000  -0.00427  -0.00479   0.00028
 159        4PY         0.00000   0.00407   0.00000   0.00000   0.00000
 160        4PZ        -0.00473   0.00000  -0.00872  -0.00713  -0.00585
 161 9   H  1S         -0.00390   0.00000  -0.04085  -0.02071  -0.03245
 162        2S         -0.04808   0.00000  -0.03455   0.01765  -0.07008
 163        3S          0.18783   0.00000  -0.49714  -0.29142  -0.37594
 164        4PX         0.00090   0.00000  -0.00427  -0.00479   0.00028
 165        4PY         0.00000   0.00407   0.00000   0.00000   0.00000
 166        4PZ        -0.00473   0.00000   0.00872   0.00713   0.00585
 167 10  H  1S         -0.04485   0.00022   0.00000   0.04059   0.00046
 168        2S         -0.05105  -0.05568   0.00000   0.06014   0.06250
 169        3S         -0.50442   0.26738   0.00000   0.47894  -0.07162
 170        4PX         0.00000   0.00000   0.00349   0.00000   0.00000
 171        4PY         0.00964  -0.00715   0.00000  -0.00761   0.00273
 172        4PZ        -0.00410   0.00320   0.00000   0.00295  -0.00461
 173 11  H  1S         -0.04485  -0.00022   0.00000   0.04059   0.00046
 174        2S         -0.05105   0.05568   0.00000   0.06014   0.06250
 175        3S         -0.50442  -0.26738   0.00000   0.47894  -0.07162
 176        4PX         0.00000   0.00000   0.00349   0.00000   0.00000
 177        4PY        -0.00964  -0.00715   0.00000   0.00761  -0.00273
 178        4PZ        -0.00410  -0.00320   0.00000   0.00295  -0.00461
 179 12  H  1S          0.04485  -0.00022   0.00000   0.04059   0.00046
 180        2S          0.05105   0.05568   0.00000   0.06014   0.06250
 181        3S          0.50442  -0.26738   0.00000   0.47894  -0.07162
 182        4PX         0.00000   0.00000   0.00349   0.00000   0.00000
 183        4PY         0.00964  -0.00715   0.00000   0.00761  -0.00273
 184        4PZ        -0.00410   0.00320   0.00000  -0.00295   0.00461
 185 13  H  1S          0.04485   0.00022   0.00000   0.04059   0.00046
 186        2S          0.05105  -0.05568   0.00000   0.06014   0.06250
 187        3S          0.50442   0.26738   0.00000   0.47894  -0.07162
 188        4PX         0.00000   0.00000   0.00349   0.00000   0.00000
 189        4PY        -0.00964  -0.00715   0.00000  -0.00761   0.00273
 190        4PZ        -0.00410  -0.00320   0.00000  -0.00295   0.00461
 191 14  H  1S          0.00000  -0.04018   0.00130  -0.02038   0.03392
 192        2S          0.00000  -0.03721   0.06324  -0.07136   0.01115
 193        3S          0.00000  -0.48343  -0.24085  -0.18963   0.44065
 194        4PX         0.00000  -0.00862  -0.00591  -0.00250   0.00980
 195        4PY         0.00000  -0.00378  -0.00303   0.00249   0.00493
 196        4PZ         0.00333   0.00000   0.00000   0.00000   0.00000
 197 15  H  1S          0.00000  -0.04018  -0.00130  -0.02038   0.03392
 198        2S          0.00000  -0.03721  -0.06324  -0.07136   0.01115
 199        3S          0.00000  -0.48343   0.24085  -0.18963   0.44065
 200        4PX         0.00000   0.00862  -0.00591   0.00250  -0.00980
 201        4PY         0.00000  -0.00378   0.00303   0.00249   0.00493
 202        4PZ         0.00333   0.00000   0.00000   0.00000   0.00000
 203 16  H  1S          0.00000   0.04018  -0.00130  -0.02038   0.03392
 204        2S          0.00000   0.03721  -0.06324  -0.07136   0.01115
 205        3S          0.00000   0.48343   0.24085  -0.18963   0.44065
 206        4PX         0.00000  -0.00862  -0.00591   0.00250  -0.00980
 207        4PY         0.00000  -0.00378  -0.00303  -0.00249  -0.00493
 208        4PZ         0.00333   0.00000   0.00000   0.00000   0.00000
 209 17  H  1S          0.00000   0.04018   0.00130  -0.02038   0.03392
 210        2S          0.00000   0.03721   0.06324  -0.07136   0.01115
 211        3S          0.00000   0.48343  -0.24085  -0.18963   0.44065
 212        4PX         0.00000   0.00862  -0.00591  -0.00250   0.00980
 213        4PY         0.00000  -0.00378   0.00303  -0.00249  -0.00493
 214        4PZ         0.00333   0.00000   0.00000   0.00000   0.00000
 215 18  H  1S         -0.00390   0.00000   0.04085  -0.02071  -0.03245
 216        2S         -0.04808   0.00000   0.03455   0.01765  -0.07008
 217        3S          0.18783   0.00000   0.49714  -0.29142  -0.37594
 218        4PX        -0.00090   0.00000  -0.00427   0.00479  -0.00028
 219        4PY         0.00000   0.00407   0.00000   0.00000   0.00000
 220        4PZ        -0.00473   0.00000  -0.00872   0.00713   0.00585
 221 19  H  1S          0.00390   0.00000   0.04085  -0.02071  -0.03245
 222        2S          0.04808   0.00000   0.03455   0.01765  -0.07008
 223        3S         -0.18783   0.00000   0.49714  -0.29142  -0.37594
 224        4PX         0.00090   0.00000  -0.00427   0.00479  -0.00028
 225        4PY         0.00000   0.00407   0.00000   0.00000   0.00000
 226        4PZ        -0.00473   0.00000   0.00872  -0.00713  -0.00585
                          51        52        53        54        55
                       (B3G)--V  (B2U)--V  (B2G)--V  (B1G)--V  (B1U)--V
     Eigenvalues --    -0.19050  -0.18210  -0.17751  -0.17746  -0.17026
   1 1   Cu 1S          0.00000   0.00000   0.00000   0.00000   0.00000
   2        2S          0.00000   0.00000   0.00000   0.00000   0.00000
   3        3S          0.00000   0.00000   0.00000   0.00000   0.00000
   4        4S          0.00000   0.00000   0.00000   0.00000   0.00000
   5        5S          0.00000   0.00000   0.00000   0.00000   0.00000
   6        6S          0.00000   0.00000   0.00000   0.00000   0.00000
   7        7S          0.00000   0.00000   0.00000   0.00000   0.00000
   8        8S          0.00000   0.00000   0.00000   0.00000   0.00000
   9        9S          0.00000   0.00000   0.00000   0.00000   0.00000
  10       10PX         0.00000   0.00000   0.00000   0.00000   0.00000
  11       10PY         0.00000   0.00917   0.00000   0.00000   0.00000
  12       10PZ         0.00000   0.00000   0.00000   0.00000  -0.00638
  13       11PX         0.00000   0.00000   0.00000   0.00000   0.00000
  14       11PY         0.00000   0.00210   0.00000   0.00000   0.00000
  15       11PZ         0.00000   0.00000   0.00000   0.00000  -0.00189
  16       12PX         0.00000   0.00000   0.00000   0.00000   0.00000
  17       12PY         0.00000  -0.00793   0.00000   0.00000   0.00000
  18       12PZ         0.00000   0.00000   0.00000   0.00000   0.00713
  19       13PX         0.00000   0.00000   0.00000   0.00000   0.00000
  20       13PY         0.00000  -0.03629   0.00000   0.00000   0.00000
  21       13PZ         0.00000   0.00000   0.00000   0.00000   0.02167
  22       14PX         0.00000   0.00000   0.00000   0.00000   0.00000
  23       14PY         0.00000   0.02850   0.00000   0.00000   0.00000
  24       14PZ         0.00000   0.00000   0.00000   0.00000  -0.01192
  25       15D 0        0.00000   0.00000   0.00000   0.00000   0.00000
  26       15D+1        0.00000   0.00000   0.00417   0.00000   0.00000
  27       15D-1       -0.01054   0.00000   0.00000   0.00000   0.00000
  28       15D+2        0.00000   0.00000   0.00000   0.00000   0.00000
  29       15D-2        0.00000   0.00000   0.00000   0.00129   0.00000
  30       16D 0        0.00000   0.00000   0.00000   0.00000   0.00000
  31       16D+1        0.00000   0.00000   0.00585   0.00000   0.00000
  32       16D-1       -0.01184   0.00000   0.00000   0.00000   0.00000
  33       16D+2        0.00000   0.00000   0.00000   0.00000   0.00000
  34       16D-2        0.00000   0.00000   0.00000   0.00304   0.00000
  35       17D 0        0.00000   0.00000   0.00000   0.00000   0.00000
  36       17D+1        0.00000   0.00000  -0.00625   0.00000   0.00000
  37       17D-1        0.00394   0.00000   0.00000   0.00000   0.00000
  38       17D+2        0.00000   0.00000   0.00000   0.00000   0.00000
  39       17D-2        0.00000   0.00000   0.00000  -0.00678   0.00000
  40       18F 0        0.00000   0.00000   0.00000   0.00000   0.00078
  41       18F+1        0.00000   0.00000   0.00000   0.00000   0.00000
  42       18F-1        0.00000   0.00204   0.00000   0.00000   0.00000
  43       18F+2        0.00000   0.00000   0.00000   0.00000  -0.00070
  44       18F-2        0.00000   0.00000   0.00000   0.00000   0.00000
  45       18F+3        0.00000   0.00000   0.00000   0.00000   0.00000
  46       18F-3        0.00000   0.00006   0.00000   0.00000   0.00000
  47 2   O  1S          0.00000   0.00000   0.00000   0.00000   0.00000
  48        2S          0.00000   0.00000   0.00000   0.00000   0.00000
  49        2PX         0.00000   0.00000   0.00000   0.00000   0.00000
  50        2PY         0.00000  -0.00553   0.00000  -0.02781   0.00000
  51        2PZ         0.00000   0.00000  -0.11098   0.00000  -0.10889
  52        3S          0.00000   0.00000   0.00000   0.00000   0.00000
  53        3PX         0.00000   0.00000   0.00000   0.00000   0.00000
  54        3PY         0.00000  -0.01266   0.00000  -0.04032   0.00000
  55        3PZ         0.00000   0.00000  -0.13617   0.00000  -0.13395
  56        4S          0.00000   0.00000   0.00000   0.00000   0.00000
  57        4PX         0.00000   0.00000   0.00000   0.00000   0.00000
  58        4PY         0.00000   0.00615   0.00000  -0.05169   0.00000
  59        4PZ         0.00000   0.00000  -0.36988   0.00000  -0.38512
  60        5D 0        0.00000   0.00000   0.00000   0.00000   0.00000
  61        5D+1        0.00000   0.00000   0.00332   0.00000   0.00434
  62        5D-1       -0.00121   0.00000   0.00000   0.00000   0.00000
  63        5D+2        0.00000   0.00000   0.00000   0.00000   0.00000
  64        5D-2        0.00000  -0.00065   0.00000  -0.00215   0.00000
  65 3   O  1S          0.00000   0.00000   0.00000   0.00000   0.00000
  66        2S          0.00000   0.00000   0.00000   0.00000   0.00000
  67        2PX         0.00000   0.00000   0.00000   0.00000   0.00000
  68        2PY         0.00000  -0.00553   0.00000   0.02781   0.00000
  69        2PZ         0.00000   0.00000   0.11098   0.00000  -0.10889
  70        3S          0.00000   0.00000   0.00000   0.00000   0.00000
  71        3PX         0.00000   0.00000   0.00000   0.00000   0.00000
  72        3PY         0.00000  -0.01266   0.00000   0.04032   0.00000
  73        3PZ         0.00000   0.00000   0.13617   0.00000  -0.13395
  74        4S          0.00000   0.00000   0.00000   0.00000   0.00000
  75        4PX         0.00000   0.00000   0.00000   0.00000   0.00000
  76        4PY         0.00000   0.00615   0.00000   0.05169   0.00000
  77        4PZ         0.00000   0.00000   0.36988   0.00000  -0.38512
  78        5D 0        0.00000   0.00000   0.00000   0.00000   0.00000
  79        5D+1        0.00000   0.00000   0.00332   0.00000  -0.00434
  80        5D-1       -0.00121   0.00000   0.00000   0.00000   0.00000
  81        5D+2        0.00000   0.00000   0.00000   0.00000   0.00000
  82        5D-2        0.00000   0.00065   0.00000  -0.00215   0.00000
  83 4   O  1S          0.00000   0.00000   0.00000   0.00000  -0.00863
  84        2S          0.00000   0.00000   0.00000   0.00000  -0.01411
  85        2PX         0.00000   0.00000  -0.02641   0.00000   0.00000
  86        2PY         0.11287   0.10753   0.00000   0.00000   0.00000
  87        2PZ         0.00000   0.00000   0.00000   0.00000   0.02338
  88        3S          0.00000   0.00000   0.00000   0.00000   0.04200
  89        3PX         0.00000   0.00000  -0.03780   0.00000   0.00000
  90        3PY         0.14190   0.13416   0.00000   0.00000   0.00000
  91        3PZ         0.00000   0.00000   0.00000   0.00000   0.02419
  92        4S          0.00000   0.00000   0.00000   0.00000   0.18687
  93        4PX         0.00000   0.00000  -0.05525   0.00000   0.00000
  94        4PY         0.38306   0.41753   0.00000   0.00000   0.00000
  95        4PZ         0.00000   0.00000   0.00000   0.00000   0.12363
  96        5D 0        0.00000   0.00000   0.00000   0.00000  -0.00076
  97        5D+1        0.00000   0.00000  -0.00105   0.00000   0.00000
  98        5D-1       -0.00489  -0.00585   0.00000   0.00000   0.00000
  99        5D+2        0.00000   0.00000   0.00000   0.00000   0.00382
 100        5D-2        0.00000   0.00000   0.00000   0.00126   0.00000
 101 5   O  1S          0.00000   0.00000   0.00000   0.00000   0.00863
 102        2S          0.00000   0.00000   0.00000   0.00000   0.01411
 103        2PX         0.00000   0.00000   0.02641   0.00000   0.00000
 104        2PY        -0.11287   0.10753   0.00000   0.00000   0.00000
 105        2PZ         0.00000   0.00000   0.00000   0.00000   0.02338
 106        3S          0.00000   0.00000   0.00000   0.00000  -0.04200
 107        3PX         0.00000   0.00000   0.03780   0.00000   0.00000
 108        3PY        -0.14190   0.13416   0.00000   0.00000   0.00000
 109        3PZ         0.00000   0.00000   0.00000   0.00000   0.02419
 110        4S          0.00000   0.00000   0.00000   0.00000  -0.18687
 111        4PX         0.00000   0.00000   0.05525   0.00000   0.00000
 112        4PY        -0.38306   0.41753   0.00000   0.00000   0.00000
 113        4PZ         0.00000   0.00000   0.00000   0.00000   0.12363
 114        5D 0        0.00000   0.00000   0.00000   0.00000   0.00076
 115        5D+1        0.00000   0.00000  -0.00105   0.00000   0.00000
 116        5D-1       -0.00489   0.00585   0.00000   0.00000   0.00000
 117        5D+2        0.00000   0.00000   0.00000   0.00000  -0.00382
 118        5D-2        0.00000   0.00000   0.00000   0.00126   0.00000
 119 6   O  1S          0.00000   0.01037   0.00000   0.00000   0.00000
 120        2S          0.00000   0.01693   0.00000   0.00000   0.00000
 121        2PX         0.00000   0.00000   0.00000  -0.11153   0.00000
 122        2PY         0.00000  -0.02841   0.00000   0.00000   0.00000
 123        2PZ         0.03077   0.00000   0.00000   0.00000   0.00501
 124        3S          0.00000  -0.05007   0.00000   0.00000   0.00000
 125        3PX         0.00000   0.00000   0.00000  -0.13773   0.00000
 126        3PY         0.00000  -0.02628   0.00000   0.00000   0.00000
 127        3PZ         0.04103   0.00000   0.00000   0.00000   0.00924
 128        4S          0.00000  -0.22067   0.00000   0.00000   0.00000
 129        4PX         0.00000   0.00000   0.00000  -0.36800   0.00000
 130        4PY         0.00000  -0.15551   0.00000   0.00000   0.00000
 131        4PZ         0.07333   0.00000   0.00000   0.00000   0.00171
 132        5D 0        0.00000  -0.00317   0.00000   0.00000   0.00000
 133        5D+1        0.00000   0.00000   0.00104   0.00000   0.00000
 134        5D-1        0.00204   0.00000   0.00000   0.00000   0.00067
 135        5D+2        0.00000   0.00131   0.00000   0.00000   0.00000
 136        5D-2        0.00000   0.00000   0.00000   0.00331   0.00000
 137 7   O  1S          0.00000  -0.01037   0.00000   0.00000   0.00000
 138        2S          0.00000  -0.01693   0.00000   0.00000   0.00000
 139        2PX         0.00000   0.00000   0.00000   0.11153   0.00000
 140        2PY         0.00000  -0.02841   0.00000   0.00000   0.00000
 141        2PZ        -0.03077   0.00000   0.00000   0.00000   0.00501
 142        3S          0.00000   0.05007   0.00000   0.00000   0.00000
 143        3PX         0.00000   0.00000   0.00000   0.13773   0.00000
 144        3PY         0.00000  -0.02628   0.00000   0.00000   0.00000
 145        3PZ        -0.04103   0.00000   0.00000   0.00000   0.00924
 146        4S          0.00000   0.22067   0.00000   0.00000   0.00000
 147        4PX         0.00000   0.00000   0.00000   0.36800   0.00000
 148        4PY         0.00000  -0.15551   0.00000   0.00000   0.00000
 149        4PZ        -0.07333   0.00000   0.00000   0.00000   0.00171
 150        5D 0        0.00000   0.00317   0.00000   0.00000   0.00000
 151        5D+1        0.00000   0.00000   0.00104   0.00000   0.00000
 152        5D-1        0.00204   0.00000   0.00000   0.00000  -0.00067
 153        5D+2        0.00000  -0.00131   0.00000   0.00000   0.00000
 154        5D-2        0.00000   0.00000   0.00000   0.00331   0.00000
 155 8   H  1S          0.00000   0.00000   0.04231   0.00000   0.04579
 156        2S          0.00000   0.00000   0.02090   0.00000   0.05564
 157        3S          0.00000   0.00000   0.98293   0.00000   0.95411
 158        4PX         0.00000   0.00000   0.00875   0.00000   0.00847
 159        4PY        -0.00320  -0.00321   0.00000   0.00141   0.00000
 160        4PZ         0.00000   0.00000   0.00826   0.00000   0.00691
 161 9   H  1S          0.00000   0.00000  -0.04231   0.00000  -0.04579
 162        2S          0.00000   0.00000  -0.02090   0.00000  -0.05564
 163        3S          0.00000   0.00000  -0.98293   0.00000  -0.95411
 164        4PX         0.00000   0.00000  -0.00875   0.00000  -0.00847
 165        4PY         0.00320  -0.00321   0.00000   0.00141   0.00000
 166        4PZ         0.00000   0.00000   0.00826   0.00000   0.00691
 167 10  H  1S          0.04610   0.05090   0.00000   0.00000  -0.02310
 168        2S          0.05177   0.11154   0.00000   0.00000  -0.07900
 169        3S          0.95059   0.89680   0.00000   0.00000  -0.16342
 170        4PX         0.00000   0.00000   0.00367  -0.00375   0.00000
 171        4PY        -0.00766  -0.00414   0.00000   0.00000  -0.00003
 172        4PZ         0.00913   0.00685   0.00000   0.00000  -0.00551
 173 11  H  1S         -0.04610  -0.05090   0.00000   0.00000  -0.02310
 174        2S         -0.05177  -0.11154   0.00000   0.00000  -0.07900
 175        3S         -0.95059  -0.89680   0.00000   0.00000  -0.16342
 176        4PX         0.00000   0.00000   0.00367   0.00375   0.00000
 177        4PY        -0.00766  -0.00414   0.00000   0.00000   0.00003
 178        4PZ        -0.00913  -0.00685   0.00000   0.00000  -0.00551
 179 12  H  1S          0.04610  -0.05090   0.00000   0.00000   0.02310
 180        2S          0.05177  -0.11154   0.00000   0.00000   0.07900
 181        3S          0.95059  -0.89680   0.00000   0.00000   0.16342
 182        4PX         0.00000   0.00000  -0.00367   0.00375   0.00000
 183        4PY         0.00766  -0.00414   0.00000   0.00000  -0.00003
 184        4PZ        -0.00913   0.00685   0.00000   0.00000  -0.00551
 185 13  H  1S         -0.04610   0.05090   0.00000   0.00000   0.02310
 186        2S         -0.05177   0.11154   0.00000   0.00000   0.07900
 187        3S         -0.95059   0.89680   0.00000   0.00000   0.16342
 188        4PX         0.00000   0.00000  -0.00367  -0.00375   0.00000
 189        4PY         0.00766  -0.00414   0.00000   0.00000   0.00003
 190        4PZ         0.00913  -0.00685   0.00000   0.00000  -0.00551
 191 14  H  1S          0.00000   0.02488   0.00000   0.04222   0.00000
 192        2S          0.00000   0.07313   0.00000   0.02289   0.00000
 193        3S          0.00000   0.21562   0.00000   0.97626   0.00000
 194        4PX         0.00000  -0.00147   0.00000   0.00837   0.00000
 195        4PY         0.00000   0.00681   0.00000   0.00901   0.00000
 196        4PZ        -0.00308   0.00000   0.00294   0.00000   0.00237
 197 15  H  1S          0.00000   0.02488   0.00000  -0.04222   0.00000
 198        2S          0.00000   0.07313   0.00000  -0.02289   0.00000
 199        3S          0.00000   0.21562   0.00000  -0.97626   0.00000
 200        4PX         0.00000   0.00147   0.00000   0.00837   0.00000
 201        4PY         0.00000   0.00681   0.00000  -0.00901   0.00000
 202        4PZ        -0.00308   0.00000  -0.00294   0.00000   0.00237
 203 16  H  1S          0.00000  -0.02488   0.00000   0.04222   0.00000
 204        2S          0.00000  -0.07313   0.00000   0.02289   0.00000
 205        3S          0.00000  -0.21562   0.00000   0.97626   0.00000
 206        4PX         0.00000  -0.00147   0.00000  -0.00837   0.00000
 207        4PY         0.00000   0.00681   0.00000  -0.00901   0.00000
 208        4PZ         0.00308   0.00000  -0.00294   0.00000   0.00237
 209 17  H  1S          0.00000  -0.02488   0.00000  -0.04222   0.00000
 210        2S          0.00000  -0.07313   0.00000  -0.02289   0.00000
 211        3S          0.00000  -0.21562   0.00000  -0.97626   0.00000
 212        4PX         0.00000   0.00147   0.00000  -0.00837   0.00000
 213        4PY         0.00000   0.00681   0.00000   0.00901   0.00000
 214        4PZ         0.00308   0.00000   0.00294   0.00000   0.00237
 215 18  H  1S          0.00000   0.00000   0.04231   0.00000  -0.04579
 216        2S          0.00000   0.00000   0.02090   0.00000  -0.05564
 217        3S          0.00000   0.00000   0.98293   0.00000  -0.95411
 218        4PX         0.00000   0.00000  -0.00875   0.00000   0.00847
 219        4PY         0.00320  -0.00321   0.00000  -0.00141   0.00000
 220        4PZ         0.00000   0.00000  -0.00826   0.00000   0.00691
 221 19  H  1S          0.00000   0.00000  -0.04231   0.00000   0.04579
 222        2S          0.00000   0.00000  -0.02090   0.00000   0.05564
 223        3S          0.00000   0.00000  -0.98293   0.00000   0.95411
 224        4PX         0.00000   0.00000   0.00875   0.00000  -0.00847
 225        4PY        -0.00320  -0.00321   0.00000  -0.00141   0.00000
 226        4PZ         0.00000   0.00000  -0.00826   0.00000   0.00691
                          56        57        58        59        60
                       (B3U)--V   (AG)--V   (AG)--V  (B2U)--V  (B1U)--V
     Eigenvalues --    -0.16949  -0.16679  -0.07591   0.02276   0.03023
   1 1   Cu 1S          0.00000  -0.01688  -0.00093   0.00000   0.00000
   2        2S          0.00000  -0.02704  -0.00166   0.00000   0.00000
   3        3S          0.00000  -0.01461  -0.00031   0.00000   0.00000
   4        4S          0.00000   0.09383   0.00341   0.00000   0.00000
   5        5S          0.00000   0.14662   0.01249   0.00000   0.00000
   6        6S          0.00000  -0.26826  -0.03050   0.00000   0.00000
   7        7S          0.00000  -0.43936   0.01565   0.00000   0.00000
   8        8S          0.00000   2.62901  -1.95748   0.00000   0.00000
   9        9S          0.00000  -1.94274   5.74660   0.00000   0.00000
  10       10PX        -0.00639   0.00000   0.00000   0.00000   0.00000
  11       10PY         0.00000   0.00000   0.00000   0.03137   0.00000
  12       10PZ         0.00000   0.00000   0.00000   0.00000  -0.01491
  13       11PX        -0.00149   0.00000   0.00000   0.00000   0.00000
  14       11PY         0.00000   0.00000   0.00000   0.00556   0.00000
  15       11PZ         0.00000   0.00000   0.00000   0.00000  -0.00259
  16       12PX         0.00562   0.00000   0.00000   0.00000   0.00000
  17       12PY         0.00000   0.00000   0.00000  -0.02145   0.00000
  18       12PZ         0.00000   0.00000   0.00000   0.00000   0.00994
  19       13PX         0.02512   0.00000   0.00000   0.00000   0.00000
  20       13PY         0.00000   0.00000   0.00000  -0.14111   0.00000
  21       13PZ         0.00000   0.00000   0.00000   0.00000   0.06893
  22       14PX        -0.01937   0.00000   0.00000   0.00000   0.00000
  23       14PY         0.00000   0.00000   0.00000   0.13293   0.00000
  24       14PZ         0.00000   0.00000   0.00000   0.00000  -0.07168
  25       15D 0        0.00000   0.02696   0.01115   0.00000   0.00000
  26       15D+1        0.00000   0.00000   0.00000   0.00000   0.00000
  27       15D-1        0.00000   0.00000   0.00000   0.00000   0.00000
  28       15D+2        0.00000  -0.00033  -0.00011   0.00000   0.00000
  29       15D-2        0.00000   0.00000   0.00000   0.00000   0.00000
  30       16D 0        0.00000   0.02475   0.00955   0.00000   0.00000
  31       16D+1        0.00000   0.00000   0.00000   0.00000   0.00000
  32       16D-1        0.00000   0.00000   0.00000   0.00000   0.00000
  33       16D+2        0.00000  -0.00025  -0.00036   0.00000   0.00000
  34       16D-2        0.00000   0.00000   0.00000   0.00000   0.00000
  35       17D 0        0.00000   0.02686   0.00885   0.00000   0.00000
  36       17D+1        0.00000   0.00000   0.00000   0.00000   0.00000
  37       17D-1        0.00000   0.00000   0.00000   0.00000   0.00000
  38       17D+2        0.00000  -0.00033   0.00077   0.00000   0.00000
  39       17D-2        0.00000   0.00000   0.00000   0.00000   0.00000
  40       18F 0        0.00000   0.00000   0.00000   0.00000   0.00719
  41       18F+1        0.00026   0.00000   0.00000   0.00000   0.00000
  42       18F-1        0.00000   0.00000   0.00000   0.00872   0.00000
  43       18F+2        0.00000   0.00000   0.00000   0.00000  -0.00510
  44       18F-2        0.00000   0.00000   0.00000   0.00000   0.00000
  45       18F+3        0.00103   0.00000   0.00000   0.00000   0.00000
  46       18F-3        0.00000   0.00000   0.00000   0.00165   0.00000
  47 2   O  1S         -0.00907   0.01221   0.00309   0.00000   0.00000
  48        2S         -0.01470   0.02037   0.00508   0.00000   0.00000
  49        2PX         0.02812   0.05925   0.06680   0.00000   0.00000
  50        2PY         0.00000   0.00000   0.00000  -0.02539   0.00000
  51        2PZ         0.00000   0.00000   0.00000   0.00000  -0.05666
  52        3S          0.04009  -0.07397  -0.01568   0.00000   0.00000
  53        3PX         0.03040   0.08426   0.07835   0.00000   0.00000
  54        3PY         0.00000   0.00000   0.00000  -0.06946   0.00000
  55        3PZ         0.00000   0.00000   0.00000   0.00000  -0.07041
  56        4S          0.22012  -0.06520  -0.01400   0.00000   0.00000
  57        4PX         0.14102   0.14044   0.24043   0.00000   0.00000
  58        4PY         0.00000   0.00000   0.00000   0.05849   0.00000
  59        4PZ         0.00000   0.00000   0.00000   0.00000  -0.58961
  60        5D 0       -0.00255  -0.00547  -0.00204   0.00000   0.00000
  61        5D+1        0.00000   0.00000   0.00000   0.00000   0.00996
  62        5D-1        0.00000   0.00000   0.00000   0.00000   0.00000
  63        5D+2       -0.00137   0.01098  -0.00382   0.00000   0.00000
  64        5D-2        0.00000   0.00000   0.00000  -0.00375   0.00000
  65 3   O  1S          0.00907   0.01221   0.00309   0.00000   0.00000
  66        2S          0.01470   0.02037   0.00508   0.00000   0.00000
  67        2PX         0.02812  -0.05925  -0.06680   0.00000   0.00000
  68        2PY         0.00000   0.00000   0.00000  -0.02539   0.00000
  69        2PZ         0.00000   0.00000   0.00000   0.00000  -0.05666
  70        3S         -0.04009  -0.07397  -0.01568   0.00000   0.00000
  71        3PX         0.03040  -0.08426  -0.07835   0.00000   0.00000
  72        3PY         0.00000   0.00000   0.00000  -0.06946   0.00000
  73        3PZ         0.00000   0.00000   0.00000   0.00000  -0.07041
  74        4S         -0.22012  -0.06520  -0.01400   0.00000   0.00000
  75        4PX         0.14102  -0.14044  -0.24043   0.00000   0.00000
  76        4PY         0.00000   0.00000   0.00000   0.05849   0.00000
  77        4PZ         0.00000   0.00000   0.00000   0.00000  -0.58961
  78        5D 0        0.00255  -0.00547  -0.00204   0.00000   0.00000
  79        5D+1        0.00000   0.00000   0.00000   0.00000  -0.00996
  80        5D-1        0.00000   0.00000   0.00000   0.00000   0.00000
  81        5D+2        0.00137   0.01098  -0.00382   0.00000   0.00000
  82        5D-2        0.00000   0.00000   0.00000   0.00375   0.00000
  83 4   O  1S          0.00000   0.01545   0.00244   0.00000   0.00495
  84        2S          0.00000   0.02561   0.00417   0.00000   0.00668
  85        2PX         0.00538   0.00000   0.00000   0.00000   0.00000
  86        2PY         0.00000   0.00000   0.00000   0.05019   0.00000
  87        2PZ         0.00000   0.07632   0.05990   0.00000  -0.08385
  88        3S          0.00000  -0.08911  -0.01617   0.00000   0.03000
  89        3PX         0.01142   0.00000   0.00000   0.00000   0.00000
  90        3PY         0.00000   0.00000   0.00000   0.06190   0.00000
  91        3PZ         0.00000   0.10449   0.07514   0.00000  -0.17526
  92        4S          0.00000  -0.12943   0.01701   0.00000  -0.51855
  93        4PX        -0.00416   0.00000   0.00000   0.00000   0.00000
  94        4PY         0.00000   0.00000   0.00000   0.67772   0.00000
  95        4PZ         0.00000   0.21010   0.19004   0.00000  -0.24859
  96        5D 0        0.00000   0.01382  -0.00363   0.00000  -0.00557
  97        5D+1        0.00077   0.00000   0.00000   0.00000   0.00000
  98        5D-1        0.00000   0.00000   0.00000  -0.01097   0.00000
  99        5D+2        0.00000  -0.00050   0.00342   0.00000  -0.00918
 100        5D-2        0.00000   0.00000   0.00000   0.00000   0.00000
 101 5   O  1S          0.00000   0.01545   0.00244   0.00000  -0.00495
 102        2S          0.00000   0.02561   0.00417   0.00000  -0.00668
 103        2PX         0.00538   0.00000   0.00000   0.00000   0.00000
 104        2PY         0.00000   0.00000   0.00000   0.05019   0.00000
 105        2PZ         0.00000  -0.07632  -0.05990   0.00000  -0.08385
 106        3S          0.00000  -0.08911  -0.01617   0.00000  -0.03000
 107        3PX         0.01142   0.00000   0.00000   0.00000   0.00000
 108        3PY         0.00000   0.00000   0.00000   0.06190   0.00000
 109        3PZ         0.00000  -0.10449  -0.07514   0.00000  -0.17526
 110        4S          0.00000  -0.12943   0.01701   0.00000   0.51855
 111        4PX        -0.00416   0.00000   0.00000   0.00000   0.00000
 112        4PY         0.00000   0.00000   0.00000   0.67772   0.00000
 113        4PZ         0.00000  -0.21010  -0.19004   0.00000  -0.24859
 114        5D 0        0.00000   0.01382  -0.00363   0.00000   0.00557
 115        5D+1       -0.00077   0.00000   0.00000   0.00000   0.00000
 116        5D-1        0.00000   0.00000   0.00000   0.01097   0.00000
 117        5D+2        0.00000  -0.00050   0.00342   0.00000   0.00918
 118        5D-2        0.00000   0.00000   0.00000   0.00000   0.00000
 119 6   O  1S          0.00000   0.01206   0.00324   0.00345   0.00000
 120        2S          0.00000   0.02011   0.00536   0.00787   0.00000
 121        2PX        -0.10838   0.00000   0.00000   0.00000   0.00000
 122        2PY         0.00000   0.06059   0.06361   0.09371   0.00000
 123        2PZ         0.00000   0.00000   0.00000   0.00000   0.01413
 124        3S          0.00000  -0.07225  -0.01630  -0.08118   0.00000
 125        3PX        -0.13303   0.00000   0.00000   0.00000   0.00000
 126        3PY         0.00000   0.08561   0.07581   0.20607   0.00000
 127        3PZ         0.00000   0.00000   0.00000   0.00000   0.03033
 128        4S          0.00000  -0.07365  -0.02586   0.34776   0.00000
 129        4PX        -0.39468   0.00000   0.00000   0.00000   0.00000
 130        4PY         0.00000   0.13622   0.21351   0.06744   0.00000
 131        4PZ         0.00000   0.00000   0.00000   0.00000  -0.00591
 132        5D 0        0.00000  -0.00676   0.00296   0.00328   0.00000
 133        5D+1        0.00000   0.00000   0.00000   0.00000   0.00000
 134        5D-1        0.00000   0.00000   0.00000   0.00000   0.00225
 135        5D+2        0.00000  -0.01028   0.00106  -0.00941   0.00000
 136        5D-2        0.00403   0.00000   0.00000   0.00000   0.00000
 137 7   O  1S          0.00000   0.01206   0.00324  -0.00345   0.00000
 138        2S          0.00000   0.02011   0.00536  -0.00787   0.00000
 139        2PX        -0.10838   0.00000   0.00000   0.00000   0.00000
 140        2PY         0.00000  -0.06059  -0.06361   0.09371   0.00000
 141        2PZ         0.00000   0.00000   0.00000   0.00000   0.01413
 142        3S          0.00000  -0.07225  -0.01630   0.08118   0.00000
 143        3PX        -0.13303   0.00000   0.00000   0.00000   0.00000
 144        3PY         0.00000  -0.08561  -0.07581   0.20607   0.00000
 145        3PZ         0.00000   0.00000   0.00000   0.00000   0.03033
 146        4S          0.00000  -0.07365  -0.02586  -0.34776   0.00000
 147        4PX        -0.39468   0.00000   0.00000   0.00000   0.00000
 148        4PY         0.00000  -0.13622  -0.21351   0.06744   0.00000
 149        4PZ         0.00000   0.00000   0.00000   0.00000  -0.00591
 150        5D 0        0.00000  -0.00676   0.00296  -0.00328   0.00000
 151        5D+1        0.00000   0.00000   0.00000   0.00000   0.00000
 152        5D-1        0.00000   0.00000   0.00000   0.00000  -0.00225
 153        5D+2        0.00000  -0.01028   0.00106   0.00941   0.00000
 154        5D-2       -0.00403   0.00000   0.00000   0.00000   0.00000
 155 8   H  1S         -0.02190   0.01137  -0.01964   0.00000   0.06621
 156        2S         -0.08212   0.01036   0.05747   0.00000   0.75181
 157        3S         -0.18219   0.09266  -0.79844   0.00000  -0.41760
 158        4PX        -0.00460   0.01045  -0.01395   0.00000  -0.00530
 159        4PY         0.00000   0.00000   0.00000  -0.00913   0.00000
 160        4PZ         0.00174  -0.00636   0.00174   0.00000  -0.01657
 161 9   H  1S         -0.02190   0.01137  -0.01964   0.00000  -0.06621
 162        2S         -0.08212   0.01036   0.05747   0.00000  -0.75181
 163        3S         -0.18219   0.09266  -0.79844   0.00000   0.41760
 164        4PX        -0.00460   0.01045  -0.01395   0.00000   0.00530
 165        4PY         0.00000   0.00000   0.00000  -0.00913   0.00000
 166        4PZ        -0.00174   0.00636  -0.00174   0.00000  -0.01657
 167 10  H  1S          0.00000   0.01048  -0.01962   0.06998   0.04507
 168        2S          0.00000   0.01365   0.06812   0.86596   0.59201
 169        3S          0.00000   0.08150  -0.87664  -0.57653  -0.15577
 170        4PX         0.00313   0.00000   0.00000   0.00000   0.00000
 171        4PY         0.00000   0.00686  -0.00128   0.02539   0.00228
 172        4PZ         0.00000   0.00984  -0.01248  -0.01201  -0.02368
 173 11  H  1S          0.00000   0.01048  -0.01962  -0.06998   0.04507
 174        2S          0.00000   0.01365   0.06812  -0.86596   0.59201
 175        3S          0.00000   0.08150  -0.87664   0.57653  -0.15577
 176        4PX         0.00313   0.00000   0.00000   0.00000   0.00000
 177        4PY         0.00000  -0.00686   0.00128   0.02539  -0.00228
 178        4PZ         0.00000   0.00984  -0.01248   0.01201  -0.02368
 179 12  H  1S          0.00000   0.01048  -0.01962  -0.06998  -0.04507
 180        2S          0.00000   0.01365   0.06812  -0.86596  -0.59201
 181        3S          0.00000   0.08150  -0.87664   0.57653   0.15577
 182        4PX         0.00313   0.00000   0.00000   0.00000   0.00000
 183        4PY         0.00000  -0.00686   0.00128   0.02539   0.00228
 184        4PZ         0.00000  -0.00984   0.01248  -0.01201  -0.02368
 185 13  H  1S          0.00000   0.01048  -0.01962   0.06998  -0.04507
 186        2S          0.00000   0.01365   0.06812   0.86596  -0.59201
 187        3S          0.00000   0.08150  -0.87664  -0.57653   0.15577
 188        4PX         0.00313   0.00000   0.00000   0.00000   0.00000
 189        4PY         0.00000   0.00686  -0.00128   0.02539  -0.00228
 190        4PZ         0.00000  -0.00984   0.01248   0.01201  -0.02368
 191 14  H  1S          0.04609   0.01053  -0.01645  -0.02502   0.00000
 192        2S          0.07073   0.02288   0.08693  -0.27611   0.00000
 193        3S          0.93285   0.08167  -0.80719  -0.03083   0.00000
 194        4PX         0.00613  -0.00784   0.00217  -0.01210   0.00000
 195        4PY         0.00767   0.00905  -0.01511   0.01867   0.00000
 196        4PZ         0.00000   0.00000   0.00000   0.00000   0.00062
 197 15  H  1S         -0.04609   0.01053  -0.01645  -0.02502   0.00000
 198        2S         -0.07073   0.02288   0.08693  -0.27611   0.00000
 199        3S         -0.93285   0.08167  -0.80719  -0.03083   0.00000
 200        4PX         0.00613   0.00784  -0.00217   0.01210   0.00000
 201        4PY        -0.00767   0.00905  -0.01511   0.01867   0.00000
 202        4PZ         0.00000   0.00000   0.00000   0.00000   0.00062
 203 16  H  1S         -0.04609   0.01053  -0.01645   0.02502   0.00000
 204        2S         -0.07073   0.02288   0.08693   0.27611   0.00000
 205        3S         -0.93285   0.08167  -0.80719   0.03083   0.00000
 206        4PX         0.00613   0.00784  -0.00217  -0.01210   0.00000
 207        4PY         0.00767  -0.00905   0.01511   0.01867   0.00000
 208        4PZ         0.00000   0.00000   0.00000   0.00000   0.00062
 209 17  H  1S          0.04609   0.01053  -0.01645   0.02502   0.00000
 210        2S          0.07073   0.02288   0.08693   0.27611   0.00000
 211        3S          0.93285   0.08167  -0.80719   0.03083   0.00000
 212        4PX         0.00613  -0.00784   0.00217   0.01210   0.00000
 213        4PY        -0.00767  -0.00905   0.01511   0.01867   0.00000
 214        4PZ         0.00000   0.00000   0.00000   0.00000   0.00062
 215 18  H  1S          0.02190   0.01137  -0.01964   0.00000  -0.06621
 216        2S          0.08212   0.01036   0.05747   0.00000  -0.75181
 217        3S          0.18219   0.09266  -0.79844   0.00000   0.41760
 218        4PX        -0.00460  -0.01045   0.01395   0.00000  -0.00530
 219        4PY         0.00000   0.00000   0.00000  -0.00913   0.00000
 220        4PZ         0.00174   0.00636  -0.00174   0.00000  -0.01657
 221 19  H  1S          0.02190   0.01137  -0.01964   0.00000   0.06621
 222        2S          0.08212   0.01036   0.05747   0.00000   0.75181
 223        3S          0.18219   0.09266  -0.79844   0.00000  -0.41760
 224        4PX        -0.00460  -0.01045   0.01395   0.00000   0.00530
 225        4PY         0.00000   0.00000   0.00000  -0.00913   0.00000
 226        4PZ        -0.00174  -0.00636   0.00174   0.00000  -0.01657
                          61        62        63        64        65
                       (B3U)--V  (B3G)--V  (B1G)--V  (B2G)--V   (AG)--V
     Eigenvalues --     0.03336   0.04469   0.04820   0.05043   0.08635
   1 1   Cu 1S          0.00000   0.00000   0.00000   0.00000   0.00036
   2        2S          0.00000   0.00000   0.00000   0.00000   0.00060
   3        3S          0.00000   0.00000   0.00000   0.00000   0.00028
   4        4S          0.00000   0.00000   0.00000   0.00000  -0.00190
   5        5S          0.00000   0.00000   0.00000   0.00000  -0.00349
   6        6S          0.00000   0.00000   0.00000   0.00000   0.00627
   7        7S          0.00000   0.00000   0.00000   0.00000   0.01420
   8        8S          0.00000   0.00000   0.00000   0.00000  -0.29371
   9        9S          0.00000   0.00000   0.00000   0.00000   0.54885
  10       10PX        -0.02370   0.00000   0.00000   0.00000   0.00000
  11       10PY         0.00000   0.00000   0.00000   0.00000   0.00000
  12       10PZ         0.00000   0.00000   0.00000   0.00000   0.00000
  13       11PX        -0.00361   0.00000   0.00000   0.00000   0.00000
  14       11PY         0.00000   0.00000   0.00000   0.00000   0.00000
  15       11PZ         0.00000   0.00000   0.00000   0.00000   0.00000
  16       12PX         0.01398   0.00000   0.00000   0.00000   0.00000
  17       12PY         0.00000   0.00000   0.00000   0.00000   0.00000
  18       12PZ         0.00000   0.00000   0.00000   0.00000   0.00000
  19       13PX         0.11206   0.00000   0.00000   0.00000   0.00000
  20       13PY         0.00000   0.00000   0.00000   0.00000   0.00000
  21       13PZ         0.00000   0.00000   0.00000   0.00000   0.00000
  22       14PX        -0.11169   0.00000   0.00000   0.00000   0.00000
  23       14PY         0.00000   0.00000   0.00000   0.00000   0.00000
  24       14PZ         0.00000   0.00000   0.00000   0.00000   0.00000
  25       15D 0        0.00000   0.00000   0.00000   0.00000  -0.00805
  26       15D+1        0.00000   0.00000   0.00000   0.07222   0.00000
  27       15D-1        0.00000  -0.09000   0.00000   0.00000   0.00000
  28       15D+2        0.00000   0.00000   0.00000   0.00000   0.00407
  29       15D-2        0.00000   0.00000   0.07618   0.00000   0.00000
  30       16D 0        0.00000   0.00000   0.00000   0.00000   0.00284
  31       16D+1        0.00000   0.00000   0.00000   0.07597   0.00000
  32       16D-1        0.00000  -0.09114   0.00000   0.00000   0.00000
  33       16D+2        0.00000   0.00000   0.00000   0.00000   0.00057
  34       16D-2        0.00000   0.00000   0.08193   0.00000   0.00000
  35       17D 0        0.00000   0.00000   0.00000   0.00000  -0.04801
  36       17D+1        0.00000   0.00000   0.00000  -0.02187   0.00000
  37       17D-1        0.00000   0.01177   0.00000   0.00000   0.00000
  38       17D+2        0.00000   0.00000   0.00000   0.00000   0.01074
  39       17D-2        0.00000   0.00000  -0.02477   0.00000   0.00000
  40       18F 0        0.00000   0.00000   0.00000   0.00000   0.00000
  41       18F+1        0.00058   0.00000   0.00000   0.00000   0.00000
  42       18F-1        0.00000   0.00000   0.00000   0.00000   0.00000
  43       18F+2        0.00000   0.00000   0.00000   0.00000   0.00000
  44       18F-2        0.00000   0.00000   0.00000   0.00000   0.00000
  45       18F+3        0.00737   0.00000   0.00000   0.00000   0.00000
  46       18F-3        0.00000   0.00000   0.00000   0.00000   0.00000
  47 2   O  1S          0.00028   0.00000   0.00000   0.00000  -0.00128
  48        2S         -0.00147   0.00000   0.00000   0.00000  -0.00247
  49        2PX        -0.08797   0.00000   0.00000   0.00000  -0.01316
  50        2PY         0.00000   0.00000   0.05674   0.00000   0.00000
  51        2PZ         0.00000   0.00000   0.00000  -0.07285   0.00000
  52        3S          0.05723   0.00000   0.00000   0.00000   0.00388
  53        3PX        -0.19805   0.00000   0.00000   0.00000  -0.04087
  54        3PY         0.00000   0.00000   0.14010   0.00000   0.00000
  55        3PZ         0.00000   0.00000   0.00000  -0.10242   0.00000
  56        4S         -0.40026   0.00000   0.00000   0.00000   0.10323
  57        4PX        -0.10881   0.00000   0.00000   0.00000   0.16127
  58        4PY         0.00000   0.00000  -0.09322   0.00000   0.00000
  59        4PZ         0.00000   0.00000   0.00000  -0.66632   0.00000
  60        5D 0        0.00855   0.00000   0.00000   0.00000  -0.00060
  61        5D+1        0.00000   0.00000   0.00000   0.01509   0.00000
  62        5D-1        0.00000   0.00290   0.00000   0.00000   0.00000
  63        5D+2       -0.00170   0.00000   0.00000   0.00000   0.00085
  64        5D-2        0.00000   0.00000   0.00779   0.00000   0.00000
  65 3   O  1S         -0.00028   0.00000   0.00000   0.00000  -0.00128
  66        2S          0.00147   0.00000   0.00000   0.00000  -0.00247
  67        2PX        -0.08797   0.00000   0.00000   0.00000   0.01316
  68        2PY         0.00000   0.00000  -0.05674   0.00000   0.00000
  69        2PZ         0.00000   0.00000   0.00000   0.07285   0.00000
  70        3S         -0.05723   0.00000   0.00000   0.00000   0.00388
  71        3PX        -0.19805   0.00000   0.00000   0.00000   0.04087
  72        3PY         0.00000   0.00000  -0.14010   0.00000   0.00000
  73        3PZ         0.00000   0.00000   0.00000   0.10242   0.00000
  74        4S          0.40026   0.00000   0.00000   0.00000   0.10323
  75        4PX        -0.10881   0.00000   0.00000   0.00000  -0.16127
  76        4PY         0.00000   0.00000   0.09322   0.00000   0.00000
  77        4PZ         0.00000   0.00000   0.00000   0.66632   0.00000
  78        5D 0       -0.00855   0.00000   0.00000   0.00000  -0.00060
  79        5D+1        0.00000   0.00000   0.00000   0.01509   0.00000
  80        5D-1        0.00000   0.00290   0.00000   0.00000   0.00000
  81        5D+2        0.00170   0.00000   0.00000   0.00000   0.00085
  82        5D-2        0.00000   0.00000   0.00779   0.00000   0.00000
  83 4   O  1S          0.00000   0.00000   0.00000   0.00000   0.02070
  84        2S          0.00000   0.00000   0.00000   0.00000   0.03512
  85        2PX         0.02738   0.00000   0.00000   0.06413   0.00000
  86        2PY         0.00000   0.07222   0.00000   0.00000   0.00000
  87        2PZ         0.00000   0.00000   0.00000   0.00000  -0.05362
  88        3S          0.00000   0.00000   0.00000   0.00000  -0.10410
  89        3PX         0.07359   0.00000   0.00000   0.15532   0.00000
  90        3PY         0.00000   0.10661   0.00000   0.00000   0.00000
  91        3PZ         0.00000   0.00000   0.00000   0.00000  -0.08024
  92        4S          0.00000   0.00000   0.00000   0.00000  -0.61924
  93        4PX        -0.06217   0.00000   0.00000  -0.10287   0.00000
  94        4PY         0.00000   0.67113   0.00000   0.00000   0.00000
  95        4PZ         0.00000   0.00000   0.00000   0.00000  -0.55577
  96        5D 0        0.00000   0.00000   0.00000   0.00000  -0.00950
  97        5D+1        0.00408   0.00000   0.00000   0.00864   0.00000
  98        5D-1        0.00000  -0.01777   0.00000   0.00000   0.00000
  99        5D+2        0.00000   0.00000   0.00000   0.00000  -0.01190
 100        5D-2        0.00000   0.00000  -0.00321   0.00000   0.00000
 101 5   O  1S          0.00000   0.00000   0.00000   0.00000   0.02070
 102        2S          0.00000   0.00000   0.00000   0.00000   0.03512
 103        2PX         0.02738   0.00000   0.00000  -0.06413   0.00000
 104        2PY         0.00000  -0.07222   0.00000   0.00000   0.00000
 105        2PZ         0.00000   0.00000   0.00000   0.00000   0.05362
 106        3S          0.00000   0.00000   0.00000   0.00000  -0.10410
 107        3PX         0.07359   0.00000   0.00000  -0.15532   0.00000
 108        3PY         0.00000  -0.10661   0.00000   0.00000   0.00000
 109        3PZ         0.00000   0.00000   0.00000   0.00000   0.08024
 110        4S          0.00000   0.00000   0.00000   0.00000  -0.61924
 111        4PX        -0.06217   0.00000   0.00000   0.10287   0.00000
 112        4PY         0.00000  -0.67113   0.00000   0.00000   0.00000
 113        4PZ         0.00000   0.00000   0.00000   0.00000   0.55577
 114        5D 0        0.00000   0.00000   0.00000   0.00000  -0.00950
 115        5D+1       -0.00408   0.00000   0.00000   0.00864   0.00000
 116        5D-1        0.00000  -0.01777   0.00000   0.00000   0.00000
 117        5D+2        0.00000   0.00000   0.00000   0.00000  -0.01190
 118        5D-2        0.00000   0.00000  -0.00321   0.00000   0.00000
 119 6   O  1S          0.00000   0.00000   0.00000   0.00000  -0.00792
 120        2S          0.00000   0.00000   0.00000   0.00000  -0.01309
 121        2PX        -0.05915   0.00000  -0.07415   0.00000   0.00000
 122        2PY         0.00000   0.00000   0.00000   0.00000   0.02907
 123        2PZ         0.00000  -0.06010   0.00000   0.00000   0.00000
 124        3S          0.00000   0.00000   0.00000   0.00000   0.03527
 125        3PX        -0.07457   0.00000  -0.10447   0.00000   0.00000
 126        3PY         0.00000   0.00000   0.00000   0.00000   0.06959
 127        3PZ         0.00000  -0.13574   0.00000   0.00000   0.00000
 128        4S          0.00000   0.00000   0.00000   0.00000   0.22662
 129        4PX        -0.64872   0.00000  -0.67730   0.00000   0.00000
 130        4PY         0.00000   0.00000   0.00000   0.00000   0.11384
 131        4PZ         0.00000   0.06090   0.00000   0.00000   0.00000
 132        5D 0        0.00000   0.00000   0.00000   0.00000  -0.00057
 133        5D+1        0.00000   0.00000   0.00000  -0.00222   0.00000
 134        5D-1        0.00000  -0.00952   0.00000   0.00000   0.00000
 135        5D+2        0.00000   0.00000   0.00000   0.00000  -0.00239
 136        5D-2        0.00956   0.00000   0.01462   0.00000   0.00000
 137 7   O  1S          0.00000   0.00000   0.00000   0.00000  -0.00792
 138        2S          0.00000   0.00000   0.00000   0.00000  -0.01309
 139        2PX        -0.05915   0.00000   0.07415   0.00000   0.00000
 140        2PY         0.00000   0.00000   0.00000   0.00000  -0.02907
 141        2PZ         0.00000   0.06010   0.00000   0.00000   0.00000
 142        3S          0.00000   0.00000   0.00000   0.00000   0.03527
 143        3PX        -0.07457   0.00000   0.10447   0.00000   0.00000
 144        3PY         0.00000   0.00000   0.00000   0.00000  -0.06959
 145        3PZ         0.00000   0.13574   0.00000   0.00000   0.00000
 146        4S          0.00000   0.00000   0.00000   0.00000   0.22662
 147        4PX        -0.64872   0.00000   0.67730   0.00000   0.00000
 148        4PY         0.00000   0.00000   0.00000   0.00000  -0.11384
 149        4PZ         0.00000  -0.06090   0.00000   0.00000   0.00000
 150        5D 0        0.00000   0.00000   0.00000   0.00000  -0.00057
 151        5D+1        0.00000   0.00000   0.00000  -0.00222   0.00000
 152        5D-1        0.00000  -0.00952   0.00000   0.00000   0.00000
 153        5D+2        0.00000   0.00000   0.00000   0.00000  -0.00239
 154        5D-2       -0.00956   0.00000   0.01462   0.00000   0.00000
 155 8   H  1S          0.02742   0.00000   0.00000   0.08013  -0.00495
 156        2S          0.36813   0.00000   0.00000   0.92084  -0.20302
 157        3S         -0.02914   0.00000   0.00000  -0.60878   0.09100
 158        4PX        -0.01915   0.00000   0.00000  -0.00082   0.01584
 159        4PY         0.00000   0.00680   0.01878   0.00000   0.00000
 160        4PZ         0.00783   0.00000   0.00000  -0.01627   0.01273
 161 9   H  1S          0.02742   0.00000   0.00000  -0.08013  -0.00495
 162        2S          0.36813   0.00000   0.00000  -0.92084  -0.20302
 163        3S         -0.02914   0.00000   0.00000   0.60878   0.09100
 164        4PX        -0.01915   0.00000   0.00000   0.00082   0.01584
 165        4PY         0.00000  -0.00680   0.01878   0.00000   0.00000
 166        4PZ        -0.00783   0.00000   0.00000  -0.01627  -0.01273
 167 10  H  1S          0.00000   0.08273   0.00000   0.00000   0.06976
 168        2S          0.00000   0.94253   0.00000   0.00000   1.08379
 169        3S          0.00000  -0.66031   0.00000   0.00000  -0.61053
 170        4PX         0.00751   0.00000   0.00864   0.01815   0.00000
 171        4PY         0.00000   0.01940   0.00000   0.00000   0.00566
 172        4PZ         0.00000   0.00264   0.00000   0.00000  -0.03563
 173 11  H  1S          0.00000  -0.08273   0.00000   0.00000   0.06976
 174        2S          0.00000  -0.94253   0.00000   0.00000   1.08379
 175        3S          0.00000   0.66031   0.00000   0.00000  -0.61053
 176        4PX         0.00751   0.00000  -0.00864   0.01815   0.00000
 177        4PY         0.00000   0.01940   0.00000   0.00000  -0.00566
 178        4PZ         0.00000  -0.00264   0.00000   0.00000  -0.03563
 179 12  H  1S          0.00000   0.08273   0.00000   0.00000   0.06976
 180        2S          0.00000   0.94253   0.00000   0.00000   1.08379
 181        3S          0.00000  -0.66031   0.00000   0.00000  -0.61053
 182        4PX         0.00751   0.00000  -0.00864  -0.01815   0.00000
 183        4PY         0.00000  -0.01940   0.00000   0.00000  -0.00566
 184        4PZ         0.00000  -0.00264   0.00000   0.00000   0.03563
 185 13  H  1S          0.00000  -0.08273   0.00000   0.00000   0.06976
 186        2S          0.00000  -0.94253   0.00000   0.00000   1.08379
 187        3S          0.00000   0.66031   0.00000   0.00000  -0.61053
 188        4PX         0.00751   0.00000   0.00864  -0.01815   0.00000
 189        4PY         0.00000  -0.01940   0.00000   0.00000   0.00566
 190        4PZ         0.00000   0.00264   0.00000   0.00000   0.03563
 191 14  H  1S          0.06882   0.00000   0.07998   0.00000  -0.01545
 192        2S          0.83932   0.00000   0.93269   0.00000  -0.31690
 193        3S         -0.51777   0.00000  -0.61340   0.00000   0.09140
 194        4PX        -0.01924   0.00000  -0.01689   0.00000   0.00203
 195        4PY        -0.00945   0.00000  -0.00149   0.00000   0.00757
 196        4PZ         0.00000  -0.01622   0.00000  -0.00555   0.00000
 197 15  H  1S         -0.06882   0.00000  -0.07998   0.00000  -0.01545
 198        2S         -0.83932   0.00000  -0.93269   0.00000  -0.31690
 199        3S          0.51777   0.00000   0.61340   0.00000   0.09140
 200        4PX        -0.01924   0.00000  -0.01689   0.00000  -0.00203
 201        4PY         0.00945   0.00000   0.00149   0.00000   0.00757
 202        4PZ         0.00000  -0.01622   0.00000   0.00555   0.00000
 203 16  H  1S         -0.06882   0.00000   0.07998   0.00000  -0.01545
 204        2S         -0.83932   0.00000   0.93269   0.00000  -0.31690
 205        3S          0.51777   0.00000  -0.61340   0.00000   0.09140
 206        4PX        -0.01924   0.00000   0.01689   0.00000  -0.00203
 207        4PY        -0.00945   0.00000   0.00149   0.00000  -0.00757
 208        4PZ         0.00000   0.01622   0.00000   0.00555   0.00000
 209 17  H  1S          0.06882   0.00000  -0.07998   0.00000  -0.01545
 210        2S          0.83932   0.00000  -0.93269   0.00000  -0.31690
 211        3S         -0.51777   0.00000   0.61340   0.00000   0.09140
 212        4PX        -0.01924   0.00000   0.01689   0.00000   0.00203
 213        4PY         0.00945   0.00000  -0.00149   0.00000  -0.00757
 214        4PZ         0.00000   0.01622   0.00000  -0.00555   0.00000
 215 18  H  1S         -0.02742   0.00000   0.00000   0.08013  -0.00495
 216        2S         -0.36813   0.00000   0.00000   0.92084  -0.20302
 217        3S          0.02914   0.00000   0.00000  -0.60878   0.09100
 218        4PX        -0.01915   0.00000   0.00000   0.00082  -0.01584
 219        4PY         0.00000  -0.00680  -0.01878   0.00000   0.00000
 220        4PZ         0.00783   0.00000   0.00000   0.01627  -0.01273
 221 19  H  1S         -0.02742   0.00000   0.00000  -0.08013  -0.00495
 222        2S         -0.36813   0.00000   0.00000  -0.92084  -0.20302
 223        3S          0.02914   0.00000   0.00000   0.60878   0.09100
 224        4PX        -0.01915   0.00000   0.00000  -0.00082  -0.01584
 225        4PY         0.00000   0.00680  -0.01878   0.00000   0.00000
 226        4PZ        -0.00783   0.00000   0.00000   0.01627   0.01273
                          66        67        68        69        70
                        (AG)--V   (AG)--V  (B1U)--V  (B2U)--V  (B3U)--V
     Eigenvalues --     0.11430   0.12171   0.12474   0.12742   0.13122
   1 1   Cu 1S          0.00056   0.00137   0.00000   0.00000   0.00000
   2        2S          0.00089   0.00209   0.00000   0.00000   0.00000
   3        3S          0.00048   0.00147   0.00000   0.00000   0.00000
   4        4S         -0.00308  -0.00864   0.00000   0.00000   0.00000
   5        5S         -0.00491  -0.00936   0.00000   0.00000   0.00000
   6        6S          0.00919   0.01210   0.00000   0.00000   0.00000
   7        7S          0.01561   0.06989   0.00000   0.00000   0.00000
   8        8S         -0.17549  -0.82619   0.00000   0.00000   0.00000
   9        9S          0.33348   1.49281   0.00000   0.00000   0.00000
  10       10PX         0.00000   0.00000   0.00000   0.00000   0.03332
  11       10PY         0.00000   0.00000   0.00000   0.03051   0.00000
  12       10PZ         0.00000   0.00000   0.02767   0.00000   0.00000
  13       11PX         0.00000   0.00000   0.00000   0.00000   0.00673
  14       11PY         0.00000   0.00000   0.00000   0.00644   0.00000
  15       11PZ         0.00000   0.00000   0.00797   0.00000   0.00000
  16       12PX         0.00000   0.00000   0.00000   0.00000  -0.02616
  17       12PY         0.00000   0.00000   0.00000  -0.02501   0.00000
  18       12PZ         0.00000   0.00000  -0.03074   0.00000   0.00000
  19       13PX         0.00000   0.00000   0.00000   0.00000  -0.14383
  20       13PY         0.00000   0.00000   0.00000  -0.12911   0.00000
  21       13PZ         0.00000   0.00000  -0.09903   0.00000   0.00000
  22       14PX         0.00000   0.00000   0.00000   0.00000   0.13270
  23       14PY         0.00000   0.00000   0.00000   0.11602   0.00000
  24       14PZ         0.00000   0.00000   0.07007   0.00000   0.00000
  25       15D 0       -0.00104   0.00225   0.00000   0.00000   0.00000
  26       15D+1        0.00000   0.00000   0.00000   0.00000   0.00000
  27       15D-1        0.00000   0.00000   0.00000   0.00000   0.00000
  28       15D+2        0.01205  -0.00402   0.00000   0.00000   0.00000
  29       15D-2        0.00000   0.00000   0.00000   0.00000   0.00000
  30       16D 0       -0.00822   0.00096   0.00000   0.00000   0.00000
  31       16D+1        0.00000   0.00000   0.00000   0.00000   0.00000
  32       16D-1        0.00000   0.00000   0.00000   0.00000   0.00000
  33       16D+2        0.00269   0.00042   0.00000   0.00000   0.00000
  34       16D-2        0.00000   0.00000   0.00000   0.00000   0.00000
  35       17D 0        0.02754   0.00275   0.00000   0.00000   0.00000
  36       17D+1        0.00000   0.00000   0.00000   0.00000   0.00000
  37       17D-1        0.00000   0.00000   0.00000   0.00000   0.00000
  38       17D+2        0.03619  -0.01667   0.00000   0.00000   0.00000
  39       17D-2        0.00000   0.00000   0.00000   0.00000   0.00000
  40       18F 0        0.00000   0.00000  -0.00676   0.00000   0.00000
  41       18F+1        0.00000   0.00000   0.00000   0.00000   0.00048
  42       18F-1        0.00000   0.00000   0.00000   0.00222   0.00000
  43       18F+2        0.00000   0.00000   0.00190   0.00000   0.00000
  44       18F-2        0.00000   0.00000   0.00000   0.00000   0.00000
  45       18F+3        0.00000   0.00000   0.00000   0.00000  -0.00219
  46       18F-3        0.00000   0.00000   0.00000   0.00058   0.00000
  47 2   O  1S         -0.01312   0.01986   0.00000   0.00000   0.03089
  48        2S         -0.02227   0.03338   0.00000   0.00000   0.05384
  49        2PX         0.03189  -0.06200   0.00000   0.00000  -0.00736
  50        2PY         0.00000   0.00000   0.00000  -0.01159   0.00000
  51        2PZ         0.00000   0.00000   0.02625   0.00000   0.00000
  52        3S          0.07179  -0.09743   0.00000   0.00000  -0.20883
  53        3PX         0.06054  -0.10155   0.00000   0.00000   0.04686
  54        3PY         0.00000   0.00000   0.00000  -0.05682   0.00000
  55        3PZ         0.00000   0.00000   0.04240   0.00000   0.00000
  56        4S          0.32558  -0.59239   0.00000   0.00000  -0.54472
  57        4PX         0.26913  -0.49592   0.00000   0.00000  -0.70887
  58        4PY         0.00000   0.00000   0.00000   0.10583   0.00000
  59        4PZ         0.00000   0.00000   0.34153   0.00000   0.00000
  60        5D 0       -0.00562   0.01520   0.00000   0.00000   0.00941
  61        5D+1        0.00000   0.00000  -0.00607   0.00000   0.00000
  62        5D-1        0.00000   0.00000   0.00000   0.00000   0.00000
  63        5D+2        0.00091  -0.00148   0.00000   0.00000   0.00376
  64        5D-2        0.00000   0.00000   0.00000  -0.00159   0.00000
  65 3   O  1S         -0.01312   0.01986   0.00000   0.00000  -0.03089
  66        2S         -0.02227   0.03338   0.00000   0.00000  -0.05384
  67        2PX        -0.03189   0.06200   0.00000   0.00000  -0.00736
  68        2PY         0.00000   0.00000   0.00000  -0.01159   0.00000
  69        2PZ         0.00000   0.00000   0.02625   0.00000   0.00000
  70        3S          0.07179  -0.09743   0.00000   0.00000   0.20883
  71        3PX        -0.06054   0.10155   0.00000   0.00000   0.04686
  72        3PY         0.00000   0.00000   0.00000  -0.05682   0.00000
  73        3PZ         0.00000   0.00000   0.04240   0.00000   0.00000
  74        4S          0.32558  -0.59239   0.00000   0.00000   0.54472
  75        4PX        -0.26913   0.49592   0.00000   0.00000  -0.70887
  76        4PY         0.00000   0.00000   0.00000   0.10583   0.00000
  77        4PZ         0.00000   0.00000   0.34153   0.00000   0.00000
  78        5D 0       -0.00562   0.01520   0.00000   0.00000  -0.00941
  79        5D+1        0.00000   0.00000   0.00607   0.00000   0.00000
  80        5D-1        0.00000   0.00000   0.00000   0.00000   0.00000
  81        5D+2        0.00091  -0.00148   0.00000   0.00000  -0.00376
  82        5D-2        0.00000   0.00000   0.00000   0.00159   0.00000
  83 4   O  1S          0.00674   0.00490   0.02978   0.00000   0.00000
  84        2S          0.01114   0.00829   0.05238   0.00000   0.00000
  85        2PX         0.00000   0.00000   0.00000   0.00000  -0.02356
  86        2PY         0.00000   0.00000   0.00000  -0.00980   0.00000
  87        2PZ        -0.03503  -0.01987   0.00616   0.00000   0.00000
  88        3S         -0.03955  -0.02709  -0.21947   0.00000   0.00000
  89        3PX         0.00000   0.00000   0.00000   0.00000  -0.09113
  90        3PY         0.00000   0.00000   0.00000  -0.01879   0.00000
  91        3PZ        -0.08406  -0.02325   0.06874   0.00000   0.00000
  92        4S         -0.09483  -0.12632  -0.38568   0.00000   0.00000
  93        4PX         0.00000   0.00000   0.00000   0.00000   0.15026
  94        4PY         0.00000   0.00000   0.00000   0.20044   0.00000
  95        4PZ         0.00266  -0.14815  -0.59144   0.00000   0.00000
  96        5D 0       -0.00123  -0.00406  -0.00250   0.00000   0.00000
  97        5D+1        0.00000   0.00000   0.00000   0.00000  -0.00433
  98        5D-1        0.00000   0.00000   0.00000   0.00033   0.00000
  99        5D+2       -0.00428  -0.00717  -0.01064   0.00000   0.00000
 100        5D-2        0.00000   0.00000   0.00000   0.00000   0.00000
 101 5   O  1S          0.00674   0.00490  -0.02978   0.00000   0.00000
 102        2S          0.01114   0.00829  -0.05238   0.00000   0.00000
 103        2PX         0.00000   0.00000   0.00000   0.00000  -0.02356
 104        2PY         0.00000   0.00000   0.00000  -0.00980   0.00000
 105        2PZ         0.03503   0.01987   0.00616   0.00000   0.00000
 106        3S         -0.03955  -0.02709   0.21947   0.00000   0.00000
 107        3PX         0.00000   0.00000   0.00000   0.00000  -0.09113
 108        3PY         0.00000   0.00000   0.00000  -0.01879   0.00000
 109        3PZ         0.08406   0.02325   0.06874   0.00000   0.00000
 110        4S         -0.09483  -0.12632   0.38568   0.00000   0.00000
 111        4PX         0.00000   0.00000   0.00000   0.00000   0.15026
 112        4PY         0.00000   0.00000   0.00000   0.20044   0.00000
 113        4PZ        -0.00266   0.14815  -0.59144   0.00000   0.00000
 114        5D 0       -0.00123  -0.00406   0.00250   0.00000   0.00000
 115        5D+1        0.00000   0.00000   0.00000   0.00000   0.00433
 116        5D-1        0.00000   0.00000   0.00000  -0.00033   0.00000
 117        5D+2       -0.00428  -0.00717   0.01064   0.00000   0.00000
 118        5D-2        0.00000   0.00000   0.00000   0.00000   0.00000
 119 6   O  1S          0.01808   0.01172   0.00000   0.03090   0.00000
 120        2S          0.03047   0.01969   0.00000   0.05360   0.00000
 121        2PX         0.00000   0.00000   0.00000   0.00000  -0.00144
 122        2PY        -0.05056  -0.04338   0.00000  -0.01591   0.00000
 123        2PZ         0.00000   0.00000  -0.01697   0.00000   0.00000
 124        3S         -0.08355  -0.06514   0.00000  -0.20243   0.00000
 125        3PX         0.00000   0.00000   0.00000   0.00000  -0.00782
 126        3PY        -0.07537  -0.07868   0.00000   0.02275   0.00000
 127        3PZ         0.00000   0.00000  -0.07714   0.00000   0.00000
 128        4S         -0.59831  -0.26846   0.00000  -0.57432   0.00000
 129        4PX         0.00000   0.00000   0.00000   0.00000   0.22809
 130        4PY        -0.53502  -0.19699   0.00000  -0.69197   0.00000
 131        4PZ         0.00000   0.00000   0.14092   0.00000   0.00000
 132        5D 0       -0.00509  -0.00489   0.00000  -0.00790   0.00000
 133        5D+1        0.00000   0.00000   0.00000   0.00000   0.00000
 134        5D-1        0.00000   0.00000  -0.00224   0.00000   0.00000
 135        5D+2        0.01197   0.00876   0.00000   0.00703   0.00000
 136        5D-2        0.00000   0.00000   0.00000   0.00000  -0.00011
 137 7   O  1S          0.01808   0.01172   0.00000  -0.03090   0.00000
 138        2S          0.03047   0.01969   0.00000  -0.05360   0.00000
 139        2PX         0.00000   0.00000   0.00000   0.00000  -0.00144
 140        2PY         0.05056   0.04338   0.00000  -0.01591   0.00000
 141        2PZ         0.00000   0.00000  -0.01697   0.00000   0.00000
 142        3S         -0.08355  -0.06514   0.00000   0.20243   0.00000
 143        3PX         0.00000   0.00000   0.00000   0.00000  -0.00782
 144        3PY         0.07537   0.07868   0.00000   0.02275   0.00000
 145        3PZ         0.00000   0.00000  -0.07714   0.00000   0.00000
 146        4S         -0.59831  -0.26846   0.00000   0.57432   0.00000
 147        4PX         0.00000   0.00000   0.00000   0.00000   0.22809
 148        4PY         0.53502   0.19699   0.00000  -0.69197   0.00000
 149        4PZ         0.00000   0.00000   0.14092   0.00000   0.00000
 150        5D 0       -0.00509  -0.00489   0.00000   0.00790   0.00000
 151        5D+1        0.00000   0.00000   0.00000   0.00000   0.00000
 152        5D-1        0.00000   0.00000   0.00224   0.00000   0.00000
 153        5D+2        0.01197   0.00876   0.00000  -0.00703   0.00000
 154        5D-2        0.00000   0.00000   0.00000   0.00000   0.00011
 155 8   H  1S         -0.03141   0.06561  -0.03456   0.00000   0.06915
 156        2S         -0.56636   0.98871  -0.53622   0.00000   1.08813
 157        3S          0.25737  -0.59788   0.58001   0.00000  -0.56134
 158        4PX         0.01445  -0.02603   0.01126   0.00000  -0.01315
 159        4PY         0.00000   0.00000   0.00000  -0.01447   0.00000
 160        4PZ         0.00218   0.00306   0.01110   0.00000  -0.01989
 161 9   H  1S         -0.03141   0.06561   0.03456   0.00000   0.06915
 162        2S         -0.56636   0.98871   0.53622   0.00000   1.08813
 163        3S          0.25737  -0.59788  -0.58001   0.00000  -0.56134
 164        4PX         0.01445  -0.02603  -0.01126   0.00000  -0.01315
 165        4PY         0.00000   0.00000   0.00000  -0.01447   0.00000
 166        4PZ        -0.00218  -0.00306   0.01110   0.00000   0.01989
 167 10  H  1S          0.01861   0.02686   0.06562   0.00772   0.00000
 168        2S          0.15681   0.26627   0.95301   0.26087   0.00000
 169        3S         -0.08255  -0.27042  -0.56886  -0.35520   0.00000
 170        4PX         0.00000   0.00000   0.00000   0.00000  -0.02080
 171        4PY        -0.01160  -0.00775   0.00680   0.01275   0.00000
 172        4PZ         0.00736  -0.00526  -0.01485  -0.02094   0.00000
 173 11  H  1S          0.01861   0.02686   0.06562  -0.00772   0.00000
 174        2S          0.15681   0.26627   0.95301  -0.26087   0.00000
 175        3S         -0.08255  -0.27042  -0.56886   0.35520   0.00000
 176        4PX         0.00000   0.00000   0.00000   0.00000  -0.02080
 177        4PY         0.01160   0.00775  -0.00680   0.01275   0.00000
 178        4PZ         0.00736  -0.00526  -0.01485   0.02094   0.00000
 179 12  H  1S          0.01861   0.02686  -0.06562  -0.00772   0.00000
 180        2S          0.15681   0.26627  -0.95301  -0.26087   0.00000
 181        3S         -0.08255  -0.27042   0.56886   0.35520   0.00000
 182        4PX         0.00000   0.00000   0.00000   0.00000  -0.02080
 183        4PY         0.01160   0.00775   0.00680   0.01275   0.00000
 184        4PZ        -0.00736   0.00526  -0.01485  -0.02094   0.00000
 185 13  H  1S          0.01861   0.02686  -0.06562   0.00772   0.00000
 186        2S          0.15681   0.26627  -0.95301   0.26087   0.00000
 187        3S         -0.08255  -0.27042   0.56886  -0.35520   0.00000
 188        4PX         0.00000   0.00000   0.00000   0.00000  -0.02080
 189        4PY        -0.01160  -0.00775  -0.00680   0.01275   0.00000
 190        4PZ        -0.00736   0.00526  -0.01485   0.02094   0.00000
 191 14  H  1S          0.06131   0.03774   0.00000   0.07209  -0.01424
 192        2S          0.99963   0.46554   0.00000   1.11657  -0.30749
 193        3S         -0.51968  -0.33390   0.00000  -0.57637   0.36668
 194        4PX        -0.00769   0.01259   0.00000  -0.01757   0.01241
 195        4PY        -0.03197  -0.00518   0.00000  -0.01458   0.01795
 196        4PZ         0.00000   0.00000  -0.01833   0.00000   0.00000
 197 15  H  1S          0.06131   0.03774   0.00000   0.07209   0.01424
 198        2S          0.99963   0.46554   0.00000   1.11657   0.30749
 199        3S         -0.51968  -0.33390   0.00000  -0.57637  -0.36668
 200        4PX         0.00769  -0.01259   0.00000   0.01757   0.01241
 201        4PY        -0.03197  -0.00518   0.00000  -0.01458  -0.01795
 202        4PZ         0.00000   0.00000  -0.01833   0.00000   0.00000
 203 16  H  1S          0.06131   0.03774   0.00000  -0.07209   0.01424
 204        2S          0.99963   0.46554   0.00000  -1.11657   0.30749
 205        3S         -0.51968  -0.33390   0.00000   0.57637  -0.36668
 206        4PX         0.00769  -0.01259   0.00000  -0.01757   0.01241
 207        4PY         0.03197   0.00518   0.00000  -0.01458   0.01795
 208        4PZ         0.00000   0.00000  -0.01833   0.00000   0.00000
 209 17  H  1S          0.06131   0.03774   0.00000  -0.07209  -0.01424
 210        2S          0.99963   0.46554   0.00000  -1.11657  -0.30749
 211        3S         -0.51968  -0.33390   0.00000   0.57637   0.36668
 212        4PX        -0.00769   0.01259   0.00000   0.01757   0.01241
 213        4PY         0.03197   0.00518   0.00000  -0.01458  -0.01795
 214        4PZ         0.00000   0.00000  -0.01833   0.00000   0.00000
 215 18  H  1S         -0.03141   0.06561   0.03456   0.00000  -0.06915
 216        2S         -0.56636   0.98871   0.53622   0.00000  -1.08813
 217        3S          0.25737  -0.59788  -0.58001   0.00000   0.56134
 218        4PX        -0.01445   0.02603   0.01126   0.00000  -0.01315
 219        4PY         0.00000   0.00000   0.00000  -0.01447   0.00000
 220        4PZ        -0.00218  -0.00306   0.01110   0.00000  -0.01989
 221 19  H  1S         -0.03141   0.06561  -0.03456   0.00000  -0.06915
 222        2S         -0.56636   0.98871  -0.53622   0.00000  -1.08813
 223        3S          0.25737  -0.59788   0.58001   0.00000   0.56134
 224        4PX        -0.01445   0.02603  -0.01126   0.00000  -0.01315
 225        4PY         0.00000   0.00000   0.00000  -0.01447   0.00000
 226        4PZ         0.00218   0.00306   0.01110   0.00000   0.01989
                          71        72        73        74        75
                       (B3U)--V  (B2U)--V  (B1U)--V  (B2G)--V  (B3G)--V
     Eigenvalues --     0.25907   0.26536   0.27838   0.39358   0.39443
   1 1   Cu 1S          0.00000   0.00000   0.00000   0.00000   0.00000
   2        2S          0.00000   0.00000   0.00000   0.00000   0.00000
   3        3S          0.00000   0.00000   0.00000   0.00000   0.00000
   4        4S          0.00000   0.00000   0.00000   0.00000   0.00000
   5        5S          0.00000   0.00000   0.00000   0.00000   0.00000
   6        6S          0.00000   0.00000   0.00000   0.00000   0.00000
   7        7S          0.00000   0.00000   0.00000   0.00000   0.00000
   8        8S          0.00000   0.00000   0.00000   0.00000   0.00000
   9        9S          0.00000   0.00000   0.00000   0.00000   0.00000
  10       10PX        -0.05572   0.00000   0.00000   0.00000   0.00000
  11       10PY         0.00000   0.05514   0.00000   0.00000   0.00000
  12       10PZ         0.00000   0.00000  -0.06056   0.00000   0.00000
  13       11PX        -0.00901   0.00000   0.00000   0.00000   0.00000
  14       11PY         0.00000   0.00885   0.00000   0.00000   0.00000
  15       11PZ         0.00000   0.00000  -0.01417   0.00000   0.00000
  16       12PX         0.03584   0.00000   0.00000   0.00000   0.00000
  17       12PY         0.00000  -0.03523   0.00000   0.00000   0.00000
  18       12PZ         0.00000   0.00000   0.05565   0.00000   0.00000
  19       13PX         0.26336   0.00000   0.00000   0.00000   0.00000
  20       13PY         0.00000  -0.26151   0.00000   0.00000   0.00000
  21       13PZ         0.00000   0.00000   0.24981   0.00000   0.00000
  22       14PX        -0.27000   0.00000   0.00000   0.00000   0.00000
  23       14PY         0.00000   0.27007   0.00000   0.00000   0.00000
  24       14PZ         0.00000   0.00000  -0.22602   0.00000   0.00000
  25       15D 0        0.00000   0.00000   0.00000   0.00000   0.00000
  26       15D+1        0.00000   0.00000   0.00000  -0.09129   0.00000
  27       15D-1        0.00000   0.00000   0.00000   0.00000  -0.09789
  28       15D+2        0.00000   0.00000   0.00000   0.00000   0.00000
  29       15D-2        0.00000   0.00000   0.00000   0.00000   0.00000
  30       16D 0        0.00000   0.00000   0.00000   0.00000   0.00000
  31       16D+1        0.00000   0.00000   0.00000  -0.10610   0.00000
  32       16D-1        0.00000   0.00000   0.00000   0.00000  -0.11154
  33       16D+2        0.00000   0.00000   0.00000   0.00000   0.00000
  34       16D-2        0.00000   0.00000   0.00000   0.00000   0.00000
  35       17D 0        0.00000   0.00000   0.00000   0.00000   0.00000
  36       17D+1        0.00000   0.00000   0.00000   0.10172   0.00000
  37       17D-1        0.00000   0.00000   0.00000   0.00000   0.10106
  38       17D+2        0.00000   0.00000   0.00000   0.00000   0.00000
  39       17D-2        0.00000   0.00000   0.00000   0.00000   0.00000
  40       18F 0        0.00000   0.00000   0.01029   0.00000   0.00000
  41       18F+1       -0.00360   0.00000   0.00000   0.00000   0.00000
  42       18F-1        0.00000  -0.00025   0.00000   0.00000   0.00000
  43       18F+2        0.00000   0.00000   0.00212   0.00000   0.00000
  44       18F-2        0.00000   0.00000   0.00000   0.00000   0.00000
  45       18F+3       -0.00041   0.00000   0.00000   0.00000   0.00000
  46       18F-3        0.00000   0.00215   0.00000   0.00000   0.00000
  47 2   O  1S         -0.00723   0.00000   0.00000   0.00000   0.00000
  48        2S         -0.01438   0.00000   0.00000   0.00000   0.00000
  49        2PX        -0.11989   0.00000   0.00000   0.00000   0.00000
  50        2PY         0.00000  -0.05753   0.00000   0.00000   0.00000
  51        2PZ         0.00000   0.00000   0.09941  -0.14155   0.00000
  52        3S          0.08399   0.00000   0.00000   0.00000   0.00000
  53        3PX        -0.32823   0.00000   0.00000   0.00000   0.00000
  54        3PY         0.00000  -0.18299   0.00000   0.00000   0.00000
  55        3PZ         0.00000   0.00000   0.22586  -0.36339   0.00000
  56        4S          0.02459   0.00000   0.00000   0.00000   0.00000
  57        4PX         0.43686   0.00000   0.00000   0.00000   0.00000
  58        4PY         0.00000   0.23700   0.00000   0.00000   0.00000
  59        4PZ         0.00000   0.00000  -0.22483   0.71842   0.00000
  60        5D 0        0.01469   0.00000   0.00000   0.00000   0.00000
  61        5D+1        0.00000   0.00000  -0.02492   0.02845   0.00000
  62        5D-1        0.00000   0.00000   0.00000   0.00000  -0.00010
  63        5D+2       -0.00428   0.00000   0.00000   0.00000   0.00000
  64        5D-2        0.00000  -0.00602   0.00000   0.00000   0.00000
  65 3   O  1S          0.00723   0.00000   0.00000   0.00000   0.00000
  66        2S          0.01438   0.00000   0.00000   0.00000   0.00000
  67        2PX        -0.11989   0.00000   0.00000   0.00000   0.00000
  68        2PY         0.00000  -0.05753   0.00000   0.00000   0.00000
  69        2PZ         0.00000   0.00000   0.09941   0.14155   0.00000
  70        3S         -0.08399   0.00000   0.00000   0.00000   0.00000
  71        3PX        -0.32823   0.00000   0.00000   0.00000   0.00000
  72        3PY         0.00000  -0.18299   0.00000   0.00000   0.00000
  73        3PZ         0.00000   0.00000   0.22586   0.36339   0.00000
  74        4S         -0.02459   0.00000   0.00000   0.00000   0.00000
  75        4PX         0.43686   0.00000   0.00000   0.00000   0.00000
  76        4PY         0.00000   0.23700   0.00000   0.00000   0.00000
  77        4PZ         0.00000   0.00000  -0.22483  -0.71842   0.00000
  78        5D 0       -0.01469   0.00000   0.00000   0.00000   0.00000
  79        5D+1        0.00000   0.00000   0.02492   0.02845   0.00000
  80        5D-1        0.00000   0.00000   0.00000   0.00000  -0.00010
  81        5D+2        0.00428   0.00000   0.00000   0.00000   0.00000
  82        5D-2        0.00000   0.00602   0.00000   0.00000   0.00000
  83 4   O  1S          0.00000   0.00000  -0.01362   0.00000   0.00000
  84        2S          0.00000   0.00000  -0.02590   0.00000   0.00000
  85        2PX         0.07886   0.00000   0.00000  -0.10842   0.00000
  86        2PY         0.00000  -0.12035   0.00000   0.00000  -0.15099
  87        2PZ         0.00000   0.00000  -0.13030   0.00000   0.00000
  88        3S          0.00000   0.00000   0.14633   0.00000   0.00000
  89        3PX         0.24128   0.00000   0.00000  -0.35215   0.00000
  90        3PY         0.00000  -0.27617   0.00000   0.00000  -0.39298
  91        3PZ         0.00000   0.00000  -0.35809   0.00000   0.00000
  92        4S          0.00000   0.00000   0.00986   0.00000   0.00000
  93        4PX        -0.30896   0.00000   0.00000   0.53220   0.00000
  94        4PY         0.00000   0.29951   0.00000   0.00000   0.86205
  95        4PZ         0.00000   0.00000   0.52129   0.00000   0.00000
  96        5D 0        0.00000   0.00000  -0.01420   0.00000   0.00000
  97        5D+1        0.00955   0.00000   0.00000  -0.01127   0.00000
  98        5D-1        0.00000   0.02964   0.00000   0.00000   0.02582
  99        5D+2        0.00000   0.00000  -0.00832   0.00000   0.00000
 100        5D-2        0.00000   0.00000   0.00000   0.00000   0.00000
 101 5   O  1S          0.00000   0.00000   0.01362   0.00000   0.00000
 102        2S          0.00000   0.00000   0.02590   0.00000   0.00000
 103        2PX         0.07886   0.00000   0.00000   0.10842   0.00000
 104        2PY         0.00000  -0.12035   0.00000   0.00000   0.15099
 105        2PZ         0.00000   0.00000  -0.13030   0.00000   0.00000
 106        3S          0.00000   0.00000  -0.14633   0.00000   0.00000
 107        3PX         0.24128   0.00000   0.00000   0.35215   0.00000
 108        3PY         0.00000  -0.27617   0.00000   0.00000   0.39298
 109        3PZ         0.00000   0.00000  -0.35809   0.00000   0.00000
 110        4S          0.00000   0.00000  -0.00986   0.00000   0.00000
 111        4PX        -0.30896   0.00000   0.00000  -0.53220   0.00000
 112        4PY         0.00000   0.29951   0.00000   0.00000  -0.86205
 113        4PZ         0.00000   0.00000   0.52129   0.00000   0.00000
 114        5D 0        0.00000   0.00000   0.01420   0.00000   0.00000
 115        5D+1       -0.00955   0.00000   0.00000  -0.01127   0.00000
 116        5D-1        0.00000  -0.02964   0.00000   0.00000   0.02582
 117        5D+2        0.00000   0.00000   0.00832   0.00000   0.00000
 118        5D-2        0.00000   0.00000   0.00000   0.00000   0.00000
 119 6   O  1S          0.00000   0.00785   0.00000   0.00000   0.00000
 120        2S          0.00000   0.01545   0.00000   0.00000   0.00000
 121        2PX         0.09634   0.00000   0.00000   0.00000   0.00000
 122        2PY         0.00000   0.11234   0.00000   0.00000   0.00000
 123        2PZ         0.00000   0.00000   0.07309   0.00000  -0.09232
 124        3S          0.00000  -0.09040   0.00000   0.00000   0.00000
 125        3PX         0.21631   0.00000   0.00000   0.00000   0.00000
 126        3PY         0.00000   0.31900   0.00000   0.00000   0.00000
 127        3PZ         0.00000   0.00000   0.22665   0.00000  -0.30823
 128        4S          0.00000  -0.01792   0.00000   0.00000   0.00000
 129        4PX        -0.14988   0.00000   0.00000   0.00000   0.00000
 130        4PY         0.00000  -0.45544   0.00000   0.00000   0.00000
 131        4PZ         0.00000   0.00000  -0.28806   0.00000   0.47634
 132        5D 0        0.00000   0.00204   0.00000   0.00000   0.00000
 133        5D+1        0.00000   0.00000   0.00000   0.00033   0.00000
 134        5D-1        0.00000   0.00000   0.00876   0.00000  -0.01092
 135        5D+2        0.00000  -0.01467   0.00000   0.00000   0.00000
 136        5D-2       -0.02712   0.00000   0.00000   0.00000   0.00000
 137 7   O  1S          0.00000  -0.00785   0.00000   0.00000   0.00000
 138        2S          0.00000  -0.01545   0.00000   0.00000   0.00000
 139        2PX         0.09634   0.00000   0.00000   0.00000   0.00000
 140        2PY         0.00000   0.11234   0.00000   0.00000   0.00000
 141        2PZ         0.00000   0.00000   0.07309   0.00000   0.09232
 142        3S          0.00000   0.09040   0.00000   0.00000   0.00000
 143        3PX         0.21631   0.00000   0.00000   0.00000   0.00000
 144        3PY         0.00000   0.31900   0.00000   0.00000   0.00000
 145        3PZ         0.00000   0.00000   0.22665   0.00000   0.30823
 146        4S          0.00000   0.01792   0.00000   0.00000   0.00000
 147        4PX        -0.14988   0.00000   0.00000   0.00000   0.00000
 148        4PY         0.00000  -0.45544   0.00000   0.00000   0.00000
 149        4PZ         0.00000   0.00000  -0.28806   0.00000  -0.47634
 150        5D 0        0.00000  -0.00204   0.00000   0.00000   0.00000
 151        5D+1        0.00000   0.00000   0.00000   0.00033   0.00000
 152        5D-1        0.00000   0.00000  -0.00876   0.00000  -0.01092
 153        5D+2        0.00000   0.01467   0.00000   0.00000   0.00000
 154        5D-2        0.02712   0.00000   0.00000   0.00000   0.00000
 155 8   H  1S          0.02002   0.00000  -0.04530   0.03491   0.00000
 156        2S          0.06939   0.00000  -0.27116   0.07513   0.00000
 157        3S         -0.14989   0.00000   0.56027  -0.70068   0.00000
 158        4PX        -0.00510   0.00000  -0.06110   0.08276   0.00000
 159        4PY         0.00000  -0.02492   0.00000   0.00000  -0.00534
 160        4PZ         0.06651   0.00000  -0.03563   0.07183   0.00000
 161 9   H  1S          0.02002   0.00000   0.04530  -0.03491   0.00000
 162        2S          0.06939   0.00000   0.27116  -0.07513   0.00000
 163        3S         -0.14989   0.00000  -0.56027   0.70068   0.00000
 164        4PX        -0.00510   0.00000   0.06110  -0.08276   0.00000
 165        4PY         0.00000  -0.02492   0.00000   0.00000   0.00534
 166        4PZ        -0.06651   0.00000  -0.03563   0.07183   0.00000
 167 10  H  1S          0.00000  -0.05216   0.01463   0.00000  -0.02510
 168        2S          0.00000  -0.32151  -0.01692   0.00000  -0.00372
 169        3S          0.00000   0.70974  -0.09783   0.00000   0.71326
 170        4PX         0.03010   0.00000   0.00000  -0.03111   0.00000
 171        4PY         0.00000   0.04689  -0.05652   0.00000   0.08898
 172        4PZ         0.00000  -0.06979  -0.00455   0.00000  -0.07667
 173 11  H  1S          0.00000   0.05216   0.01463   0.00000   0.02510
 174        2S          0.00000   0.32151  -0.01692   0.00000   0.00372
 175        3S          0.00000  -0.70974  -0.09783   0.00000  -0.71326
 176        4PX         0.03010   0.00000   0.00000  -0.03111   0.00000
 177        4PY         0.00000   0.04689   0.05652   0.00000   0.08898
 178        4PZ         0.00000   0.06979  -0.00455   0.00000   0.07667
 179 12  H  1S          0.00000   0.05216  -0.01463   0.00000  -0.02510
 180        2S          0.00000   0.32151   0.01692   0.00000  -0.00372
 181        3S          0.00000  -0.70974   0.09783   0.00000   0.71326
 182        4PX         0.03010   0.00000   0.00000   0.03111   0.00000
 183        4PY         0.00000   0.04689  -0.05652   0.00000  -0.08898
 184        4PZ         0.00000  -0.06979  -0.00455   0.00000   0.07667
 185 13  H  1S          0.00000  -0.05216  -0.01463   0.00000   0.02510
 186        2S          0.00000  -0.32151   0.01692   0.00000   0.00372
 187        3S          0.00000   0.70974   0.09783   0.00000  -0.71326
 188        4PX         0.03010   0.00000   0.00000   0.03111   0.00000
 189        4PY         0.00000   0.04689   0.05652   0.00000  -0.08898
 190        4PZ         0.00000   0.06979  -0.00455   0.00000  -0.07667
 191 14  H  1S         -0.05276  -0.01385   0.00000   0.00000   0.00000
 192        2S         -0.34626  -0.05038   0.00000   0.00000   0.00000
 193        3S          0.62333   0.15528   0.00000   0.00000   0.00000
 194        4PX        -0.03049  -0.06313   0.00000   0.00000   0.00000
 195        4PY        -0.05829   0.01232   0.00000   0.00000   0.00000
 196        4PZ         0.00000   0.00000   0.02848  -0.00387  -0.03470
 197 15  H  1S          0.05276  -0.01385   0.00000   0.00000   0.00000
 198        2S          0.34626  -0.05038   0.00000   0.00000   0.00000
 199        3S         -0.62333   0.15528   0.00000   0.00000   0.00000
 200        4PX        -0.03049   0.06313   0.00000   0.00000   0.00000
 201        4PY         0.05829   0.01232   0.00000   0.00000   0.00000
 202        4PZ         0.00000   0.00000   0.02848   0.00387  -0.03470
 203 16  H  1S          0.05276   0.01385   0.00000   0.00000   0.00000
 204        2S          0.34626   0.05038   0.00000   0.00000   0.00000
 205        3S         -0.62333  -0.15528   0.00000   0.00000   0.00000
 206        4PX        -0.03049  -0.06313   0.00000   0.00000   0.00000
 207        4PY        -0.05829   0.01232   0.00000   0.00000   0.00000
 208        4PZ         0.00000   0.00000   0.02848   0.00387   0.03470
 209 17  H  1S         -0.05276   0.01385   0.00000   0.00000   0.00000
 210        2S         -0.34626   0.05038   0.00000   0.00000   0.00000
 211        3S          0.62333  -0.15528   0.00000   0.00000   0.00000
 212        4PX        -0.03049   0.06313   0.00000   0.00000   0.00000
 213        4PY         0.05829   0.01232   0.00000   0.00000   0.00000
 214        4PZ         0.00000   0.00000   0.02848  -0.00387   0.03470
 215 18  H  1S         -0.02002   0.00000   0.04530   0.03491   0.00000
 216        2S         -0.06939   0.00000   0.27116   0.07513   0.00000
 217        3S          0.14989   0.00000  -0.56027  -0.70068   0.00000
 218        4PX        -0.00510   0.00000  -0.06110  -0.08276   0.00000
 219        4PY         0.00000  -0.02492   0.00000   0.00000   0.00534
 220        4PZ         0.06651   0.00000  -0.03563  -0.07183   0.00000
 221 19  H  1S         -0.02002   0.00000  -0.04530  -0.03491   0.00000
 222        2S         -0.06939   0.00000  -0.27116  -0.07513   0.00000
 223        3S          0.14989   0.00000   0.56027   0.70068   0.00000
 224        4PX        -0.00510   0.00000   0.06110   0.08276   0.00000
 225        4PY         0.00000  -0.02492   0.00000   0.00000  -0.00534
 226        4PZ        -0.06651   0.00000  -0.03563  -0.07183   0.00000
                          76        77        78        79        80
                       (B1G)--V  (B1U)--V  (B2U)--V  (B3U)--V   (AG)--V
     Eigenvalues --     0.41322   0.46772   0.47502   0.49339   0.54663
   1 1   Cu 1S          0.00000   0.00000   0.00000   0.00000   0.00062
   2        2S          0.00000   0.00000   0.00000   0.00000   0.00123
   3        3S          0.00000   0.00000   0.00000   0.00000  -0.00016
   4        4S          0.00000   0.00000   0.00000   0.00000  -0.00095
   5        5S          0.00000   0.00000   0.00000   0.00000  -0.01202
   6        6S          0.00000   0.00000   0.00000   0.00000   0.03666
   7        7S          0.00000   0.00000   0.00000   0.00000  -0.06310
   8        8S          0.00000   0.00000   0.00000   0.00000   0.25484
   9        9S          0.00000   0.00000   0.00000   0.00000   0.68062
  10       10PX         0.00000   0.00000   0.00000   0.02088   0.00000
  11       10PY         0.00000   0.00000   0.01780   0.00000   0.00000
  12       10PZ         0.00000   0.02780   0.00000   0.00000   0.00000
  13       11PX         0.00000   0.00000   0.00000   0.00059   0.00000
  14       11PY         0.00000   0.00000   0.00076   0.00000   0.00000
  15       11PZ         0.00000   0.00191   0.00000   0.00000   0.00000
  16       12PX         0.00000   0.00000   0.00000  -0.00329   0.00000
  17       12PY         0.00000   0.00000  -0.00377   0.00000   0.00000
  18       12PZ         0.00000  -0.00850   0.00000   0.00000   0.00000
  19       13PX         0.00000   0.00000   0.00000  -0.12524   0.00000
  20       13PY         0.00000   0.00000  -0.10438   0.00000   0.00000
  21       13PZ         0.00000  -0.15887   0.00000   0.00000   0.00000
  22       14PX         0.00000   0.00000   0.00000   0.15451   0.00000
  23       14PY         0.00000   0.00000   0.12756   0.00000   0.00000
  24       14PZ         0.00000   0.19710   0.00000   0.00000   0.00000
  25       15D 0        0.00000   0.00000   0.00000   0.00000   0.00194
  26       15D+1        0.00000   0.00000   0.00000   0.00000   0.00000
  27       15D-1        0.00000   0.00000   0.00000   0.00000   0.00000
  28       15D+2        0.00000   0.00000   0.00000   0.00000  -0.04978
  29       15D-2       -0.09146   0.00000   0.00000   0.00000   0.00000
  30       16D 0        0.00000   0.00000   0.00000   0.00000  -0.04987
  31       16D+1        0.00000   0.00000   0.00000   0.00000   0.00000
  32       16D-1        0.00000   0.00000   0.00000   0.00000   0.00000
  33       16D+2        0.00000   0.00000   0.00000   0.00000  -0.04661
  34       16D-2       -0.11306   0.00000   0.00000   0.00000   0.00000
  35       17D 0        0.00000   0.00000   0.00000   0.00000   0.22626
  36       17D+1        0.00000   0.00000   0.00000   0.00000   0.00000
  37       17D-1        0.00000   0.00000   0.00000   0.00000   0.00000
  38       17D+2        0.00000   0.00000   0.00000   0.00000   0.02330
  39       17D-2        0.12339   0.00000   0.00000   0.00000   0.00000
  40       18F 0        0.00000   0.00329   0.00000   0.00000   0.00000
  41       18F+1        0.00000   0.00000   0.00000  -0.01264   0.00000
  42       18F-1        0.00000   0.00000   0.01104   0.00000   0.00000
  43       18F+2        0.00000   0.01337   0.00000   0.00000   0.00000
  44       18F-2        0.00000   0.00000   0.00000   0.00000   0.00000
  45       18F+3        0.00000   0.00000   0.00000  -0.00801   0.00000
  46       18F-3        0.00000   0.00000  -0.01031   0.00000   0.00000
  47 2   O  1S          0.00000   0.00000   0.00000   0.01464   0.00960
  48        2S          0.00000   0.00000   0.00000   0.02749   0.01708
  49        2PX         0.00000   0.00000   0.00000  -0.00238   0.06023
  50        2PY        -0.10276   0.00000   0.14505   0.00000   0.00000
  51        2PZ         0.00000  -0.10116   0.00000   0.00000   0.00000
  52        3S          0.00000   0.00000   0.00000  -0.19245  -0.07212
  53        3PX         0.00000   0.00000   0.00000   0.04544   0.18274
  54        3PY        -0.34270   0.00000   0.46012   0.00000   0.00000
  55        3PZ         0.00000  -0.28135   0.00000   0.00000   0.00000
  56        4S          0.00000   0.00000   0.00000   0.38130  -0.18469
  57        4PX         0.00000   0.00000   0.00000   0.01927  -0.31930
  58        4PY         0.51485   0.00000  -0.64024   0.00000   0.00000
  59        4PZ         0.00000   0.74751   0.00000   0.00000   0.00000
  60        5D 0        0.00000   0.00000   0.00000  -0.00114   0.00273
  61        5D+1        0.00000   0.01543   0.00000   0.00000   0.00000
  62        5D-1        0.00000   0.00000   0.00000   0.00000   0.00000
  63        5D+2        0.00000   0.00000   0.00000   0.00920  -0.00698
  64        5D-2       -0.00878   0.00000   0.00288   0.00000   0.00000
  65 3   O  1S          0.00000   0.00000   0.00000  -0.01464   0.00960
  66        2S          0.00000   0.00000   0.00000  -0.02749   0.01708
  67        2PX         0.00000   0.00000   0.00000  -0.00238  -0.06023
  68        2PY         0.10276   0.00000   0.14505   0.00000   0.00000
  69        2PZ         0.00000  -0.10116   0.00000   0.00000   0.00000
  70        3S          0.00000   0.00000   0.00000   0.19245  -0.07212
  71        3PX         0.00000   0.00000   0.00000   0.04544  -0.18274
  72        3PY         0.34270   0.00000   0.46012   0.00000   0.00000
  73        3PZ         0.00000  -0.28135   0.00000   0.00000   0.00000
  74        4S          0.00000   0.00000   0.00000  -0.38130  -0.18469
  75        4PX         0.00000   0.00000   0.00000   0.01927   0.31930
  76        4PY        -0.51485   0.00000  -0.64024   0.00000   0.00000
  77        4PZ         0.00000   0.74751   0.00000   0.00000   0.00000
  78        5D 0        0.00000   0.00000   0.00000   0.00114   0.00273
  79        5D+1        0.00000  -0.01543   0.00000   0.00000   0.00000
  80        5D-1        0.00000   0.00000   0.00000   0.00000   0.00000
  81        5D+2        0.00000   0.00000   0.00000  -0.00920  -0.00698
  82        5D-2       -0.00878   0.00000  -0.00288   0.00000   0.00000
  83 4   O  1S          0.00000   0.02467   0.00000   0.00000   0.02459
  84        2S          0.00000   0.04627   0.00000   0.00000   0.04646
  85        2PX         0.00000   0.00000   0.00000   0.13207   0.00000
  86        2PY         0.00000   0.00000  -0.08970   0.00000   0.00000
  87        2PZ         0.00000  -0.01789   0.00000   0.00000  -0.12900
  88        3S          0.00000  -0.32593   0.00000   0.00000  -0.37472
  89        3PX         0.00000   0.00000   0.00000   0.41495   0.00000
  90        3PY         0.00000   0.00000  -0.25185   0.00000   0.00000
  91        3PZ         0.00000  -0.00023   0.00000   0.00000  -0.38061
  92        4S          0.00000   0.68389   0.00000   0.00000   1.21400
  93        4PX         0.00000   0.00000   0.00000  -0.58642   0.00000
  94        4PY         0.00000   0.00000   0.72630   0.00000   0.00000
  95        4PZ         0.00000   0.17512   0.00000   0.00000   1.16910
  96        5D 0        0.00000   0.01530   0.00000   0.00000   0.02627
  97        5D+1        0.00000   0.00000   0.00000  -0.00196   0.00000
  98        5D-1        0.00000   0.00000   0.00887   0.00000   0.00000
  99        5D+2        0.00000  -0.01063   0.00000   0.00000  -0.01795
 100        5D-2        0.00117   0.00000   0.00000   0.00000   0.00000
 101 5   O  1S          0.00000  -0.02467   0.00000   0.00000   0.02459
 102        2S          0.00000  -0.04627   0.00000   0.00000   0.04646
 103        2PX         0.00000   0.00000   0.00000   0.13207   0.00000
 104        2PY         0.00000   0.00000  -0.08970   0.00000   0.00000
 105        2PZ         0.00000  -0.01789   0.00000   0.00000   0.12900
 106        3S          0.00000   0.32593   0.00000   0.00000  -0.37472
 107        3PX         0.00000   0.00000   0.00000   0.41495   0.00000
 108        3PY         0.00000   0.00000  -0.25185   0.00000   0.00000
 109        3PZ         0.00000  -0.00023   0.00000   0.00000   0.38061
 110        4S          0.00000  -0.68389   0.00000   0.00000   1.21400
 111        4PX         0.00000   0.00000   0.00000  -0.58642   0.00000
 112        4PY         0.00000   0.00000   0.72630   0.00000   0.00000
 113        4PZ         0.00000   0.17512   0.00000   0.00000  -1.16910
 114        5D 0        0.00000  -0.01530   0.00000   0.00000   0.02627
 115        5D+1        0.00000   0.00000   0.00000   0.00196   0.00000
 116        5D-1        0.00000   0.00000  -0.00887   0.00000   0.00000
 117        5D+2        0.00000   0.01063   0.00000   0.00000  -0.01795
 118        5D-2        0.00117   0.00000   0.00000   0.00000   0.00000
 119 6   O  1S          0.00000   0.00000   0.01639   0.00000  -0.01986
 120        2S          0.00000   0.00000   0.03091   0.00000  -0.03747
 121        2PX        -0.14329   0.00000   0.00000  -0.11275   0.00000
 122        2PY         0.00000   0.00000  -0.02049   0.00000   0.00630
 123        2PZ         0.00000   0.12879   0.00000   0.00000   0.00000
 124        3S          0.00000   0.00000  -0.22669   0.00000   0.26398
 125        3PX        -0.37385   0.00000   0.00000  -0.31512   0.00000
 126        3PY         0.00000   0.00000  -0.01601   0.00000  -0.03657
 127        3PZ         0.00000   0.40691   0.00000   0.00000   0.00000
 128        4S          0.00000   0.00000   0.53783   0.00000  -0.54126
 129        4PX         0.80068   0.00000   0.00000   0.85940   0.00000
 130        4PY         0.00000   0.00000   0.19546   0.00000   0.00154
 131        4PZ         0.00000  -0.56042   0.00000   0.00000   0.00000
 132        5D 0        0.00000   0.00000  -0.00977   0.00000   0.01257
 133        5D+1        0.00000   0.00000   0.00000   0.00000   0.00000
 134        5D-1        0.00000   0.00232   0.00000   0.00000   0.00000
 135        5D+2        0.00000   0.00000  -0.00543   0.00000   0.00121
 136        5D-2        0.03010   0.00000   0.00000   0.01451   0.00000
 137 7   O  1S          0.00000   0.00000  -0.01639   0.00000  -0.01986
 138        2S          0.00000   0.00000  -0.03091   0.00000  -0.03747
 139        2PX         0.14329   0.00000   0.00000  -0.11275   0.00000
 140        2PY         0.00000   0.00000  -0.02049   0.00000  -0.00630
 141        2PZ         0.00000   0.12879   0.00000   0.00000   0.00000
 142        3S          0.00000   0.00000   0.22669   0.00000   0.26398
 143        3PX         0.37385   0.00000   0.00000  -0.31512   0.00000
 144        3PY         0.00000   0.00000  -0.01601   0.00000   0.03657
 145        3PZ         0.00000   0.40691   0.00000   0.00000   0.00000
 146        4S          0.00000   0.00000  -0.53783   0.00000  -0.54126
 147        4PX        -0.80068   0.00000   0.00000   0.85940   0.00000
 148        4PY         0.00000   0.00000   0.19546   0.00000  -0.00154
 149        4PZ         0.00000  -0.56042   0.00000   0.00000   0.00000
 150        5D 0        0.00000   0.00000   0.00977   0.00000   0.01257
 151        5D+1        0.00000   0.00000   0.00000   0.00000   0.00000
 152        5D-1        0.00000  -0.00232   0.00000   0.00000   0.00000
 153        5D+2        0.00000   0.00000   0.00543   0.00000   0.00121
 154        5D-2        0.03010   0.00000   0.00000  -0.01451   0.00000
 155 8   H  1S          0.00000   0.00155   0.00000   0.01618   0.01286
 156        2S          0.00000  -0.16609   0.00000  -0.13416   0.15502
 157        3S          0.00000  -0.31574   0.00000   0.02082  -0.08454
 158        4PX         0.00000   0.05763   0.00000   0.07874  -0.04932
 159        4PY        -0.02838   0.00000  -0.00487   0.00000   0.00000
 160        4PZ         0.00000   0.06796   0.00000   0.02099   0.00625
 161 9   H  1S          0.00000  -0.00155   0.00000   0.01618   0.01286
 162        2S          0.00000   0.16609   0.00000  -0.13416   0.15502
 163        3S          0.00000   0.31574   0.00000   0.02082  -0.08454
 164        4PX         0.00000  -0.05763   0.00000   0.07874  -0.04932
 165        4PY        -0.02838   0.00000  -0.00487   0.00000   0.00000
 166        4PZ         0.00000   0.06796   0.00000  -0.02099  -0.00625
 167 10  H  1S          0.00000   0.02763   0.00868   0.00000   0.02334
 168        2S          0.00000  -0.20892   0.19788   0.00000  -0.45691
 169        3S          0.00000  -0.04393   0.25268   0.00000  -0.40361
 170        4PX         0.00319   0.00000   0.00000  -0.02153   0.00000
 171        4PY         0.00000  -0.04946   0.07058   0.00000  -0.10326
 172        4PZ         0.00000   0.12010  -0.03986   0.00000   0.17828
 173 11  H  1S          0.00000   0.02763  -0.00868   0.00000   0.02334
 174        2S          0.00000  -0.20892  -0.19788   0.00000  -0.45691
 175        3S          0.00000  -0.04393  -0.25268   0.00000  -0.40361
 176        4PX        -0.00319   0.00000   0.00000  -0.02153   0.00000
 177        4PY         0.00000   0.04946   0.07058   0.00000   0.10326
 178        4PZ         0.00000   0.12010   0.03986   0.00000   0.17828
 179 12  H  1S          0.00000  -0.02763  -0.00868   0.00000   0.02334
 180        2S          0.00000   0.20892  -0.19788   0.00000  -0.45691
 181        3S          0.00000   0.04393  -0.25268   0.00000  -0.40361
 182        4PX        -0.00319   0.00000   0.00000  -0.02153   0.00000
 183        4PY         0.00000  -0.04946   0.07058   0.00000   0.10326
 184        4PZ         0.00000   0.12010  -0.03986   0.00000  -0.17828
 185 13  H  1S          0.00000  -0.02763   0.00868   0.00000   0.02334
 186        2S          0.00000   0.20892   0.19788   0.00000  -0.45691
 187        3S          0.00000   0.04393   0.25268   0.00000  -0.40361
 188        4PX         0.00319   0.00000   0.00000  -0.02153   0.00000
 189        4PY         0.00000   0.04946   0.07058   0.00000  -0.10326
 190        4PZ         0.00000   0.12010   0.03986   0.00000  -0.17828
 191 14  H  1S          0.03562   0.00000   0.01310  -0.00203  -0.03426
 192        2S          0.02100   0.00000  -0.21704  -0.20561   0.04642
 193        3S         -0.69529   0.00000   0.00353  -0.34911   0.07565
 194        4PX         0.07693   0.00000   0.03828   0.07947  -0.04805
 195        4PY         0.08634   0.00000   0.09348   0.05798  -0.06183
 196        4PZ         0.00000  -0.00522   0.00000   0.00000   0.00000
 197 15  H  1S         -0.03562   0.00000   0.01310   0.00203  -0.03426
 198        2S         -0.02100   0.00000  -0.21704   0.20561   0.04642
 199        3S          0.69529   0.00000   0.00353   0.34911   0.07565
 200        4PX         0.07693   0.00000  -0.03828   0.07947   0.04805
 201        4PY        -0.08634   0.00000   0.09348  -0.05798  -0.06183
 202        4PZ         0.00000  -0.00522   0.00000   0.00000   0.00000
 203 16  H  1S          0.03562   0.00000  -0.01310   0.00203  -0.03426
 204        2S          0.02100   0.00000   0.21704   0.20561   0.04642
 205        3S         -0.69529   0.00000  -0.00353   0.34911   0.07565
 206        4PX        -0.07693   0.00000   0.03828   0.07947   0.04805
 207        4PY        -0.08634   0.00000   0.09348   0.05798   0.06183
 208        4PZ         0.00000  -0.00522   0.00000   0.00000   0.00000
 209 17  H  1S         -0.03562   0.00000  -0.01310  -0.00203  -0.03426
 210        2S         -0.02100   0.00000   0.21704  -0.20561   0.04642
 211        3S          0.69529   0.00000  -0.00353  -0.34911   0.07565
 212        4PX        -0.07693   0.00000  -0.03828   0.07947  -0.04805
 213        4PY         0.08634   0.00000   0.09348  -0.05798   0.06183
 214        4PZ         0.00000  -0.00522   0.00000   0.00000   0.00000
 215 18  H  1S          0.00000  -0.00155   0.00000  -0.01618   0.01286
 216        2S          0.00000   0.16609   0.00000   0.13416   0.15502
 217        3S          0.00000   0.31574   0.00000  -0.02082  -0.08454
 218        4PX         0.00000   0.05763   0.00000   0.07874   0.04932
 219        4PY         0.02838   0.00000  -0.00487   0.00000   0.00000
 220        4PZ         0.00000   0.06796   0.00000   0.02099  -0.00625
 221 19  H  1S          0.00000   0.00155   0.00000  -0.01618   0.01286
 222        2S          0.00000  -0.16609   0.00000   0.13416   0.15502
 223        3S          0.00000  -0.31574   0.00000  -0.02082  -0.08454
 224        4PX         0.00000  -0.05763   0.00000   0.07874   0.04932
 225        4PY         0.02838   0.00000  -0.00487   0.00000   0.00000
 226        4PZ         0.00000   0.06796   0.00000  -0.02099   0.00625
                          81        82        83        84        85
                        (AG)--V  (B1G)--V  (B3G)--V  (B3U)--V  (B2G)--V
     Eigenvalues --     0.58383   0.59785   0.60508   0.61473   0.61669
   1 1   Cu 1S          0.00022   0.00000   0.00000   0.00000   0.00000
   2        2S          0.00052   0.00000   0.00000   0.00000   0.00000
   3        3S         -0.00028   0.00000   0.00000   0.00000   0.00000
   4        4S          0.00045   0.00000   0.00000   0.00000   0.00000
   5        5S         -0.00643   0.00000   0.00000   0.00000   0.00000
   6        6S          0.02105   0.00000   0.00000   0.00000   0.00000
   7        7S         -0.04163   0.00000   0.00000   0.00000   0.00000
   8        8S          0.16459   0.00000   0.00000   0.00000   0.00000
   9        9S          0.16072   0.00000   0.00000   0.00000   0.00000
  10       10PX         0.00000   0.00000   0.00000  -0.04306   0.00000
  11       10PY         0.00000   0.00000   0.00000   0.00000   0.00000
  12       10PZ         0.00000   0.00000   0.00000   0.00000   0.00000
  13       11PX         0.00000   0.00000   0.00000  -0.00719   0.00000
  14       11PY         0.00000   0.00000   0.00000   0.00000   0.00000
  15       11PZ         0.00000   0.00000   0.00000   0.00000   0.00000
  16       12PX         0.00000   0.00000   0.00000   0.02972   0.00000
  17       12PY         0.00000   0.00000   0.00000   0.00000   0.00000
  18       12PZ         0.00000   0.00000   0.00000   0.00000   0.00000
  19       13PX         0.00000   0.00000   0.00000   0.20742   0.00000
  20       13PY         0.00000   0.00000   0.00000   0.00000   0.00000
  21       13PZ         0.00000   0.00000   0.00000   0.00000   0.00000
  22       14PX         0.00000   0.00000   0.00000  -0.22631   0.00000
  23       14PY         0.00000   0.00000   0.00000   0.00000   0.00000
  24       14PZ         0.00000   0.00000   0.00000   0.00000   0.00000
  25       15D 0        0.02260   0.00000   0.00000   0.00000   0.00000
  26       15D+1        0.00000   0.00000   0.00000   0.00000  -0.04056
  27       15D-1        0.00000   0.00000  -0.05814   0.00000   0.00000
  28       15D+2        0.05598   0.00000   0.00000   0.00000   0.00000
  29       15D-2        0.00000  -0.04097   0.00000   0.00000   0.00000
  30       16D 0        0.00383   0.00000   0.00000   0.00000   0.00000
  31       16D+1        0.00000   0.00000   0.00000   0.00000  -0.06467
  32       16D-1        0.00000   0.00000  -0.07280   0.00000   0.00000
  33       16D+2        0.02046   0.00000   0.00000   0.00000   0.00000
  34       16D-2        0.00000  -0.05706   0.00000   0.00000   0.00000
  35       17D 0        0.05821   0.00000   0.00000   0.00000   0.00000
  36       17D+1        0.00000   0.00000   0.00000   0.00000   0.12047
  37       17D-1        0.00000   0.00000   0.09528   0.00000   0.00000
  38       17D+2        0.09971   0.00000   0.00000   0.00000   0.00000
  39       17D-2        0.00000   0.08623   0.00000   0.00000   0.00000
  40       18F 0        0.00000   0.00000   0.00000   0.00000   0.00000
  41       18F+1        0.00000   0.00000   0.00000   0.00448   0.00000
  42       18F-1        0.00000   0.00000   0.00000   0.00000   0.00000
  43       18F+2        0.00000   0.00000   0.00000   0.00000   0.00000
  44       18F-2        0.00000   0.00000   0.00000   0.00000   0.00000
  45       18F+3        0.00000   0.00000   0.00000  -0.01330   0.00000
  46       18F-3        0.00000   0.00000   0.00000   0.00000   0.00000
  47 2   O  1S          0.01800   0.00000   0.00000   0.00278   0.00000
  48        2S          0.03478   0.00000   0.00000   0.00666   0.00000
  49        2PX        -0.10974   0.00000   0.00000  -0.11509   0.00000
  50        2PY         0.00000   0.14357   0.00000   0.00000   0.00000
  51        2PZ         0.00000   0.00000   0.00000   0.00000  -0.10000
  52        3S         -0.29896   0.00000   0.00000  -0.11361   0.00000
  53        3PX        -0.26968   0.00000   0.00000  -0.29530   0.00000
  54        3PY         0.00000   0.44419   0.00000   0.00000   0.00000
  55        3PZ         0.00000   0.00000   0.00000   0.00000  -0.29061
  56        4S          1.01481   0.00000   0.00000   0.69868   0.00000
  57        4PX         0.82089   0.00000   0.00000   0.74104   0.00000
  58        4PY         0.00000  -0.61926   0.00000   0.00000   0.00000
  59        4PZ         0.00000   0.00000   0.00000   0.00000   0.95368
  60        5D 0        0.00684   0.00000   0.00000   0.00990   0.00000
  61        5D+1        0.00000   0.00000   0.00000   0.00000  -0.00286
  62        5D-1        0.00000   0.00000   0.00205   0.00000   0.00000
  63        5D+2        0.01732   0.00000   0.00000   0.00597   0.00000
  64        5D-2        0.00000  -0.00966   0.00000   0.00000   0.00000
  65 3   O  1S          0.01800   0.00000   0.00000  -0.00278   0.00000
  66        2S          0.03478   0.00000   0.00000  -0.00666   0.00000
  67        2PX         0.10974   0.00000   0.00000  -0.11509   0.00000
  68        2PY         0.00000  -0.14357   0.00000   0.00000   0.00000
  69        2PZ         0.00000   0.00000   0.00000   0.00000   0.10000
  70        3S         -0.29896   0.00000   0.00000   0.11361   0.00000
  71        3PX         0.26968   0.00000   0.00000  -0.29530   0.00000
  72        3PY         0.00000  -0.44419   0.00000   0.00000   0.00000
  73        3PZ         0.00000   0.00000   0.00000   0.00000   0.29061
  74        4S          1.01481   0.00000   0.00000  -0.69868   0.00000
  75        4PX        -0.82089   0.00000   0.00000   0.74104   0.00000
  76        4PY         0.00000   0.61926   0.00000   0.00000   0.00000
  77        4PZ         0.00000   0.00000   0.00000   0.00000  -0.95368
  78        5D 0        0.00684   0.00000   0.00000  -0.00990   0.00000
  79        5D+1        0.00000   0.00000   0.00000   0.00000  -0.00286
  80        5D-1        0.00000   0.00000   0.00205   0.00000   0.00000
  81        5D+2        0.01732   0.00000   0.00000  -0.00597   0.00000
  82        5D-2        0.00000  -0.00966   0.00000   0.00000   0.00000
  83 4   O  1S         -0.01103   0.00000   0.00000   0.00000   0.00000
  84        2S         -0.02059   0.00000   0.00000   0.00000   0.00000
  85        2PX         0.00000   0.00000   0.00000  -0.09530   0.13805
  86        2PY         0.00000   0.00000  -0.08483   0.00000   0.00000
  87        2PZ        -0.03394   0.00000   0.00000   0.00000   0.00000
  88        3S          0.12698   0.00000   0.00000   0.00000   0.00000
  89        3PX         0.00000   0.00000   0.00000  -0.30322   0.42989
  90        3PY         0.00000   0.00000  -0.23427   0.00000   0.00000
  91        3PZ        -0.15479   0.00000   0.00000   0.00000   0.00000
  92        4S         -0.10342   0.00000   0.00000   0.00000   0.00000
  93        4PX         0.00000   0.00000   0.00000   0.44522  -0.60388
  94        4PY         0.00000   0.00000   0.84948   0.00000   0.00000
  95        4PZ         0.31591   0.00000   0.00000   0.00000   0.00000
  96        5D 0        0.01064   0.00000   0.00000   0.00000   0.00000
  97        5D+1        0.00000   0.00000   0.00000   0.01297  -0.02026
  98        5D-1        0.00000   0.00000  -0.00514   0.00000   0.00000
  99        5D+2        0.00490   0.00000   0.00000   0.00000   0.00000
 100        5D-2        0.00000   0.00165   0.00000   0.00000   0.00000
 101 5   O  1S         -0.01103   0.00000   0.00000   0.00000   0.00000
 102        2S         -0.02059   0.00000   0.00000   0.00000   0.00000
 103        2PX         0.00000   0.00000   0.00000  -0.09530  -0.13805
 104        2PY         0.00000   0.00000   0.08483   0.00000   0.00000
 105        2PZ         0.03394   0.00000   0.00000   0.00000   0.00000
 106        3S          0.12698   0.00000   0.00000   0.00000   0.00000
 107        3PX         0.00000   0.00000   0.00000  -0.30322  -0.42989
 108        3PY         0.00000   0.00000   0.23427   0.00000   0.00000
 109        3PZ         0.15479   0.00000   0.00000   0.00000   0.00000
 110        4S         -0.10342   0.00000   0.00000   0.00000   0.00000
 111        4PX         0.00000   0.00000   0.00000   0.44522   0.60388
 112        4PY         0.00000   0.00000  -0.84948   0.00000   0.00000
 113        4PZ        -0.31591   0.00000   0.00000   0.00000   0.00000
 114        5D 0        0.01064   0.00000   0.00000   0.00000   0.00000
 115        5D+1        0.00000   0.00000   0.00000  -0.01297  -0.02026
 116        5D-1        0.00000   0.00000  -0.00514   0.00000   0.00000
 117        5D+2        0.00490   0.00000   0.00000   0.00000   0.00000
 118        5D-2        0.00000   0.00165   0.00000   0.00000   0.00000
 119 6   O  1S         -0.00395   0.00000   0.00000   0.00000   0.00000
 120        2S         -0.00892   0.00000   0.00000   0.00000   0.00000
 121        2PX         0.00000  -0.09856   0.00000  -0.09449   0.00000
 122        2PY         0.12004   0.00000   0.00000   0.00000   0.00000
 123        2PZ         0.00000   0.00000   0.15144   0.00000   0.00000
 124        3S          0.13619   0.00000   0.00000   0.00000   0.00000
 125        3PX         0.00000  -0.28152   0.00000  -0.27630   0.00000
 126        3PY         0.32730   0.00000   0.00000   0.00000   0.00000
 127        3PZ         0.00000   0.00000   0.47690   0.00000   0.00000
 128        4S         -0.79110   0.00000   0.00000   0.00000   0.00000
 129        4PX         0.00000   0.91121   0.00000   0.84174   0.00000
 130        4PY        -0.79908   0.00000   0.00000   0.00000   0.00000
 131        4PZ         0.00000   0.00000  -0.67568   0.00000   0.00000
 132        5D 0        0.01454   0.00000   0.00000   0.00000   0.00000
 133        5D+1        0.00000   0.00000   0.00000   0.00000   0.00012
 134        5D-1        0.00000   0.00000  -0.01464   0.00000   0.00000
 135        5D+2        0.00741   0.00000   0.00000   0.00000   0.00000
 136        5D-2        0.00000  -0.00301   0.00000   0.00556   0.00000
 137 7   O  1S         -0.00395   0.00000   0.00000   0.00000   0.00000
 138        2S         -0.00892   0.00000   0.00000   0.00000   0.00000
 139        2PX         0.00000   0.09856   0.00000  -0.09449   0.00000
 140        2PY        -0.12004   0.00000   0.00000   0.00000   0.00000
 141        2PZ         0.00000   0.00000  -0.15144   0.00000   0.00000
 142        3S          0.13619   0.00000   0.00000   0.00000   0.00000
 143        3PX         0.00000   0.28152   0.00000  -0.27630   0.00000
 144        3PY        -0.32730   0.00000   0.00000   0.00000   0.00000
 145        3PZ         0.00000   0.00000  -0.47690   0.00000   0.00000
 146        4S         -0.79110   0.00000   0.00000   0.00000   0.00000
 147        4PX         0.00000  -0.91121   0.00000   0.84174   0.00000
 148        4PY         0.79908   0.00000   0.00000   0.00000   0.00000
 149        4PZ         0.00000   0.00000   0.67568   0.00000   0.00000
 150        5D 0        0.01454   0.00000   0.00000   0.00000   0.00000
 151        5D+1        0.00000   0.00000   0.00000   0.00000   0.00012
 152        5D-1        0.00000   0.00000  -0.01464   0.00000   0.00000
 153        5D+2        0.00741   0.00000   0.00000   0.00000   0.00000
 154        5D-2        0.00000  -0.00301   0.00000  -0.00556   0.00000
 155 8   H  1S          0.02718   0.00000   0.00000   0.01164  -0.03880
 156        2S         -0.35830   0.00000   0.00000  -0.27518  -0.37780
 157        3S         -0.26091   0.00000   0.00000  -0.18572  -0.07823
 158        4PX         0.14162   0.00000   0.00000   0.09060   0.03628
 159        4PY         0.00000  -0.06813   0.00670   0.00000   0.00000
 160        4PZ         0.08839   0.00000   0.00000   0.06157   0.09209
 161 9   H  1S          0.02718   0.00000   0.00000   0.01164   0.03880
 162        2S         -0.35830   0.00000   0.00000  -0.27518   0.37780
 163        3S         -0.26091   0.00000   0.00000  -0.18572   0.07823
 164        4PX         0.14162   0.00000   0.00000   0.09060  -0.03628
 165        4PY         0.00000  -0.06813  -0.00670   0.00000   0.00000
 166        4PZ        -0.08839   0.00000   0.00000  -0.06157   0.09209
 167 10  H  1S         -0.03190   0.00000   0.03448   0.00000   0.00000
 168        2S         -0.08876   0.00000   0.38511   0.00000   0.00000
 169        3S          0.02119   0.00000  -0.02415   0.00000   0.00000
 170        4PX         0.00000  -0.00673   0.00000   0.06209  -0.09868
 171        4PY         0.03262   0.00000   0.08381   0.00000   0.00000
 172        4PZ         0.01810   0.00000  -0.03700   0.00000   0.00000
 173 11  H  1S         -0.03190   0.00000  -0.03448   0.00000   0.00000
 174        2S         -0.08876   0.00000  -0.38511   0.00000   0.00000
 175        3S          0.02119   0.00000   0.02415   0.00000   0.00000
 176        4PX         0.00000   0.00673   0.00000   0.06209  -0.09868
 177        4PY        -0.03262   0.00000   0.08381   0.00000   0.00000
 178        4PZ         0.01810   0.00000   0.03700   0.00000   0.00000
 179 12  H  1S         -0.03190   0.00000   0.03448   0.00000   0.00000
 180        2S         -0.08876   0.00000   0.38511   0.00000   0.00000
 181        3S          0.02119   0.00000  -0.02415   0.00000   0.00000
 182        4PX         0.00000   0.00673   0.00000   0.06209   0.09868
 183        4PY        -0.03262   0.00000  -0.08381   0.00000   0.00000
 184        4PZ        -0.01810   0.00000   0.03700   0.00000   0.00000
 185 13  H  1S         -0.03190   0.00000  -0.03448   0.00000   0.00000
 186        2S         -0.08876   0.00000  -0.38511   0.00000   0.00000
 187        3S          0.02119   0.00000   0.02415   0.00000   0.00000
 188        4PX         0.00000  -0.00673   0.00000   0.06209   0.09868
 189        4PY         0.03262   0.00000  -0.08381   0.00000   0.00000
 190        4PZ        -0.01810   0.00000  -0.03700   0.00000   0.00000
 191 14  H  1S         -0.00182  -0.03691   0.00000  -0.01321   0.00000
 192        2S          0.34509  -0.35735   0.00000  -0.26583   0.00000
 193        3S          0.13372  -0.07817   0.00000  -0.22796   0.00000
 194        4PX        -0.04632   0.08898   0.00000   0.07590   0.00000
 195        4PY        -0.13225   0.03640   0.00000   0.03282   0.00000
 196        4PZ         0.00000   0.00000  -0.08007   0.00000   0.00159
 197 15  H  1S         -0.00182   0.03691   0.00000   0.01321   0.00000
 198        2S          0.34509   0.35735   0.00000   0.26583   0.00000
 199        3S          0.13372   0.07817   0.00000   0.22796   0.00000
 200        4PX         0.04632   0.08898   0.00000   0.07590   0.00000
 201        4PY        -0.13225  -0.03640   0.00000  -0.03282   0.00000
 202        4PZ         0.00000   0.00000  -0.08007   0.00000  -0.00159
 203 16  H  1S         -0.00182  -0.03691   0.00000   0.01321   0.00000
 204        2S          0.34509  -0.35735   0.00000   0.26583   0.00000
 205        3S          0.13372  -0.07817   0.00000   0.22796   0.00000
 206        4PX         0.04632  -0.08898   0.00000   0.07590   0.00000
 207        4PY         0.13225  -0.03640   0.00000   0.03282   0.00000
 208        4PZ         0.00000   0.00000   0.08007   0.00000  -0.00159
 209 17  H  1S         -0.00182   0.03691   0.00000  -0.01321   0.00000
 210        2S          0.34509   0.35735   0.00000  -0.26583   0.00000
 211        3S          0.13372   0.07817   0.00000  -0.22796   0.00000
 212        4PX        -0.04632  -0.08898   0.00000   0.07590   0.00000
 213        4PY         0.13225   0.03640   0.00000  -0.03282   0.00000
 214        4PZ         0.00000   0.00000   0.08007   0.00000   0.00159
 215 18  H  1S          0.02718   0.00000   0.00000  -0.01164  -0.03880
 216        2S         -0.35830   0.00000   0.00000   0.27518  -0.37780
 217        3S         -0.26091   0.00000   0.00000   0.18572  -0.07823
 218        4PX        -0.14162   0.00000   0.00000   0.09060  -0.03628
 219        4PY         0.00000   0.06813  -0.00670   0.00000   0.00000
 220        4PZ        -0.08839   0.00000   0.00000   0.06157  -0.09209
 221 19  H  1S          0.02718   0.00000   0.00000  -0.01164   0.03880
 222        2S         -0.35830   0.00000   0.00000   0.27518   0.37780
 223        3S         -0.26091   0.00000   0.00000   0.18572   0.07823
 224        4PX        -0.14162   0.00000   0.00000   0.09060   0.03628
 225        4PY         0.00000   0.06813   0.00670   0.00000   0.00000
 226        4PZ         0.08839   0.00000   0.00000  -0.06157  -0.09209
                          86        87        88        89        90
                       (B2U)--V  (B1U)--V   (AG)--V  (B1U)--V  (B3U)--V
     Eigenvalues --     0.62066   0.62208   0.63472   0.69275   0.72577
   1 1   Cu 1S          0.00000   0.00000   0.00005   0.00000   0.00000
   2        2S          0.00000   0.00000   0.00099   0.00000   0.00000
   3        3S          0.00000   0.00000  -0.00256   0.00000   0.00000
   4        4S          0.00000   0.00000   0.00907   0.00000   0.00000
   5        5S          0.00000   0.00000  -0.02448   0.00000   0.00000
   6        6S          0.00000   0.00000   0.08974   0.00000   0.00000
   7        7S          0.00000   0.00000  -0.23416   0.00000   0.00000
   8        8S          0.00000   0.00000   0.39373   0.00000   0.00000
   9        9S          0.00000   0.00000   2.15130   0.00000   0.00000
  10       10PX         0.00000   0.00000   0.00000   0.00000   0.05116
  11       10PY        -0.03335   0.00000   0.00000   0.00000   0.00000
  12       10PZ         0.00000  -0.04318   0.00000   0.06639   0.00000
  13       11PX         0.00000   0.00000   0.00000   0.00000   0.00031
  14       11PY        -0.00702   0.00000   0.00000   0.00000   0.00000
  15       11PZ         0.00000  -0.01145   0.00000   0.00354   0.00000
  16       12PX         0.00000   0.00000   0.00000   0.00000  -0.00450
  17       12PY         0.02854   0.00000   0.00000   0.00000   0.00000
  18       12PZ         0.00000   0.04613   0.00000  -0.01746   0.00000
  19       13PX         0.00000   0.00000   0.00000   0.00000  -0.32314
  20       13PY         0.14774   0.00000   0.00000   0.00000   0.00000
  21       13PZ         0.00000   0.17020   0.00000  -0.39525   0.00000
  22       14PX         0.00000   0.00000   0.00000   0.00000   0.42350
  23       14PY        -0.15065   0.00000   0.00000   0.00000   0.00000
  24       14PZ         0.00000  -0.14979   0.00000   0.51463   0.00000
  25       15D 0        0.00000   0.00000  -0.01777   0.00000   0.00000
  26       15D+1        0.00000   0.00000   0.00000   0.00000   0.00000
  27       15D-1        0.00000   0.00000   0.00000   0.00000   0.00000
  28       15D+2        0.00000   0.00000   0.00261   0.00000   0.00000
  29       15D-2        0.00000   0.00000   0.00000   0.00000   0.00000
  30       16D 0        0.00000   0.00000  -0.01384   0.00000   0.00000
  31       16D+1        0.00000   0.00000   0.00000   0.00000   0.00000
  32       16D-1        0.00000   0.00000   0.00000   0.00000   0.00000
  33       16D+2        0.00000   0.00000   0.00539   0.00000   0.00000
  34       16D-2        0.00000   0.00000   0.00000   0.00000   0.00000
  35       17D 0        0.00000   0.00000   0.01217   0.00000   0.00000
  36       17D+1        0.00000   0.00000   0.00000   0.00000   0.00000
  37       17D-1        0.00000   0.00000   0.00000   0.00000   0.00000
  38       17D+2        0.00000   0.00000  -0.01381   0.00000   0.00000
  39       17D-2        0.00000   0.00000   0.00000   0.00000   0.00000
  40       18F 0        0.00000  -0.00405   0.00000   0.01889   0.00000
  41       18F+1        0.00000   0.00000   0.00000   0.00000  -0.00402
  42       18F-1        0.01225   0.00000   0.00000   0.00000   0.00000
  43       18F+2        0.00000   0.00381   0.00000  -0.00860   0.00000
  44       18F-2        0.00000   0.00000   0.00000   0.00000   0.00000
  45       18F+3        0.00000   0.00000   0.00000   0.00000   0.01567
  46       18F-3        0.00599   0.00000   0.00000   0.00000   0.00000
  47 2   O  1S          0.00000   0.00000   0.01954   0.00000   0.05422
  48        2S          0.00000   0.00000   0.03749   0.00000   0.10535
  49        2PX         0.00000   0.00000  -0.08693   0.00000  -0.04472
  50        2PY        -0.09224   0.00000   0.00000   0.00000   0.00000
  51        2PZ         0.00000  -0.08287   0.00000   0.08115   0.00000
  52        3S          0.00000   0.00000  -0.30378   0.00000  -0.80910
  53        3PX         0.00000   0.00000  -0.27273   0.00000  -0.03536
  54        3PY        -0.29062   0.00000   0.00000   0.00000   0.00000
  55        3PZ         0.00000  -0.24964   0.00000   0.23327   0.00000
  56        4S          0.00000   0.00000   0.89611   0.00000   1.73552
  57        4PX         0.00000   0.00000   1.02020   0.00000   0.48764
  58        4PY         0.42454   0.00000   0.00000   0.00000   0.00000
  59        4PZ         0.00000   0.77661   0.00000  -0.66578   0.00000
  60        5D 0        0.00000   0.00000  -0.00176   0.00000  -0.02134
  61        5D+1        0.00000   0.00720   0.00000   0.01157   0.00000
  62        5D-1        0.00000   0.00000   0.00000   0.00000   0.00000
  63        5D+2        0.00000   0.00000   0.01286   0.00000   0.03370
  64        5D-2        0.00714   0.00000   0.00000   0.00000   0.00000
  65 3   O  1S          0.00000   0.00000   0.01954   0.00000  -0.05422
  66        2S          0.00000   0.00000   0.03749   0.00000  -0.10535
  67        2PX         0.00000   0.00000   0.08693   0.00000  -0.04472
  68        2PY        -0.09224   0.00000   0.00000   0.00000   0.00000
  69        2PZ         0.00000  -0.08287   0.00000   0.08115   0.00000
  70        3S          0.00000   0.00000  -0.30378   0.00000   0.80910
  71        3PX         0.00000   0.00000   0.27273   0.00000  -0.03536
  72        3PY        -0.29062   0.00000   0.00000   0.00000   0.00000
  73        3PZ         0.00000  -0.24964   0.00000   0.23327   0.00000
  74        4S          0.00000   0.00000   0.89611   0.00000  -1.73552
  75        4PX         0.00000   0.00000  -1.02020   0.00000   0.48764
  76        4PY         0.42454   0.00000   0.00000   0.00000   0.00000
  77        4PZ         0.00000   0.77661   0.00000  -0.66578   0.00000
  78        5D 0        0.00000   0.00000  -0.00176   0.00000   0.02134
  79        5D+1        0.00000  -0.00720   0.00000  -0.01157   0.00000
  80        5D-1        0.00000   0.00000   0.00000   0.00000   0.00000
  81        5D+2        0.00000   0.00000   0.01286   0.00000  -0.03370
  82        5D-2       -0.00714   0.00000   0.00000   0.00000   0.00000
  83 4   O  1S          0.00000   0.00898   0.01351   0.04716   0.00000
  84        2S          0.00000   0.01878   0.02507   0.09122   0.00000
  85        2PX         0.00000   0.00000   0.00000   0.00000  -0.00192
  86        2PY        -0.08056   0.00000   0.00000   0.00000   0.00000
  87        2PZ         0.00000  -0.11902  -0.03337  -0.02231   0.00000
  88        3S          0.00000  -0.20426  -0.17494  -0.68909   0.00000
  89        3PX         0.00000   0.00000   0.00000   0.00000  -0.01107
  90        3PY        -0.24226   0.00000   0.00000   0.00000   0.00000
  91        3PZ         0.00000  -0.29163  -0.13853  -0.04008   0.00000
  92        4S          0.00000   0.87853   0.36783   1.41633   0.00000
  93        4PX         0.00000   0.00000   0.00000   0.00000   0.04340
  94        4PY         0.79450   0.00000   0.00000   0.00000   0.00000
  95        4PZ         0.00000   0.77878   0.61113   0.38239   0.00000
  96        5D 0        0.00000  -0.00322   0.00810   0.05318   0.00000
  97        5D+1        0.00000   0.00000   0.00000   0.00000  -0.00373
  98        5D-1        0.00579   0.00000   0.00000   0.00000   0.00000
  99        5D+2        0.00000  -0.01184  -0.00030   0.00087   0.00000
 100        5D-2        0.00000   0.00000   0.00000   0.00000   0.00000
 101 5   O  1S          0.00000  -0.00898   0.01351  -0.04716   0.00000
 102        2S          0.00000  -0.01878   0.02507  -0.09122   0.00000
 103        2PX         0.00000   0.00000   0.00000   0.00000  -0.00192
 104        2PY        -0.08056   0.00000   0.00000   0.00000   0.00000
 105        2PZ         0.00000  -0.11902   0.03337  -0.02231   0.00000
 106        3S          0.00000   0.20426  -0.17494   0.68909   0.00000
 107        3PX         0.00000   0.00000   0.00000   0.00000  -0.01107
 108        3PY        -0.24226   0.00000   0.00000   0.00000   0.00000
 109        3PZ         0.00000  -0.29163   0.13853  -0.04008   0.00000
 110        4S          0.00000  -0.87853   0.36783  -1.41633   0.00000
 111        4PX         0.00000   0.00000   0.00000   0.00000   0.04340
 112        4PY         0.79450   0.00000   0.00000   0.00000   0.00000
 113        4PZ         0.00000   0.77878  -0.61113   0.38239   0.00000
 114        5D 0        0.00000   0.00322   0.00810  -0.05318   0.00000
 115        5D+1        0.00000   0.00000   0.00000   0.00000   0.00373
 116        5D-1       -0.00579   0.00000   0.00000   0.00000   0.00000
 117        5D+2        0.00000   0.01184  -0.00030  -0.00087   0.00000
 118        5D-2        0.00000   0.00000   0.00000   0.00000   0.00000
 119 6   O  1S          0.01137   0.00000   0.02511   0.00000   0.00000
 120        2S          0.02317   0.00000   0.04807   0.00000   0.00000
 121        2PX         0.00000   0.00000   0.00000   0.00000   0.05473
 122        2PY        -0.12508   0.00000  -0.09878   0.00000   0.00000
 123        2PZ         0.00000  -0.10453   0.00000  -0.01941   0.00000
 124        3S         -0.23795   0.00000  -0.38388   0.00000   0.00000
 125        3PX         0.00000   0.00000   0.00000   0.00000   0.15705
 126        3PY        -0.30770   0.00000  -0.29073   0.00000   0.00000
 127        3PZ         0.00000  -0.33445   0.00000  -0.06177   0.00000
 128        4S          0.97372   0.00000   1.09752   0.00000   0.00000
 129        4PX         0.00000   0.00000   0.00000   0.00000  -0.44387
 130        4PY         0.83124   0.00000   1.10229   0.00000   0.00000
 131        4PZ         0.00000   0.49484   0.00000   0.10662   0.00000
 132        5D 0       -0.01282   0.00000  -0.01548   0.00000   0.00000
 133        5D+1        0.00000   0.00000   0.00000   0.00000   0.00000
 134        5D-1        0.00000   0.01066   0.00000  -0.00012   0.00000
 135        5D+2        0.00011   0.00000  -0.00812   0.00000   0.00000
 136        5D-2        0.00000   0.00000   0.00000   0.00000   0.01539
 137 7   O  1S         -0.01137   0.00000   0.02511   0.00000   0.00000
 138        2S         -0.02317   0.00000   0.04807   0.00000   0.00000
 139        2PX         0.00000   0.00000   0.00000   0.00000   0.05473
 140        2PY        -0.12508   0.00000   0.09878   0.00000   0.00000
 141        2PZ         0.00000  -0.10453   0.00000  -0.01941   0.00000
 142        3S          0.23795   0.00000  -0.38388   0.00000   0.00000
 143        3PX         0.00000   0.00000   0.00000   0.00000   0.15705
 144        3PY        -0.30770   0.00000   0.29073   0.00000   0.00000
 145        3PZ         0.00000  -0.33445   0.00000  -0.06177   0.00000
 146        4S         -0.97372   0.00000   1.09752   0.00000   0.00000
 147        4PX         0.00000   0.00000   0.00000   0.00000  -0.44387
 148        4PY         0.83124   0.00000  -1.10229   0.00000   0.00000
 149        4PZ         0.00000   0.49484   0.00000   0.10662   0.00000
 150        5D 0        0.01282   0.00000  -0.01548   0.00000   0.00000
 151        5D+1        0.00000   0.00000   0.00000   0.00000   0.00000
 152        5D-1        0.00000  -0.01066   0.00000   0.00012   0.00000
 153        5D+2       -0.00011   0.00000  -0.00812   0.00000   0.00000
 154        5D-2        0.00000   0.00000   0.00000   0.00000  -0.01539
 155 8   H  1S          0.00000  -0.01065  -0.00795   0.03519  -0.01056
 156        2S          0.00000  -0.25456  -0.42632   0.18927  -0.49230
 157        3S          0.00000  -0.19374  -0.41404   0.19870  -0.21669
 158        4PX         0.00000   0.03051   0.11195   0.00858   0.27445
 159        4PY         0.04712   0.00000   0.00000   0.00000   0.00000
 160        4PZ         0.00000   0.06734   0.07476  -0.07496   0.03122
 161 9   H  1S          0.00000   0.01065  -0.00795  -0.03519  -0.01056
 162        2S          0.00000   0.25456  -0.42632  -0.18927  -0.49230
 163        3S          0.00000   0.19374  -0.41404  -0.19870  -0.21669
 164        4PX         0.00000  -0.03051   0.11195  -0.00858   0.27445
 165        4PY         0.04712   0.00000   0.00000   0.00000   0.00000
 166        4PZ         0.00000   0.06734  -0.07476  -0.07496  -0.03122
 167 10  H  1S          0.01201   0.01188  -0.00561  -0.01521   0.00000
 168        2S          0.27657  -0.30048  -0.19314  -0.37090   0.00000
 169        3S          0.17465  -0.23781  -0.39015  -0.19994   0.00000
 170        4PX         0.00000   0.00000   0.00000   0.00000  -0.01345
 171        4PY         0.07166  -0.07833  -0.04153  -0.01247   0.00000
 172        4PZ        -0.02357   0.09675   0.04104   0.23955   0.00000
 173 11  H  1S         -0.01201   0.01188  -0.00561  -0.01521   0.00000
 174        2S         -0.27657  -0.30048  -0.19314  -0.37090   0.00000
 175        3S         -0.17465  -0.23781  -0.39015  -0.19994   0.00000
 176        4PX         0.00000   0.00000   0.00000   0.00000  -0.01345
 177        4PY         0.07166   0.07833   0.04153   0.01247   0.00000
 178        4PZ         0.02357   0.09675   0.04104   0.23955   0.00000
 179 12  H  1S         -0.01201  -0.01188  -0.00561   0.01521   0.00000
 180        2S         -0.27657   0.30048  -0.19314   0.37090   0.00000
 181        3S         -0.17465   0.23781  -0.39015   0.19994   0.00000
 182        4PX         0.00000   0.00000   0.00000   0.00000  -0.01345
 183        4PY         0.07166  -0.07833   0.04153  -0.01247   0.00000
 184        4PZ        -0.02357   0.09675  -0.04104   0.23955   0.00000
 185 13  H  1S          0.01201  -0.01188  -0.00561   0.01521   0.00000
 186        2S          0.27657   0.30048  -0.19314   0.37090   0.00000
 187        3S          0.17465   0.23781  -0.39015   0.19994   0.00000
 188        4PX         0.00000   0.00000   0.00000   0.00000  -0.01345
 189        4PY         0.07166   0.07833  -0.04153   0.01247   0.00000
 190        4PZ         0.02357   0.09675  -0.04104   0.23955   0.00000
 191 14  H  1S          0.01318   0.00000   0.00517   0.00000   0.03793
 192        2S         -0.35228   0.00000  -0.46929   0.00000   0.12714
 193        3S         -0.22364   0.00000  -0.47218   0.00000   0.10661
 194        4PX         0.06987   0.00000   0.09283   0.00000  -0.05759
 195        4PY         0.13825   0.00000   0.13670   0.00000   0.02099
 196        4PZ         0.00000   0.05645   0.00000   0.00706   0.00000
 197 15  H  1S          0.01318   0.00000   0.00517   0.00000  -0.03793
 198        2S         -0.35228   0.00000  -0.46929   0.00000  -0.12714
 199        3S         -0.22364   0.00000  -0.47218   0.00000  -0.10661
 200        4PX        -0.06987   0.00000  -0.09283   0.00000  -0.05759
 201        4PY         0.13825   0.00000   0.13670   0.00000  -0.02099
 202        4PZ         0.00000   0.05645   0.00000   0.00706   0.00000
 203 16  H  1S         -0.01318   0.00000   0.00517   0.00000  -0.03793
 204        2S          0.35228   0.00000  -0.46929   0.00000  -0.12714
 205        3S          0.22364   0.00000  -0.47218   0.00000  -0.10661
 206        4PX         0.06987   0.00000  -0.09283   0.00000  -0.05759
 207        4PY         0.13825   0.00000  -0.13670   0.00000   0.02099
 208        4PZ         0.00000   0.05645   0.00000   0.00706   0.00000
 209 17  H  1S         -0.01318   0.00000   0.00517   0.00000   0.03793
 210        2S          0.35228   0.00000  -0.46929   0.00000   0.12714
 211        3S          0.22364   0.00000  -0.47218   0.00000   0.10661
 212        4PX        -0.06987   0.00000   0.09283   0.00000  -0.05759
 213        4PY         0.13825   0.00000  -0.13670   0.00000  -0.02099
 214        4PZ         0.00000   0.05645   0.00000   0.00706   0.00000
 215 18  H  1S          0.00000   0.01065  -0.00795  -0.03519   0.01056
 216        2S          0.00000   0.25456  -0.42632  -0.18927   0.49230
 217        3S          0.00000   0.19374  -0.41404  -0.19870   0.21669
 218        4PX         0.00000   0.03051  -0.11195   0.00858   0.27445
 219        4PY         0.04712   0.00000   0.00000   0.00000   0.00000
 220        4PZ         0.00000   0.06734  -0.07476  -0.07496   0.03122
 221 19  H  1S          0.00000  -0.01065  -0.00795   0.03519   0.01056
 222        2S          0.00000  -0.25456  -0.42632   0.18927   0.49230
 223        3S          0.00000  -0.19374  -0.41404   0.19870   0.21669
 224        4PX         0.00000  -0.03051  -0.11195  -0.00858   0.27445
 225        4PY         0.04712   0.00000   0.00000   0.00000   0.00000
 226        4PZ         0.00000   0.06734   0.07476  -0.07496  -0.03122
                          91        92        93        94        95
                        (AG)--V  (B2U)--V   (AG)--V   (AU)--V  (B1G)--V
     Eigenvalues --     0.74516   0.75461   0.80332   0.91730   0.91817
   1 1   Cu 1S         -0.00009   0.00000  -0.00167   0.00000   0.00000
   2        2S         -0.00015   0.00000  -0.00306   0.00000   0.00000
   3        3S         -0.00006   0.00000  -0.00036   0.00000   0.00000
   4        4S          0.00044   0.00000   0.00542   0.00000   0.00000
   5        5S          0.00100   0.00000   0.02534   0.00000   0.00000
   6        6S         -0.00283   0.00000  -0.06924   0.00000   0.00000
   7        7S          0.00508   0.00000   0.04730   0.00000   0.00000
   8        8S         -0.02429   0.00000  -0.15481   0.00000   0.00000
   9        9S         -0.19922   0.00000   0.19564   0.00000   0.00000
  10       10PX         0.00000   0.00000   0.00000   0.00000   0.00000
  11       10PY         0.00000   0.05776   0.00000   0.00000   0.00000
  12       10PZ         0.00000   0.00000   0.00000   0.00000   0.00000
  13       11PX         0.00000   0.00000   0.00000   0.00000   0.00000
  14       11PY         0.00000   0.00139   0.00000   0.00000   0.00000
  15       11PZ         0.00000   0.00000   0.00000   0.00000   0.00000
  16       12PX         0.00000   0.00000   0.00000   0.00000   0.00000
  17       12PY         0.00000  -0.00911   0.00000   0.00000   0.00000
  18       12PZ         0.00000   0.00000   0.00000   0.00000   0.00000
  19       13PX         0.00000   0.00000   0.00000   0.00000   0.00000
  20       13PY         0.00000  -0.35646   0.00000   0.00000   0.00000
  21       13PZ         0.00000   0.00000   0.00000   0.00000   0.00000
  22       14PX         0.00000   0.00000   0.00000   0.00000   0.00000
  23       14PY         0.00000   0.46423   0.00000   0.00000   0.00000
  24       14PZ         0.00000   0.00000   0.00000   0.00000   0.00000
  25       15D 0        0.01342   0.00000  -0.16357   0.00000   0.00000
  26       15D+1        0.00000   0.00000   0.00000   0.00000   0.00000
  27       15D-1        0.00000   0.00000   0.00000   0.00000   0.00000
  28       15D+2       -0.17667   0.00000  -0.00208   0.00000   0.00000
  29       15D-2        0.00000   0.00000   0.00000   0.00000   0.00601
  30       16D 0        0.03060   0.00000  -0.16675   0.00000   0.00000
  31       16D+1        0.00000   0.00000   0.00000   0.00000   0.00000
  32       16D-1        0.00000   0.00000   0.00000   0.00000   0.00000
  33       16D+2       -0.21803   0.00000  -0.01386   0.00000   0.00000
  34       16D-2        0.00000   0.00000   0.00000   0.00000   0.00935
  35       17D 0       -0.08966   0.00000   0.20890   0.00000   0.00000
  36       17D+1        0.00000   0.00000   0.00000   0.00000   0.00000
  37       17D-1        0.00000   0.00000   0.00000   0.00000   0.00000
  38       17D+2        0.32935   0.00000   0.04789   0.00000   0.00000
  39       17D-2        0.00000   0.00000   0.00000   0.00000  -0.01919
  40       18F 0        0.00000   0.00000   0.00000   0.00000   0.00000
  41       18F+1        0.00000   0.00000   0.00000   0.00000   0.00000
  42       18F-1        0.00000  -0.02049   0.00000   0.00000   0.00000
  43       18F+2        0.00000   0.00000   0.00000   0.00000   0.00000
  44       18F-2        0.00000   0.00000   0.00000  -0.00034   0.00000
  45       18F+3        0.00000   0.00000   0.00000   0.00000   0.00000
  46       18F-3        0.00000  -0.00963   0.00000   0.00000   0.00000
  47 2   O  1S          0.04850   0.00000  -0.02227   0.00000   0.00000
  48        2S          0.09291   0.00000  -0.04197   0.00000   0.00000
  49        2PX         0.03583   0.00000  -0.06502   0.00000   0.00000
  50        2PY         0.00000  -0.00124   0.00000   0.00000   0.00031
  51        2PZ         0.00000   0.00000   0.00000   0.00000   0.00000
  52        3S         -0.67425   0.00000   0.28628   0.00000   0.00000
  53        3PX         0.12380   0.00000  -0.20047   0.00000   0.00000
  54        3PY         0.00000  -0.00883   0.00000   0.00000   0.00165
  55        3PZ         0.00000   0.00000   0.00000   0.00000   0.00000
  56        4S          1.24315   0.00000  -0.40316   0.00000   0.00000
  57        4PX         0.11466   0.00000   0.19808   0.00000   0.00000
  58        4PY         0.00000   0.02932   0.00000   0.00000  -0.00494
  59        4PZ         0.00000   0.00000   0.00000   0.00000   0.00000
  60        5D 0       -0.01470   0.00000  -0.00211   0.00000   0.00000
  61        5D+1        0.00000   0.00000   0.00000   0.00000   0.00000
  62        5D-1        0.00000   0.00000   0.00000  -0.00012   0.00000
  63        5D+2        0.03172   0.00000  -0.00108   0.00000   0.00000
  64        5D-2        0.00000  -0.00106   0.00000   0.00000   0.00035
  65 3   O  1S          0.04850   0.00000  -0.02227   0.00000   0.00000
  66        2S          0.09291   0.00000  -0.04197   0.00000   0.00000
  67        2PX        -0.03583   0.00000   0.06502   0.00000   0.00000
  68        2PY         0.00000  -0.00124   0.00000   0.00000  -0.00031
  69        2PZ         0.00000   0.00000   0.00000   0.00000   0.00000
  70        3S         -0.67425   0.00000   0.28628   0.00000   0.00000
  71        3PX        -0.12380   0.00000   0.20047   0.00000   0.00000
  72        3PY         0.00000  -0.00883   0.00000   0.00000  -0.00165
  73        3PZ         0.00000   0.00000   0.00000   0.00000   0.00000
  74        4S          1.24315   0.00000  -0.40316   0.00000   0.00000
  75        4PX        -0.11466   0.00000  -0.19808   0.00000   0.00000
  76        4PY         0.00000   0.02932   0.00000   0.00000   0.00494
  77        4PZ         0.00000   0.00000   0.00000   0.00000   0.00000
  78        5D 0       -0.01470   0.00000  -0.00211   0.00000   0.00000
  79        5D+1        0.00000   0.00000   0.00000   0.00000   0.00000
  80        5D-1        0.00000   0.00000   0.00000   0.00012   0.00000
  81        5D+2        0.03172   0.00000  -0.00108   0.00000   0.00000
  82        5D-2        0.00000   0.00106   0.00000   0.00000   0.00035
  83 4   O  1S         -0.01165   0.00000   0.05499   0.00000   0.00000
  84        2S         -0.02288   0.00000   0.10517   0.00000   0.00000
  85        2PX         0.00000   0.00000   0.00000   0.00000   0.00000
  86        2PY         0.00000   0.07454   0.00000   0.00000   0.00000
  87        2PZ         0.03068   0.00000   0.08440   0.00000   0.00000
  88        3S          0.18136   0.00000  -0.75789   0.00000   0.00000
  89        3PX         0.00000   0.00000   0.00000   0.00000   0.00000
  90        3PY         0.00000   0.21316   0.00000   0.00000   0.00000
  91        3PZ         0.09925   0.00000   0.25606   0.00000   0.00000
  92        4S         -0.42922   0.00000   1.29272   0.00000   0.00000
  93        4PX         0.00000   0.00000   0.00000   0.00000   0.00000
  94        4PY         0.00000  -0.64522   0.00000   0.00000   0.00000
  95        4PZ        -0.30692   0.00000  -0.05411   0.00000   0.00000
  96        5D 0       -0.01448   0.00000   0.01364   0.00000   0.00000
  97        5D+1        0.00000   0.00000   0.00000   0.00000   0.00000
  98        5D-1        0.00000   0.02122   0.00000   0.00000   0.00000
  99        5D+2        0.00151   0.00000  -0.00409   0.00000   0.00000
 100        5D-2        0.00000   0.00000   0.00000  -0.09737  -0.09731
 101 5   O  1S         -0.01165   0.00000   0.05499   0.00000   0.00000
 102        2S         -0.02288   0.00000   0.10517   0.00000   0.00000
 103        2PX         0.00000   0.00000   0.00000   0.00000   0.00000
 104        2PY         0.00000   0.07454   0.00000   0.00000   0.00000
 105        2PZ        -0.03068   0.00000  -0.08440   0.00000   0.00000
 106        3S          0.18136   0.00000  -0.75789   0.00000   0.00000
 107        3PX         0.00000   0.00000   0.00000   0.00000   0.00000
 108        3PY         0.00000   0.21316   0.00000   0.00000   0.00000
 109        3PZ        -0.09925   0.00000  -0.25606   0.00000   0.00000
 110        4S         -0.42922   0.00000   1.29272   0.00000   0.00000
 111        4PX         0.00000   0.00000   0.00000   0.00000   0.00000
 112        4PY         0.00000  -0.64522   0.00000   0.00000   0.00000
 113        4PZ         0.30692   0.00000   0.05411   0.00000   0.00000
 114        5D 0       -0.01448   0.00000   0.01364   0.00000   0.00000
 115        5D+1        0.00000   0.00000   0.00000   0.00000   0.00000
 116        5D-1        0.00000  -0.02122   0.00000   0.00000   0.00000
 117        5D+2        0.00151   0.00000  -0.00409   0.00000   0.00000
 118        5D-2        0.00000   0.00000   0.00000   0.09737  -0.09731
 119 6   O  1S         -0.04098   0.05217  -0.03254   0.00000   0.00000
 120        2S         -0.07804   0.10133  -0.06283   0.00000   0.00000
 121        2PX         0.00000   0.00000   0.00000   0.00000   0.00144
 122        2PY        -0.06011  -0.01758  -0.01631   0.00000   0.00000
 123        2PZ         0.00000   0.00000   0.00000   0.00000   0.00000
 124        3S          0.55272  -0.76870   0.46482   0.00000   0.00000
 125        3PX         0.00000   0.00000   0.00000   0.00000  -0.00470
 126        3PY        -0.18257   0.02720  -0.06147   0.00000   0.00000
 127        3PZ         0.00000   0.00000   0.00000   0.00000   0.00000
 128        4S         -0.92921   1.53217  -0.85491   0.00000   0.00000
 129        4PX         0.00000   0.00000   0.00000   0.00000  -0.00063
 130        4PY         0.01887   0.29503  -0.11574   0.00000   0.00000
 131        4PZ         0.00000   0.00000   0.00000   0.00000   0.00000
 132        5D 0        0.01250  -0.01548   0.01065   0.00000   0.00000
 133        5D+1        0.00000   0.00000   0.00000  -0.00024   0.00000
 134        5D-1        0.00000   0.00000   0.00000   0.00000   0.00000
 135        5D+2        0.01897  -0.03680   0.01603   0.00000   0.00000
 136        5D-2        0.00000   0.00000   0.00000   0.00000  -0.00856
 137 7   O  1S         -0.04098  -0.05217  -0.03254   0.00000   0.00000
 138        2S         -0.07804  -0.10133  -0.06283   0.00000   0.00000
 139        2PX         0.00000   0.00000   0.00000   0.00000  -0.00144
 140        2PY         0.06011  -0.01758   0.01631   0.00000   0.00000
 141        2PZ         0.00000   0.00000   0.00000   0.00000   0.00000
 142        3S          0.55272   0.76870   0.46482   0.00000   0.00000
 143        3PX         0.00000   0.00000   0.00000   0.00000   0.00470
 144        3PY         0.18257   0.02720   0.06147   0.00000   0.00000
 145        3PZ         0.00000   0.00000   0.00000   0.00000   0.00000
 146        4S         -0.92921  -1.53217  -0.85491   0.00000   0.00000
 147        4PX         0.00000   0.00000   0.00000   0.00000   0.00063
 148        4PY        -0.01887   0.29503   0.11574   0.00000   0.00000
 149        4PZ         0.00000   0.00000   0.00000   0.00000   0.00000
 150        5D 0        0.01250   0.01548   0.01065   0.00000   0.00000
 151        5D+1        0.00000   0.00000   0.00000   0.00024   0.00000
 152        5D-1        0.00000   0.00000   0.00000   0.00000   0.00000
 153        5D+2        0.01897   0.03680   0.01603   0.00000   0.00000
 154        5D-2        0.00000   0.00000   0.00000   0.00000  -0.00856
 155 8   H  1S         -0.00020   0.00000  -0.00797   0.00000   0.00000
 156        2S         -0.31518   0.00000   0.12837   0.00000   0.00000
 157        3S         -0.11410   0.00000  -0.07383   0.00000   0.00000
 158        4PX         0.14108   0.00000   0.00986   0.00000   0.00000
 159        4PY         0.00000  -0.00688   0.00000  -0.00062   0.00081
 160        4PZ         0.04344   0.00000  -0.05952   0.00000   0.00000
 161 9   H  1S         -0.00020   0.00000  -0.00797   0.00000   0.00000
 162        2S         -0.31518   0.00000   0.12837   0.00000   0.00000
 163        3S         -0.11410   0.00000  -0.07383   0.00000   0.00000
 164        4PX         0.14108   0.00000   0.00986   0.00000   0.00000
 165        4PY         0.00000  -0.00688   0.00000   0.00062   0.00081
 166        4PZ        -0.04344   0.00000   0.05952   0.00000   0.00000
 167 10  H  1S          0.00954  -0.05047  -0.00006   0.00000   0.00000
 168        2S          0.09942  -0.20740  -0.35228   0.00000   0.00000
 169        3S          0.16743  -0.12294  -0.07870   0.00000   0.00000
 170        4PX         0.00000   0.00000   0.00000   0.48120   0.48033
 171        4PY         0.00186  -0.09025  -0.10420   0.00000   0.00000
 172        4PZ        -0.05832  -0.04234   0.05124   0.00000   0.00000
 173 11  H  1S          0.00954   0.05047  -0.00006   0.00000   0.00000
 174        2S          0.09942   0.20740  -0.35228   0.00000   0.00000
 175        3S          0.16743   0.12294  -0.07870   0.00000   0.00000
 176        4PX         0.00000   0.00000   0.00000  -0.48120  -0.48033
 177        4PY        -0.00186  -0.09025   0.10420   0.00000   0.00000
 178        4PZ        -0.05832   0.04234   0.05124   0.00000   0.00000
 179 12  H  1S          0.00954   0.05047  -0.00006   0.00000   0.00000
 180        2S          0.09942   0.20740  -0.35228   0.00000   0.00000
 181        3S          0.16743   0.12294  -0.07870   0.00000   0.00000
 182        4PX         0.00000   0.00000   0.00000   0.48120  -0.48033
 183        4PY        -0.00186  -0.09025   0.10420   0.00000   0.00000
 184        4PZ         0.05832  -0.04234  -0.05124   0.00000   0.00000
 185 13  H  1S          0.00954  -0.05047  -0.00006   0.00000   0.00000
 186        2S          0.09942  -0.20740  -0.35228   0.00000   0.00000
 187        3S          0.16743  -0.12294  -0.07870   0.00000   0.00000
 188        4PX         0.00000   0.00000   0.00000  -0.48120   0.48033
 189        4PY         0.00186  -0.09025  -0.10420   0.00000   0.00000
 190        4PZ         0.05832   0.04234  -0.05124   0.00000   0.00000
 191 14  H  1S          0.00241  -0.01749   0.00638   0.00000  -0.02300
 192        2S          0.26332  -0.40328   0.20645   0.00000   0.00845
 193        3S          0.05484  -0.17527   0.09532   0.00000   0.03111
 194        4PX        -0.05185   0.01361  -0.02848   0.00000   0.00864
 195        4PY        -0.08110   0.24250  -0.08308   0.00000  -0.01679
 196        4PZ         0.00000   0.00000   0.00000  -0.00111   0.00000
 197 15  H  1S          0.00241  -0.01749   0.00638   0.00000   0.02300
 198        2S          0.26332  -0.40328   0.20645   0.00000  -0.00845
 199        3S          0.05484  -0.17527   0.09532   0.00000  -0.03111
 200        4PX         0.05185  -0.01361   0.02848   0.00000   0.00864
 201        4PY        -0.08110   0.24250  -0.08308   0.00000   0.01679
 202        4PZ         0.00000   0.00000   0.00000   0.00111   0.00000
 203 16  H  1S          0.00241   0.01749   0.00638   0.00000  -0.02300
 204        2S          0.26332   0.40328   0.20645   0.00000   0.00845
 205        3S          0.05484   0.17527   0.09532   0.00000   0.03111
 206        4PX         0.05185   0.01361   0.02848   0.00000  -0.00864
 207        4PY         0.08110   0.24250   0.08308   0.00000   0.01679
 208        4PZ         0.00000   0.00000   0.00000  -0.00111   0.00000
 209 17  H  1S          0.00241   0.01749   0.00638   0.00000   0.02300
 210        2S          0.26332   0.40328   0.20645   0.00000  -0.00845
 211        3S          0.05484   0.17527   0.09532   0.00000  -0.03111
 212        4PX        -0.05185  -0.01361  -0.02848   0.00000  -0.00864
 213        4PY         0.08110   0.24250   0.08308   0.00000  -0.01679
 214        4PZ         0.00000   0.00000   0.00000   0.00111   0.00000
 215 18  H  1S         -0.00020   0.00000  -0.00797   0.00000   0.00000
 216        2S         -0.31518   0.00000   0.12837   0.00000   0.00000
 217        3S         -0.11410   0.00000  -0.07383   0.00000   0.00000
 218        4PX        -0.14108   0.00000  -0.00986   0.00000   0.00000
 219        4PY         0.00000  -0.00688   0.00000  -0.00062  -0.00081
 220        4PZ        -0.04344   0.00000   0.05952   0.00000   0.00000
 221 19  H  1S         -0.00020   0.00000  -0.00797   0.00000   0.00000
 222        2S         -0.31518   0.00000   0.12837   0.00000   0.00000
 223        3S         -0.11410   0.00000  -0.07383   0.00000   0.00000
 224        4PX        -0.14108   0.00000  -0.00986   0.00000   0.00000
 225        4PY         0.00000  -0.00688   0.00000   0.00062  -0.00081
 226        4PZ         0.04344   0.00000  -0.05952   0.00000   0.00000
                          96        97        98        99       100
                       (B3U)--V  (B2U)--V  (B1U)--V   (AG)--V   (AU)--V
     Eigenvalues --     0.92866   0.93447   0.94133   0.94503   0.94840
   1 1   Cu 1S          0.00000   0.00000   0.00000   0.00000   0.00000
   2        2S          0.00000   0.00000   0.00000  -0.00001   0.00000
   3        3S          0.00000   0.00000   0.00000   0.00002   0.00000
   4        4S          0.00000   0.00000   0.00000  -0.00008   0.00000
   5        5S          0.00000   0.00000   0.00000   0.00024   0.00000
   6        6S          0.00000   0.00000   0.00000  -0.00066   0.00000
   7        7S          0.00000   0.00000   0.00000  -0.00059   0.00000
   8        8S          0.00000   0.00000   0.00000   0.00690   0.00000
   9        9S          0.00000   0.00000   0.00000   0.03992   0.00000
  10       10PX        -0.04993   0.00000   0.00000   0.00000   0.00000
  11       10PY         0.00000  -0.05035   0.00000   0.00000   0.00000
  12       10PZ         0.00000   0.00000  -0.04873   0.00000   0.00000
  13       11PX        -0.00379   0.00000   0.00000   0.00000   0.00000
  14       11PY         0.00000  -0.00374   0.00000   0.00000   0.00000
  15       11PZ         0.00000   0.00000  -0.00220   0.00000   0.00000
  16       12PX         0.01862   0.00000   0.00000   0.00000   0.00000
  17       12PY         0.00000   0.01849   0.00000   0.00000   0.00000
  18       12PZ         0.00000   0.00000   0.01262   0.00000   0.00000
  19       13PX         0.28603   0.00000   0.00000   0.00000   0.00000
  20       13PY         0.00000   0.28924   0.00000   0.00000   0.00000
  21       13PZ         0.00000   0.00000   0.29419   0.00000   0.00000
  22       14PX        -0.35809   0.00000   0.00000   0.00000   0.00000
  23       14PY         0.00000  -0.36255   0.00000   0.00000   0.00000
  24       14PZ         0.00000   0.00000  -0.37337   0.00000   0.00000
  25       15D 0        0.00000   0.00000   0.00000  -0.01419   0.00000
  26       15D+1        0.00000   0.00000   0.00000   0.00000   0.00000
  27       15D-1        0.00000   0.00000   0.00000   0.00000   0.00000
  28       15D+2        0.00000   0.00000   0.00000  -0.13555   0.00000
  29       15D-2        0.00000   0.00000   0.00000   0.00000   0.00000
  30       16D 0        0.00000   0.00000   0.00000  -0.02516   0.00000
  31       16D+1        0.00000   0.00000   0.00000   0.00000   0.00000
  32       16D-1        0.00000   0.00000   0.00000   0.00000   0.00000
  33       16D+2        0.00000   0.00000   0.00000  -0.18651   0.00000
  34       16D-2        0.00000   0.00000   0.00000   0.00000   0.00000
  35       17D 0        0.00000   0.00000   0.00000   0.06007   0.00000
  36       17D+1        0.00000   0.00000   0.00000   0.00000   0.00000
  37       17D-1        0.00000   0.00000   0.00000   0.00000   0.00000
  38       17D+2        0.00000   0.00000   0.00000   0.34038   0.00000
  39       17D-2        0.00000   0.00000   0.00000   0.00000   0.00000
  40       18F 0        0.00000   0.00000  -0.00386   0.00000   0.00000
  41       18F+1       -0.00344   0.00000   0.00000   0.00000   0.00000
  42       18F-1        0.00000  -0.00274   0.00000   0.00000   0.00000
  43       18F+2        0.00000   0.00000  -0.00016   0.00000   0.00000
  44       18F-2        0.00000   0.00000   0.00000   0.00000   0.00007
  45       18F+3        0.00223   0.00000   0.00000   0.00000   0.00000
  46       18F-3        0.00000  -0.00301   0.00000   0.00000   0.00000
  47 2   O  1S          0.04824   0.00000   0.00000  -0.02076   0.00000
  48        2S          0.09431   0.00000   0.00000  -0.04163   0.00000
  49        2PX         0.02762   0.00000   0.00000   0.02084   0.00000
  50        2PY         0.00000  -0.00325   0.00000   0.00000   0.00000
  51        2PZ         0.00000   0.00000   0.00548   0.00000   0.00000
  52        3S         -0.75989   0.00000   0.00000   0.36666   0.00000
  53        3PX         0.14064   0.00000   0.00000  -0.00938   0.00000
  54        3PY         0.00000  -0.01454   0.00000   0.00000   0.00000
  55        3PZ         0.00000   0.00000   0.01376   0.00000   0.00000
  56        4S          1.84056   0.00000   0.00000  -1.06114   0.00000
  57        4PX         0.69276   0.00000   0.00000  -0.55245   0.00000
  58        4PY         0.00000   0.01732   0.00000   0.00000   0.00000
  59        4PZ         0.00000   0.00000  -0.06005   0.00000   0.00000
  60        5D 0        0.06814   0.00000   0.00000  -0.04859   0.00000
  61        5D+1        0.00000   0.00000   0.02014   0.00000   0.00000
  62        5D-1        0.00000   0.00000   0.00000   0.00000   0.00052
  63        5D+2       -0.05665   0.00000   0.00000   0.04903   0.00000
  64        5D-2        0.00000   0.00643   0.00000   0.00000   0.00000
  65 3   O  1S         -0.04824   0.00000   0.00000  -0.02076   0.00000
  66        2S         -0.09431   0.00000   0.00000  -0.04163   0.00000
  67        2PX         0.02762   0.00000   0.00000  -0.02084   0.00000
  68        2PY         0.00000  -0.00325   0.00000   0.00000   0.00000
  69        2PZ         0.00000   0.00000   0.00548   0.00000   0.00000
  70        3S          0.75989   0.00000   0.00000   0.36666   0.00000
  71        3PX         0.14064   0.00000   0.00000   0.00938   0.00000
  72        3PY         0.00000  -0.01454   0.00000   0.00000   0.00000
  73        3PZ         0.00000   0.00000   0.01376   0.00000   0.00000
  74        4S         -1.84056   0.00000   0.00000  -1.06114   0.00000
  75        4PX         0.69276   0.00000   0.00000   0.55245   0.00000
  76        4PY         0.00000   0.01732   0.00000   0.00000   0.00000
  77        4PZ         0.00000   0.00000  -0.06005   0.00000   0.00000
  78        5D 0       -0.06814   0.00000   0.00000  -0.04859   0.00000
  79        5D+1        0.00000   0.00000  -0.02014   0.00000   0.00000
  80        5D-1        0.00000   0.00000   0.00000   0.00000  -0.00052
  81        5D+2        0.05665   0.00000   0.00000   0.04903   0.00000
  82        5D-2        0.00000  -0.00643   0.00000   0.00000   0.00000
  83 4   O  1S          0.00000   0.00000   0.04948  -0.00382   0.00000
  84        2S          0.00000   0.00000   0.09755  -0.00769   0.00000
  85        2PX         0.00007   0.00000   0.00000   0.00000   0.00000
  86        2PY         0.00000  -0.00933   0.00000   0.00000   0.00000
  87        2PZ         0.00000   0.00000   0.01569  -0.00873   0.00000
  88        3S          0.00000   0.00000  -0.79483   0.06678   0.00000
  89        3PX        -0.01061   0.00000   0.00000   0.00000   0.00000
  90        3PY         0.00000  -0.04035   0.00000   0.00000   0.00000
  91        3PZ         0.00000   0.00000   0.11929  -0.03358   0.00000
  92        4S          0.00000   0.00000   1.86804  -0.16371   0.00000
  93        4PX         0.01140   0.00000   0.00000   0.00000   0.00000
  94        4PY         0.00000   0.05161   0.00000   0.00000   0.00000
  95        4PZ         0.00000   0.00000   0.67084  -0.03868   0.00000
  96        5D 0        0.00000   0.00000  -0.09999   0.01764   0.00000
  97        5D+1        0.01015   0.00000   0.00000   0.00000   0.00000
  98        5D-1        0.00000   0.01359   0.00000   0.00000   0.00000
  99        5D+2        0.00000   0.00000  -0.02348   0.00704   0.00000
 100        5D-2        0.00000   0.00000   0.00000   0.00000  -0.00024
 101 5   O  1S          0.00000   0.00000  -0.04948  -0.00382   0.00000
 102        2S          0.00000   0.00000  -0.09755  -0.00769   0.00000
 103        2PX         0.00007   0.00000   0.00000   0.00000   0.00000
 104        2PY         0.00000  -0.00933   0.00000   0.00000   0.00000
 105        2PZ         0.00000   0.00000   0.01569   0.00873   0.00000
 106        3S          0.00000   0.00000   0.79483   0.06678   0.00000
 107        3PX        -0.01061   0.00000   0.00000   0.00000   0.00000
 108        3PY         0.00000  -0.04035   0.00000   0.00000   0.00000
 109        3PZ         0.00000   0.00000   0.11929   0.03358   0.00000
 110        4S          0.00000   0.00000  -1.86804  -0.16371   0.00000
 111        4PX         0.01140   0.00000   0.00000   0.00000   0.00000
 112        4PY         0.00000   0.05161   0.00000   0.00000   0.00000
 113        4PZ         0.00000   0.00000   0.67084   0.03868   0.00000
 114        5D 0        0.00000   0.00000   0.09999   0.01764   0.00000
 115        5D+1       -0.01015   0.00000   0.00000   0.00000   0.00000
 116        5D-1        0.00000  -0.01359   0.00000   0.00000   0.00000
 117        5D+2        0.00000   0.00000   0.02348   0.00704   0.00000
 118        5D-2        0.00000   0.00000   0.00000   0.00000   0.00024
 119 6   O  1S          0.00000   0.04838   0.00000   0.02758   0.00000
 120        2S          0.00000   0.09468   0.00000   0.05509   0.00000
 121        2PX        -0.00844   0.00000   0.00000   0.00000   0.00000
 122        2PY         0.00000   0.02800   0.00000  -0.01001   0.00000
 123        2PZ         0.00000   0.00000   0.00655   0.00000   0.00000
 124        3S          0.00000  -0.76457   0.00000  -0.47644   0.00000
 125        3PX        -0.02558   0.00000   0.00000   0.00000   0.00000
 126        3PY         0.00000   0.13982   0.00000   0.04608   0.00000
 127        3PZ         0.00000   0.00000   0.00568   0.00000   0.00000
 128        4S          0.00000   1.84380   0.00000   1.30670   0.00000
 129        4PX         0.04857   0.00000   0.00000   0.00000   0.00000
 130        4PY         0.00000   0.68634   0.00000   0.63489   0.00000
 131        4PZ         0.00000   0.00000   0.00372   0.00000   0.00000
 132        5D 0        0.00000   0.01645   0.00000   0.02343   0.00000
 133        5D+1        0.00000   0.00000   0.00000   0.00000   0.09631
 134        5D-1        0.00000   0.00000   0.00269   0.00000   0.00000
 135        5D+2        0.00000   0.08819   0.00000   0.08481   0.00000
 136        5D-2        0.01392   0.00000   0.00000   0.00000   0.00000
 137 7   O  1S          0.00000  -0.04838   0.00000   0.02758   0.00000
 138        2S          0.00000  -0.09468   0.00000   0.05509   0.00000
 139        2PX        -0.00844   0.00000   0.00000   0.00000   0.00000
 140        2PY         0.00000   0.02800   0.00000   0.01001   0.00000
 141        2PZ         0.00000   0.00000   0.00655   0.00000   0.00000
 142        3S          0.00000   0.76457   0.00000  -0.47644   0.00000
 143        3PX        -0.02558   0.00000   0.00000   0.00000   0.00000
 144        3PY         0.00000   0.13982   0.00000  -0.04608   0.00000
 145        3PZ         0.00000   0.00000   0.00568   0.00000   0.00000
 146        4S          0.00000  -1.84380   0.00000   1.30670   0.00000
 147        4PX         0.04857   0.00000   0.00000   0.00000   0.00000
 148        4PY         0.00000   0.68634   0.00000  -0.63489   0.00000
 149        4PZ         0.00000   0.00000   0.00372   0.00000   0.00000
 150        5D 0        0.00000  -0.01645   0.00000   0.02343   0.00000
 151        5D+1        0.00000   0.00000   0.00000   0.00000  -0.09631
 152        5D-1        0.00000   0.00000  -0.00269   0.00000   0.00000
 153        5D+2        0.00000  -0.08819   0.00000   0.08481   0.00000
 154        5D-2       -0.01392   0.00000   0.00000   0.00000   0.00000
 155 8   H  1S          0.04107   0.00000   0.04850  -0.02577   0.00000
 156        2S         -0.83184   0.00000   0.02911   0.51532   0.00000
 157        3S         -0.03176   0.00000  -0.09722   0.03445   0.00000
 158        4PX        -0.20978   0.00000   0.02363   0.13356   0.00000
 159        4PY         0.00000   0.01704   0.00000   0.00000   0.00258
 160        4PZ         0.37065   0.00000  -0.03306  -0.22918   0.00000
 161 9   H  1S          0.04107   0.00000  -0.04850  -0.02577   0.00000
 162        2S         -0.83184   0.00000  -0.02911   0.51532   0.00000
 163        3S         -0.03176   0.00000   0.09722   0.03445   0.00000
 164        4PX        -0.20978   0.00000  -0.02363   0.13356   0.00000
 165        4PY         0.00000   0.01704   0.00000   0.00000  -0.00258
 166        4PZ        -0.37065   0.00000  -0.03306   0.22918   0.00000
 167 10  H  1S          0.00000  -0.03242   0.02698   0.00232   0.00000
 168        2S          0.00000  -0.02349  -0.81585   0.11522   0.00000
 169        3S          0.00000   0.15755  -0.03433  -0.06230   0.00000
 170        4PX         0.01886   0.00000   0.00000   0.00000   0.00111
 171        4PY         0.00000  -0.00877  -0.34680   0.04684   0.00000
 172        4PZ         0.00000   0.01249  -0.22012   0.04146   0.00000
 173 11  H  1S          0.00000   0.03242   0.02698   0.00232   0.00000
 174        2S          0.00000   0.02349  -0.81585   0.11522   0.00000
 175        3S          0.00000  -0.15755  -0.03433  -0.06230   0.00000
 176        4PX         0.01886   0.00000   0.00000   0.00000  -0.00111
 177        4PY         0.00000  -0.00877   0.34680  -0.04684   0.00000
 178        4PZ         0.00000  -0.01249  -0.22012   0.04146   0.00000
 179 12  H  1S          0.00000   0.03242  -0.02698   0.00232   0.00000
 180        2S          0.00000   0.02349   0.81585   0.11522   0.00000
 181        3S          0.00000  -0.15755   0.03433  -0.06230   0.00000
 182        4PX         0.01886   0.00000   0.00000   0.00000   0.00111
 183        4PY         0.00000  -0.00877  -0.34680  -0.04684   0.00000
 184        4PZ         0.00000   0.01249  -0.22012  -0.04146   0.00000
 185 13  H  1S          0.00000  -0.03242  -0.02698   0.00232   0.00000
 186        2S          0.00000  -0.02349   0.81585   0.11522   0.00000
 187        3S          0.00000   0.15755   0.03433  -0.06230   0.00000
 188        4PX         0.01886   0.00000   0.00000   0.00000  -0.00111
 189        4PY         0.00000  -0.00877   0.34680   0.04684   0.00000
 190        4PZ         0.00000  -0.01249  -0.22012  -0.04146   0.00000
 191 14  H  1S          0.03671   0.03895   0.00000   0.02130   0.00000
 192        2S          0.00320  -0.83322   0.00000  -0.65530   0.00000
 193        3S         -0.12424  -0.02425   0.00000  -0.00141   0.00000
 194        4PX        -0.01233   0.36794   0.00000   0.28840   0.00000
 195        4PY         0.00788  -0.21274   0.00000  -0.17963   0.00000
 196        4PZ         0.00000   0.00000  -0.00896   0.00000   0.48296
 197 15  H  1S         -0.03671   0.03895   0.00000   0.02130   0.00000
 198        2S         -0.00320  -0.83322   0.00000  -0.65530   0.00000
 199        3S          0.12424  -0.02425   0.00000  -0.00141   0.00000
 200        4PX        -0.01233  -0.36794   0.00000  -0.28840   0.00000
 201        4PY        -0.00788  -0.21274   0.00000  -0.17963   0.00000
 202        4PZ         0.00000   0.00000  -0.00896   0.00000  -0.48296
 203 16  H  1S         -0.03671  -0.03895   0.00000   0.02130   0.00000
 204        2S         -0.00320   0.83322   0.00000  -0.65530   0.00000
 205        3S          0.12424   0.02425   0.00000  -0.00141   0.00000
 206        4PX        -0.01233   0.36794   0.00000  -0.28840   0.00000
 207        4PY         0.00788  -0.21274   0.00000   0.17963   0.00000
 208        4PZ         0.00000   0.00000  -0.00896   0.00000   0.48296
 209 17  H  1S          0.03671  -0.03895   0.00000   0.02130   0.00000
 210        2S          0.00320   0.83322   0.00000  -0.65530   0.00000
 211        3S         -0.12424   0.02425   0.00000  -0.00141   0.00000
 212        4PX        -0.01233  -0.36794   0.00000   0.28840   0.00000
 213        4PY        -0.00788  -0.21274   0.00000   0.17963   0.00000
 214        4PZ         0.00000   0.00000  -0.00896   0.00000  -0.48296
 215 18  H  1S         -0.04107   0.00000  -0.04850  -0.02577   0.00000
[truncated: 3,119,897 more chars]
