# Supplementary material for: Structural and electronic data of three first-row transition octahedral hexaaquametal(II) ions, metal=Cr, Ni or Cu
Source: Data Brief. 2018 Nov 15;21:2051–8. doi: 10.1016/j.dib.2018.11.055 (PMC6262161; doi:10.1016/j.dib.2018.11.055)
Supplement: Supplementary file 3 — Supplementary material [file mmc3.zip › DFT_files/CuH2O_6_elongation_D2.log]

 Entering Gaussian System, Link 0=g09
 Input=CuH2O_6_C02S12_b3lyp_D2_zout.com
 Output=CuH2O_6_C02S12_b3lyp_D2_zout.log
 Initial command:
 /soft/sl6.3/x86_64/gaussian/g09_d01/g09/l1.exe "/scratch/conradj/556059.ui.CuH2O_6_C02S12_b3lyp_D2_zout/Gau-4465.inp" -scrdir="/scratch/conradj/556059.ui.CuH2O_6_C02S12_b3lyp_D2_zout/"
 Default linda workers:  node0405-ib,node0406-ib
 Default is to use  16 SMP processors on each worker.
 Entering Link 1 = /soft/sl6.3/x86_64/gaussian/g09_d01/g09/l1.exe PID=      4466.
  
 Copyright (c) 1988,1990,1992,1993,1995,1998,2003,2009,2013,
            Gaussian, Inc.  All Rights Reserved.
  
 This is part of the Gaussian(R) 09 program.  It is based on
 the Gaussian(R) 03 system (copyright 2003, Gaussian, Inc.),
 the Gaussian(R) 98 system (copyright 1998, Gaussian, Inc.),
 the Gaussian(R) 94 system (copyright 1995, Gaussian, Inc.),
 the Gaussian 92(TM) system (copyright 1992, Gaussian, Inc.),
 the Gaussian 90(TM) system (copyright 1990, Gaussian, Inc.),
 the Gaussian 88(TM) system (copyright 1988, Gaussian, Inc.),
 the Gaussian 86(TM) system (copyright 1986, Carnegie Mellon
 University), and the Gaussian 82(TM) system (copyright 1983,
 Carnegie Mellon University). Gaussian is a federally registered
 trademark of Gaussian, Inc.
  
 This software contains proprietary and confidential information,
 including trade secrets, belonging to Gaussian, Inc.
  
 This software is provided under written license and may be
 used, copied, transmitted, or stored only in accord with that
 written license.
  
 The following legend is applicable only to US Government
 contracts under FAR:
  
                    RESTRICTED RIGHTS LEGEND
  
 Use, reproduction and disclosure by the US Government is
 subject to restrictions as set forth in subparagraphs (a)
 and (c) of the Commercial Computer Software - Restricted
 Rights clause in FAR 52.227-19.
  
 Gaussian, Inc.
 340 Quinnipiac St., Bldg. 40, Wallingford CT 06492
  
  
 ---------------------------------------------------------------
 Warning -- This program may not be used in any manner that
 competes with the business of Gaussian, Inc. or will provide
 assistance to any competitor of Gaussian, Inc.  The licensee
 of this program is prohibited from giving any competitor of
 Gaussian, Inc. access to this program.  By using this program,
 the user acknowledges that Gaussian, Inc. is engaged in the
 business of creating and licensing software in the field of
 computational chemistry and represents and warrants to the
 licensee that it is not a competitor of Gaussian, Inc. and that
 it will not use this program in any manner prohibited above.
 ---------------------------------------------------------------
  

 Cite this work as:
 Gaussian 09, Revision D.01,
 M. J. Frisch, G. W. Trucks, H. B. Schlegel, G. E. Scuseria, 
 M. A. Robb, J. R. Cheeseman, G. Scalmani, V. Barone, B. Mennucci, 
 G. A. Petersson, H. Nakatsuji, M. Caricato, X. Li, H. P. Hratchian, 
 A. F. Izmaylov, J. Bloino, G. Zheng, J. L. Sonnenberg, M. Hada, 
 M. Ehara, K. Toyota, R. Fukuda, J. Hasegawa, M. Ishida, T. Nakajima, 
 Y. Honda, O. Kitao, H. Nakai, T. Vreven, J. A. Montgomery, Jr., 
 J. E. Peralta, F. Ogliaro, M. Bearpark, J. J. Heyd, E. Brothers, 
 K. N. Kudin, V. N. Staroverov, T. Keith, R. Kobayashi, J. Normand, 
 K. Raghavachari, A. Rendell, J. C. Burant, S. S. Iyengar, J. Tomasi, 
 M. Cossi, N. Rega, J. M. Millam, M. Klene, J. E. Knox, J. B. Cross, 
 V. Bakken, C. Adamo, J. Jaramillo, R. Gomperts, R. E. Stratmann, 
 O. Yazyev, A. J. Austin, R. Cammi, C. Pomelli, J. W. Ochterski, 
 R. L. Martin, K. Morokuma, V. G. Zakrzewski, G. A. Voth, 
 P. Salvador, J. J. Dannenberg, S. Dapprich, A. D. Daniels, 
 O. Farkas, J. B. Foresman, J. V. Ortiz, J. Cioslowski, 
 and D. J. Fox, Gaussian, Inc., Wallingford CT, 2013.
 
 ******************************************
 Gaussian 09:  AS64L-G09RevD.01 24-Apr-2013
                 6-Feb-2018 
 ******************************************
 %chk=CuH2O_6_C02S12_b3lyp_D2_zout.chk
 SetLPE:  input flags="-opt 'Tsnet.Node.lindarsharg: ssh' "
 SetLPE:    new flags="-opt 'Tsnet.Node.lindarsharg: ssh'  -nodelist 'node0405-ib node0406-ib'"
 Will use up to    2 processors via Linda.
 ----------------------------------------------------------------------
 #p b3lyp/6-311G(d,p) opt scf=(conver=8) gfinput POP(full,Orbitals=30) 
 freq
 ----------------------------------------------------------------------
 1/14=-1,18=20,19=15,26=3,38=1/1,3;
 2/9=110,12=2,17=6,18=5,40=1/2;
 3/5=4,6=6,7=101,11=2,16=1,24=10,25=1,30=1,71=1,74=-5/1,2,3;
 4//1;
 5/5=2,6=8,38=5/2;
 6/7=3,28=1,87=30/1;
 7//1,2,3,16;
 1/14=-1,18=20,19=15,26=3/3(2);
 2/9=110/2;
 99//99;
 2/9=110/2;
 3/5=4,6=6,7=101,11=2,16=1,25=1,30=1,71=1,74=-5/1,2,3;
 4/5=5,16=3,69=1/1;
 5/5=2,6=8,38=5/2;
 7//1,2,3,16;
 1/14=-1,18=20,19=15,26=3/3(-5);
 2/9=110/2;
 6/7=3,19=2,28=1,87=30/1;
 99/9=1/99;
 Leave Link    1 at Tue Feb  6 11:11:37 2018, MaxMem=           0 cpu:         1.4
 (Enter /soft/sl6.3/x86_64/gaussian/g09_d01/g09/l101.exe)
 -------------------------------
 Comment Cu is d11, Cu(II) is d9
 -------------------------------
 Symbolic Z-matrix:
 Charge =  2 Multiplicity = 2
 Cu                    0.        0.        0. 
 O                     0.        2.00687   0. 
 O                     0.       -2.00687   0. 
 O                     0.        0.        2.01018 
 O                     0.        0.       -2.01018 
 O                    -2.24742   0.        0. 
 O                     2.24742   0.        0. 
 H                     0.00228   2.56998   0.78458 
 H                    -0.00228   2.56998  -0.78458 
 H                     0.7875   -0.00101   2.56982 
 H                    -0.7875    0.00101   2.56982 
 H                    -0.7875   -0.00101  -2.56982 
 H                     0.7875    0.00101  -2.56982 
 H                    -2.83063   0.76961   0.00041 
 H                    -2.83063  -0.76961  -0.00041 
 H                     2.83063  -0.76961   0.00041 
 H                     2.83063   0.76961  -0.00041 
 H                     0.00228  -2.56998  -0.78458 
 H                    -0.00228  -2.56998   0.78458 
 
 Add virtual bond connecting atoms O6         and Cu1        Dist= 4.25D+00.
 Add virtual bond connecting atoms O7         and Cu1        Dist= 4.25D+00.
 NAtoms=     19 NQM=       19 NQMF=       0 NMMI=      0 NMMIF=      0
                NMic=       0 NMicF=      0.
                    Isotopes and Nuclear Properties:
 (Nuclear quadrupole moments (NQMom) in fm**2, nuclear magnetic moments (NMagM)
  in nuclear magnetons)

  Atom         1           2           3           4           5           6           7           8           9          10
 IAtWgt=          63          16          16          16          16          16          16           1           1           1
 AtmWgt=  62.9295992  15.9949146  15.9949146  15.9949146  15.9949146  15.9949146  15.9949146   1.0078250   1.0078250   1.0078250
 NucSpn=           3           0           0           0           0           0           0           1           1           1
 AtZEff=   0.0000000   0.0000000   0.0000000   0.0000000   0.0000000   0.0000000   0.0000000   0.0000000   0.0000000   0.0000000
 NQMom=  -22.0000000   0.0000000   0.0000000   0.0000000   0.0000000   0.0000000   0.0000000   0.0000000   0.0000000   0.0000000
 NMagM=    2.2233000   0.0000000   0.0000000   0.0000000   0.0000000   0.0000000   0.0000000   2.7928460   2.7928460   2.7928460
 AtZNuc=  29.0000000   8.0000000   8.0000000   8.0000000   8.0000000   8.0000000   8.0000000   1.0000000   1.0000000   1.0000000

  Atom        11          12          13          14          15          16          17          18          19
 IAtWgt=           1           1           1           1           1           1           1           1           1
 AtmWgt=   1.0078250   1.0078250   1.0078250   1.0078250   1.0078250   1.0078250   1.0078250   1.0078250   1.0078250
 NucSpn=           1           1           1           1           1           1           1           1           1
 AtZEff=   0.0000000   0.0000000   0.0000000   0.0000000   0.0000000   0.0000000   0.0000000   0.0000000   0.0000000
 NQMom=    0.0000000   0.0000000   0.0000000   0.0000000   0.0000000   0.0000000   0.0000000   0.0000000   0.0000000
 NMagM=    2.7928460   2.7928460   2.7928460   2.7928460   2.7928460   2.7928460   2.7928460   2.7928460   2.7928460
 AtZNuc=   1.0000000   1.0000000   1.0000000   1.0000000   1.0000000   1.0000000   1.0000000   1.0000000   1.0000000
 Leave Link  101 at Tue Feb  6 11:11:37 2018, MaxMem=  1073741824 cpu:         4.5
 (Enter /soft/sl6.3/x86_64/gaussian/g09_d01/g09/l103.exe)

 GradGradGradGradGradGradGradGradGradGradGradGradGradGradGradGradGradGrad
 Berny optimization.
 Initialization pass.
                           ----------------------------
                           !    Initial Parameters    !
                           ! (Angstroms and Degrees)  !
 --------------------------                            --------------------------
 ! Name  Definition              Value          Derivative Info.                !
 --------------------------------------------------------------------------------
 ! R1    R(1,2)                  2.0069         estimate D2E/DX2                !
 ! R2    R(1,3)                  2.0069         estimate D2E/DX2                !
 ! R3    R(1,4)                  2.0102         estimate D2E/DX2                !
 ! R4    R(1,5)                  2.0102         estimate D2E/DX2                !
 ! R5    R(1,6)                  2.2474         estimate D2E/DX2                !
 ! R6    R(1,7)                  2.2474         estimate D2E/DX2                !
 ! R7    R(2,8)                  0.9657         estimate D2E/DX2                !
 ! R8    R(2,9)                  0.9657         estimate D2E/DX2                !
 ! R9    R(3,18)                 0.9657         estimate D2E/DX2                !
 ! R10   R(3,19)                 0.9657         estimate D2E/DX2                !
 ! R11   R(4,10)                 0.9661         estimate D2E/DX2                !
 ! R12   R(4,11)                 0.9661         estimate D2E/DX2                !
 ! R13   R(5,12)                 0.9661         estimate D2E/DX2                !
 ! R14   R(5,13)                 0.9661         estimate D2E/DX2                !
 ! R15   R(6,14)                 0.9656         estimate D2E/DX2                !
 ! R16   R(6,15)                 0.9656         estimate D2E/DX2                !
 ! R17   R(7,16)                 0.9656         estimate D2E/DX2                !
 ! R18   R(7,17)                 0.9656         estimate D2E/DX2                !
 ! A1    A(2,1,4)               90.0            estimate D2E/DX2                !
 ! A2    A(2,1,5)               90.0            estimate D2E/DX2                !
 ! A3    A(2,1,6)               90.0            estimate D2E/DX2                !
 ! A4    A(2,1,7)               90.0            estimate D2E/DX2                !
 ! A5    A(3,1,4)               90.0            estimate D2E/DX2                !
 ! A6    A(3,1,5)               90.0            estimate D2E/DX2                !
 ! A7    A(3,1,6)               90.0            estimate D2E/DX2                !
 ! A8    A(3,1,7)               90.0            estimate D2E/DX2                !
 ! A9    A(4,1,6)               90.0            estimate D2E/DX2                !
 ! A10   A(4,1,7)               90.0            estimate D2E/DX2                !
 ! A11   A(5,1,6)               90.0            estimate D2E/DX2                !
 ! A12   A(5,1,7)               90.0            estimate D2E/DX2                !
 ! A13   A(1,2,8)              125.6672         estimate D2E/DX2                !
 ! A14   A(1,2,9)              125.6672         estimate D2E/DX2                !
 ! A15   A(8,2,9)              108.6656         estimate D2E/DX2                !
 ! A16   A(1,3,18)             125.6672         estimate D2E/DX2                !
 ! A17   A(1,3,19)             125.6672         estimate D2E/DX2                !
 ! A18   A(18,3,19)            108.6656         estimate D2E/DX2                !
 ! A19   A(1,4,10)             125.3999         estimate D2E/DX2                !
 ! A20   A(1,4,11)             125.3999         estimate D2E/DX2                !
 ! A21   A(10,4,11)            109.2002         estimate D2E/DX2                !
 ! A22   A(1,5,12)             125.3999         estimate D2E/DX2                !
 ! A23   A(1,5,13)             125.3999         estimate D2E/DX2                !
 ! A24   A(12,5,13)            109.2002         estimate D2E/DX2                !
 ! A25   A(1,6,14)             127.1543         estimate D2E/DX2                !
 ! A26   A(1,6,15)             127.1543         estimate D2E/DX2                !
 ! A27   A(14,6,15)            105.6913         estimate D2E/DX2                !
 ! A28   A(1,7,16)             127.1543         estimate D2E/DX2                !
 ! A29   A(1,7,17)             127.1543         estimate D2E/DX2                !
 ! A30   A(16,7,17)            105.6913         estimate D2E/DX2                !
 ! A31   L(2,1,3,4,-1)         180.0            estimate D2E/DX2                !
 ! A32   L(4,1,5,2,-1)         180.0            estimate D2E/DX2                !
 ! A33   L(6,1,7,2,-1)         180.0            estimate D2E/DX2                !
 ! A34   L(2,1,3,4,-2)         180.0            estimate D2E/DX2                !
 ! A35   L(4,1,5,2,-2)         180.0            estimate D2E/DX2                !
 ! A36   L(6,1,7,2,-2)         180.0            estimate D2E/DX2                !
 ! D1    D(4,1,2,8)              0.1668         estimate D2E/DX2                !
 ! D2    D(4,1,2,9)           -179.8332         estimate D2E/DX2                !
 ! D3    D(5,1,2,8)           -179.8332         estimate D2E/DX2                !
 ! D4    D(5,1,2,9)              0.1668         estimate D2E/DX2                !
 ! D5    D(6,1,2,8)             90.1668         estimate D2E/DX2                !
 ! D6    D(6,1,2,9)            -89.8332         estimate D2E/DX2                !
 ! D7    D(7,1,2,8)            -89.8332         estimate D2E/DX2                !
 ! D8    D(7,1,2,9)             90.1668         estimate D2E/DX2                !
 ! D9    D(8,2,3,18)          -179.6664         estimate D2E/DX2                !
 ! D10   D(8,2,3,19)             0.3336         estimate D2E/DX2                !
 ! D11   D(9,2,3,18)             0.3336         estimate D2E/DX2                !
 ! D12   D(9,2,3,19)          -179.6664         estimate D2E/DX2                !
 ! D13   D(4,1,3,18)          -179.8332         estimate D2E/DX2                !
 ! D14   D(4,1,3,19)             0.1668         estimate D2E/DX2                !
 ! D15   D(5,1,3,18)             0.1668         estimate D2E/DX2                !
 ! D16   D(5,1,3,19)          -179.8332         estimate D2E/DX2                !
 ! D17   D(6,1,3,18)            90.1668         estimate D2E/DX2                !
 ! D18   D(6,1,3,19)           -89.8332         estimate D2E/DX2                !
 ! D19   D(7,1,3,18)           -89.8332         estimate D2E/DX2                !
 ! D20   D(7,1,3,19)            90.1668         estimate D2E/DX2                !
 ! D21   D(2,1,4,10)           -90.0736         estimate D2E/DX2                !
 ! D22   D(2,1,4,11)            89.9264         estimate D2E/DX2                !
 ! D23   D(3,1,4,10)            89.9264         estimate D2E/DX2                !
 ! D24   D(3,1,4,11)           -90.0736         estimate D2E/DX2                !
 ! D25   D(6,1,4,10)           179.9264         estimate D2E/DX2                !
 ! D26   D(6,1,4,11)            -0.0736         estimate D2E/DX2                !
 ! D27   D(7,1,4,10)            -0.0736         estimate D2E/DX2                !
 ! D28   D(7,1,4,11)           179.9264         estimate D2E/DX2                !
 ! D29   D(10,4,5,12)          179.8527         estimate D2E/DX2                !
 ! D30   D(10,4,5,13)           -0.1473         estimate D2E/DX2                !
 ! D31   D(11,4,5,12)           -0.1473         estimate D2E/DX2                !
 ! D32   D(11,4,5,13)          179.8527         estimate D2E/DX2                !
 ! D33   D(2,1,5,12)           -90.0736         estimate D2E/DX2                !
 ! D34   D(2,1,5,13)            89.9264         estimate D2E/DX2                !
 ! D35   D(3,1,5,12)            89.9264         estimate D2E/DX2                !
 ! D36   D(3,1,5,13)           -90.0736         estimate D2E/DX2                !
 ! D37   D(6,1,5,12)            -0.0736         estimate D2E/DX2                !
 ! D38   D(6,1,5,13)           179.9264         estimate D2E/DX2                !
 ! D39   D(7,1,5,12)           179.9264         estimate D2E/DX2                !
 ! D40   D(7,1,5,13)            -0.0736         estimate D2E/DX2                !
 ! D41   D(2,1,6,14)            -0.0304         estimate D2E/DX2                !
 ! D42   D(2,1,6,15)           179.9696         estimate D2E/DX2                !
 ! D43   D(3,1,6,14)           179.9696         estimate D2E/DX2                !
 ! D44   D(3,1,6,15)            -0.0304         estimate D2E/DX2                !
 ! D45   D(4,1,6,14)            89.9696         estimate D2E/DX2                !
 ! D46   D(4,1,6,15)           -90.0304         estimate D2E/DX2                !
 ! D47   D(5,1,6,14)           -90.0304         estimate D2E/DX2                !
 ! D48   D(5,1,6,15)            89.9696         estimate D2E/DX2                !
 ! D49   D(14,6,7,16)          179.9391         estimate D2E/DX2                !
 ! D50   D(14,6,7,17)           -0.0609         estimate D2E/DX2                !
 ! D51   D(15,6,7,16)           -0.0609         estimate D2E/DX2                !
 ! D52   D(15,6,7,17)          179.9391         estimate D2E/DX2                !
 ! D53   D(2,1,7,16)           179.9696         estimate D2E/DX2                !
 ! D54   D(2,1,7,17)            -0.0304         estimate D2E/DX2                !
 ! D55   D(3,1,7,16)            -0.0304         estimate D2E/DX2                !
 ! D56   D(3,1,7,17)           179.9696         estimate D2E/DX2                !
 ! D57   D(4,1,7,16)            89.9696         estimate D2E/DX2                !
 ! D58   D(4,1,7,17)           -90.0304         estimate D2E/DX2                !
 ! D59   D(5,1,7,16)           -90.0304         estimate D2E/DX2                !
 ! D60   D(5,1,7,17)            89.9696         estimate D2E/DX2                !
 --------------------------------------------------------------------------------
 Trust Radius=3.00D-01 FncErr=1.00D-07 GrdErr=1.00D-06
 Number of steps in this run=    114 maximum allowed number of steps=    114.
 GradGradGradGradGradGradGradGradGradGradGradGradGradGradGradGradGradGrad

 Leave Link  103 at Tue Feb  6 11:11:37 2018, MaxMem=  1073741824 cpu:         0.2
 (Enter /soft/sl6.3/x86_64/gaussian/g09_d01/g09/l202.exe)
                          Input orientation:                          
 ---------------------------------------------------------------------
 Center     Atomic      Atomic             Coordinates (Angstroms)
 Number     Number       Type             X           Y           Z
 ---------------------------------------------------------------------
      1         29           0        0.000000    0.000000    0.000000
      2          8           0        0.000000    2.006874    0.000000
      3          8           0        0.000000   -2.006874    0.000000
      4          8           0        0.000000    0.000000    2.010176
      5          8           0        0.000000    0.000000   -2.010176
      6          8           0       -2.247424    0.000000    0.000000
      7          8           0        2.247424    0.000000    0.000000
      8          1           0        0.002284    2.569976    0.784583
      9          1           0       -0.002284    2.569976   -0.784583
     10          1           0        0.787499   -0.001012    2.569821
     11          1           0       -0.787499    0.001012    2.569821
     12          1           0       -0.787499   -0.001012   -2.569821
     13          1           0        0.787499    0.001012   -2.569821
     14          1           0       -2.830627    0.769614    0.000409
     15          1           0       -2.830627   -0.769614   -0.000409
     16          1           0        2.830627   -0.769614    0.000409
     17          1           0        2.830627    0.769614   -0.000409
     18          1           0        0.002284   -2.569976   -0.784583
     19          1           0       -0.002284   -2.569976    0.784583
 ---------------------------------------------------------------------
                    Distance matrix (angstroms):
                    1          2          3          4          5
     1  Cu   0.000000
     2  O    2.006874   0.000000
     3  O    2.006874   4.013748   0.000000
     4  O    2.010176   2.840484   2.840484   0.000000
     5  O    2.010176   2.840484   2.840484   4.020352   0.000000
     6  O    2.247424   3.013048   3.013048   3.015248   3.015248
     7  O    2.247424   3.013048   3.013048   3.015248   3.015248
     8  H    2.687071   0.965743   4.643612   2.847255   3.796770
     9  H    2.687071   0.965743   4.643612   3.796770   2.847255
    10  H    2.687775   3.354958   3.353747   0.966105   4.647206
    11  H    2.687775   3.353747   3.354958   0.966105   4.647206
    12  H    2.687775   3.354958   3.353747   4.647206   0.966105
    13  H    2.687775   3.353747   3.354958   4.647206   0.966105
    14  H    2.933386   3.089217   3.965014   3.555829   3.556291
    15  H    2.933386   3.965014   3.089217   3.556291   3.555829
    16  H    2.933386   3.965014   3.089217   3.555829   3.556291
    17  H    2.933386   3.089217   3.965014   3.556291   3.555829
    18  H    2.687071   4.643612   0.965743   3.796770   2.847255
    19  H    2.687071   4.643612   0.965743   2.847255   3.796770
                    6          7          8          9         10
     6  O    0.000000
     7  O    4.494848   0.000000
     8  H    3.504502   3.501571   0.000000
     9  H    3.501571   3.504502   1.569173   0.000000
    10  H    3.976775   2.955565   3.227014   4.299507   0.000000
    11  H    2.955565   3.976775   3.226516   4.297460   1.574999
    12  H    2.955565   3.976775   4.299507   3.227014   5.375550
    13  H    3.976775   2.955565   4.297460   3.226516   5.139642
    14  H    0.965625   5.136040   3.446972   3.443405   4.504062
    15  H    0.965625   5.136040   4.449096   4.446045   4.504183
    16  H    5.136040   0.965625   4.446045   4.449096   3.371498
    17  H    5.136040   0.965625   3.443405   3.446972   3.372583
    18  H    3.504502   3.501571   5.374141   5.139954   4.297460
    19  H    3.501571   3.504502   5.139954   5.374141   3.226516
                   11         12         13         14         15
    11  H    0.000000
    12  H    5.139642   0.000000
    13  H    5.375550   1.574999   0.000000
    14  H    3.371498   3.372583   4.504183   0.000000
    15  H    3.372583   3.371498   4.504062   1.539228   0.000000
    16  H    4.504062   4.504183   3.372583   5.866773   5.661254
    17  H    4.504183   4.504062   3.371498   5.661254   5.866773
    18  H    4.299507   3.226516   3.227014   4.449096   3.446972
    19  H    3.227014   4.297460   4.299507   4.446045   3.443405
                   16         17         18         19
    16  H    0.000000
    17  H    1.539228   0.000000
    18  H    3.443405   4.446045   0.000000
    19  H    3.446972   4.449096   1.569173   0.000000
 Stoichiometry    CuH12O6(2+,2)
 Framework group  D2[O(Cu),C2(O.O),C2'(O.O),C2"(O.O),X(H12)]
 Deg. of freedom    12
 Full point group                 D2      NOp   4
 Largest Abelian subgroup         D2      NOp   4
 Largest concise Abelian subgroup D2      NOp   4
                         Standard orientation:                         
 ---------------------------------------------------------------------
 Center     Atomic      Atomic             Coordinates (Angstroms)
 Number     Number       Type             X           Y           Z
 ---------------------------------------------------------------------
      1         29           0        0.000000    0.000000    0.000000
      2          8           0        0.000000    0.000000    2.006874
      3          8           0        0.000000    0.000000   -2.006874
      4          8           0        0.000000    2.010176    0.000000
      5          8           0        0.000000   -2.010176    0.000000
      6          8           0        2.247424    0.000000    0.000000
      7          8           0       -2.247424    0.000000    0.000000
      8          1           0       -0.002284    0.784583    2.569976
      9          1           0        0.002284   -0.784583    2.569976
     10          1           0       -0.787499    2.569821   -0.001012
     11          1           0        0.787499    2.569821    0.001012
     12          1           0        0.787499   -2.569821   -0.001012
     13          1           0       -0.787499   -2.569821    0.001012
     14          1           0        2.830627    0.000409    0.769614
     15          1           0        2.830627   -0.000409   -0.769614
     16          1           0       -2.830627    0.000409   -0.769614
     17          1           0       -2.830627   -0.000409    0.769614
     18          1           0       -0.002284   -0.784583   -2.569976
     19          1           0        0.002284    0.784583   -2.569976
 ---------------------------------------------------------------------
 Rotational constants (GHZ):      1.5981731      1.4266870      1.4246163
 Leave Link  202 at Tue Feb  6 11:11:37 2018, MaxMem=  1073741824 cpu:         0.2
 (Enter /soft/sl6.3/x86_64/gaussian/g09_d01/g09/l301.exe)
 Standard basis: 6-311G(d,p) (5D, 7F)
 Ernie: Thresh=  0.10000D-02 Tol=  0.10000D-05 Strict=F.
 AO basis set in the form of general basis input (Overlap normalization):
      1 0
 S   6 1.00       0.000000000000
      0.3372000000D+06  0.5986907519D-03
      0.5007290000D+05  0.4639853327D-02
      0.1137340000D+05  0.2399039370D-01
      0.3239820000D+04  0.9540564768D-01
      0.1071970000D+04  0.2958387587D+00
      0.3950990000D+03  0.6682885518D+00
 S   1 1.00       0.000000000000
      0.1583990000D+03  0.1000000000D+01
 S   1 1.00       0.000000000000
      0.6735910000D+02  0.1000000000D+01
 S   1 1.00       0.000000000000
      0.2229830000D+02  0.1000000000D+01
 S   1 1.00       0.000000000000
      0.9393570000D+01  0.1000000000D+01
 S   1 1.00       0.000000000000
      0.2578480000D+01  0.1000000000D+01
 S   1 1.00       0.000000000000
      0.9640800000D+00  0.1000000000D+01
 S   1 1.00       0.000000000000
      0.1133030000D+00  0.1000000000D+01
 S   1 1.00       0.000000000000
      0.4079100000D-01  0.1000000000D+01
 P   5 1.00       0.000000000000
      0.2245290000D+04  0.3179198104D-02
      0.5321060000D+03  0.2589780402D-01
      0.1721950000D+03  0.1216254283D+00
      0.6532390000D+02  0.3580114679D+00
      0.2705510000D+02  0.6107858516D+00
 P   1 1.00       0.000000000000
      0.1174350000D+02  0.1000000000D+01
 P   1 1.00       0.000000000000
      0.4693820000D+01  0.1000000000D+01
 P   1 1.00       0.000000000000
      0.1906670000D+01  0.1000000000D+01
 P   1 1.00       0.000000000000
      0.7114450000D+00  0.1000000000D+01
 D   3 1.00       0.000000000000
      0.5364780000D+02  0.5683578684D-01
      0.1507470000D+02  0.3080428785D+00
      0.5103920000D+01  0.7640422112D+00
 D   1 1.00       0.000000000000
      0.1727430000D+01  0.1000000000D+01
 D   1 1.00       0.000000000000
      0.5283220000D+00  0.1000000000D+01
 F   1 1.00       0.000000000000
      0.1440000000D+01  0.1000000000D+01
 ****
      2 0
 S   6 1.00       0.000000000000
      0.8588500000D+04  0.1895150083D-02
      0.1297230000D+04  0.1438590063D-01
      0.2992960000D+03  0.7073200310D-01
      0.8737710000D+02  0.2400010105D+00
      0.2567890000D+02  0.5947970261D+00
      0.3740040000D+01  0.2808020123D+00
 SP   3 1.00       0.000000000000
      0.4211750000D+02  0.1138890124D+00  0.3651139738D-01
      0.9628370000D+01  0.9208111006D+00  0.2371529830D+00
      0.2853320000D+01 -0.3274470358D-02  0.8197019412D+00
 SP   1 1.00       0.000000000000
      0.9056610000D+00  0.1000000000D+01  0.1000000000D+01
 SP   1 1.00       0.000000000000
      0.2556110000D+00  0.1000000000D+01  0.1000000000D+01
 D   1 1.00       0.000000000000
      0.1292000000D+01  0.1000000000D+01
 ****
      3 0
 S   6 1.00       0.000000000000
      0.8588500000D+04  0.1895150083D-02
      0.1297230000D+04  0.1438590063D-01
      0.2992960000D+03  0.7073200310D-01
      0.8737710000D+02  0.2400010105D+00
      0.2567890000D+02  0.5947970261D+00
      0.3740040000D+01  0.2808020123D+00
 SP   3 1.00       0.000000000000
      0.4211750000D+02  0.1138890124D+00  0.3651139738D-01
      0.9628370000D+01  0.9208111006D+00  0.2371529830D+00
      0.2853320000D+01 -0.3274470358D-02  0.8197019412D+00
 SP   1 1.00       0.000000000000
      0.9056610000D+00  0.1000000000D+01  0.1000000000D+01
 SP   1 1.00       0.000000000000
      0.2556110000D+00  0.1000000000D+01  0.1000000000D+01
 D   1 1.00       0.000000000000
      0.1292000000D+01  0.1000000000D+01
 ****
      4 0
 S   6 1.00       0.000000000000
      0.8588500000D+04  0.1895150083D-02
      0.1297230000D+04  0.1438590063D-01
      0.2992960000D+03  0.7073200310D-01
      0.8737710000D+02  0.2400010105D+00
      0.2567890000D+02  0.5947970261D+00
      0.3740040000D+01  0.2808020123D+00
 SP   3 1.00       0.000000000000
      0.4211750000D+02  0.1138890124D+00  0.3651139738D-01
      0.9628370000D+01  0.9208111006D+00  0.2371529830D+00
      0.2853320000D+01 -0.3274470358D-02  0.8197019412D+00
 SP   1 1.00       0.000000000000
      0.9056610000D+00  0.1000000000D+01  0.1000000000D+01
 SP   1 1.00       0.000000000000
      0.2556110000D+00  0.1000000000D+01  0.1000000000D+01
 D   1 1.00       0.000000000000
      0.1292000000D+01  0.1000000000D+01
 ****
      5 0
 S   6 1.00       0.000000000000
      0.8588500000D+04  0.1895150083D-02
      0.1297230000D+04  0.1438590063D-01
      0.2992960000D+03  0.7073200310D-01
      0.8737710000D+02  0.2400010105D+00
      0.2567890000D+02  0.5947970261D+00
      0.3740040000D+01  0.2808020123D+00
 SP   3 1.00       0.000000000000
      0.4211750000D+02  0.1138890124D+00  0.3651139738D-01
      0.9628370000D+01  0.9208111006D+00  0.2371529830D+00
      0.2853320000D+01 -0.3274470358D-02  0.8197019412D+00
 SP   1 1.00       0.000000000000
      0.9056610000D+00  0.1000000000D+01  0.1000000000D+01
 SP   1 1.00       0.000000000000
      0.2556110000D+00  0.1000000000D+01  0.1000000000D+01
 D   1 1.00       0.000000000000
      0.1292000000D+01  0.1000000000D+01
 ****
      6 0
 S   6 1.00       0.000000000000
      0.8588500000D+04  0.1895150083D-02
      0.1297230000D+04  0.1438590063D-01
      0.2992960000D+03  0.7073200310D-01
      0.8737710000D+02  0.2400010105D+00
      0.2567890000D+02  0.5947970261D+00
      0.3740040000D+01  0.2808020123D+00
 SP   3 1.00       0.000000000000
      0.4211750000D+02  0.1138890124D+00  0.3651139738D-01
      0.9628370000D+01  0.9208111006D+00  0.2371529830D+00
      0.2853320000D+01 -0.3274470358D-02  0.8197019412D+00
 SP   1 1.00       0.000000000000
      0.9056610000D+00  0.1000000000D+01  0.1000000000D+01
 SP   1 1.00       0.000000000000
      0.2556110000D+00  0.1000000000D+01  0.1000000000D+01
 D   1 1.00       0.000000000000
      0.1292000000D+01  0.1000000000D+01
 ****
      7 0
 S   6 1.00       0.000000000000
      0.8588500000D+04  0.1895150083D-02
      0.1297230000D+04  0.1438590063D-01
      0.2992960000D+03  0.7073200310D-01
      0.8737710000D+02  0.2400010105D+00
      0.2567890000D+02  0.5947970261D+00
      0.3740040000D+01  0.2808020123D+00
 SP   3 1.00       0.000000000000
      0.4211750000D+02  0.1138890124D+00  0.3651139738D-01
      0.9628370000D+01  0.9208111006D+00  0.2371529830D+00
      0.2853320000D+01 -0.3274470358D-02  0.8197019412D+00
 SP   1 1.00       0.000000000000
      0.9056610000D+00  0.1000000000D+01  0.1000000000D+01
 SP   1 1.00       0.000000000000
      0.2556110000D+00  0.1000000000D+01  0.1000000000D+01
 D   1 1.00       0.000000000000
      0.1292000000D+01  0.1000000000D+01
 ****
      8 0
 S   3 1.00       0.000000000000
      0.3386500000D+02  0.2549381454D-01
      0.5094790000D+01  0.1903731086D+00
      0.1158790000D+01  0.8521614860D+00
 S   1 1.00       0.000000000000
      0.3258400000D+00  0.1000000000D+01
 S   1 1.00       0.000000000000
      0.1027410000D+00  0.1000000000D+01
 P   1 1.00       0.000000000000
      0.7500000000D+00  0.1000000000D+01
 ****
      9 0
 S   3 1.00       0.000000000000
      0.3386500000D+02  0.2549381454D-01
      0.5094790000D+01  0.1903731086D+00
      0.1158790000D+01  0.8521614860D+00
 S   1 1.00       0.000000000000
      0.3258400000D+00  0.1000000000D+01
 S   1 1.00       0.000000000000
      0.1027410000D+00  0.1000000000D+01
 P   1 1.00       0.000000000000
      0.7500000000D+00  0.1000000000D+01
 ****
     10 0
 S   3 1.00       0.000000000000
      0.3386500000D+02  0.2549381454D-01
      0.5094790000D+01  0.1903731086D+00
      0.1158790000D+01  0.8521614860D+00
 S   1 1.00       0.000000000000
      0.3258400000D+00  0.1000000000D+01
 S   1 1.00       0.000000000000
      0.1027410000D+00  0.1000000000D+01
 P   1 1.00       0.000000000000
      0.7500000000D+00  0.1000000000D+01
 ****
     11 0
 S   3 1.00       0.000000000000
      0.3386500000D+02  0.2549381454D-01
      0.5094790000D+01  0.1903731086D+00
      0.1158790000D+01  0.8521614860D+00
 S   1 1.00       0.000000000000
      0.3258400000D+00  0.1000000000D+01
 S   1 1.00       0.000000000000
      0.1027410000D+00  0.1000000000D+01
 P   1 1.00       0.000000000000
      0.7500000000D+00  0.1000000000D+01
 ****
     12 0
 S   3 1.00       0.000000000000
      0.3386500000D+02  0.2549381454D-01
      0.5094790000D+01  0.1903731086D+00
      0.1158790000D+01  0.8521614860D+00
 S   1 1.00       0.000000000000
      0.3258400000D+00  0.1000000000D+01
 S   1 1.00       0.000000000000
      0.1027410000D+00  0.1000000000D+01
 P   1 1.00       0.000000000000
      0.7500000000D+00  0.1000000000D+01
 ****
     13 0
 S   3 1.00       0.000000000000
      0.3386500000D+02  0.2549381454D-01
      0.5094790000D+01  0.1903731086D+00
      0.1158790000D+01  0.8521614860D+00
 S   1 1.00       0.000000000000
      0.3258400000D+00  0.1000000000D+01
 S   1 1.00       0.000000000000
      0.1027410000D+00  0.1000000000D+01
 P   1 1.00       0.000000000000
      0.7500000000D+00  0.1000000000D+01
 ****
     14 0
 S   3 1.00       0.000000000000
      0.3386500000D+02  0.2549381454D-01
      0.5094790000D+01  0.1903731086D+00
      0.1158790000D+01  0.8521614860D+00
 S   1 1.00       0.000000000000
      0.3258400000D+00  0.1000000000D+01
 S   1 1.00       0.000000000000
      0.1027410000D+00  0.1000000000D+01
 P   1 1.00       0.000000000000
      0.7500000000D+00  0.1000000000D+01
 ****
     15 0
 S   3 1.00       0.000000000000
      0.3386500000D+02  0.2549381454D-01
      0.5094790000D+01  0.1903731086D+00
      0.1158790000D+01  0.8521614860D+00
 S   1 1.00       0.000000000000
      0.3258400000D+00  0.1000000000D+01
 S   1 1.00       0.000000000000
      0.1027410000D+00  0.1000000000D+01
 P   1 1.00       0.000000000000
      0.7500000000D+00  0.1000000000D+01
 ****
     16 0
 S   3 1.00       0.000000000000
      0.3386500000D+02  0.2549381454D-01
      0.5094790000D+01  0.1903731086D+00
      0.1158790000D+01  0.8521614860D+00
 S   1 1.00       0.000000000000
      0.3258400000D+00  0.1000000000D+01
 S   1 1.00       0.000000000000
      0.1027410000D+00  0.1000000000D+01
 P   1 1.00       0.000000000000
      0.7500000000D+00  0.1000000000D+01
 ****
     17 0
 S   3 1.00       0.000000000000
      0.3386500000D+02  0.2549381454D-01
      0.5094790000D+01  0.1903731086D+00
      0.1158790000D+01  0.8521614860D+00
 S   1 1.00       0.000000000000
      0.3258400000D+00  0.1000000000D+01
 S   1 1.00       0.000000000000
      0.1027410000D+00  0.1000000000D+01
 P   1 1.00       0.000000000000
      0.7500000000D+00  0.1000000000D+01
 ****
     18 0
 S   3 1.00       0.000000000000
      0.3386500000D+02  0.2549381454D-01
      0.5094790000D+01  0.1903731086D+00
      0.1158790000D+01  0.8521614860D+00
 S   1 1.00       0.000000000000
      0.3258400000D+00  0.1000000000D+01
 S   1 1.00       0.000000000000
      0.1027410000D+00  0.1000000000D+01
 P   1 1.00       0.000000000000
      0.7500000000D+00  0.1000000000D+01
 ****
     19 0
 S   3 1.00       0.000000000000
      0.3386500000D+02  0.2549381454D-01
      0.5094790000D+01  0.1903731086D+00
      0.1158790000D+01  0.8521614860D+00
 S   1 1.00       0.000000000000
      0.3258400000D+00  0.1000000000D+01
 S   1 1.00       0.000000000000
      0.1027410000D+00  0.1000000000D+01
 P   1 1.00       0.000000000000
      0.7500000000D+00  0.1000000000D+01
 ****

 There are    70 symmetry adapted cartesian basis functions of A   symmetry.
 There are    56 symmetry adapted cartesian basis functions of B1  symmetry.
 There are    56 symmetry adapted cartesian basis functions of B2  symmetry.
 There are    56 symmetry adapted cartesian basis functions of B3  symmetry.
 There are    64 symmetry adapted basis functions of A   symmetry.
 There are    54 symmetry adapted basis functions of B1  symmetry.
 There are    54 symmetry adapted basis functions of B2  symmetry.
 There are    54 symmetry adapted basis functions of B3  symmetry.
   226 basis functions,   369 primitive gaussians,   238 cartesian basis functions
    44 alpha electrons       43 beta electrons
       nuclear repulsion energy       714.8378910246 Hartrees.
 IExCor=  402 DFT=T Ex+Corr=B3LYP ExCW=0 ScaHFX=  0.200000
 ScaDFX=  0.800000  0.720000  1.000000  0.810000 ScalE2=  1.000000  1.000000
 IRadAn=      0 IRanWt=     -1 IRanGd=            0 ICorTp=0 IEmpDi=  4
 NAtoms=   19 NActive=   19 NUniq=    7 SFac= 4.00D+00 NAtFMM=   60 NAOKFM=F Big=F
 Integral buffers will be    131072 words long.
 Raffenetti 2 integral format.
 Two-electron integral symmetry is turned on.
 Leave Link  301 at Tue Feb  6 11:11:38 2018, MaxMem=  1073741824 cpu:         0.9
 (Enter /soft/sl6.3/x86_64/gaussian/g09_d01/g09/l302.exe)
 NPDir=0 NMtPBC=     1 NCelOv=     1 NCel=       1 NClECP=     1 NCelD=      1
         NCelK=      1 NCelE2=     1 NClLst=     1 CellRange=     0.0.
 One-electron integrals computed using PRISM.
 One-electron integral symmetry used in STVInt
 NBasis=   226 RedAO= T EigKep=  9.90D-03  NBF=    64    54    54    54
 NBsUse=   226 1.00D-06 EigRej= -1.00D+00 NBFU=    64    54    54    54
 Precomputing XC quadrature grid using
 IXCGrd= 4 IRadAn=           0 IRanWt=          -1 IRanGd=           0 AccXCQ= 0.00D+00.
 Generated NRdTot=       0 NPtTot=           0 NUsed=           0 NTot=          32
 NSgBfM=   236   236   236   236   236 MxSgAt=    19 MxSgA2=    19.
 Leave Link  302 at Tue Feb  6 11:11:38 2018, MaxMem=  1073741824 cpu:         5.4
 (Enter /soft/sl6.3/x86_64/gaussian/g09_d01/g09/l303.exe)
 DipDrv:  MaxL=1.
 Leave Link  303 at Tue Feb  6 11:11:38 2018, MaxMem=  1073741824 cpu:         0.8
 (Enter /soft/sl6.3/x86_64/gaussian/g09_d01/g09/l401.exe)
 ExpMin= 4.08D-02 ExpMax= 3.37D+05 ExpMxC= 1.14D+04 IAcc=2 IRadAn=         4 AccDes= 0.00D+00
 Harris functional with IExCor=  402 and IRadAn=       4 diagonalized for initial guess.
 HarFok:  IExCor=  402 AccDes= 0.00D+00 IRadAn=         4 IDoV= 1 UseB2=F ITyADJ=14
 ICtDFT=  3500011 ScaDFX=  1.000000  1.000000  1.000000  1.000000
 FoFCou: FMM=F IPFlag=           0 FMFlag=      100000 FMFlg1=           0
         NFxFlg=           0 DoJE=T BraDBF=F KetDBF=T FulRan=T
         wScrn=  0.000000 ICntrl=     500 IOpCl=  0 I1Cent=   200000004 NGrid=           0
         NMat0=    1 NMatS0=      1 NMatT0=    0 NMatD0=    1 NMtDS0=    0 NMtDT0=    0
 Petite list used in FoFCou.
 Harris En= -2099.10677091882    
 JPrj=0 DoOrth=F DoCkMO=F.
 Initial guess orbital symmetries:
 Alpha Orbitals:
       Occupied  (A) (A) (B1) (B2) (B3) (A) (B1) (A) (B2) (A) (B3)
                 (A) (B1) (B2) (B3) (A) (B1) (B2) (A) (B3) (A)
                 (B1) (B3) (B3) (B2) (B2) (B1) (A) (B1) (B2) (A)
                 (B3) (A) (B2) (B3) (B3) (B1) (B1) (B2) (B1) (B3)
                 (B2) (A) (A)
       Virtual   (A) (B2) (B3) (B1) (A) (A) (B3) (B1) (B2) (B3)
                 (B2) (B1) (A) (A) (B3) (B1) (B2) (B2) (B1) (B3)
                 (A) (A) (A) (B3) (B2) (B1) (B1) (B3) (B2) (B3)
                 (B2) (B1) (B2) (B1) (B3) (A) (B1) (A) (B2) (B3)
                 (B3) (B2) (B1) (A) (B1) (A) (B3) (B2) (A) (B3)
                 (B1) (A) (B2) (A) (B1) (B2) (A) (A) (B3) (A) (A)
                 (B2) (B3) (B1) (B2) (B3) (B1) (B1) (B3) (B3) (B2)
                 (B2) (B1) (A) (B2) (B3) (B3) (B1) (B1) (B2) (B2)
                 (B3) (B1) (B2) (B3) (B1) (A) (A) (B3) (A) (B2)
                 (B1) (A) (A) (B3) (B1) (A) (B2) (A) (A) (B3) (B2)
                 (B2) (B1) (B1) (B3) (B1) (B3) (B3) (B2) (B2) (B1)
                 (A) (B1) (A) (B2) (A) (B3) (A) (B2) (B1) (A) (B3)
                 (A) (A) (A) (B3) (B2) (B1) (A) (B3) (B2) (B1)
                 (B1) (B3) (B2) (A) (B2) (B1) (B3) (B1) (B3) (B2)
                 (A) (B3) (B2) (B1) (B1) (B2) (B3) (B1) (A) (B2)
                 (B3) (A) (A) (B2) (B1) (B1) (B3) (B3) (B2) (B2)
                 (B1) (B3) (A) (A) (B3) (B2) (B1) (A) (B3) (B2)
                 (B1) (B1) (B2) (B3) (A) (A) (A) (A) (A)
 Beta  Orbitals:
       Occupied  (A) (A) (B1) (B2) (B3) (A) (B1) (A) (B2) (A) (B3)
                 (A) (B1) (B2) (B3) (A) (B1) (B2) (A) (B3) (A)
                 (B1) (B3) (B3) (B2) (B2) (B1) (A) (B1) (B2) (A)
                 (B3) (A) (B2) (B3) (B3) (B1) (B1) (B2) (B1) (B3)
                 (B2) (A)
       Virtual   (A) (A) (B2) (B3) (B1) (A) (A) (B3) (B1) (B2)
                 (B3) (B2) (B1) (A) (A) (B3) (B1) (B2) (B2) (B1)
                 (B3) (A) (A) (A) (B3) (B2) (B1) (B1) (B3) (B2)
                 (B3) (B2) (B1) (B2) (B1) (B3) (A) (B1) (A) (B2)
                 (B3) (B3) (B2) (B1) (A) (B1) (A) (B3) (B2) (A)
                 (B3) (B1) (A) (B2) (A) (B1) (B2) (A) (A) (B3)
                 (A) (A) (B2) (B3) (B1) (B2) (B3) (B1) (B1) (B3)
                 (B3) (B2) (B2) (B1) (A) (B2) (B3) (B3) (B1) (B1)
                 (B2) (B2) (B3) (B1) (B2) (B3) (B1) (A) (A) (B3)
                 (A) (B2) (B1) (A) (A) (B3) (B1) (A) (B2) (A) (A)
                 (B3) (B2) (B2) (B1) (B1) (B3) (B1) (B3) (B3) (B2)
                 (B2) (B1) (A) (B1) (A) (B2) (A) (B3) (A) (B2)
                 (B1) (A) (B3) (A) (A) (A) (B3) (B2) (B1) (A) (B3)
                 (B2) (B1) (B1) (B3) (B2) (A) (B2) (B1) (B3) (B1)
                 (B3) (B2) (A) (B3) (B2) (B1) (B1) (B2) (B3) (B1)
                 (A) (B2) (B3) (A) (A) (B2) (B1) (B1) (B3) (B3)
                 (B2) (B2) (B1) (B3) (A) (A) (B3) (B2) (B1) (A)
                 (B3) (B2) (B1) (B1) (B2) (B3) (A) (A) (A) (A)
                 (A)
 The electronic state of the initial guess is 2-A.
 Initial guess <Sx>= 0.0000 <Sy>= 0.0000 <Sz>= 0.5000 <S**2>= 0.7500 S= 0.5000
 Leave Link  401 at Tue Feb  6 11:11:39 2018, MaxMem=  1073741824 cpu:         6.7
 (Enter /soft/sl6.3/x86_64/gaussian/g09_d01/g09/l502.exe)
 UHF open shell SCF:
 Using DIIS extrapolation, IDIIS=  1040.
 Integral symmetry usage will be decided dynamically.
 Keep R1 and R2 ints in memory in symmetry-blocked form, NReq=411520278.
 IVT=      195056 IEndB=      195056 NGot=  1073741824 MDV=   908951985
 LenX=   908951985 LenY=   908894900
 Requested convergence on RMS density matrix=1.00D-08 within 128 cycles.
 Requested convergence on MAX density matrix=1.00D-06.
 Requested convergence on             energy=1.00D-06.
 No special actions if energy rises.
 FoFCou: FMM=F IPFlag=           0 FMFlag=           0 FMFlg1=           0
         NFxFlg=           0 DoJE=F BraDBF=F KetDBF=F FulRan=T
         wScrn=  0.000000 ICntrl=     600 IOpCl=  0 I1Cent=           0 NGrid=           0
         NMat0=    1 NMatS0=  25651 NMatT0=    0 NMatD0=    1 NMtDS0=    0 NMtDT0=    0
 Petite list used in FoFCou.

 Cycle   1  Pass 1  IDiag  1:
 E= -2097.97359964163    
 DIIS: error= 1.70D-01 at cycle   1 NSaved=   1.
 NSaved= 1 IEnMin= 1 EnMin= -2097.97359964163     IErMin= 1 ErrMin= 1.70D-01
 ErrMax= 1.70D-01  0.00D+00 EMaxC= 1.00D-01 BMatC= 8.18D+00 BMatP= 8.18D+00
 IDIUse=3 WtCom= 0.00D+00 WtEn= 1.00D+00
 Coeff-Com:  0.100D+01
 Coeff-En:   0.100D+01
 Coeff:      0.100D+01
 Gap=     0.828 Goal=   None    Shift=    0.000
 Gap=    -0.646 Goal=   None    Shift=    0.000
 GapD=   -0.646 DampG=0.250 DampE=0.125 DampFc=0.1250 IDamp=-1.
 Damping current iteration by 1.25D-01
 RMSDP=6.07D-03 MaxDP=2.59D-01              OVMax= 9.89D-01

 Cycle   2  Pass 1  IDiag  1:
 E= -2098.18673768586     Delta-E=       -0.213138044228 Rises=F Damp=T
 DIIS: error= 9.34D-02 at cycle   2 NSaved=   2.
 NSaved= 2 IEnMin= 2 EnMin= -2098.18673768586     IErMin= 2 ErrMin= 9.34D-02
 ErrMax= 9.34D-02  0.00D+00 EMaxC= 1.00D-01 BMatC= 3.49D+00 BMatP= 8.18D+00
 IDIUse=3 WtCom= 6.65D-02 WtEn= 9.34D-01
 Coeff-Com: -0.152D+01 0.252D+01
 Coeff-En:   0.000D+00 0.100D+01
 Coeff:     -0.101D+00 0.110D+01
 Gap=     0.263 Goal=   None    Shift=    0.000
 Gap=     0.004 Goal=   None    Shift=    0.000
 RMSDP=4.11D-03 MaxDP=1.75D-01 DE=-2.13D-01 OVMax= 7.71D-02

 Cycle   3  Pass 1  IDiag  1:
 E= -2097.25081539212     Delta-E=        0.935922293740 Rises=F Damp=F
 DIIS: error= 2.77D-01 at cycle   3 NSaved=   3.
 NSaved= 3 IEnMin= 2 EnMin= -2098.18673768586     IErMin= 2 ErrMin= 9.34D-02
 ErrMax= 2.77D-01  0.00D+00 EMaxC= 1.00D-01 BMatC= 1.41D+01 BMatP= 3.49D+00
 IDIUse=2 WtCom= 0.00D+00 WtEn= 1.00D+00
 EnCoef did   100 forward-backward iterations
 Coeff-En:   0.598D+00 0.345D-01 0.368D+00
 Coeff:      0.598D+00 0.345D-01 0.368D+00
 Gap=     0.308 Goal=   None    Shift=    0.000
 Gap=     0.069 Goal=   None    Shift=    0.000
 RMSDP=3.16D-03 MaxDP=1.86D-01 DE= 9.36D-01 OVMax= 5.94D-01

 Cycle   4  Pass 1  IDiag  1:
 E= -2098.63748667202     Delta-E=       -1.386671279899 Rises=F Damp=F
 DIIS: error= 3.27D-02 at cycle   4 NSaved=   4.
 NSaved= 4 IEnMin= 4 EnMin= -2098.63748667202     IErMin= 4 ErrMin= 3.27D-02
 ErrMax= 3.27D-02  0.00D+00 EMaxC= 1.00D-01 BMatC= 4.24D-01 BMatP= 3.49D+00
 IDIUse=3 WtCom= 6.73D-01 WtEn= 3.27D-01
 Coeff-Com: -0.645D+00 0.105D+01-0.100D-01 0.607D+00
 Coeff-En:   0.000D+00 0.000D+00 0.000D+00 0.100D+01
 Coeff:     -0.434D+00 0.705D+00-0.674D-02 0.736D+00
 Gap=     0.383 Goal=   None    Shift=    0.000
 Gap=     0.142 Goal=   None    Shift=    0.000
 RMSDP=1.32D-03 MaxDP=4.12D-02 DE=-1.39D+00 OVMax= 6.22D-02

 Cycle   5  Pass 1  IDiag  1:
 E= -2098.66063327734     Delta-E=       -0.023146605325 Rises=F Damp=F
 DIIS: error= 2.77D-02 at cycle   5 NSaved=   5.
 NSaved= 5 IEnMin= 5 EnMin= -2098.66063327734     IErMin= 5 ErrMin= 2.77D-02
 ErrMax= 2.77D-02  0.00D+00 EMaxC= 1.00D-01 BMatC= 3.03D-01 BMatP= 4.24D-01
 IDIUse=3 WtCom= 7.23D-01 WtEn= 2.77D-01
 Coeff-Com: -0.864D-01 0.124D+00-0.729D-02 0.456D+00 0.514D+00
 Coeff-En:   0.000D+00 0.000D+00 0.000D+00 0.407D+00 0.593D+00
 Coeff:     -0.625D-01 0.895D-01-0.527D-02 0.442D+00 0.536D+00
 Gap=     0.317 Goal=   None    Shift=    0.000
 Gap=     0.156 Goal=   None    Shift=    0.000
 RMSDP=5.21D-04 MaxDP=2.12D-02 DE=-2.31D-02 OVMax= 2.75D-02

 Cycle   6  Pass 1  IDiag  1:
 E= -2098.70319226449     Delta-E=       -0.042558987150 Rises=F Damp=F
 DIIS: error= 2.55D-03 at cycle   6 NSaved=   6.
 NSaved= 6 IEnMin= 6 EnMin= -2098.70319226449     IErMin= 6 ErrMin= 2.55D-03
 ErrMax= 2.55D-03  0.00D+00 EMaxC= 1.00D-01 BMatC= 1.19D-03 BMatP= 3.03D-01
 IDIUse=3 WtCom= 9.74D-01 WtEn= 2.55D-02
 Coeff-Com:  0.240D-01-0.276D-01 0.279D-03 0.748D-01 0.103D+00 0.825D+00
 Coeff-En:   0.000D+00 0.000D+00 0.000D+00 0.000D+00 0.000D+00 0.100D+01
 Coeff:      0.234D-01-0.269D-01 0.271D-03 0.729D-01 0.101D+00 0.830D+00
 Gap=     0.317 Goal=   None    Shift=    0.000
 Gap=     0.160 Goal=   None    Shift=    0.000
 RMSDP=6.60D-05 MaxDP=5.15D-03 DE=-4.26D-02 OVMax= 1.15D-02

 Cycle   7  Pass 1  IDiag  1:
 E= -2098.70338557130     Delta-E=       -0.000193306814 Rises=F Damp=F
 DIIS: error= 9.29D-04 at cycle   7 NSaved=   7.
 NSaved= 7 IEnMin= 7 EnMin= -2098.70338557130     IErMin= 7 ErrMin= 9.29D-04
 ErrMax= 9.29D-04  0.00D+00 EMaxC= 1.00D-01 BMatC= 1.31D-04 BMatP= 1.19D-03
 IDIUse=3 WtCom= 9.91D-01 WtEn= 9.29D-03
 Coeff-Com: -0.212D-02 0.243D-02 0.385D-03-0.290D-02-0.477D-03 0.174D+00
 Coeff-Com:  0.828D+00
 Coeff-En:   0.000D+00 0.000D+00 0.000D+00 0.000D+00 0.000D+00 0.000D+00
 Coeff-En:   0.100D+01
 Coeff:     -0.210D-02 0.241D-02 0.382D-03-0.287D-02-0.473D-03 0.173D+00
 Coeff:      0.830D+00
 Gap=     0.319 Goal=   None    Shift=    0.000
 Gap=     0.160 Goal=   None    Shift=    0.000
 RMSDP=2.05D-05 MaxDP=1.18D-03 DE=-1.93D-04 OVMax= 1.90D-03

 Cycle   8  Pass 1  IDiag  1:
 E= -2098.70339733447     Delta-E=       -0.000011763165 Rises=F Damp=F
 DIIS: error= 5.51D-04 at cycle   8 NSaved=   8.
 NSaved= 8 IEnMin= 8 EnMin= -2098.70339733447     IErMin= 8 ErrMin= 5.51D-04
 ErrMax= 5.51D-04  0.00D+00 EMaxC= 1.00D-01 BMatC= 4.40D-05 BMatP= 1.31D-04
 IDIUse=3 WtCom= 9.94D-01 WtEn= 5.51D-03
 Coeff-Com: -0.182D-02 0.172D-02 0.282D-03-0.585D-02-0.465D-02 0.773D-01
 Coeff-Com:  0.504D+00 0.429D+00
 Coeff-En:   0.000D+00 0.000D+00 0.000D+00 0.000D+00 0.000D+00 0.000D+00
 Coeff-En:   0.122D+00 0.878D+00
 Coeff:     -0.181D-02 0.171D-02 0.281D-03-0.581D-02-0.462D-02 0.769D-01
 Coeff:      0.502D+00 0.431D+00
 Gap=     0.318 Goal=   None    Shift=    0.000
 Gap=     0.160 Goal=   None    Shift=    0.000
 RMSDP=7.63D-06 MaxDP=3.96D-04 DE=-1.18D-05 OVMax= 1.01D-03

 Cycle   9  Pass 1  IDiag  1:
 E= -2098.70340509704     Delta-E=       -0.000007762570 Rises=F Damp=F
 DIIS: error= 1.42D-04 at cycle   9 NSaved=   9.
 NSaved= 9 IEnMin= 9 EnMin= -2098.70340509704     IErMin= 9 ErrMin= 1.42D-04
 ErrMax= 1.42D-04  0.00D+00 EMaxC= 1.00D-01 BMatC= 2.36D-06 BMatP= 4.40D-05
 IDIUse=3 WtCom= 9.99D-01 WtEn= 1.42D-03
 Coeff-Com: -0.963D-03 0.108D-02 0.717D-04-0.200D-02-0.152D-02-0.182D-01
 Coeff-Com: -0.483D-01 0.111D-01 0.106D+01
 Coeff-En:   0.000D+00 0.000D+00 0.000D+00 0.000D+00 0.000D+00 0.000D+00
 Coeff-En:   0.000D+00 0.000D+00 0.100D+01
 Coeff:     -0.962D-03 0.108D-02 0.716D-04-0.200D-02-0.152D-02-0.181D-01
 Coeff:     -0.483D-01 0.111D-01 0.106D+01
 Gap=     0.318 Goal=   None    Shift=    0.000
 Gap=     0.160 Goal=   None    Shift=    0.000
 RMSDP=6.23D-06 MaxDP=4.12D-04 DE=-7.76D-06 OVMax= 2.06D-03

 Cycle  10  Pass 1  IDiag  1:
 E= -2098.70340673492     Delta-E=       -0.000001637884 Rises=F Damp=F
 DIIS: error= 1.08D-04 at cycle  10 NSaved=  10.
 NSaved=10 IEnMin=10 EnMin= -2098.70340673492     IErMin=10 ErrMin= 1.08D-04
 ErrMax= 1.08D-04  0.00D+00 EMaxC= 1.00D-01 BMatC= 4.13D-07 BMatP= 2.36D-06
 IDIUse=3 WtCom= 9.99D-01 WtEn= 1.08D-03
 Coeff-Com:  0.406D-03-0.475D-03-0.694D-05 0.156D-03 0.272D-04-0.484D-05
 Coeff-Com: -0.249D-01-0.309D-01-0.169D+00 0.122D+01
 Coeff-En:   0.000D+00 0.000D+00 0.000D+00 0.000D+00 0.000D+00 0.000D+00
 Coeff-En:   0.000D+00 0.000D+00 0.000D+00 0.100D+01
 Coeff:      0.405D-03-0.474D-03-0.693D-05 0.155D-03 0.271D-04-0.484D-05
 Coeff:     -0.248D-01-0.309D-01-0.169D+00 0.122D+01
 Gap=     0.318 Goal=   None    Shift=    0.000
 Gap=     0.160 Goal=   None    Shift=    0.000
 RMSDP=6.21D-06 MaxDP=4.15D-04 DE=-1.64D-06 OVMax= 2.16D-03

 Cycle  11  Pass 1  IDiag  1:
 E= -2098.70340802476     Delta-E=       -0.000001289835 Rises=F Damp=F
 DIIS: error= 9.42D-05 at cycle  11 NSaved=  11.
 NSaved=11 IEnMin=11 EnMin= -2098.70340802476     IErMin=11 ErrMin= 9.42D-05
 ErrMax= 9.42D-05  0.00D+00 EMaxC= 1.00D-01 BMatC= 2.96D-07 BMatP= 4.13D-07
 IDIUse=1 WtCom= 1.00D+00 WtEn= 0.00D+00
 Coeff-Com:  0.813D-04-0.351D-04-0.394D-04 0.125D-02 0.105D-02 0.702D-02
 Coeff-Com:  0.435D-01 0.387D-01-0.389D+00-0.114D+01 0.244D+01
 Coeff:      0.813D-04-0.351D-04-0.394D-04 0.125D-02 0.105D-02 0.702D-02
 Coeff:      0.435D-01 0.387D-01-0.389D+00-0.114D+01 0.244D+01
 Gap=     0.318 Goal=   None    Shift=    0.000
 Gap=     0.160 Goal=   None    Shift=    0.000
 RMSDP=1.33D-05 MaxDP=8.85D-04 DE=-1.29D-06 OVMax= 4.63D-03

 Cycle  12  Pass 1  IDiag  1:
 E= -2098.70341017977     Delta-E=       -0.000002155012 Rises=F Damp=F
 DIIS: error= 6.56D-05 at cycle  12 NSaved=  12.
 NSaved=12 IEnMin=12 EnMin= -2098.70341017977     IErMin=12 ErrMin= 6.56D-05
 ErrMax= 6.56D-05  0.00D+00 EMaxC= 1.00D-01 BMatC= 1.80D-07 BMatP= 2.96D-07
 IDIUse=1 WtCom= 1.00D+00 WtEn= 0.00D+00
 Coeff-Com: -0.186D-03 0.247D-03-0.224D-04 0.716D-03 0.701D-03 0.392D-02
 Coeff-Com:  0.392D-01 0.342D-01-0.775D-01-0.145D+01 0.114D+01 0.131D+01
 Coeff:     -0.186D-03 0.247D-03-0.224D-04 0.716D-03 0.701D-03 0.392D-02
 Coeff:      0.392D-01 0.342D-01-0.775D-01-0.145D+01 0.114D+01 0.131D+01
 Gap=     0.318 Goal=   None    Shift=    0.000
 Gap=     0.160 Goal=   None    Shift=    0.000
 RMSDP=1.42D-05 MaxDP=9.44D-04 DE=-2.16D-06 OVMax= 4.95D-03

 Cycle  13  Pass 1  IDiag  1:
 E= -2098.70341161910     Delta-E=       -0.000001439325 Rises=F Damp=F
 DIIS: error= 3.32D-05 at cycle  13 NSaved=  13.
 NSaved=13 IEnMin=13 EnMin= -2098.70341161910     IErMin=13 ErrMin= 3.32D-05
 ErrMax= 3.32D-05  0.00D+00 EMaxC= 1.00D-01 BMatC= 8.91D-08 BMatP= 1.80D-07
 IDIUse=1 WtCom= 1.00D+00 WtEn= 0.00D+00
 Coeff-Com: -0.217D-03 0.228D-03 0.101D-04-0.407D-03-0.286D-03-0.159D-02
 Coeff-Com:  0.745D-03-0.456D-02 0.231D+00-0.304D+00-0.953D+00 0.106D+01
 Coeff-Com:  0.967D+00
 Coeff:     -0.217D-03 0.228D-03 0.101D-04-0.407D-03-0.286D-03-0.159D-02
 Coeff:      0.745D-03-0.456D-02 0.231D+00-0.304D+00-0.953D+00 0.106D+01
 Coeff:      0.967D+00
 Gap=     0.318 Goal=   None    Shift=    0.000
 Gap=     0.160 Goal=   None    Shift=    0.000
 RMSDP=1.27D-05 MaxDP=8.36D-04 DE=-1.44D-06 OVMax= 4.43D-03

 Cycle  14  Pass 1  IDiag  1:
 E= -2098.70341214489     Delta-E=       -0.000000525793 Rises=F Damp=F
 DIIS: error= 5.98D-06 at cycle  14 NSaved=  14.
 NSaved=14 IEnMin=14 EnMin= -2098.70341214489     IErMin=14 ErrMin= 5.98D-06
 ErrMax= 5.98D-06  0.00D+00 EMaxC= 1.00D-01 BMatC= 5.71D-09 BMatP= 8.91D-08
 IDIUse=1 WtCom= 1.00D+00 WtEn= 0.00D+00
 Coeff-Com:  0.499D-04-0.648D-04 0.201D-05-0.819D-04-0.704D-04 0.391D-03
 Coeff-Com: -0.791D-02-0.460D-02-0.195D-01 0.278D+00-0.897D-01-0.332D+00
 Coeff-Com: -0.846D-01 0.126D+01
 Coeff:      0.499D-04-0.648D-04 0.201D-05-0.819D-04-0.704D-04 0.391D-03
 Coeff:     -0.791D-02-0.460D-02-0.195D-01 0.278D+00-0.897D-01-0.332D+00
 Coeff:     -0.846D-01 0.126D+01
 Gap=     0.318 Goal=   None    Shift=    0.000
 Gap=     0.160 Goal=   None    Shift=    0.000
 RMSDP=2.50D-06 MaxDP=1.64D-04 DE=-5.26D-07 OVMax= 8.68D-04

 Cycle  15  Pass 1  IDiag  1:
 E= -2098.70341216245     Delta-E=       -0.000000017561 Rises=F Damp=F
 DIIS: error= 8.43D-07 at cycle  15 NSaved=  15.
 NSaved=15 IEnMin=15 EnMin= -2098.70341216245     IErMin=15 ErrMin= 8.43D-07
 ErrMax= 8.43D-07  0.00D+00 EMaxC= 1.00D-01 BMatC= 1.39D-10 BMatP= 5.71D-09
 IDIUse=1 WtCom= 1.00D+00 WtEn= 0.00D+00
 Coeff-Com:  0.327D-05-0.147D-05-0.194D-06 0.117D-04 0.888D-05-0.793D-04
 Coeff-Com: -0.314D-03 0.116D-02-0.847D-02 0.198D-01 0.377D-01-0.602D-01
 Coeff-Com: -0.470D-01 0.582D-01 0.999D+00
 Coeff:      0.327D-05-0.147D-05-0.194D-06 0.117D-04 0.888D-05-0.793D-04
 Coeff:     -0.314D-03 0.116D-02-0.847D-02 0.198D-01 0.377D-01-0.602D-01
 Coeff:     -0.470D-01 0.582D-01 0.999D+00
 Gap=     0.318 Goal=   None    Shift=    0.000
 Gap=     0.160 Goal=   None    Shift=    0.000
 RMSDP=1.85D-07 MaxDP=1.20D-05 DE=-1.76D-08 OVMax= 6.39D-05

 Cycle  16  Pass 1  IDiag  1:
 E= -2098.70341216258     Delta-E=       -0.000000000130 Rises=F Damp=F
 DIIS: error= 2.51D-07 at cycle  16 NSaved=  16.
 NSaved=16 IEnMin=16 EnMin= -2098.70341216258     IErMin=16 ErrMin= 2.51D-07
 ErrMax= 2.51D-07  0.00D+00 EMaxC= 1.00D-01 BMatC= 7.51D-12 BMatP= 1.39D-10
 IDIUse=1 WtCom= 1.00D+00 WtEn= 0.00D+00
 Coeff-Com:  0.121D-05-0.173D-05 0.165D-06-0.271D-05-0.332D-05-0.654D-05
 Coeff-Com:  0.194D-03-0.224D-03 0.155D-02-0.534D-02-0.189D-02 0.823D-02
 Coeff-Com:  0.518D-02-0.204D-01-0.111D+00 0.112D+01
 Coeff:      0.121D-05-0.173D-05 0.165D-06-0.271D-05-0.332D-05-0.654D-05
 Coeff:      0.194D-03-0.224D-03 0.155D-02-0.534D-02-0.189D-02 0.823D-02
 Coeff:      0.518D-02-0.204D-01-0.111D+00 0.112D+01
 Gap=     0.318 Goal=   None    Shift=    0.000
 Gap=     0.160 Goal=   None    Shift=    0.000
 RMSDP=1.28D-08 MaxDP=7.45D-07 DE=-1.30D-10 OVMax= 3.88D-06

 Cycle  17  Pass 1  IDiag  1:
 E= -2098.70341216257     Delta-E=        0.000000000004 Rises=F Damp=F
 DIIS: error= 7.37D-08 at cycle  17 NSaved=  17.
 NSaved=17 IEnMin=16 EnMin= -2098.70341216258     IErMin=17 ErrMin= 7.37D-08
 ErrMax= 7.37D-08  0.00D+00 EMaxC= 1.00D-01 BMatC= 6.94D-13 BMatP= 7.51D-12
 IDIUse=1 WtCom= 1.00D+00 WtEn= 0.00D+00
 Coeff-Com: -0.186D-06 0.222D-06-0.160D-07 0.873D-06 0.114D-05 0.917D-05
 Coeff-Com:  0.128D-04-0.993D-05-0.256D-03 0.487D-04 0.325D-03 0.120D-03
 Coeff-Com: -0.391D-05-0.811D-03-0.288D-01 0.101D+00 0.928D+00
 Coeff:     -0.186D-06 0.222D-06-0.160D-07 0.873D-06 0.114D-05 0.917D-05
 Coeff:      0.128D-04-0.993D-05-0.256D-03 0.487D-04 0.325D-03 0.120D-03
 Coeff:     -0.391D-05-0.811D-03-0.288D-01 0.101D+00 0.928D+00
 Gap=     0.318 Goal=   None    Shift=    0.000
 Gap=     0.160 Goal=   None    Shift=    0.000
 RMSDP=1.11D-09 MaxDP=5.61D-08 DE= 3.64D-12 OVMax= 1.53D-07

 SCF Done:  E(UB3LYP) =  -2098.70341216     A.U. after   17 cycles
            NFock= 17  Conv=0.11D-08     -V/T= 2.0011
 <Sx>= 0.0000 <Sy>= 0.0000 <Sz>= 0.5000 <S**2>= 0.7508 S= 0.5004
 <L.S>= 0.000000000000E+00
 KE= 2.096409319500D+03 PE=-6.409030100589D+03 EE= 1.499079477902D+03
 Annihilation of the first spin contaminant:
 S**2 before annihilation     0.7508,   after     0.7500
 Leave Link  502 at Tue Feb  6 11:11:52 2018, MaxMem=  1073741824 cpu:       157.9
 (Enter /soft/sl6.3/x86_64/gaussian/g09_d01/g09/l601.exe)
 Copying SCF densities to generalized density rwf, IOpCl= 1 IROHF=0.

 **********************************************************************

            Population analysis using the SCF density.

 **********************************************************************

 Orbital symmetries:
 Alpha Orbitals:
       Occupied  (A) (A) (B1) (B2) (B3) (A) (B2) (A) (B1) (A) (B3)
                 (A) (B1) (B2) (B3) (A) (B2) (B1) (A) (B3) (A)
                 (B1) (B3) (B3) (B2) (A) (B2) (B1) (A) (B1) (B2)
                 (A) (B3) (B3) (B2) (B1) (B1) (A) (B3) (B3) (B2)
                 (A) (B2) (B1)
       Virtual   (A) (B2) (B1) (B3) (A) (A) (B3) (B1) (B2) (B3)
                 (B2) (B1) (A) (A) (B3) (B2) (B1) (B1) (B3) (B2)
                 (A) (A) (B2) (A) (B1) (B3) (B1) (B3) (B2) (B3)
                 (B2) (B1) (B2) (B1) (B3) (A) (A) (B1) (B2) (B3)
                 (B3) (B1) (B2) (A) (B1) (B2) (A) (B3) (A) (B3)
                 (A) (B2) (B1) (A) (B1) (B2) (A) (A) (A) (B3) (B2)
                 (B3) (A) (B1) (B2) (B3) (B1) (B1) (B3) (B3) (B2)
                 (B2) (B1) (A) (B3) (B2) (B3) (B1) (B2) (B1) (B3)
                 (B2) (B1) (B2) (B1) (B3) (A) (A) (B3) (A) (B2)
                 (B1) (A) (A) (B1) (A) (B3) (B2) (A) (A) (B3) (B2)
                 (B1) (B2) (B1) (B3) (B1) (B3) (B3) (B2) (B2) (B1)
                 (A) (B2) (A) (B1) (A) (B3) (A) (B2) (B1) (A) (A)
                 (B3) (A) (A) (B2) (B1) (B3) (A) (B3) (B2) (B1)
                 (B1) (B3) (B2) (B1) (A) (B3) (B2) (B1) (B3) (B2)
                 (A) (B3) (B1) (B2) (B2) (B3) (B1) (B1) (A) (B2)
                 (A) (B3) (A) (B1) (B3) (B3) (B2) (B2) (B1) (B2)
                 (B3) (B1) (A) (A) (B3) (B1) (B2) (A) (B3) (B1)
                 (B2) (B2) (B1) (A) (A) (B3) (A) (A) (A)
 Beta  Orbitals:
       Occupied  (A) (A) (B1) (B2) (B3) (A) (B2) (A) (B1) (A) (B3)
                 (A) (B2) (B1) (B3) (A) (B2) (B1) (A) (B3) (A)
                 (B1) (B3) (B3) (B2) (B2) (B1) (A) (A) (B1) (B2)
                 (A) (B3) (B3) (B2) (B1) (B1) (B3) (B3) (B2) (B2)
                 (B1) (A)
       Virtual   (A) (A) (B2) (B1) (B3) (A) (A) (B3) (B1) (B2)
                 (B3) (B2) (B1) (A) (A) (B3) (B2) (B1) (B1) (B3)
                 (B2) (A) (A) (B2) (A) (B1) (B3) (B3) (B1) (B2)
                 (B3) (B2) (B1) (B2) (B1) (B3) (A) (A) (B1) (B2)
                 (B3) (B3) (B2) (B1) (A) (B1) (B2) (A) (B3) (A)
                 (B3) (A) (B2) (A) (B1) (B1) (B2) (A) (A) (B3)
                 (A) (B2) (B3) (A) (B1) (B2) (B3) (B1) (B1) (B3)
                 (B3) (B2) (B2) (B1) (A) (B3) (B2) (B3) (B1) (B2)
                 (B1) (B3) (B2) (B1) (B2) (B3) (B1) (A) (A) (B3)
                 (A) (B2) (B1) (A) (A) (B1) (A) (B3) (B2) (A) (A)
                 (B3) (B2) (B1) (B2) (B1) (B3) (B1) (B3) (B3) (B2)
                 (B2) (B1) (A) (B2) (A) (B1) (A) (B3) (A) (B2)
                 (B1) (A) (B3) (A) (A) (A) (B2) (B1) (B3) (A) (B3)
                 (B2) (B1) (B1) (B3) (B2) (A) (B1) (B2) (B3) (B1)
                 (B3) (B2) (A) (B3) (B1) (B2) (B2) (B3) (B1) (B1)
                 (A) (B2) (A) (B3) (A) (B1) (B3) (B3) (B2) (B2)
                 (B1) (B2) (B3) (B1) (A) (A) (B3) (B2) (B1) (A)
                 (B3) (B1) (B2) (B2) (B1) (A) (A) (B3) (A) (A)
                 (A)
 The electronic state is 2-A.
 Alpha  occ. eigenvalues -- -323.40762 -39.22115 -34.45296 -34.45087 -34.41487
 Alpha  occ. eigenvalues --  -19.47400 -19.47399 -19.47170 -19.47169 -19.43127
 Alpha  occ. eigenvalues --  -19.43126  -4.75130  -3.27112  -3.26721  -3.19820
 Alpha  occ. eigenvalues --   -1.36792  -1.36251  -1.36067  -1.35841  -1.32245
 Alpha  occ. eigenvalues --   -1.32243  -0.88741  -0.88651  -0.88595  -0.88435
 Alpha  occ. eigenvalues --   -0.84311  -0.84285  -0.84234  -0.83323  -0.78089
 Alpha  occ. eigenvalues --   -0.77941  -0.76204  -0.74023  -0.73204  -0.71912
 Alpha  occ. eigenvalues --   -0.70530  -0.66874  -0.66853  -0.66420  -0.65845
 Alpha  occ. eigenvalues --   -0.65015  -0.63731  -0.62908  -0.62514
 Alpha virt. eigenvalues --   -0.30751  -0.25857  -0.25650  -0.24503  -0.22168
 Alpha virt. eigenvalues --   -0.21433  -0.17968  -0.17844  -0.17516  -0.17333
 Alpha virt. eigenvalues --   -0.16093  -0.15679  -0.14953  -0.05547   0.02807
 Alpha virt. eigenvalues --    0.03316   0.04142   0.05614   0.05938   0.06299
 Alpha virt. eigenvalues --    0.10125   0.12347   0.14290   0.14637   0.14784
 Alpha virt. eigenvalues --    0.15180   0.27724   0.27974   0.28852   0.40250
 Alpha virt. eigenvalues --    0.41993   0.42721   0.45712   0.48518   0.48756
 Alpha virt. eigenvalues --    0.54941   0.58082   0.59173   0.61049   0.61570
 Alpha virt. eigenvalues --    0.62581   0.62670   0.62772   0.64284   0.68392
 Alpha virt. eigenvalues --    0.72636   0.73551   0.75029   0.80026   0.92267
 Alpha virt. eigenvalues --    0.92586   0.92648   0.92656   0.92899   0.93023
 Alpha virt. eigenvalues --    0.93670   0.94202   0.95695   0.96552   0.96610
 Alpha virt. eigenvalues --    1.04893   1.08023   1.08712   1.10424   1.18843
 Alpha virt. eigenvalues --    1.18938   1.19427   1.24731   1.30895   1.33055
 Alpha virt. eigenvalues --    1.34190   1.34908   1.37033   1.38425   1.41748
 Alpha virt. eigenvalues --    1.44068   1.47870   1.48593   1.60409   1.61043
 Alpha virt. eigenvalues --    1.62890   1.63289   1.64508   1.64727   1.64862
 Alpha virt. eigenvalues --    1.64864   1.65134   1.65967   1.77972   1.78993
 Alpha virt. eigenvalues --    1.79428   1.79824   1.83482   1.88869   2.01795
 Alpha virt. eigenvalues --    2.02206   2.02589   2.02940   2.07366   2.10671
 Alpha virt. eigenvalues --    2.21865   2.22600   2.25331   2.25343   2.27347
 Alpha virt. eigenvalues --    2.27612   2.70572   2.71023   2.71286   2.71915
 Alpha virt. eigenvalues --    2.76946   2.77100   2.80016   2.80073   2.80115
 Alpha virt. eigenvalues --    2.80155   2.83057   2.83066   2.91617   2.92517
 Alpha virt. eigenvalues --    2.92746   2.99758   3.00146   3.00210   3.27090
 Alpha virt. eigenvalues --    3.28275   3.28757   3.28955   3.30652   3.31900
 Alpha virt. eigenvalues --    3.40199   3.40555   3.45135   3.45474   3.47226
 Alpha virt. eigenvalues --    3.51155   3.56119   3.56520   3.58135   3.58797
 Alpha virt. eigenvalues --    3.66099   3.68314   3.68472   3.73515   4.44084
 Alpha virt. eigenvalues --    4.44713   4.47231   4.47651   4.48671   4.50087
 Alpha virt. eigenvalues --    4.93437   4.93759   4.94796   4.95768   4.97641
 Alpha virt. eigenvalues --    5.06864   5.27482   5.27715   5.27827   5.28097
 Alpha virt. eigenvalues --    5.28971   5.29133   6.85457   6.89172   6.90858
 Alpha virt. eigenvalues --    7.10436   7.15106   9.11855   9.19114   9.19231
 Alpha virt. eigenvalues --   32.09962  42.48412  42.53380  42.53568  49.48137
 Alpha virt. eigenvalues --   49.48291  49.49534  49.50922  49.51462  49.59600
 Alpha virt. eigenvalues --  184.06465 979.33958
  Beta  occ. eigenvalues -- -323.40759 -39.19656 -34.42551 -34.42480 -34.40872
  Beta  occ. eigenvalues --  -19.47254 -19.47254 -19.47015 -19.47014 -19.43131
  Beta  occ. eigenvalues --  -19.43130  -4.70095  -3.19775  -3.19770  -3.18234
  Beta  occ. eigenvalues --   -1.36541  -1.36001  -1.35801  -1.35557  -1.32250
  Beta  occ. eigenvalues --   -1.32245  -0.88596  -0.88498  -0.88470  -0.88294
  Beta  occ. eigenvalues --   -0.84274  -0.84227  -0.82707  -0.78087  -0.77329
  Beta  occ. eigenvalues --   -0.77204  -0.75414  -0.73204  -0.72732  -0.70190
  Beta  occ. eigenvalues --   -0.68181  -0.66686  -0.66263  -0.65449  -0.64095
  Beta  occ. eigenvalues --   -0.62905  -0.62339  -0.61600
  Beta virt. eigenvalues --   -0.45602  -0.30665  -0.25809  -0.25594  -0.24499
  Beta virt. eigenvalues --   -0.21930  -0.21399  -0.17890  -0.17773  -0.17428
  Beta virt. eigenvalues --   -0.17261  -0.16096  -0.15678  -0.14414  -0.05468
  Beta virt. eigenvalues --    0.02861   0.03489   0.04228   0.05759   0.06063
  Beta virt. eigenvalues --    0.06353   0.10162   0.12390   0.14431   0.14644
  Beta virt. eigenvalues --    0.14948   0.15188   0.28061   0.28113   0.29261
  Beta virt. eigenvalues --    0.40363   0.42077   0.42841   0.45779   0.48673
  Beta virt. eigenvalues --    0.48834   0.55133   0.58256   0.59205   0.61113
  Beta virt. eigenvalues --    0.61659   0.62614   0.62957   0.62973   0.64330
  Beta virt. eigenvalues --    0.68666   0.73061   0.73885   0.75052   0.81218
  Beta virt. eigenvalues --    0.92307   0.92629   0.92691   0.92946   0.92983
  Beta virt. eigenvalues --    0.93071   0.93975   0.94475   0.96548   0.96607
  Beta virt. eigenvalues --    0.97757   1.05284   1.08245   1.08889   1.10773
  Beta virt. eigenvalues --    1.18897   1.19024   1.19595   1.24896   1.31034
  Beta virt. eigenvalues --    1.33145   1.34513   1.35046   1.37093   1.38652
  Beta virt. eigenvalues --    1.42082   1.44235   1.48069   1.48928   1.61199
  Beta virt. eigenvalues --    1.61730   1.63044   1.63545   1.64706   1.64730
  Beta virt. eigenvalues --    1.65046   1.65052   1.65893   1.66466   1.77977
  Beta virt. eigenvalues --    1.79039   1.79879   1.80306   1.83906   1.90173
  Beta virt. eigenvalues --    2.01877   2.02399   2.02592   2.03025   2.07938
  Beta virt. eigenvalues --    2.11122   2.21940   2.22720   2.25344   2.25355
  Beta virt. eigenvalues --    2.27461   2.27709   2.70856   2.71323   2.71573
  Beta virt. eigenvalues --    2.72220   2.76942   2.77095   2.80165   2.80223
  Beta virt. eigenvalues --    2.80275   2.80315   2.83052   2.83060   2.92094
  Beta virt. eigenvalues --    2.92842   2.93101   2.99835   3.00216   3.00845
  Beta virt. eigenvalues --    3.27300   3.28458   3.28944   3.29157   3.30663
  Beta virt. eigenvalues --    3.32004   3.40872   3.41679   3.45377   3.45890
  Beta virt. eigenvalues --    3.47486   3.51159   3.56832   3.59430   3.60191
  Beta virt. eigenvalues --    3.61203   3.68431   3.70092   3.72188   3.75226
  Beta virt. eigenvalues --    4.44220   4.44857   4.47238   4.47775   4.48791
  Beta virt. eigenvalues --    4.50085   4.93835   4.94119   4.95172   4.96269
  Beta virt. eigenvalues --    4.97650   5.06947   5.27613   5.27854   5.27954
  Beta virt. eigenvalues --    5.28239   5.28967   5.29131   6.87434   6.90427
  Beta virt. eigenvalues --    6.92881   7.12769   7.24286   9.12967   9.23365
  Beta virt. eigenvalues --    9.23467  32.13202  42.49344  42.56940  42.56946
  Beta virt. eigenvalues --   49.48291  49.48455  49.49692  49.50991  49.51458
  Beta virt. eigenvalues --   49.59686 184.07701 979.34203
     Alpha Molecular Orbital Coefficients:
                           1         2         3         4         5
                        (A)--O    (A)--O    (B1)--O   (B2)--O   (B3)--O
     Eigenvalues --  -323.40762 -39.22115 -34.45296 -34.45087 -34.41487
   1 1   Cu 1S          0.46782  -0.16008   0.00000   0.00000   0.00000
   2        2S          0.40859  -0.24328   0.00000   0.00000   0.00000
   3        3S          0.21771  -0.10621   0.00000   0.00000   0.00000
   4        4S          0.01599   0.50135   0.00000   0.00000   0.00000
   5        5S         -0.00278   0.61387   0.00000   0.00000   0.00000
   6        6S          0.00077   0.05364   0.00000   0.00000   0.00000
   7        7S         -0.00037  -0.01158   0.00000   0.00000   0.00000
   8        8S          0.00022   0.00578   0.00000   0.00000   0.00000
   9        9S         -0.00003  -0.00080   0.00000   0.00000   0.00000
  10       10PX         0.00000   0.00000   0.00000   0.00000   0.71071
  11       10PY         0.00000   0.00000   0.00000   0.71027   0.00000
  12       10PZ         0.00000   0.00000   0.71024   0.00000   0.00000
  13       11PX         0.00000   0.00000   0.00000   0.00000   0.33166
  14       11PY         0.00000   0.00000   0.00000   0.33194   0.00000
  15       11PZ         0.00000   0.00000   0.33196   0.00000   0.00000
  16       12PX         0.00000   0.00000   0.00000   0.00000   0.06723
  17       12PY         0.00000   0.00000   0.00000   0.06761   0.00000
  18       12PZ         0.00000   0.00000   0.06763   0.00000   0.00000
  19       13PX         0.00000   0.00000   0.00000   0.00000  -0.00596
  20       13PY         0.00000   0.00000   0.00000  -0.00612   0.00000
  21       13PZ         0.00000   0.00000  -0.00613   0.00000   0.00000
  22       14PX         0.00000   0.00000   0.00000   0.00000   0.00205
  23       14PY         0.00000   0.00000   0.00000   0.00222   0.00000
  24       14PZ         0.00000   0.00000   0.00222   0.00000   0.00000
  25       15D 0        0.00000   0.00048   0.00000   0.00000   0.00000
  26       15D+1        0.00000   0.00000   0.00000   0.00000   0.00000
  27       15D-1        0.00000   0.00000   0.00000   0.00000   0.00000
  28       15D+2        0.00000  -0.00074   0.00000   0.00000   0.00000
  29       15D-2        0.00000   0.00000   0.00000   0.00000   0.00000
  30       16D 0        0.00000  -0.00020   0.00000   0.00000   0.00000
  31       16D+1        0.00000   0.00000   0.00000   0.00000   0.00000
  32       16D-1        0.00000   0.00000   0.00000   0.00000   0.00000
  33       16D+2        0.00001   0.00031   0.00000   0.00000   0.00000
  34       16D-2        0.00000   0.00000   0.00000   0.00000   0.00000
  35       17D 0        0.00001   0.00018   0.00000   0.00000   0.00000
  36       17D+1        0.00000   0.00000   0.00000   0.00000   0.00000
  37       17D-1        0.00000   0.00000   0.00000   0.00000   0.00000
  38       17D+2       -0.00001  -0.00031   0.00000   0.00000   0.00000
  39       17D-2        0.00000   0.00000   0.00000   0.00000   0.00000
  40       18F 0        0.00000   0.00000   0.00008   0.00000   0.00000
  41       18F+1        0.00000   0.00000   0.00000   0.00000   0.00002
  42       18F-1        0.00000   0.00000   0.00000  -0.00003   0.00000
  43       18F+2        0.00000   0.00000  -0.00002   0.00000   0.00000
  44       18F-2        0.00000   0.00000   0.00000   0.00000   0.00000
  45       18F+3        0.00000   0.00000   0.00000   0.00000  -0.00003
  46       18F-3        0.00000   0.00000   0.00000  -0.00007   0.00000
  47 2   O  1S          0.00000   0.00000   0.00000   0.00000   0.00000
  48        2S          0.00000  -0.00004  -0.00002   0.00000   0.00000
  49        2PX         0.00000   0.00000   0.00000   0.00000   0.00000
  50        2PY         0.00000   0.00000   0.00000   0.00000   0.00000
  51        2PZ         0.00000   0.00002   0.00003   0.00000   0.00000
  52        3S          0.00002   0.00038   0.00009   0.00000   0.00000
  53        3PX         0.00000   0.00000   0.00000   0.00000   0.00001
  54        3PY         0.00000   0.00000   0.00000  -0.00001   0.00000
  55        3PZ        -0.00001  -0.00018  -0.00015   0.00000   0.00000
  56        4S         -0.00005  -0.00122   0.00002   0.00000   0.00000
  57        4PX         0.00000   0.00000   0.00000   0.00000  -0.00001
  58        4PY         0.00000   0.00000   0.00000  -0.00002   0.00000
  59        4PZ         0.00004   0.00099   0.00045   0.00000   0.00000
  60        5D 0        0.00000  -0.00006  -0.00001   0.00000   0.00000
  61        5D+1        0.00000   0.00000   0.00000   0.00000   0.00000
  62        5D-1        0.00000   0.00000   0.00000  -0.00001   0.00000
  63        5D+2        0.00000   0.00004   0.00000   0.00000   0.00000
  64        5D-2        0.00000   0.00000   0.00000   0.00000   0.00000
  65 3   O  1S          0.00000   0.00000   0.00000   0.00000   0.00000
  66        2S          0.00000  -0.00004   0.00002   0.00000   0.00000
  67        2PX         0.00000   0.00000   0.00000   0.00000   0.00000
  68        2PY         0.00000   0.00000   0.00000   0.00000   0.00000
  69        2PZ         0.00000  -0.00002   0.00003   0.00000   0.00000
  70        3S          0.00002   0.00038  -0.00009   0.00000   0.00000
  71        3PX         0.00000   0.00000   0.00000   0.00000   0.00001
  72        3PY         0.00000   0.00000   0.00000  -0.00001   0.00000
  73        3PZ         0.00001   0.00018  -0.00015   0.00000   0.00000
  74        4S         -0.00005  -0.00122  -0.00002   0.00000   0.00000
  75        4PX         0.00000   0.00000   0.00000   0.00000  -0.00001
  76        4PY         0.00000   0.00000   0.00000  -0.00002   0.00000
  77        4PZ        -0.00004  -0.00099   0.00045   0.00000   0.00000
  78        5D 0        0.00000  -0.00006   0.00001   0.00000   0.00000
  79        5D+1        0.00000   0.00000   0.00000   0.00000   0.00000
  80        5D-1        0.00000   0.00000   0.00000   0.00001   0.00000
  81        5D+2        0.00000   0.00004   0.00000   0.00000   0.00000
  82        5D-2        0.00000   0.00000   0.00000   0.00000   0.00000
  83 4   O  1S          0.00000   0.00000   0.00000   0.00000   0.00000
  84        2S          0.00000  -0.00004   0.00000  -0.00002   0.00000
  85        2PX         0.00000   0.00000   0.00000   0.00000   0.00000
  86        2PY         0.00000   0.00003   0.00000   0.00003   0.00000
  87        2PZ         0.00000   0.00000   0.00000   0.00000   0.00000
  88        3S          0.00002   0.00038   0.00000   0.00008   0.00000
  89        3PX         0.00000   0.00000   0.00000   0.00000  -0.00001
  90        3PY        -0.00001  -0.00018   0.00000  -0.00014   0.00000
  91        3PZ         0.00000   0.00000  -0.00001   0.00000   0.00000
  92        4S         -0.00004  -0.00114   0.00000   0.00002   0.00000
  93        4PX         0.00000   0.00000   0.00000   0.00000  -0.00012
  94        4PY         0.00004   0.00103   0.00000   0.00044   0.00000
  95        4PZ         0.00000   0.00000   0.00003   0.00000   0.00000
  96        5D 0        0.00000   0.00006   0.00000   0.00000   0.00000
  97        5D+1        0.00000   0.00000   0.00000   0.00000   0.00000
  98        5D-1        0.00000   0.00000   0.00000   0.00000   0.00000
  99        5D+2        0.00000   0.00003   0.00000   0.00001   0.00000
 100        5D-2        0.00000   0.00000   0.00000   0.00000  -0.00002
 101 5   O  1S          0.00000   0.00000   0.00000   0.00000   0.00000
 102        2S          0.00000  -0.00004   0.00000   0.00002   0.00000
 103        2PX         0.00000   0.00000   0.00000   0.00000   0.00000
 104        2PY         0.00000  -0.00003   0.00000   0.00003   0.00000
 105        2PZ         0.00000   0.00000   0.00000   0.00000   0.00000
 106        3S          0.00002   0.00038   0.00000  -0.00008   0.00000
 107        3PX         0.00000   0.00000   0.00000   0.00000  -0.00001
 108        3PY         0.00001   0.00018   0.00000  -0.00014   0.00000
 109        3PZ         0.00000   0.00000  -0.00001   0.00000   0.00000
 110        4S         -0.00004  -0.00114   0.00000  -0.00002   0.00000
 111        4PX         0.00000   0.00000   0.00000   0.00000  -0.00012
 112        4PY        -0.00004  -0.00103   0.00000   0.00044   0.00000
 113        4PZ         0.00000   0.00000   0.00003   0.00000   0.00000
 114        5D 0        0.00000   0.00006   0.00000   0.00000   0.00000
 115        5D+1        0.00000   0.00000   0.00000   0.00000   0.00000
 116        5D-1        0.00000   0.00000   0.00000   0.00000   0.00000
 117        5D+2        0.00000   0.00003   0.00000  -0.00001   0.00000
 118        5D-2        0.00000   0.00000   0.00000   0.00000   0.00002
 119 6   O  1S          0.00000   0.00000   0.00000   0.00000   0.00000
 120        2S          0.00000  -0.00004   0.00000   0.00000  -0.00001
 121        2PX         0.00000   0.00006   0.00000   0.00000   0.00004
 122        2PY         0.00000   0.00000   0.00000   0.00000   0.00000
 123        2PZ         0.00000   0.00000   0.00000   0.00000   0.00000
 124        3S          0.00001   0.00030   0.00000   0.00000   0.00003
 125        3PX        -0.00001  -0.00026   0.00000   0.00000  -0.00011
 126        3PY         0.00000   0.00000   0.00000  -0.00001   0.00000
 127        3PZ         0.00000   0.00000   0.00000   0.00000   0.00000
 128        4S         -0.00003  -0.00069   0.00000   0.00000   0.00014
 129        4PX         0.00004   0.00103   0.00000   0.00000   0.00034
 130        4PY         0.00000   0.00000   0.00000   0.00003   0.00000
 131        4PZ         0.00000   0.00000   0.00003   0.00000   0.00000
 132        5D 0        0.00000  -0.00001   0.00000   0.00000   0.00000
 133        5D+1        0.00000   0.00000   0.00000   0.00000   0.00000
 134        5D-1        0.00000   0.00000   0.00000   0.00000   0.00000
 135        5D+2        0.00000  -0.00003   0.00000   0.00000   0.00002
 136        5D-2        0.00000   0.00000   0.00000   0.00000   0.00000
 137 7   O  1S          0.00000   0.00000   0.00000   0.00000   0.00000
 138        2S          0.00000  -0.00004   0.00000   0.00000   0.00001
 139        2PX         0.00000  -0.00006   0.00000   0.00000   0.00004
 140        2PY         0.00000   0.00000   0.00000   0.00000   0.00000
 141        2PZ         0.00000   0.00000   0.00000   0.00000   0.00000
 142        3S          0.00001   0.00030   0.00000   0.00000  -0.00003
 143        3PX         0.00001   0.00026   0.00000   0.00000  -0.00011
 144        3PY         0.00000   0.00000   0.00000  -0.00001   0.00000
 145        3PZ         0.00000   0.00000   0.00000   0.00000   0.00000
 146        4S         -0.00003  -0.00069   0.00000   0.00000  -0.00014
 147        4PX        -0.00004  -0.00103   0.00000   0.00000   0.00034
 148        4PY         0.00000   0.00000   0.00000   0.00003   0.00000
 149        4PZ         0.00000   0.00000   0.00003   0.00000   0.00000
 150        5D 0        0.00000  -0.00001   0.00000   0.00000   0.00000
 151        5D+1        0.00000   0.00000   0.00000   0.00000   0.00000
 152        5D-1        0.00000   0.00000   0.00000   0.00000   0.00000
 153        5D+2        0.00000  -0.00003   0.00000   0.00000  -0.00002
 154        5D-2        0.00000   0.00000   0.00000   0.00000   0.00000
 155 8   H  1S          0.00000   0.00001  -0.00001   0.00000   0.00000
 156        2S          0.00000  -0.00001  -0.00013   0.00002   0.00000
 157        3S          0.00000  -0.00003  -0.00002   0.00002   0.00000
 158        4PX         0.00000   0.00000   0.00000   0.00000   0.00000
 159        4PY         0.00000   0.00002   0.00006  -0.00001   0.00000
 160        4PZ        -0.00001  -0.00013  -0.00006  -0.00001   0.00000
 161 9   H  1S          0.00000   0.00001  -0.00001   0.00000   0.00000
 162        2S          0.00000  -0.00001  -0.00013  -0.00002   0.00000
 163        3S          0.00000  -0.00003  -0.00002  -0.00002   0.00000
 164        4PX         0.00000   0.00000   0.00000   0.00000   0.00000
 165        4PY         0.00000  -0.00002  -0.00006  -0.00001   0.00000
 166        4PZ        -0.00001  -0.00013  -0.00006   0.00001   0.00000
 167 10  H  1S          0.00000   0.00002   0.00000  -0.00001   0.00001
 168        2S          0.00000  -0.00006   0.00000  -0.00012  -0.00010
 169        3S          0.00000  -0.00003   0.00000  -0.00002   0.00000
 170        4PX         0.00000  -0.00003   0.00000  -0.00005  -0.00002
 171        4PY         0.00000  -0.00012   0.00000  -0.00006   0.00003
 172        4PZ         0.00000   0.00000  -0.00001   0.00000   0.00000
 173 11  H  1S          0.00000   0.00002   0.00000  -0.00001  -0.00001
 174        2S          0.00000  -0.00006   0.00000  -0.00012   0.00010
 175        3S          0.00000  -0.00003   0.00000  -0.00002   0.00000
 176        4PX         0.00000   0.00003   0.00000   0.00005  -0.00002
 177        4PY         0.00000  -0.00012   0.00000  -0.00006  -0.00003
 178        4PZ         0.00000   0.00000  -0.00001   0.00000   0.00000
 179 12  H  1S          0.00000   0.00002   0.00000   0.00001  -0.00001
 180        2S          0.00000  -0.00006   0.00000   0.00012   0.00010
 181        3S          0.00000  -0.00003   0.00000   0.00002   0.00000
 182        4PX         0.00000   0.00003   0.00000  -0.00005  -0.00002
 183        4PY         0.00000   0.00012   0.00000  -0.00006   0.00003
 184        4PZ         0.00000   0.00000  -0.00001   0.00000   0.00000
 185 13  H  1S          0.00000   0.00002   0.00000   0.00001   0.00001
 186        2S          0.00000  -0.00006   0.00000   0.00012  -0.00010
 187        3S          0.00000  -0.00003   0.00000   0.00002   0.00000
 188        4PX         0.00000  -0.00003   0.00000   0.00005  -0.00002
 189        4PY         0.00000   0.00012   0.00000  -0.00006  -0.00003
 190        4PZ         0.00000   0.00000  -0.00001   0.00000   0.00000
 191 14  H  1S          0.00000   0.00000   0.00000   0.00000   0.00000
 192        2S         -0.00001  -0.00014  -0.00003   0.00000  -0.00015
 193        3S          0.00000  -0.00002   0.00003   0.00000  -0.00001
 194        4PX        -0.00001  -0.00013   0.00000   0.00000  -0.00003
 195        4PY         0.00000   0.00000   0.00000  -0.00001   0.00000
 196        4PZ         0.00000   0.00006   0.00000   0.00000   0.00005
 197 15  H  1S          0.00000   0.00000   0.00000   0.00000   0.00000
 198        2S         -0.00001  -0.00014   0.00003   0.00000  -0.00015
 199        3S          0.00000  -0.00002  -0.00003   0.00000  -0.00001
 200        4PX        -0.00001  -0.00013   0.00000   0.00000  -0.00003
 201        4PY         0.00000   0.00000   0.00000  -0.00001   0.00000
 202        4PZ         0.00000  -0.00006   0.00000   0.00000  -0.00005
 203 16  H  1S          0.00000   0.00000   0.00000   0.00000   0.00000
 204        2S         -0.00001  -0.00014   0.00003   0.00000   0.00015
 205        3S          0.00000  -0.00002  -0.00003   0.00000   0.00001
 206        4PX         0.00001   0.00013   0.00000   0.00000  -0.00003
 207        4PY         0.00000   0.00000   0.00000  -0.00001   0.00000
 208        4PZ         0.00000  -0.00006   0.00000   0.00000   0.00005
 209 17  H  1S          0.00000   0.00000   0.00000   0.00000   0.00000
 210        2S         -0.00001  -0.00014  -0.00003   0.00000   0.00015
 211        3S          0.00000  -0.00002   0.00003   0.00000   0.00001
 212        4PX         0.00001   0.00013   0.00000   0.00000  -0.00003
 213        4PY         0.00000   0.00000   0.00000  -0.00001   0.00000
 214        4PZ         0.00000   0.00006   0.00000   0.00000  -0.00005
 215 18  H  1S          0.00000   0.00001   0.00001   0.00000   0.00000
 216        2S          0.00000  -0.00001   0.00013  -0.00002   0.00000
 217        3S          0.00000  -0.00003   0.00002  -0.00002   0.00000
 218        4PX         0.00000   0.00000   0.00000   0.00000   0.00000
 219        4PY         0.00000  -0.00002   0.00006  -0.00001   0.00000
 220        4PZ         0.00001   0.00013  -0.00006  -0.00001   0.00000
 221 19  H  1S          0.00000   0.00001   0.00001   0.00000   0.00000
 222        2S          0.00000  -0.00001   0.00013   0.00002   0.00000
 223        3S          0.00000  -0.00003   0.00002   0.00002   0.00000
 224        4PX         0.00000   0.00000   0.00000   0.00000   0.00000
 225        4PY         0.00000   0.00002  -0.00006  -0.00001   0.00000
 226        4PZ         0.00001   0.00013  -0.00006   0.00001   0.00000
                           6         7         8         9        10
                        (A)--O    (B2)--O   (A)--O    (B1)--O   (A)--O
     Eigenvalues --   -19.47400 -19.47399 -19.47170 -19.47169 -19.43127
   1 1   Cu 1S          0.00000   0.00000   0.00000   0.00000   0.00000
   2        2S          0.00001   0.00000   0.00001   0.00000   0.00001
   3        3S         -0.00004   0.00000  -0.00004   0.00000  -0.00004
   4        4S          0.00013   0.00000   0.00013   0.00000   0.00013
   5        5S         -0.00027   0.00000  -0.00027   0.00000  -0.00029
   6        6S          0.00068   0.00000   0.00066   0.00000   0.00069
   7        7S         -0.00118   0.00000  -0.00116   0.00000  -0.00114
   8        8S          0.00253   0.00000   0.00250   0.00000   0.00179
   9        9S          0.00154   0.00000   0.00163   0.00000   0.00208
  10       10PX         0.00000   0.00000   0.00000   0.00000   0.00000
  11       10PY         0.00000   0.00001   0.00000   0.00000   0.00000
  12       10PZ         0.00000   0.00000   0.00000   0.00001   0.00000
  13       11PX         0.00000   0.00000   0.00000   0.00000   0.00000
  14       11PY         0.00000  -0.00008   0.00000   0.00000   0.00000
  15       11PZ         0.00000   0.00000   0.00000  -0.00008   0.00000
  16       12PX         0.00000   0.00000   0.00000   0.00000   0.00000
  17       12PY         0.00000   0.00025   0.00000   0.00000   0.00000
  18       12PZ         0.00000   0.00000   0.00000   0.00026   0.00000
  19       13PX         0.00000   0.00000   0.00000   0.00000   0.00000
  20       13PY         0.00000  -0.00050   0.00000   0.00000   0.00000
  21       13PZ         0.00000   0.00000   0.00000  -0.00052   0.00000
  22       14PX         0.00000   0.00000   0.00000   0.00000   0.00000
  23       14PY         0.00000   0.00061   0.00000   0.00000   0.00000
  24       14PZ         0.00000   0.00000   0.00000   0.00063   0.00000
  25       15D 0       -0.00001   0.00000   0.00004   0.00000  -0.00002
  26       15D+1        0.00000   0.00000   0.00000   0.00000   0.00000
  27       15D-1        0.00000   0.00000   0.00000   0.00000   0.00000
  28       15D+2       -0.00004   0.00000  -0.00001   0.00000   0.00003
  29       15D-2        0.00000   0.00000   0.00000   0.00000   0.00000
  30       16D 0        0.00005   0.00000  -0.00017   0.00000   0.00007
  31       16D+1        0.00000   0.00000   0.00000   0.00000   0.00000
  32       16D-1        0.00000   0.00000   0.00000   0.00000   0.00000
  33       16D+2        0.00017   0.00000   0.00003   0.00000  -0.00012
  34       16D-2        0.00000   0.00000   0.00000   0.00000   0.00000
  35       17D 0       -0.00019   0.00000   0.00058   0.00000  -0.00014
  36       17D+1        0.00000   0.00000   0.00000   0.00000   0.00000
  37       17D-1        0.00000   0.00000   0.00000   0.00000   0.00000
  38       17D+2       -0.00055   0.00000  -0.00010   0.00000   0.00024
  39       17D-2        0.00000   0.00000   0.00000   0.00000   0.00000
  40       18F 0        0.00000   0.00000   0.00000   0.00006   0.00000
  41       18F+1        0.00000   0.00000   0.00000   0.00000   0.00000
  42       18F-1        0.00000  -0.00005   0.00000   0.00000   0.00000
  43       18F+2        0.00000   0.00000   0.00000   0.00000   0.00000
  44       18F-2        0.00000   0.00000   0.00000   0.00000   0.00000
  45       18F+3        0.00000   0.00000   0.00000   0.00000   0.00000
  46       18F-3        0.00000  -0.00004   0.00000   0.00000   0.00000
  47 2   O  1S          0.00062   0.00000   0.38984   0.38984  -0.00005
  48        2S          0.00051   0.00000   0.33216   0.33219  -0.00006
  49        2PX         0.00000   0.00000   0.00000   0.00000   0.00000
  50        2PY         0.00000   0.00002   0.00000   0.00000   0.00000
  51        2PZ         0.00003   0.00000   0.00056   0.00050   0.00003
  52        3S          0.00022   0.00000   0.00919   0.00890   0.00020
  53        3PX         0.00000   0.00000   0.00000   0.00000   0.00000
  54        3PY         0.00000  -0.00003   0.00000   0.00000   0.00000
  55        3PZ        -0.00014   0.00000   0.00019   0.00045  -0.00015
  56        4S         -0.00082   0.00000  -0.00271  -0.00203  -0.00059
  57        4PX         0.00000   0.00000   0.00000   0.00000   0.00000
  58        4PY         0.00000   0.00047   0.00000   0.00000   0.00000
  59        4PZ         0.00051   0.00000   0.00146   0.00043   0.00060
  60        5D 0       -0.00002   0.00000   0.00001   0.00004  -0.00001
  61        5D+1        0.00000   0.00000   0.00000   0.00000   0.00000
  62        5D-1        0.00000   0.00007   0.00000   0.00000   0.00000
  63        5D+2        0.00002   0.00000  -0.00033  -0.00035   0.00001
  64        5D-2        0.00000   0.00000   0.00000   0.00000   0.00000
  65 3   O  1S          0.00062   0.00000   0.38984  -0.38984  -0.00005
  66        2S          0.00051   0.00000   0.33216  -0.33219  -0.00006
  67        2PX         0.00000   0.00000   0.00000   0.00000   0.00000
  68        2PY         0.00000   0.00002   0.00000   0.00000   0.00000
  69        2PZ        -0.00003   0.00000  -0.00056   0.00050  -0.00003
  70        3S          0.00022   0.00000   0.00919  -0.00890   0.00020
  71        3PX         0.00000   0.00000   0.00000   0.00000   0.00000
  72        3PY         0.00000  -0.00003   0.00000   0.00000   0.00000
  73        3PZ         0.00014   0.00000  -0.00019   0.00045   0.00015
  74        4S         -0.00082   0.00000  -0.00271   0.00203  -0.00059
  75        4PX         0.00000   0.00000   0.00000   0.00000   0.00000
  76        4PY         0.00000   0.00047   0.00000   0.00000   0.00000
  77        4PZ        -0.00051   0.00000  -0.00146   0.00043  -0.00060
  78        5D 0       -0.00002   0.00000   0.00001  -0.00004  -0.00001
  79        5D+1        0.00000   0.00000   0.00000   0.00000   0.00000
  80        5D-1        0.00000  -0.00007   0.00000   0.00000   0.00000
  81        5D+2        0.00002   0.00000  -0.00033   0.00035   0.00001
  82        5D-2        0.00000   0.00000   0.00000   0.00000   0.00000
  83 4   O  1S          0.38984   0.38984  -0.00062   0.00000  -0.00004
  84        2S          0.33216   0.33219  -0.00055   0.00000  -0.00006
  85        2PX         0.00000   0.00000   0.00000   0.00000   0.00000
  86        2PY         0.00055   0.00051   0.00001   0.00000   0.00003
  87        2PZ         0.00000   0.00000   0.00000   0.00003   0.00000
  88        3S          0.00918   0.00892   0.00017   0.00000   0.00020
  89        3PX         0.00000   0.00000   0.00000   0.00000   0.00000
  90        3PY         0.00020   0.00042  -0.00008   0.00000  -0.00016
  91        3PZ         0.00000   0.00000   0.00000  -0.00009   0.00000
  92        4S         -0.00265  -0.00212  -0.00044   0.00000  -0.00059
  93        4PX         0.00000   0.00000   0.00000   0.00000   0.00000
  94        4PY         0.00147   0.00042   0.00064   0.00000   0.00059
  95        4PZ         0.00000   0.00000   0.00000   0.00014   0.00000
  96        5D 0       -0.00029  -0.00031   0.00000   0.00000   0.00002
  97        5D+1        0.00000   0.00000   0.00000   0.00000   0.00000
  98        5D-1        0.00000   0.00000   0.00000   0.00001   0.00000
  99        5D+2        0.00016   0.00014   0.00002   0.00000   0.00001
 100        5D-2        0.00000   0.00000   0.00000   0.00000   0.00000
 101 5   O  1S          0.38984  -0.38984  -0.00062   0.00000  -0.00004
 102        2S          0.33216  -0.33219  -0.00055   0.00000  -0.00006
 103        2PX         0.00000   0.00000   0.00000   0.00000   0.00000
 104        2PY        -0.00055   0.00051  -0.00001   0.00000  -0.00003
 105        2PZ         0.00000   0.00000   0.00000   0.00003   0.00000
 106        3S          0.00918  -0.00892   0.00017   0.00000   0.00020
 107        3PX         0.00000   0.00000   0.00000   0.00000   0.00000
 108        3PY        -0.00020   0.00042   0.00008   0.00000   0.00016
 109        3PZ         0.00000   0.00000   0.00000  -0.00009   0.00000
 110        4S         -0.00265   0.00212  -0.00044   0.00000  -0.00059
 111        4PX         0.00000   0.00000   0.00000   0.00000   0.00000
 112        4PY        -0.00147   0.00042  -0.00064   0.00000  -0.00059
 113        4PZ         0.00000   0.00000   0.00000   0.00014   0.00000
 114        5D 0       -0.00029   0.00031   0.00000   0.00000   0.00002
 115        5D+1        0.00000   0.00000   0.00000   0.00000   0.00000
 116        5D-1        0.00000   0.00000   0.00000  -0.00001   0.00000
 117        5D+2        0.00016  -0.00014   0.00002   0.00000   0.00001
 118        5D-2        0.00000   0.00000   0.00000   0.00000   0.00000
 119 6   O  1S          0.00004   0.00000   0.00005   0.00000   0.38984
 120        2S          0.00001   0.00000   0.00002   0.00000   0.33219
 121        2PX         0.00003   0.00000   0.00004   0.00000   0.00071
 122        2PY         0.00000   0.00001   0.00000   0.00000   0.00000
 123        2PZ         0.00000   0.00000   0.00000   0.00001   0.00000
 124        3S          0.00019   0.00000   0.00019   0.00000   0.00903
 125        3PX        -0.00014   0.00000  -0.00016   0.00000   0.00022
 126        3PY         0.00000  -0.00004   0.00000   0.00000   0.00000
 127        3PZ         0.00000   0.00000   0.00000  -0.00001   0.00000
 128        4S         -0.00047   0.00000  -0.00054   0.00000  -0.00241
 129        4PX         0.00060   0.00000   0.00059   0.00000   0.00112
 130        4PY         0.00000   0.00005   0.00000   0.00000   0.00000
 131        4PZ         0.00000   0.00000   0.00000   0.00027   0.00000
 132        5D 0        0.00000   0.00000   0.00000   0.00000   0.00026
 133        5D+1        0.00000   0.00000   0.00000   0.00005   0.00000
 134        5D-1        0.00000   0.00000   0.00000   0.00000   0.00000
 135        5D+2       -0.00001   0.00000  -0.00002   0.00000   0.00020
 136        5D-2        0.00000   0.00001   0.00000   0.00000   0.00000
 137 7   O  1S          0.00004   0.00000   0.00005   0.00000   0.38984
 138        2S          0.00001   0.00000   0.00002   0.00000   0.33219
 139        2PX        -0.00003   0.00000  -0.00004   0.00000  -0.00071
 140        2PY         0.00000   0.00001   0.00000   0.00000   0.00000
 141        2PZ         0.00000   0.00000   0.00000   0.00001   0.00000
 142        3S          0.00019   0.00000   0.00019   0.00000   0.00903
 143        3PX         0.00014   0.00000   0.00016   0.00000  -0.00022
 144        3PY         0.00000  -0.00004   0.00000   0.00000   0.00000
 145        3PZ         0.00000   0.00000   0.00000  -0.00001   0.00000
 146        4S         -0.00047   0.00000  -0.00054   0.00000  -0.00241
 147        4PX        -0.00060   0.00000  -0.00059   0.00000  -0.00112
 148        4PY         0.00000   0.00005   0.00000   0.00000   0.00000
 149        4PZ         0.00000   0.00000   0.00000   0.00027   0.00000
 150        5D 0        0.00000   0.00000   0.00000   0.00000   0.00026
 151        5D+1        0.00000   0.00000   0.00000  -0.00005   0.00000
 152        5D-1        0.00000   0.00000   0.00000   0.00000   0.00000
 153        5D+2       -0.00001   0.00000  -0.00002   0.00000   0.00020
 154        5D-2        0.00000  -0.00001   0.00000   0.00000   0.00000
 155 8   H  1S         -0.00001   0.00005  -0.00007  -0.00006   0.00000
 156        2S          0.00012  -0.00043  -0.00086  -0.00079   0.00004
 157        3S         -0.00027   0.00013   0.00013   0.00046  -0.00038
 158        4PX         0.00000   0.00000   0.00000   0.00000   0.00000
 159        4PY        -0.00003   0.00004   0.00081   0.00076   0.00001
 160        4PZ        -0.00006   0.00010   0.00037   0.00047  -0.00003
 161 9   H  1S         -0.00001  -0.00005  -0.00007  -0.00006   0.00000
 162        2S          0.00012   0.00043  -0.00086  -0.00079   0.00004
 163        3S         -0.00027  -0.00013   0.00013   0.00046  -0.00038
 164        4PX         0.00000   0.00000   0.00000   0.00000   0.00000
 165        4PY         0.00003   0.00004  -0.00081  -0.00076  -0.00001
 166        4PZ        -0.00006  -0.00010   0.00037   0.00047  -0.00003
 167 10  H  1S         -0.00006  -0.00006   0.00002   0.00000   0.00000
 168        2S         -0.00091  -0.00073  -0.00013   0.00000   0.00000
 169        3S          0.00016   0.00045  -0.00030   0.00000  -0.00033
 170        4PX        -0.00083  -0.00075  -0.00005   0.00000   0.00000
 171        4PY         0.00037   0.00045   0.00000   0.00000  -0.00004
 172        4PZ         0.00000   0.00000   0.00000  -0.00004   0.00000
 173 11  H  1S         -0.00006  -0.00006   0.00002   0.00000   0.00000
 174        2S         -0.00091  -0.00073  -0.00013   0.00000   0.00000
 175        3S          0.00016   0.00045  -0.00030   0.00000  -0.00033
 176        4PX         0.00083   0.00075   0.00005   0.00000   0.00000
 177        4PY         0.00037   0.00045   0.00000   0.00000  -0.00004
 178        4PZ         0.00000   0.00000   0.00000  -0.00004   0.00000
 179 12  H  1S         -0.00006   0.00006   0.00002   0.00000   0.00000
 180        2S         -0.00091   0.00073  -0.00013   0.00000   0.00000
 181        3S          0.00016  -0.00045  -0.00030   0.00000  -0.00033
 182        4PX         0.00083  -0.00075   0.00005   0.00000   0.00000
 183        4PY        -0.00037   0.00045   0.00000   0.00000   0.00004
 184        4PZ         0.00000   0.00000   0.00000  -0.00004   0.00000
 185 13  H  1S         -0.00006   0.00006   0.00002   0.00000   0.00000
 186        2S         -0.00091   0.00073  -0.00013   0.00000   0.00000
 187        3S          0.00016  -0.00045  -0.00030   0.00000  -0.00033
 188        4PX        -0.00083   0.00075  -0.00005   0.00000   0.00000
 189        4PY        -0.00037   0.00045   0.00000   0.00000   0.00004
 190        4PZ         0.00000   0.00000   0.00000  -0.00004   0.00000
 191 14  H  1S          0.00000   0.00000   0.00000   0.00003  -0.00007
 192        2S         -0.00001   0.00000   0.00000  -0.00027  -0.00081
 193        3S         -0.00027   0.00000  -0.00025   0.00007   0.00015
 194        4PX        -0.00003   0.00000  -0.00005   0.00007   0.00044
 195        4PY         0.00000  -0.00002   0.00000   0.00000   0.00000
 196        4PZ         0.00002   0.00000   0.00001   0.00003   0.00076
 197 15  H  1S          0.00000   0.00000   0.00000  -0.00003  -0.00007
 198        2S         -0.00001   0.00000   0.00000   0.00027  -0.00081
 199        3S         -0.00027   0.00000  -0.00025  -0.00007   0.00015
 200        4PX        -0.00003   0.00000  -0.00005  -0.00007   0.00044
 201        4PY         0.00000  -0.00002   0.00000   0.00000   0.00000
 202        4PZ        -0.00002   0.00000  -0.00001   0.00003  -0.00076
 203 16  H  1S          0.00000   0.00000   0.00000  -0.00003  -0.00007
 204        2S         -0.00001   0.00000   0.00000   0.00027  -0.00081
 205        3S         -0.00027   0.00000  -0.00025  -0.00007   0.00015
 206        4PX         0.00003   0.00000   0.00005   0.00007  -0.00044
 207        4PY         0.00000  -0.00002   0.00000   0.00000   0.00000
 208        4PZ        -0.00002   0.00000  -0.00001   0.00003  -0.00076
 209 17  H  1S          0.00000   0.00000   0.00000   0.00003  -0.00007
 210        2S         -0.00001   0.00000   0.00000  -0.00027  -0.00081
 211        3S         -0.00027   0.00000  -0.00025   0.00007   0.00015
 212        4PX         0.00003   0.00000   0.00005  -0.00007  -0.00044
 213        4PY         0.00000  -0.00002   0.00000   0.00000   0.00000
 214        4PZ         0.00002   0.00000   0.00001   0.00003   0.00076
 215 18  H  1S         -0.00001  -0.00005  -0.00007   0.00006   0.00000
 216        2S          0.00012   0.00043  -0.00086   0.00079   0.00004
 217        3S         -0.00027  -0.00013   0.00013  -0.00046  -0.00038
 218        4PX         0.00000   0.00000   0.00000   0.00000   0.00000
 219        4PY         0.00003   0.00004  -0.00081   0.00076  -0.00001
 220        4PZ         0.00006   0.00010  -0.00037   0.00047   0.00003
 221 19  H  1S         -0.00001   0.00005  -0.00007   0.00006   0.00000
 222        2S          0.00012  -0.00043  -0.00086   0.00079   0.00004
 223        3S         -0.00027   0.00013   0.00013  -0.00046  -0.00038
 224        4PX         0.00000   0.00000   0.00000   0.00000   0.00000
 225        4PY        -0.00003   0.00004   0.00081  -0.00076   0.00001
 226        4PZ         0.00006  -0.00010  -0.00037   0.00047   0.00003
                          11        12        13        14        15
                        (B3)--O   (A)--O    (B1)--O   (B2)--O   (B3)--O
     Eigenvalues --   -19.43126  -4.75130  -3.27112  -3.26721  -3.19820
   1 1   Cu 1S          0.00000   0.06197   0.00000   0.00000   0.00000
   2        2S          0.00000   0.09934   0.00000   0.00000   0.00000
   3        3S          0.00000   0.05013   0.00000   0.00000   0.00000
   4        4S          0.00000  -0.31785   0.00000   0.00000   0.00000
   5        5S          0.00000  -0.49075   0.00000   0.00000   0.00000
   6        6S          0.00000   0.70818   0.00000   0.00000   0.00000
   7        7S          0.00000   0.56363   0.00000   0.00000   0.00000
   8        8S          0.00000   0.01026   0.00000   0.00000   0.00000
   9        9S          0.00000  -0.00827   0.00000   0.00000   0.00000
  10       10PX         0.00001   0.00000   0.00000   0.00000  -0.29620
  11       10PY         0.00000   0.00000   0.00000  -0.29675   0.00000
  12       10PZ         0.00000   0.00000  -0.29681   0.00000   0.00000
  13       11PX        -0.00006   0.00000   0.00000   0.00000  -0.11563
  14       11PY         0.00000   0.00000   0.00000  -0.11646   0.00000
  15       11PZ         0.00000   0.00000  -0.11653   0.00000   0.00000
  16       12PX         0.00017   0.00000   0.00000   0.00000   0.36827
  17       12PY         0.00000   0.00000   0.00000   0.36929   0.00000
  18       12PZ         0.00000   0.00000   0.36940   0.00000   0.00000
  19       13PX        -0.00032   0.00000   0.00000   0.00000   0.55934
  20       13PY         0.00000   0.00000   0.00000   0.56215   0.00000
  21       13PZ         0.00000   0.00000   0.56237   0.00000   0.00000
  22       14PX         0.00034   0.00000   0.00000   0.00000   0.24275
  23       14PY         0.00000   0.00000   0.00000   0.23852   0.00000
  24       14PZ         0.00000   0.00000   0.23819   0.00000   0.00000
  25       15D 0        0.00000   0.00357   0.00000   0.00000   0.00000
  26       15D+1        0.00000   0.00000   0.00000   0.00000   0.00000
  27       15D-1        0.00000   0.00000   0.00000   0.00000   0.00000
  28       15D+2        0.00000  -0.00551   0.00000   0.00000   0.00000
  29       15D-2        0.00000   0.00000   0.00000   0.00000   0.00000
  30       16D 0        0.00000   0.00401   0.00000   0.00000   0.00000
  31       16D+1        0.00000   0.00000   0.00000   0.00000   0.00000
  32       16D-1        0.00000   0.00000   0.00000   0.00000   0.00000
  33       16D+2        0.00000  -0.00624   0.00000   0.00000   0.00000
  34       16D-2        0.00000   0.00000   0.00000   0.00000   0.00000
  35       17D 0        0.00000  -0.00012   0.00000   0.00000   0.00000
  36       17D+1        0.00000   0.00000   0.00000   0.00000   0.00000
  37       17D-1        0.00000   0.00000   0.00000   0.00000   0.00000
  38       17D+2        0.00000   0.00013   0.00000   0.00000   0.00000
  39       17D-2        0.00000   0.00000   0.00000   0.00000   0.00000
  40       18F 0        0.00000   0.00000   0.00390   0.00000   0.00000
  41       18F+1       -0.00003   0.00000   0.00000   0.00000   0.00242
  42       18F-1        0.00000   0.00000   0.00000  -0.00083   0.00000
  43       18F+2        0.00000   0.00000  -0.00164   0.00000   0.00000
  44       18F-2        0.00000   0.00000   0.00000   0.00000   0.00000
  45       18F+3        0.00004   0.00000   0.00000   0.00000  -0.00302
  46       18F-3        0.00000   0.00000   0.00000  -0.00381   0.00000
  47 2   O  1S          0.00000  -0.00004  -0.00031   0.00000   0.00000
  48        2S          0.00000  -0.00004  -0.00051   0.00000   0.00000
  49        2PX         0.00001   0.00000   0.00000   0.00000   0.00003
  50        2PY         0.00000   0.00000   0.00000   0.00003   0.00000
  51        2PZ         0.00000  -0.00001  -0.00023   0.00000   0.00000
  52        3S          0.00000  -0.00016   0.00105   0.00000   0.00000
  53        3PX        -0.00004   0.00000   0.00000   0.00000   0.00006
  54        3PY         0.00000   0.00000   0.00000   0.00015   0.00000
  55        3PZ         0.00000   0.00001  -0.00193   0.00000   0.00000
  56        4S          0.00000  -0.00003   0.00247   0.00000   0.00000
  57        4PX         0.00005   0.00000   0.00000   0.00000   0.00062
  58        4PY         0.00000   0.00000   0.00000   0.00169   0.00000
  59        4PZ         0.00000  -0.00124   0.00005   0.00000   0.00000
  60        5D 0        0.00000   0.00029   0.00070   0.00000   0.00000
  61        5D+1        0.00001   0.00000   0.00000   0.00000  -0.00021
  62        5D-1        0.00000   0.00000   0.00000  -0.00005   0.00000
  63        5D+2        0.00000   0.00000  -0.00006   0.00000   0.00000
  64        5D-2        0.00000   0.00000   0.00000   0.00000   0.00000
  65 3   O  1S          0.00000  -0.00004   0.00031   0.00000   0.00000
  66        2S          0.00000  -0.00004   0.00051   0.00000   0.00000
  67        2PX         0.00001   0.00000   0.00000   0.00000   0.00003
  68        2PY         0.00000   0.00000   0.00000   0.00003   0.00000
  69        2PZ         0.00000   0.00001  -0.00023   0.00000   0.00000
  70        3S          0.00000  -0.00016  -0.00105   0.00000   0.00000
  71        3PX        -0.00004   0.00000   0.00000   0.00000   0.00006
  72        3PY         0.00000   0.00000   0.00000   0.00015   0.00000
  73        3PZ         0.00000  -0.00001  -0.00193   0.00000   0.00000
  74        4S          0.00000  -0.00003  -0.00247   0.00000   0.00000
  75        4PX         0.00005   0.00000   0.00000   0.00000   0.00062
  76        4PY         0.00000   0.00000   0.00000   0.00169   0.00000
  77        4PZ         0.00000   0.00124   0.00005   0.00000   0.00000
  78        5D 0        0.00000   0.00029  -0.00070   0.00000   0.00000
  79        5D+1       -0.00001   0.00000   0.00000   0.00000   0.00021
  80        5D-1        0.00000   0.00000   0.00000   0.00005   0.00000
  81        5D+2        0.00000   0.00000   0.00006   0.00000   0.00000
  82        5D-2        0.00000   0.00000   0.00000   0.00000   0.00000
  83 4   O  1S          0.00000  -0.00004   0.00000  -0.00031   0.00000
  84        2S          0.00000  -0.00004   0.00000  -0.00050   0.00000
  85        2PX         0.00001   0.00000   0.00000   0.00000   0.00003
  86        2PY         0.00000  -0.00001   0.00000  -0.00022   0.00000
  87        2PZ         0.00000   0.00000   0.00004   0.00000   0.00000
  88        3S          0.00000  -0.00013   0.00000   0.00105   0.00000
  89        3PX        -0.00001   0.00000   0.00000   0.00000   0.00017
  90        3PY         0.00000  -0.00001   0.00000  -0.00193   0.00000
  91        3PZ         0.00000   0.00000   0.00001   0.00000   0.00000
  92        4S          0.00000  -0.00031   0.00000   0.00233   0.00000
  93        4PX         0.00028   0.00000   0.00000   0.00000   0.00183
  94        4PY         0.00000  -0.00134   0.00000  -0.00002   0.00000
  95        4PZ         0.00000   0.00000   0.00067   0.00000   0.00000
  96        5D 0        0.00000  -0.00012   0.00000  -0.00039   0.00000
  97        5D+1        0.00000   0.00000   0.00000   0.00000   0.00000
  98        5D-1        0.00000   0.00000  -0.00019   0.00000   0.00000
  99        5D+2        0.00000  -0.00025   0.00000  -0.00058   0.00000
 100        5D-2        0.00005   0.00000   0.00000   0.00000  -0.00006
 101 5   O  1S          0.00000  -0.00004   0.00000   0.00031   0.00000
 102        2S          0.00000  -0.00004   0.00000   0.00050   0.00000
 103        2PX         0.00001   0.00000   0.00000   0.00000   0.00003
 104        2PY         0.00000   0.00001   0.00000  -0.00022   0.00000
 105        2PZ         0.00000   0.00000   0.00004   0.00000   0.00000
 106        3S          0.00000  -0.00013   0.00000  -0.00105   0.00000
 107        3PX        -0.00001   0.00000   0.00000   0.00000   0.00017
 108        3PY         0.00000   0.00001   0.00000  -0.00193   0.00000
 109        3PZ         0.00000   0.00000   0.00001   0.00000   0.00000
 110        4S          0.00000  -0.00031   0.00000  -0.00233   0.00000
 111        4PX         0.00028   0.00000   0.00000   0.00000   0.00183
 112        4PY         0.00000   0.00134   0.00000  -0.00002   0.00000
 113        4PZ         0.00000   0.00000   0.00067   0.00000   0.00000
 114        5D 0        0.00000  -0.00012   0.00000   0.00039   0.00000
 115        5D+1        0.00000   0.00000   0.00000   0.00000   0.00000
 116        5D-1        0.00000   0.00000   0.00019   0.00000   0.00000
 117        5D+2        0.00000  -0.00025   0.00000   0.00058   0.00000
 118        5D-2       -0.00005   0.00000   0.00000   0.00000   0.00006
 119 6   O  1S          0.38984  -0.00001   0.00000   0.00000  -0.00010
 120        2S          0.33221   0.00000   0.00000   0.00000  -0.00013
 121        2PX         0.00065  -0.00008   0.00000   0.00000  -0.00005
 122        2PY         0.00000   0.00000   0.00000   0.00003   0.00000
 123        2PZ         0.00000   0.00000   0.00002   0.00000   0.00000
 124        3S          0.00883  -0.00005   0.00000   0.00000  -0.00014
 125        3PX         0.00047   0.00028   0.00000   0.00000  -0.00048
 126        3PY         0.00000   0.00000   0.00000  -0.00011   0.00000
 127        3PZ         0.00000   0.00000   0.00001   0.00000   0.00000
 128        4S         -0.00211  -0.00054   0.00000   0.00000   0.00163
 129        4PX         0.00024  -0.00082   0.00000   0.00000  -0.00136
 130        4PY         0.00000   0.00000   0.00000   0.00049   0.00000
 131        4PZ         0.00000   0.00000   0.00128   0.00000   0.00000
 132        5D 0        0.00026  -0.00003   0.00000   0.00000  -0.00016
 133        5D+1        0.00000   0.00000   0.00006   0.00000   0.00000
 134        5D-1        0.00000   0.00000   0.00000   0.00000   0.00000
 135        5D+2        0.00020  -0.00001   0.00000   0.00000   0.00037
 136        5D-2        0.00000   0.00000   0.00000  -0.00006   0.00000
 137 7   O  1S         -0.38984  -0.00001   0.00000   0.00000   0.00010
 138        2S         -0.33221   0.00000   0.00000   0.00000   0.00013
 139        2PX         0.00065   0.00008   0.00000   0.00000  -0.00005
 140        2PY         0.00000   0.00000   0.00000   0.00003   0.00000
 141        2PZ         0.00000   0.00000   0.00002   0.00000   0.00000
 142        3S         -0.00883  -0.00005   0.00000   0.00000   0.00014
 143        3PX         0.00047  -0.00028   0.00000   0.00000  -0.00048
 144        3PY         0.00000   0.00000   0.00000  -0.00011   0.00000
 145        3PZ         0.00000   0.00000   0.00001   0.00000   0.00000
 146        4S          0.00211  -0.00054   0.00000   0.00000  -0.00163
 147        4PX         0.00024   0.00082   0.00000   0.00000  -0.00136
 148        4PY         0.00000   0.00000   0.00000   0.00049   0.00000
 149        4PZ         0.00000   0.00000   0.00128   0.00000   0.00000
 150        5D 0       -0.00026  -0.00003   0.00000   0.00000   0.00016
 151        5D+1        0.00000   0.00000  -0.00006   0.00000   0.00000
 152        5D-1        0.00000   0.00000   0.00000   0.00000   0.00000
 153        5D+2       -0.00020  -0.00001   0.00000   0.00000  -0.00037
 154        5D-2        0.00000   0.00000   0.00000   0.00006   0.00000
 155 8   H  1S          0.00000   0.00010   0.00002   0.00004   0.00000
 156        2S          0.00000   0.00005  -0.00051  -0.00113   0.00000
 157        3S          0.00000   0.00097  -0.00007   0.00011   0.00000
 158        4PX        -0.00002   0.00000   0.00000   0.00000  -0.00013
 159        4PY         0.00000  -0.00014   0.00004   0.00011   0.00000
 160        4PZ         0.00000   0.00015   0.00001   0.00028   0.00000
 161 9   H  1S          0.00000   0.00010   0.00002  -0.00004   0.00000
 162        2S          0.00000   0.00005  -0.00051   0.00113   0.00000
 163        3S          0.00000   0.00097  -0.00007  -0.00011   0.00000
 164        4PX        -0.00002   0.00000   0.00000   0.00000  -0.00013
 165        4PY         0.00000   0.00014  -0.00004   0.00011   0.00000
 166        4PZ         0.00000   0.00015   0.00001  -0.00028   0.00000
 167 10  H  1S         -0.00004   0.00008   0.00000   0.00002  -0.00004
 168        2S          0.00030   0.00023   0.00000  -0.00043   0.00119
 169        3S         -0.00013   0.00095   0.00000  -0.00006  -0.00004
 170        4PX         0.00003   0.00018   0.00000  -0.00002   0.00012
 171        4PY        -0.00006   0.00013   0.00000   0.00000  -0.00030
 172        4PZ         0.00000   0.00000  -0.00014   0.00000   0.00000
 173 11  H  1S          0.00004   0.00008   0.00000   0.00002   0.00004
 174        2S         -0.00030   0.00023   0.00000  -0.00043  -0.00119
 175        3S          0.00013   0.00095   0.00000  -0.00006   0.00004
 176        4PX         0.00003  -0.00018   0.00000   0.00002   0.00012
 177        4PY         0.00006   0.00013   0.00000   0.00000   0.00030
 178        4PZ         0.00000   0.00000  -0.00014   0.00000   0.00000
 179 12  H  1S          0.00004   0.00008   0.00000  -0.00002   0.00004
 180        2S         -0.00030   0.00023   0.00000   0.00043  -0.00119
 181        3S          0.00013   0.00095   0.00000   0.00006   0.00004
 182        4PX         0.00003  -0.00018   0.00000  -0.00002   0.00012
 183        4PY        -0.00006  -0.00013   0.00000   0.00000  -0.00030
 184        4PZ         0.00000   0.00000  -0.00014   0.00000   0.00000
 185 13  H  1S         -0.00004   0.00008   0.00000  -0.00002  -0.00004
 186        2S          0.00030   0.00023   0.00000   0.00043   0.00119
 187        3S         -0.00013   0.00095   0.00000   0.00006  -0.00004
 188        4PX         0.00003   0.00018   0.00000   0.00002   0.00012
 189        4PY         0.00006  -0.00013   0.00000   0.00000   0.00030
 190        4PZ         0.00000   0.00000  -0.00014   0.00000   0.00000
 191 14  H  1S         -0.00006   0.00004   0.00006   0.00000   0.00004
 192        2S         -0.00068   0.00022  -0.00092   0.00000   0.00000
 193        3S          0.00046   0.00081   0.00010   0.00000   0.00000
 194        4PX         0.00050   0.00002   0.00023   0.00000   0.00020
 195        4PY         0.00000   0.00000   0.00000  -0.00010   0.00000
 196        4PZ         0.00070  -0.00009   0.00010   0.00000  -0.00009
 197 15  H  1S         -0.00006   0.00004  -0.00006   0.00000   0.00004
 198        2S         -0.00068   0.00022   0.00092   0.00000   0.00000
 199        3S          0.00046   0.00081  -0.00010   0.00000   0.00000
 200        4PX         0.00050   0.00002  -0.00023   0.00000   0.00020
 201        4PY         0.00000   0.00000   0.00000  -0.00010   0.00000
 202        4PZ        -0.00070   0.00009   0.00010   0.00000   0.00009
 203 16  H  1S          0.00006   0.00004  -0.00006   0.00000  -0.00004
 204        2S          0.00068   0.00022   0.00092   0.00000   0.00000
 205        3S         -0.00046   0.00081  -0.00010   0.00000   0.00000
 206        4PX         0.00050  -0.00002   0.00023   0.00000   0.00020
 207        4PY         0.00000   0.00000   0.00000  -0.00010   0.00000
 208        4PZ         0.00070   0.00009   0.00010   0.00000  -0.00009
 209 17  H  1S          0.00006   0.00004   0.00006   0.00000  -0.00004
 210        2S          0.00068   0.00022  -0.00092   0.00000   0.00000
 211        3S         -0.00046   0.00081   0.00010   0.00000   0.00000
 212        4PX         0.00050  -0.00002  -0.00023   0.00000   0.00020
 213        4PY         0.00000   0.00000   0.00000  -0.00010   0.00000
 214        4PZ        -0.00070  -0.00009   0.00010   0.00000   0.00009
 215 18  H  1S          0.00000   0.00010  -0.00002  -0.00004   0.00000
 216        2S          0.00000   0.00005   0.00051   0.00113   0.00000
 217        3S          0.00000   0.00097   0.00007  -0.00011   0.00000
 218        4PX        -0.00002   0.00000   0.00000   0.00000  -0.00013
 219        4PY         0.00000   0.00014   0.00004   0.00011   0.00000
 220        4PZ         0.00000  -0.00015   0.00001   0.00028   0.00000
 221 19  H  1S          0.00000   0.00010  -0.00002   0.00004   0.00000
 222        2S          0.00000   0.00005   0.00051  -0.00113   0.00000
 223        3S          0.00000   0.00097   0.00007   0.00011   0.00000
 224        4PX        -0.00002   0.00000   0.00000   0.00000  -0.00013
 225        4PY         0.00000  -0.00014  -0.00004   0.00011   0.00000
 226        4PZ         0.00000  -0.00015   0.00001  -0.00028   0.00000
                          16        17        18        19        20
                        (A)--O    (B2)--O   (B1)--O   (A)--O    (B3)--O
     Eigenvalues --    -1.36792  -1.36251  -1.36067  -1.35841  -1.32245
   1 1   Cu 1S         -0.00174   0.00000   0.00000  -0.00018   0.00000
   2        2S         -0.00286   0.00000   0.00000  -0.00029   0.00000
   3        3S         -0.00126   0.00000   0.00000  -0.00013   0.00000
   4        4S          0.00874   0.00000   0.00000   0.00089   0.00000
   5        5S          0.01651   0.00000   0.00000   0.00168   0.00000
   6        6S         -0.03158   0.00000   0.00000  -0.00322   0.00000
   7        7S         -0.01817   0.00000   0.00000  -0.00182   0.00000
   8        8S          0.04328   0.00000   0.00000   0.00432   0.00000
   9        9S         -0.03072   0.00000   0.00000  -0.00314   0.00000
  10       10PX         0.00000   0.00000   0.00000   0.00000   0.00434
  11       10PY         0.00000   0.00844   0.00000   0.00000   0.00000
  12       10PZ         0.00000   0.00000   0.00849   0.00000   0.00000
  13       11PX         0.00000   0.00000   0.00000   0.00000   0.00142
  14       11PY         0.00000   0.00282   0.00000   0.00000   0.00000
  15       11PZ         0.00000   0.00000   0.00283   0.00000   0.00000
  16       12PX         0.00000   0.00000   0.00000   0.00000  -0.00509
  17       12PY         0.00000  -0.01010   0.00000   0.00000   0.00000
  18       12PZ         0.00000   0.00000  -0.01016   0.00000   0.00000
  19       13PX         0.00000   0.00000   0.00000   0.00000  -0.01180
  20       13PY         0.00000  -0.02240   0.00000   0.00000   0.00000
  21       13PZ         0.00000   0.00000  -0.02256   0.00000   0.00000
  22       14PX         0.00000   0.00000   0.00000   0.00000   0.00301
  23       14PY         0.00000   0.00341   0.00000   0.00000   0.00000
  24       14PZ         0.00000   0.00000   0.00347   0.00000   0.00000
  25       15D 0        0.00264   0.00000   0.00000   0.01757   0.00000
  26       15D+1        0.00000   0.00000   0.00000   0.00000   0.00000
  27       15D-1        0.00000   0.00000   0.00000   0.00000   0.00000
  28       15D+2       -0.00830   0.00000   0.00000   0.00894   0.00000
  29       15D-2        0.00000   0.00000   0.00000   0.00000   0.00000
  30       16D 0        0.00234   0.00000   0.00000   0.01572   0.00000
  31       16D+1        0.00000   0.00000   0.00000   0.00000   0.00000
  32       16D-1        0.00000   0.00000   0.00000   0.00000   0.00000
  33       16D+2       -0.00735   0.00000   0.00000   0.00807   0.00000
  34       16D-2        0.00000   0.00000   0.00000   0.00000   0.00000
  35       17D 0        0.00340   0.00000   0.00000   0.01809   0.00000
  36       17D+1        0.00000   0.00000   0.00000   0.00000   0.00000
  37       17D-1        0.00000   0.00000   0.00000   0.00000   0.00000
  38       17D+2       -0.00978   0.00000   0.00000   0.00883   0.00000
  39       17D-2        0.00000   0.00000   0.00000   0.00000   0.00000
  40       18F 0        0.00000   0.00000   0.00137   0.00000   0.00000
  41       18F+1        0.00000   0.00000   0.00000   0.00000  -0.00028
  42       18F-1        0.00000  -0.00084   0.00000   0.00000   0.00000
  43       18F+2        0.00000   0.00000  -0.00003   0.00000   0.00000
  44       18F-2        0.00000   0.00000   0.00000   0.00000   0.00000
  45       18F+3        0.00000   0.00000   0.00000   0.00000   0.00038
  46       18F-3        0.00000  -0.00104   0.00000   0.00000   0.00000
  47 2   O  1S         -0.05264   0.00000  -0.08376  -0.06478   0.00000
  48        2S         -0.08430   0.00000  -0.13410  -0.10379   0.00000
  49        2PX         0.00000   0.00000   0.00000   0.00000   0.00082
  50        2PY         0.00000   0.00125   0.00000   0.00000   0.00000
  51        2PZ         0.01570   0.00000   0.02729   0.02142   0.00000
  52        3S          0.24480   0.00000   0.38901   0.30212   0.00000
  53        3PX         0.00000   0.00000   0.00000   0.00000   0.00079
  54        3PY         0.00000   0.00194   0.00000   0.00000   0.00000
  55        3PZ         0.02286   0.00000   0.04090   0.03123   0.00000
  56        4S          0.16389   0.00000   0.26648   0.20543   0.00000
  57        4PX         0.00000   0.00000   0.00000   0.00000   0.00310
  58        4PY         0.00000   0.00175   0.00000   0.00000   0.00000
  59        4PZ        -0.00083   0.00000  -0.00329   0.00306   0.00000
  60        5D 0        0.00211   0.00000   0.00330   0.00246   0.00000
  61        5D+1        0.00000   0.00000   0.00000   0.00000  -0.00021
  62        5D-1        0.00000  -0.00036   0.00000   0.00000   0.00000
  63        5D+2       -0.00410   0.00000  -0.00654  -0.00500   0.00000
  64        5D-2       -0.00002   0.00000  -0.00004  -0.00003   0.00000
  65 3   O  1S         -0.05264   0.00000   0.08376  -0.06478   0.00000
  66        2S         -0.08430   0.00000   0.13410  -0.10379   0.00000
  67        2PX         0.00000   0.00000   0.00000   0.00000   0.00082
  68        2PY         0.00000   0.00125   0.00000   0.00000   0.00000
  69        2PZ        -0.01570   0.00000   0.02729  -0.02142   0.00000
  70        3S          0.24480   0.00000  -0.38901   0.30212   0.00000
  71        3PX         0.00000   0.00000   0.00000   0.00000   0.00079
  72        3PY         0.00000   0.00194   0.00000   0.00000   0.00000
  73        3PZ        -0.02286   0.00000   0.04090  -0.03123   0.00000
  74        4S          0.16389   0.00000  -0.26648   0.20543   0.00000
  75        4PX         0.00000   0.00000   0.00000   0.00000   0.00310
  76        4PY         0.00000   0.00175   0.00000   0.00000   0.00000
  77        4PZ         0.00083   0.00000  -0.00329  -0.00306   0.00000
  78        5D 0        0.00211   0.00000  -0.00330   0.00246   0.00000
  79        5D+1        0.00000   0.00000   0.00000   0.00000   0.00021
  80        5D-1        0.00000   0.00036   0.00000   0.00000   0.00000
  81        5D+2       -0.00410   0.00000   0.00654  -0.00500   0.00000
  82        5D-2        0.00002   0.00000  -0.00004   0.00003   0.00000
  83 4   O  1S         -0.06410  -0.08379   0.00000   0.05353   0.00000
  84        2S         -0.10264  -0.13415   0.00000   0.08577   0.00000
  85        2PX         0.00000   0.00000   0.00000   0.00000   0.00099
  86        2PY         0.01930   0.02707   0.00000  -0.01799   0.00000
  87        2PZ         0.00000   0.00000   0.00106   0.00000   0.00000
  88        3S          0.29793   0.38894   0.00000  -0.24990   0.00000
  89        3PX         0.00000   0.00000   0.00000   0.00000   0.00118
  90        3PY         0.02820   0.04080   0.00000  -0.02632   0.00000
  91        3PZ         0.00000   0.00000   0.00185   0.00000   0.00000
  92        4S          0.20307   0.26862   0.00000  -0.16902   0.00000
  93        4PX         0.00000   0.00000   0.00000   0.00000   0.00384
  94        4PY         0.00086  -0.00264   0.00000  -0.00240   0.00000
  95        4PZ         0.00000   0.00000   0.00252   0.00000   0.00000
  96        5D 0       -0.00536  -0.00723   0.00000   0.00471   0.00000
  97        5D+1        0.00001   0.00002   0.00000  -0.00001   0.00000
  98        5D-1        0.00000   0.00000  -0.00039   0.00000   0.00000
  99        5D+2        0.00032   0.00053   0.00000  -0.00044   0.00000
 100        5D-2        0.00000   0.00000   0.00000   0.00000  -0.00003
 101 5   O  1S         -0.06410   0.08379   0.00000   0.05353   0.00000
 102        2S         -0.10264   0.13415   0.00000   0.08577   0.00000
 103        2PX         0.00000   0.00000   0.00000   0.00000   0.00099
 104        2PY        -0.01930   0.02707   0.00000   0.01799   0.00000
 105        2PZ         0.00000   0.00000   0.00106   0.00000   0.00000
 106        3S          0.29793  -0.38894   0.00000  -0.24990   0.00000
 107        3PX         0.00000   0.00000   0.00000   0.00000   0.00118
 108        3PY        -0.02820   0.04080   0.00000   0.02632   0.00000
 109        3PZ         0.00000   0.00000   0.00185   0.00000   0.00000
 110        4S          0.20307  -0.26862   0.00000  -0.16902   0.00000
 111        4PX         0.00000   0.00000   0.00000   0.00000   0.00384
 112        4PY        -0.00086  -0.00264   0.00000   0.00240   0.00000
 113        4PZ         0.00000   0.00000   0.00252   0.00000   0.00000
 114        5D 0       -0.00536   0.00723   0.00000   0.00471   0.00000
 115        5D+1       -0.00001   0.00002   0.00000   0.00001   0.00000
 116        5D-1        0.00000   0.00000   0.00039   0.00000   0.00000
 117        5D+2        0.00032  -0.00053   0.00000  -0.00044   0.00000
 118        5D-2        0.00000   0.00000   0.00000   0.00000   0.00003
 119 6   O  1S         -0.00698   0.00000   0.00000  -0.00070  -0.08302
 120        2S         -0.01114   0.00000   0.00000  -0.00113  -0.13287
 121        2PX         0.00146   0.00000   0.00000   0.00022   0.03193
 122        2PY         0.00000   0.00060   0.00000   0.00000   0.00000
 123        2PZ         0.00000   0.00000   0.00065   0.00000   0.00000
 124        3S          0.03169   0.00000   0.00000   0.00344   0.38515
 125        3PX         0.00252   0.00000   0.00000   0.00024   0.04924
 126        3PY         0.00000   0.00081   0.00000   0.00000   0.00000
 127        3PZ         0.00000   0.00000   0.00083   0.00000   0.00000
 128        4S          0.02253   0.00000   0.00000  -0.00026   0.26223
 129        4PX        -0.00049   0.00000   0.00000  -0.00124   0.00398
 130        4PY         0.00000   0.00208   0.00000   0.00000   0.00000
 131        4PZ         0.00000   0.00000   0.00187   0.00000   0.00000
 132        5D 0        0.00030   0.00000   0.00000   0.00005   0.00405
 133        5D+1        0.00000   0.00000  -0.00018   0.00000   0.00000
 134        5D-1        0.00000   0.00000   0.00000   0.00000   0.00001
 135        5D+2        0.00045   0.00000   0.00000   0.00006   0.00550
 136        5D-2        0.00000  -0.00023   0.00000   0.00000   0.00000
 137 7   O  1S         -0.00698   0.00000   0.00000  -0.00070   0.08302
 138        2S         -0.01114   0.00000   0.00000  -0.00113   0.13287
 139        2PX        -0.00146   0.00000   0.00000  -0.00022   0.03193
 140        2PY         0.00000   0.00060   0.00000   0.00000   0.00000
 141        2PZ         0.00000   0.00000   0.00065   0.00000   0.00000
 142        3S          0.03169   0.00000   0.00000   0.00344  -0.38515
 143        3PX        -0.00252   0.00000   0.00000  -0.00024   0.04924
 144        3PY         0.00000   0.00081   0.00000   0.00000   0.00000
 145        3PZ         0.00000   0.00000   0.00083   0.00000   0.00000
 146        4S          0.02253   0.00000   0.00000  -0.00026  -0.26223
 147        4PX         0.00049   0.00000   0.00000   0.00124   0.00398
 148        4PY         0.00000   0.00208   0.00000   0.00000   0.00000
 149        4PZ         0.00000   0.00000   0.00187   0.00000   0.00000
 150        5D 0        0.00030   0.00000   0.00000   0.00005  -0.00405
 151        5D+1        0.00000   0.00000   0.00018   0.00000   0.00000
 152        5D-1        0.00000   0.00000   0.00000   0.00000   0.00001
 153        5D+2        0.00045   0.00000   0.00000   0.00006  -0.00550
 154        5D-2        0.00000   0.00023   0.00000   0.00000   0.00000
 155 8   H  1S          0.04109   0.00046   0.06617   0.05128   0.00000
 156        2S          0.03438   0.00107   0.05604   0.04131   0.00000
 157        3S          0.00302   0.00052  -0.00100  -0.00076   0.00000
 158        4PX         0.00003   0.00000   0.00005   0.00004  -0.00026
 159        4PY        -0.01037   0.00007  -0.01719  -0.01298   0.00000
 160        4PZ        -0.00586  -0.00050  -0.00818  -0.00647   0.00000
 161 9   H  1S          0.04109  -0.00046   0.06617   0.05128   0.00000
 162        2S          0.03438  -0.00107   0.05604   0.04131   0.00000
 163        3S          0.00302  -0.00052  -0.00100  -0.00076   0.00000
 164        4PX        -0.00003   0.00000  -0.00005  -0.00004  -0.00026
 165        4PY         0.01037   0.00007   0.01719   0.01298   0.00000
 166        4PZ        -0.00586   0.00050  -0.00818  -0.00647   0.00000
 167 10  H  1S          0.04997   0.06604   0.00000  -0.04244  -0.00047
 168        2S          0.03960   0.05462   0.00000  -0.03525   0.00105
 169        3S          0.00295  -0.00083   0.00000   0.00156  -0.00145
 170        4PX         0.01251   0.01700   0.00000  -0.01080   0.00021
 171        4PY        -0.00661  -0.00794   0.00000   0.00545   0.00007
 172        4PZ         0.00002   0.00002  -0.00006  -0.00001   0.00000
 173 11  H  1S          0.04997   0.06604   0.00000  -0.04244   0.00047
 174        2S          0.03960   0.05462   0.00000  -0.03525  -0.00105
 175        3S          0.00295  -0.00083   0.00000   0.00156   0.00145
 176        4PX        -0.01251  -0.01700   0.00000   0.01080   0.00021
 177        4PY        -0.00661  -0.00794   0.00000   0.00545  -0.00007
 178        4PZ        -0.00002  -0.00002  -0.00006   0.00001   0.00000
 179 12  H  1S          0.04997  -0.06604   0.00000  -0.04244   0.00047
 180        2S          0.03960  -0.05462   0.00000  -0.03525  -0.00105
 181        3S          0.00295   0.00083   0.00000   0.00156   0.00145
 182        4PX        -0.01251   0.01700   0.00000   0.01080   0.00021
 183        4PY         0.00661  -0.00794   0.00000  -0.00545   0.00007
 184        4PZ         0.00002  -0.00002  -0.00006  -0.00001   0.00000
 185 13  H  1S          0.04997  -0.06604   0.00000  -0.04244  -0.00047
 186        2S          0.03960  -0.05462   0.00000  -0.03525   0.00105
 187        3S          0.00295   0.00083   0.00000   0.00156  -0.00145
 188        4PX         0.01251  -0.01700   0.00000  -0.01080   0.00021
 189        4PY         0.00661  -0.00794   0.00000  -0.00545  -0.00007
 190        4PZ        -0.00002   0.00002  -0.00006   0.00001   0.00000
 191 14  H  1S          0.00527   0.00000   0.00019   0.00047   0.06767
 192        2S          0.00317   0.00000  -0.00005   0.00227   0.05714
 193        3S          0.00372   0.00000   0.00076   0.00016   0.00001
 194        4PX        -0.00099   0.00000  -0.00019  -0.00040  -0.00891
 195        4PY         0.00000  -0.00016   0.00000   0.00000  -0.00001
 196        4PZ        -0.00100   0.00000   0.00003  -0.00039  -0.01667
 197 15  H  1S          0.00527   0.00000  -0.00019   0.00047   0.06767
 198        2S          0.00317   0.00000   0.00005   0.00227   0.05714
 199        3S          0.00372   0.00000  -0.00076   0.00016   0.00001
 200        4PX        -0.00099   0.00000   0.00019  -0.00040  -0.00891
 201        4PY         0.00000  -0.00016   0.00000   0.00000   0.00001
 202        4PZ         0.00100   0.00000   0.00003   0.00039   0.01667
 203 16  H  1S          0.00527   0.00000  -0.00019   0.00047  -0.06767
 204        2S          0.00317   0.00000   0.00005   0.00227  -0.05714
 205        3S          0.00372   0.00000  -0.00076   0.00016  -0.00001
 206        4PX         0.00099   0.00000  -0.00019   0.00040  -0.00891
 207        4PY         0.00000  -0.00016   0.00000   0.00000   0.00001
 208        4PZ         0.00100   0.00000   0.00003   0.00039  -0.01667
 209 17  H  1S          0.00527   0.00000   0.00019   0.00047  -0.06767
 210        2S          0.00317   0.00000  -0.00005   0.00227  -0.05714
 211        3S          0.00372   0.00000   0.00076   0.00016  -0.00001
 212        4PX         0.00099   0.00000   0.00019   0.00040  -0.00891
 213        4PY         0.00000  -0.00016   0.00000   0.00000  -0.00001
 214        4PZ        -0.00100   0.00000   0.00003  -0.00039   0.01667
 215 18  H  1S          0.04109  -0.00046  -0.06617   0.05128   0.00000
 216        2S          0.03438  -0.00107  -0.05604   0.04131   0.00000
 217        3S          0.00302  -0.00052   0.00100  -0.00076   0.00000
 218        4PX         0.00003   0.00000  -0.00005   0.00004  -0.00026
 219        4PY         0.01037   0.00007  -0.01719   0.01298   0.00000
 220        4PZ         0.00586  -0.00050  -0.00818   0.00647   0.00000
 221 19  H  1S          0.04109   0.00046  -0.06617   0.05128   0.00000
 222        2S          0.03438   0.00107  -0.05604   0.04131   0.00000
 223        3S          0.00302   0.00052   0.00100  -0.00076   0.00000
 224        4PX        -0.00003   0.00000   0.00005  -0.00004  -0.00026
 225        4PY        -0.01037   0.00007   0.01719  -0.01298   0.00000
 226        4PZ         0.00586   0.00050  -0.00818   0.00647   0.00000
                          21        22        23        24        25
                        (A)--O    (B1)--O   (B3)--O   (B3)--O   (B2)--O
     Eigenvalues --    -1.32243  -0.88741  -0.88651  -0.88595  -0.88435
   1 1   Cu 1S         -0.00046   0.00000   0.00000   0.00000   0.00000
   2        2S         -0.00076   0.00000   0.00000   0.00000   0.00000
   3        3S         -0.00031   0.00000   0.00000   0.00000   0.00000
   4        4S          0.00223   0.00000   0.00000   0.00000   0.00000
   5        5S          0.00457   0.00000   0.00000   0.00000   0.00000
   6        6S         -0.00909   0.00000   0.00000   0.00000   0.00000
   7        7S         -0.00363   0.00000   0.00000   0.00000   0.00000
   8        8S          0.01326   0.00000   0.00000   0.00000   0.00000
   9        9S         -0.00991   0.00000   0.00000   0.00000   0.00000
  10       10PX         0.00000   0.00000   0.00004   0.00490   0.00000
  11       10PY         0.00000   0.00000   0.00000   0.00000   0.00643
  12       10PZ         0.00000   0.00001   0.00000   0.00000   0.00000
  13       11PX         0.00000   0.00000   0.00001   0.00138   0.00000
  14       11PY         0.00000   0.00000   0.00000   0.00000   0.00198
  15       11PZ         0.00000   0.00000   0.00000   0.00000   0.00000
  16       12PX         0.00000   0.00000  -0.00004  -0.00512   0.00000
  17       12PY         0.00000   0.00000   0.00000   0.00000  -0.00731
  18       12PZ         0.00000  -0.00001   0.00000   0.00000   0.00000
  19       13PX         0.00000   0.00000  -0.00012  -0.01556   0.00000
  20       13PY         0.00000   0.00000   0.00000   0.00000  -0.01931
  21       13PZ         0.00000  -0.00003   0.00000   0.00000   0.00000
  22       14PX         0.00000   0.00000   0.00005   0.00714   0.00000
  23       14PY         0.00000   0.00000   0.00000   0.00000   0.00715
  24       14PZ         0.00000   0.00001   0.00000   0.00000   0.00000
  25       15D 0       -0.00412   0.00000   0.00000   0.00000   0.00000
  26       15D+1        0.00000   0.00000   0.00000   0.00000  -0.00015
  27       15D-1        0.00000   0.00000   0.05908  -0.00055   0.00000
  28       15D+2        0.00712   0.00000   0.00000   0.00000   0.00000
  29       15D-2        0.00000   0.04523   0.00000   0.00000   0.00000
  30       16D 0       -0.00392   0.00000   0.00000   0.00000   0.00000
  31       16D+1        0.00000   0.00000   0.00000   0.00000  -0.00014
  32       16D-1        0.00000   0.00000   0.05449  -0.00050   0.00000
  33       16D+2        0.00674   0.00000   0.00000   0.00000   0.00000
  34       16D-2        0.00000   0.04161   0.00000   0.00000   0.00000
  35       17D 0       -0.00381   0.00000   0.00000   0.00000   0.00000
  36       17D+1        0.00000   0.00000   0.00000   0.00000  -0.00013
  37       17D-1        0.00000   0.00000   0.04779  -0.00044   0.00000
  38       17D+2        0.00689   0.00000   0.00000   0.00000   0.00000
  39       17D-2        0.00000   0.03818   0.00000   0.00000   0.00000
  40       18F 0        0.00000   0.00000   0.00000   0.00000   0.00000
  41       18F+1        0.00000   0.00000  -0.00001  -0.00042   0.00000
  42       18F-1        0.00000   0.00000   0.00000   0.00000   0.00151
  43       18F+2        0.00000   0.00000   0.00000   0.00000   0.00000
  44       18F-2        0.00000   0.00000   0.00000   0.00000   0.00000
  45       18F+3        0.00000   0.00000  -0.00002  -0.00156   0.00000
  46       18F-3        0.00000   0.00000   0.00000   0.00000  -0.00024
  47 2   O  1S          0.00552   0.00000   0.00000   0.00000   0.00000
  48        2S          0.00888   0.00000   0.00000   0.00000   0.00000
  49        2PX         0.00000   0.00000  -0.00045   0.00392  -0.00051
  50        2PY         0.00000   0.00000   0.17159  -0.00178   0.17296
  51        2PZ        -0.00267  -0.00003   0.00000   0.00000   0.00000
  52        3S         -0.02658  -0.00001   0.00000   0.00000   0.00000
  53        3PX         0.00000   0.00000  -0.00066   0.00466  -0.00074
  54        3PY         0.00000   0.00000   0.24722  -0.00257   0.24907
  55        3PZ        -0.00345  -0.00004   0.00000   0.00000   0.00000
  56        4S         -0.01485   0.00004   0.00000   0.00000   0.00000
  57        4PX         0.00000   0.00000  -0.00042   0.00865  -0.00054
  58        4PY         0.00000   0.00000   0.18009  -0.00186   0.17881
  59        4PZ        -0.00072  -0.00003   0.00000   0.00000   0.00000
  60        5D 0       -0.00022   0.00000   0.00000   0.00000   0.00000
  61        5D+1        0.00000   0.00000  -0.00004  -0.00022  -0.00004
  62        5D-1        0.00000   0.00000   0.01370  -0.00015   0.01413
  63        5D+2        0.00047   0.00000   0.00000   0.00000   0.00000
  64        5D-2        0.00000   0.00030   0.00000   0.00000   0.00000
  65 3   O  1S          0.00552   0.00000   0.00000   0.00000   0.00000
  66        2S          0.00888   0.00000   0.00000   0.00000   0.00000
  67        2PX         0.00000   0.00000  -0.00045   0.00392   0.00051
  68        2PY         0.00000   0.00000  -0.17159   0.00178   0.17296
  69        2PZ         0.00267  -0.00003   0.00000   0.00000   0.00000
  70        3S         -0.02658   0.00001   0.00000   0.00000   0.00000
  71        3PX         0.00000   0.00000  -0.00066   0.00466   0.00074
  72        3PY         0.00000   0.00000  -0.24722   0.00257   0.24907
  73        3PZ         0.00345  -0.00004   0.00000   0.00000   0.00000
  74        4S         -0.01485  -0.00004   0.00000   0.00000   0.00000
  75        4PX         0.00000   0.00000  -0.00042   0.00865   0.00054
  76        4PY         0.00000   0.00000  -0.18009   0.00186   0.17881
  77        4PZ         0.00072  -0.00003   0.00000   0.00000   0.00000
  78        5D 0       -0.00022   0.00000   0.00000   0.00000   0.00000
  79        5D+1        0.00000   0.00000   0.00004   0.00022  -0.00004
  80        5D-1        0.00000   0.00000   0.01370  -0.00015  -0.01413
  81        5D+2        0.00047   0.00000   0.00000   0.00000   0.00000
  82        5D-2        0.00000   0.00030   0.00000   0.00000   0.00000
  83 4   O  1S          0.00551   0.00000   0.00000   0.00000   0.00023
  84        2S          0.00886   0.00000   0.00000   0.00000   0.00050
  85        2PX         0.00000   0.17314   0.00180   0.17407   0.00000
  86        2PY        -0.00257   0.00000   0.00000   0.00000  -0.02185
  87        2PZ         0.00000   0.00022   0.01466   0.00007   0.00000
  88        3S         -0.02607   0.00000   0.00000   0.00000  -0.00507
  89        3PX         0.00000   0.24946   0.00259   0.25063   0.00000
  90        3PY        -0.00349   0.00000   0.00000   0.00000  -0.02944
  91        3PZ         0.00000   0.00032   0.01993   0.00012   0.00000
  92        4S         -0.01985   0.00000   0.00000   0.00000   0.01830
  93        4PX         0.00000   0.18040   0.00183   0.18002   0.00000
  94        4PY        -0.00319   0.00000   0.00000   0.00000  -0.03229
  95        4PZ         0.00000   0.00023   0.02769  -0.00005   0.00000
  96        5D 0        0.00047   0.00000   0.00000   0.00000   0.00087
  97        5D+1        0.00000   0.00000   0.00000   0.00000   0.00000
  98        5D-1        0.00000   0.00002  -0.00090   0.00003   0.00000
  99        5D+2       -0.00007   0.00000   0.00000   0.00000   0.00003
 100        5D-2        0.00000   0.01393   0.00015   0.01431   0.00000
 101 5   O  1S          0.00551   0.00000   0.00000   0.00000  -0.00023
 102        2S          0.00886   0.00000   0.00000   0.00000  -0.00050
 103        2PX         0.00000  -0.17314   0.00180   0.17407   0.00000
 104        2PY         0.00257   0.00000   0.00000   0.00000  -0.02185
 105        2PZ         0.00000   0.00022  -0.01466  -0.00007   0.00000
 106        3S         -0.02607   0.00000   0.00000   0.00000   0.00507
 107        3PX         0.00000  -0.24946   0.00259   0.25063   0.00000
 108        3PY         0.00349   0.00000   0.00000   0.00000  -0.02944
 109        3PZ         0.00000   0.00032  -0.01993  -0.00012   0.00000
 110        4S         -0.01985   0.00000   0.00000   0.00000  -0.01830
 111        4PX         0.00000  -0.18040   0.00183   0.18002   0.00000
 112        4PY         0.00319   0.00000   0.00000   0.00000  -0.03229
 113        4PZ         0.00000   0.00023  -0.02769   0.00005   0.00000
 114        5D 0        0.00047   0.00000   0.00000   0.00000  -0.00087
 115        5D+1        0.00000   0.00000   0.00000   0.00000   0.00000
 116        5D-1        0.00000  -0.00002  -0.00090   0.00003   0.00000
 117        5D+2       -0.00007   0.00000   0.00000   0.00000  -0.00003
 118        5D-2        0.00000   0.01393  -0.00015  -0.01431   0.00000
 119 6   O  1S         -0.08270   0.00000   0.00000   0.00053   0.00000
 120        2S         -0.13237   0.00000   0.00001   0.00096   0.00000
 121        2PX         0.03182   0.00000  -0.00009  -0.01199   0.00000
 122        2PY         0.00000   0.00770   0.00000   0.00000   0.00235
 123        2PZ         0.00000   0.00003   0.00000   0.00000  -0.00010
 124        3S          0.38400   0.00000  -0.00004  -0.00551   0.00000
 125        3PX         0.04844   0.00000  -0.00011  -0.01498   0.00000
 126        3PY         0.00000   0.00965   0.00000   0.00000   0.00269
 127        3PZ         0.00000   0.00004   0.00000   0.00000  -0.00014
 128        4S          0.26122   0.00000   0.00010   0.01046   0.00000
 129        4PX         0.00653   0.00000  -0.00014  -0.01918   0.00000
 130        4PY         0.00000   0.01680   0.00000   0.00000   0.00550
 131        4PZ         0.00000   0.00004   0.00000   0.00000  -0.00013
 132        5D 0        0.00402   0.00000   0.00000  -0.00012   0.00000
 133        5D+1        0.00000   0.00000   0.00000   0.00000  -0.00001
 134        5D-1        0.00001   0.00000   0.00018   0.00000   0.00000
 135        5D+2        0.00555   0.00000   0.00000  -0.00054   0.00000
 136        5D-2        0.00000  -0.00048   0.00000   0.00000  -0.00015
 137 7   O  1S         -0.08270   0.00000   0.00000  -0.00053   0.00000
 138        2S         -0.13237   0.00000  -0.00001  -0.00096   0.00000
 139        2PX        -0.03182   0.00000  -0.00009  -0.01199   0.00000
 140        2PY         0.00000  -0.00770   0.00000   0.00000   0.00235
 141        2PZ         0.00000   0.00003   0.00000   0.00000   0.00010
 142        3S          0.38400   0.00000   0.00004   0.00551   0.00000
 143        3PX        -0.04844   0.00000  -0.00011  -0.01498   0.00000
 144        3PY         0.00000  -0.00965   0.00000   0.00000   0.00269
 145        3PZ         0.00000   0.00004   0.00000   0.00000   0.00014
 146        4S          0.26122   0.00000  -0.00010  -0.01046   0.00000
 147        4PX        -0.00653   0.00000  -0.00014  -0.01918   0.00000
 148        4PY         0.00000  -0.01680   0.00000   0.00000   0.00550
 149        4PZ         0.00000   0.00004   0.00000   0.00000   0.00013
 150        5D 0        0.00402   0.00000   0.00000   0.00012   0.00000
 151        5D+1        0.00000   0.00000   0.00000   0.00000  -0.00001
 152        5D-1       -0.00001   0.00000   0.00018   0.00000   0.00000
 153        5D+2        0.00555   0.00000   0.00000   0.00054   0.00000
 154        5D-2        0.00000  -0.00048   0.00000   0.00000   0.00015
 155 8   H  1S         -0.00457  -0.00001   0.10499  -0.00110   0.10606
 156        2S         -0.00597  -0.00003   0.10849  -0.00113   0.11195
 157        3S          0.00204   0.00000   0.03474  -0.00037   0.03314
 158        4PX        -0.00001   0.00033   0.00003   0.00002   0.00003
 159        4PY         0.00152   0.00001  -0.00938   0.00010  -0.00961
 160        4PZ         0.00079   0.00000  -0.01357   0.00014  -0.01383
 161 9   H  1S         -0.00457  -0.00001  -0.10499   0.00110  -0.10606
 162        2S         -0.00597  -0.00003  -0.10849   0.00113  -0.11195
 163        3S          0.00204   0.00000  -0.03474   0.00037  -0.03314
 164        4PX         0.00001  -0.00033   0.00003   0.00002   0.00003
 165        4PY        -0.00152  -0.00001  -0.00938   0.00010  -0.00961
 166        4PZ         0.00079   0.00000   0.01357  -0.00014   0.01383
 167 10  H  1S         -0.00466  -0.10605  -0.00111  -0.10683  -0.00857
 168        2S         -0.00196  -0.11004  -0.00118  -0.11214  -0.01318
 169        3S          0.00165  -0.03413  -0.00034  -0.03304   0.00276
 170        4PX        -0.00099  -0.00983  -0.00010  -0.00994  -0.00259
 171        4PY         0.00018   0.01358   0.00015   0.01368   0.00080
 172        4PZ         0.00000  -0.00001   0.00008  -0.00001   0.00000
 173 11  H  1S         -0.00466   0.10605   0.00111   0.10683  -0.00857
 174        2S         -0.00196   0.11004   0.00118   0.11214  -0.01318
 175        3S          0.00165   0.03413   0.00034   0.03304   0.00276
 176        4PX         0.00099  -0.00983  -0.00010  -0.00994   0.00259
 177        4PY         0.00018  -0.01358  -0.00015  -0.01368   0.00080
 178        4PZ         0.00000  -0.00001   0.00008  -0.00001   0.00000
 179 12  H  1S         -0.00466  -0.10605   0.00111   0.10683   0.00857
 180        2S         -0.00196  -0.11004   0.00118   0.11214   0.01318
 181        3S          0.00165  -0.03413   0.00034   0.03304  -0.00276
 182        4PX         0.00099   0.00983  -0.00010  -0.00994  -0.00259
 183        4PY        -0.00018  -0.01358   0.00015   0.01368   0.00080
 184        4PZ         0.00000  -0.00001  -0.00008   0.00001   0.00000
 185 13  H  1S         -0.00466   0.10605  -0.00111  -0.10683   0.00857
 186        2S         -0.00196   0.11004  -0.00118  -0.11214   0.01318
 187        3S          0.00165   0.03413  -0.00034  -0.03304  -0.00276
 188        4PX        -0.00099   0.00983  -0.00010  -0.00994   0.00259
 189        4PY        -0.00018   0.01358  -0.00015  -0.01368   0.00080
 190        4PZ         0.00000  -0.00001  -0.00008   0.00001   0.00000
 191 14  H  1S          0.06742   0.00002  -0.00004  -0.00493  -0.00006
 192        2S          0.05566   0.00001  -0.00009  -0.00853  -0.00005
 193        3S          0.00094   0.00001   0.00002   0.00267  -0.00004
 194        4PX        -0.00906   0.00000   0.00001   0.00085   0.00001
 195        4PY        -0.00001  -0.00034   0.00017   0.00000  -0.00007
 196        4PZ        -0.01632   0.00000   0.00001   0.00159   0.00000
 197 15  H  1S          0.06742  -0.00002  -0.00004  -0.00493   0.00006
 198        2S          0.05566  -0.00001  -0.00009  -0.00853   0.00005
 199        3S          0.00094  -0.00001   0.00002   0.00267   0.00004
 200        4PX        -0.00906   0.00000   0.00001   0.00085  -0.00001
 201        4PY         0.00001  -0.00034  -0.00017   0.00000  -0.00007
 202        4PZ         0.01632   0.00000  -0.00001  -0.00159   0.00000
 203 16  H  1S          0.06742  -0.00002   0.00004   0.00493  -0.00006
 204        2S          0.05566  -0.00001   0.00009   0.00853  -0.00005
 205        3S          0.00094  -0.00001  -0.00002  -0.00267  -0.00004
 206        4PX         0.00906   0.00000   0.00001   0.00085  -0.00001
 207        4PY        -0.00001   0.00034  -0.00017   0.00000  -0.00007
 208        4PZ         0.01632   0.00000   0.00001   0.00159   0.00000
 209 17  H  1S          0.06742   0.00002   0.00004   0.00493   0.00006
 210        2S          0.05566   0.00001   0.00009   0.00853   0.00005
 211        3S          0.00094   0.00001  -0.00002  -0.00267   0.00004
 212        4PX         0.00906   0.00000   0.00001   0.00085   0.00001
 213        4PY         0.00001   0.00034   0.00017   0.00000  -0.00007
 214        4PZ        -0.01632   0.00000  -0.00001  -0.00159   0.00000
 215 18  H  1S         -0.00457   0.00001   0.10499  -0.00110  -0.10606
 216        2S         -0.00597   0.00003   0.10849  -0.00113  -0.11195
 217        3S          0.00204   0.00000   0.03474  -0.00037  -0.03314
 218        4PX        -0.00001  -0.00033   0.00003   0.00002  -0.00003
 219        4PY        -0.00152   0.00001   0.00938  -0.00010  -0.00961
 220        4PZ        -0.00079   0.00000   0.01357  -0.00014  -0.01383
 221 19  H  1S         -0.00457   0.00001  -0.10499   0.00110   0.10606
 222        2S         -0.00597   0.00003  -0.10849   0.00113   0.11195
 223        3S          0.00204   0.00000  -0.03474   0.00037   0.03314
 224        4PX         0.00001   0.00033   0.00003   0.00002  -0.00003
 225        4PY         0.00152  -0.00001   0.00938  -0.00010  -0.00961
 226        4PZ        -0.00079   0.00000  -0.01357   0.00014   0.01383
                          26        27        28        29        30
                        (A)--O    (B2)--O   (B1)--O   (A)--O    (B1)--O
     Eigenvalues --    -0.84311  -0.84285  -0.84234  -0.83323  -0.78089
   1 1   Cu 1S         -0.00006   0.00000   0.00000  -0.00685   0.00000
   2        2S         -0.00010   0.00000   0.00000  -0.01122   0.00000
   3        3S         -0.00004   0.00000   0.00000  -0.00516   0.00000
   4        4S          0.00031   0.00000   0.00000   0.03528   0.00000
   5        5S          0.00056   0.00000   0.00000   0.06428   0.00000
   6        6S         -0.00098   0.00000   0.00000  -0.12358   0.00000
   7        7S         -0.00061   0.00000   0.00000  -0.09826   0.00000
   8        8S          0.00077   0.00000   0.00000   0.27848   0.00000
   9        9S         -0.00093   0.00000   0.00000  -0.02096   0.00000
  10       10PX         0.00000   0.00000   0.00000   0.00000   0.00000
  11       10PY         0.00000   0.00001   0.00000   0.00000   0.00000
  12       10PZ         0.00000   0.00000   0.00532   0.00000  -0.02701
  13       11PX         0.00000   0.00000   0.00000   0.00000   0.00000
  14       11PY         0.00000   0.00000   0.00000   0.00000   0.00000
  15       11PZ         0.00000   0.00000   0.00163   0.00000  -0.00836
  16       12PX         0.00000   0.00000   0.00000   0.00000   0.00000
  17       12PY         0.00000  -0.00001   0.00000   0.00000   0.00000
  18       12PZ         0.00000   0.00000  -0.00604   0.00000   0.03120
  19       13PX         0.00000   0.00000   0.00000   0.00000   0.00000
  20       13PY         0.00000  -0.00003   0.00000   0.00000   0.00000
  21       13PZ         0.00000   0.00000  -0.01609   0.00000   0.08108
  22       14PX         0.00000   0.00000   0.00000   0.00000   0.00000
  23       14PY         0.00000   0.00001   0.00000   0.00000   0.00000
  24       14PZ         0.00000   0.00000   0.00627   0.00000  -0.02894
  25       15D 0        0.29927   0.00000   0.00000   0.04806   0.00000
  26       15D+1        0.00000   0.03841   0.00000   0.00000   0.00000
  27       15D-1        0.00000   0.00000   0.00000   0.00000   0.00000
  28       15D+2        0.16653   0.00000   0.00000  -0.08717   0.00000
  29       15D-2        0.00000   0.00000   0.00000   0.00000   0.00005
  30       16D 0        0.27828   0.00000   0.00000   0.04445   0.00000
  31       16D+1        0.00000   0.03526   0.00000   0.00000   0.00000
  32       16D-1        0.00000   0.00000   0.00000   0.00000   0.00000
  33       16D+2        0.15492   0.00000   0.00000  -0.08060   0.00000
  34       16D-2        0.00000   0.00000   0.00000   0.00000   0.00004
  35       17D 0        0.21104   0.00000   0.00000   0.04031   0.00000
  36       17D+1        0.00000   0.03188   0.00000   0.00000   0.00000
  37       17D-1        0.00000   0.00000   0.00000   0.00000   0.00000
  38       17D+2        0.11740   0.00000   0.00000  -0.07269   0.00000
  39       17D-2        0.00000   0.00000   0.00000   0.00000   0.00004
  40       18F 0        0.00000   0.00000  -0.00016   0.00000  -0.00441
  41       18F+1        0.00000   0.00000   0.00000   0.00000   0.00000
  42       18F-1        0.00000   0.00000   0.00000   0.00000   0.00000
  43       18F+2        0.00000   0.00000   0.00064   0.00000   0.00036
  44       18F-2        0.00000   0.00000   0.00000   0.00000   0.00000
  45       18F+3        0.00000   0.00000   0.00000   0.00000   0.00000
  46       18F-3        0.00000   0.00000   0.00000   0.00000   0.00000
  47 2   O  1S         -0.00760   0.00000  -0.00087  -0.00866   0.02087
  48        2S         -0.01238   0.00000  -0.00128  -0.01413   0.03360
  49        2PX         0.00000   0.01309   0.00000   0.00000   0.00000
  50        2PY         0.00000   0.00016   0.00000   0.00000   0.00000
  51        2PZ        -0.09007   0.00000  -0.02388  -0.11638   0.18505
  52        3S          0.03467   0.00000   0.00040   0.04135  -0.09204
  53        3PX         0.00000   0.01694   0.00000   0.00000   0.00000
  54        3PY         0.00000   0.00022   0.00000   0.00000   0.00000
  55        3PZ        -0.13134   0.00000  -0.03176  -0.17110   0.25797
  56        4S          0.08117   0.00000   0.02402   0.06421  -0.18477
  57        4PX         0.00000   0.02607   0.00000   0.00000   0.00000
  58        4PY         0.00000   0.00016   0.00000   0.00000   0.00000
  59        4PZ        -0.11503   0.00000  -0.03578  -0.13708   0.27891
  60        5D 0        0.00037   0.00000  -0.00051  -0.00132   0.00345
  61        5D+1        0.00000  -0.00047   0.00000   0.00000   0.00000
  62        5D-1        0.00000   0.00001   0.00000   0.00000   0.00000
  63        5D+2        0.00131   0.00000   0.00044   0.00169  -0.00208
  64        5D-2        0.00000   0.00000   0.00000   0.00001  -0.00001
  65 3   O  1S         -0.00760   0.00000   0.00087  -0.00866  -0.02087
  66        2S         -0.01238   0.00000   0.00128  -0.01413  -0.03360
  67        2PX         0.00000  -0.01309   0.00000   0.00000   0.00000
  68        2PY         0.00000   0.00016   0.00000   0.00000   0.00000
  69        2PZ         0.09007   0.00000  -0.02388   0.11638   0.18505
  70        3S          0.03467   0.00000  -0.00040   0.04135   0.09204
  71        3PX         0.00000  -0.01694   0.00000   0.00000   0.00000
  72        3PY         0.00000   0.00022   0.00000   0.00000   0.00000
  73        3PZ         0.13134   0.00000  -0.03176   0.17110   0.25797
  74        4S          0.08117   0.00000  -0.02402   0.06421   0.18477
  75        4PX         0.00000  -0.02607   0.00000   0.00000   0.00000
  76        4PY         0.00000   0.00016   0.00000   0.00000   0.00000
  77        4PZ         0.11503   0.00000  -0.03578   0.13708   0.27891
  78        5D 0        0.00037   0.00000   0.00051  -0.00132  -0.00345
  79        5D+1        0.00000  -0.00047   0.00000   0.00000   0.00000
  80        5D-1        0.00000  -0.00001   0.00000   0.00000   0.00000
  81        5D+2        0.00131   0.00000  -0.00044   0.00169   0.00208
  82        5D-2        0.00000   0.00000   0.00000  -0.00001  -0.00001
  83 4   O  1S          0.00715   0.00000   0.00000  -0.00904   0.00000
  84        2S          0.01165   0.00000   0.00000  -0.01475   0.00000
  85        2PX         0.00000   0.00000  -0.00005   0.00000   0.00006
  86        2PY         0.08835  -0.00004   0.00000  -0.11879   0.00000
  87        2PZ         0.00000   0.00000   0.00492   0.00000  -0.02807
  88        3S         -0.03286   0.00000   0.00000   0.04264   0.00000
  89        3PX         0.00000   0.00000  -0.00007   0.00000   0.00008
  90        3PY         0.12927  -0.00006   0.00000  -0.17395   0.00000
  91        3PZ         0.00000   0.00000   0.00630   0.00000  -0.03754
  92        4S         -0.07113   0.00002   0.00000   0.07348   0.00000
  93        4PX         0.00000   0.00000  -0.00005   0.00000   0.00007
  94        4PY         0.11736  -0.00008   0.00000  -0.13780   0.00000
  95        4PZ         0.00000   0.00000   0.00971   0.00000  -0.05283
  96        5D 0       -0.00058   0.00000   0.00000   0.00247   0.00000
  97        5D+1        0.00000   0.00023   0.00000   0.00000   0.00000
  98        5D-1        0.00000   0.00000  -0.00022   0.00000   0.00083
  99        5D+2        0.00075   0.00000   0.00000   0.00011   0.00000
 100        5D-2        0.00000   0.00000   0.00000   0.00000   0.00000
 101 5   O  1S          0.00715   0.00000   0.00000  -0.00904   0.00000
 102        2S          0.01165   0.00000   0.00000  -0.01475   0.00000
 103        2PX         0.00000   0.00000   0.00005   0.00000  -0.00006
 104        2PY        -0.08835  -0.00004   0.00000   0.11879   0.00000
 105        2PZ         0.00000   0.00000   0.00492   0.00000  -0.02807
 106        3S         -0.03286   0.00000   0.00000   0.04264   0.00000
 107        3PX         0.00000   0.00000   0.00007   0.00000  -0.00008
 108        3PY        -0.12927  -0.00006   0.00000   0.17395   0.00000
 109        3PZ         0.00000   0.00000   0.00630   0.00000  -0.03754
 110        4S         -0.07113  -0.00002   0.00000   0.07348   0.00000
 111        4PX         0.00000   0.00000   0.00005   0.00000  -0.00007
 112        4PY        -0.11736  -0.00008   0.00000   0.13780   0.00000
 113        4PZ         0.00000   0.00000   0.00971   0.00000  -0.05283
 114        5D 0       -0.00058   0.00000   0.00000   0.00247   0.00000
 115        5D+1        0.00000   0.00023   0.00000   0.00000   0.00000
 116        5D-1        0.00000   0.00000   0.00022   0.00000  -0.00083
 117        5D+2        0.00075   0.00000   0.00000   0.00011   0.00000
 118        5D-2        0.00000   0.00000   0.00000   0.00000   0.00000
 119 6   O  1S          0.00016   0.00000   0.00000  -0.00130   0.00000
 120        2S          0.00027   0.00000   0.00000  -0.00218   0.00000
 121        2PX         0.00029   0.00000   0.00000  -0.03046   0.00000
 122        2PY         0.00000   0.00009   0.00009   0.00000   0.00003
 123        2PZ         0.00000   0.17185   0.17157   0.00000   0.02603
 124        3S         -0.00049   0.00000   0.00000   0.00734   0.00000
 125        3PX         0.00010   0.00000   0.00000  -0.04588   0.00000
 126        3PY         0.00000   0.00013   0.00013   0.00000   0.00004
 127        3PZ         0.00000   0.24623   0.24579   0.00000   0.03850
 128        4S         -0.00587   0.00000   0.00000   0.00458   0.00000
 129        4PX        -0.00235   0.00000   0.00000  -0.02039   0.00000
 130        4PY         0.00000   0.00010   0.00009   0.00000   0.00003
 131        4PZ         0.00000   0.17584   0.17410   0.00000   0.00346
 132        5D 0        0.00014   0.00000   0.00000   0.00012   0.00000
 133        5D+1        0.00000   0.01571   0.01572   0.00000   0.00233
 134        5D-1        0.00000   0.00000   0.00000   0.00000   0.00000
 135        5D+2        0.00001   0.00000   0.00000  -0.00140   0.00000
 136        5D-2        0.00000   0.00001   0.00001   0.00000   0.00000
 137 7   O  1S          0.00016   0.00000   0.00000  -0.00130   0.00000
 138        2S          0.00027   0.00000   0.00000  -0.00218   0.00000
 139        2PX        -0.00029   0.00000   0.00000   0.03046   0.00000
 140        2PY         0.00000   0.00009  -0.00009   0.00000  -0.00003
 141        2PZ         0.00000  -0.17185   0.17157   0.00000   0.02603
 142        3S         -0.00049   0.00000   0.00000   0.00734   0.00000
 143        3PX        -0.00010   0.00000   0.00000   0.04588   0.00000
 144        3PY         0.00000   0.00013  -0.00013   0.00000  -0.00004
 145        3PZ         0.00000  -0.24623   0.24579   0.00000   0.03850
 146        4S         -0.00587   0.00000   0.00000   0.00458   0.00000
 147        4PX         0.00235   0.00000   0.00000   0.02039   0.00000
 148        4PY         0.00000   0.00010  -0.00009   0.00000  -0.00003
 149        4PZ         0.00000  -0.17584   0.17410   0.00000   0.00346
 150        5D 0        0.00014   0.00000   0.00000   0.00012   0.00000
 151        5D+1        0.00000   0.01571  -0.01572   0.00000  -0.00233
 152        5D-1        0.00000   0.00000   0.00000   0.00000   0.00000
 153        5D+2        0.00001   0.00000   0.00000  -0.00140   0.00000
 154        5D-2        0.00000  -0.00001   0.00001   0.00000   0.00000
 155 8   H  1S         -0.03095   0.00007  -0.00852  -0.04109   0.06093
 156        2S         -0.03897   0.00010  -0.01434  -0.04309   0.06385
 157        3S         -0.00683   0.00000   0.00314  -0.01092   0.01416
 158        4PX        -0.00002  -0.00003  -0.00001  -0.00003   0.00003
 159        4PY         0.00719  -0.00001   0.00273   0.00948  -0.01224
 160        4PZ         0.00029  -0.00001   0.00073  -0.00316   0.00192
 161 9   H  1S         -0.03095  -0.00007  -0.00852  -0.04109   0.06093
 162        2S         -0.03897  -0.00010  -0.01434  -0.04309   0.06385
 163        3S         -0.00683   0.00000   0.00314  -0.01092   0.01416
 164        4PX         0.00002  -0.00003   0.00001   0.00003  -0.00003
 165        4PY        -0.00719  -0.00001  -0.00273  -0.00948   0.01224
 166        4PZ         0.00029   0.00001   0.00073  -0.00316   0.00192
 167 10  H  1S          0.03051  -0.00002   0.00003  -0.04139  -0.00002
 168        2S          0.03139  -0.00001   0.00003  -0.04931  -0.00003
 169        3S          0.00778   0.00001   0.00000  -0.01018  -0.00001
 170        4PX         0.00627   0.00000   0.00000  -0.01028   0.00000
 171        4PY         0.00072   0.00000   0.00000  -0.00232   0.00000
 172        4PZ         0.00001  -0.00029   0.00015  -0.00001  -0.00052
 173 11  H  1S          0.03051  -0.00002  -0.00003  -0.04139   0.00002
 174        2S          0.03139  -0.00001  -0.00003  -0.04931   0.00003
 175        3S          0.00778   0.00001   0.00000  -0.01018   0.00001
 176        4PX        -0.00627   0.00000   0.00000   0.01028   0.00000
 177        4PY         0.00072   0.00000   0.00000  -0.00232   0.00000
 178        4PZ        -0.00001   0.00029   0.00015   0.00001  -0.00052
 179 12  H  1S          0.03051   0.00002   0.00003  -0.04139  -0.00002
 180        2S          0.03139   0.00001   0.00003  -0.04931  -0.00003
 181        3S          0.00778  -0.00001   0.00000  -0.01018  -0.00001
 182        4PX        -0.00627   0.00000   0.00000   0.01028   0.00000
 183        4PY        -0.00072   0.00000   0.00000   0.00232   0.00000
 184        4PZ         0.00001   0.00029   0.00015  -0.00001  -0.00052
 185 13  H  1S          0.03051   0.00002  -0.00003  -0.04139   0.00002
 186        2S          0.03139   0.00001  -0.00003  -0.04931   0.00003
 187        3S          0.00778  -0.00001   0.00000  -0.01018   0.00001
 188        4PX         0.00627   0.00000   0.00000  -0.01028   0.00000
 189        4PY        -0.00072   0.00000   0.00000   0.00232   0.00000
 190        4PZ        -0.00001  -0.00029   0.00015   0.00001  -0.00052
 191 14  H  1S         -0.00021   0.10632   0.10611  -0.01190   0.01663
 192        2S          0.00448   0.11703   0.11840  -0.01551   0.03639
 193        3S         -0.00053   0.04210   0.04042  -0.00234  -0.00149
 194        4PX        -0.00063  -0.01464  -0.01478  -0.00188  -0.00438
 195        4PY         0.00000  -0.00001   0.00000   0.00000   0.00000
 196        4PZ        -0.00061  -0.00899  -0.00906   0.00394  -0.00278
 197 15  H  1S         -0.00021  -0.10632  -0.10611  -0.01190  -0.01663
 198        2S          0.00448  -0.11703  -0.11840  -0.01551  -0.03639
 199        3S         -0.00053  -0.04210  -0.04042  -0.00234   0.00149
 200        4PX        -0.00063   0.01464   0.01478  -0.00188   0.00438
 201        4PY         0.00000  -0.00001   0.00000   0.00000   0.00000
 202        4PZ         0.00061  -0.00899  -0.00906  -0.00394  -0.00278
 203 16  H  1S         -0.00021   0.10632  -0.10611  -0.01190  -0.01663
 204        2S          0.00448   0.11703  -0.11840  -0.01551  -0.03639
 205        3S         -0.00053   0.04210  -0.04042  -0.00234   0.00149
 206        4PX         0.00063   0.01464  -0.01478   0.00188  -0.00438
 207        4PY         0.00000  -0.00001   0.00000   0.00000   0.00000
 208        4PZ         0.00061   0.00899  -0.00906  -0.00394  -0.00278
 209 17  H  1S         -0.00021  -0.10632   0.10611  -0.01190   0.01663
 210        2S          0.00448  -0.11703   0.11840  -0.01551   0.03639
 211        3S         -0.00053  -0.04210   0.04042  -0.00234  -0.00149
 212        4PX         0.00063  -0.01464   0.01478   0.00188   0.00438
 213        4PY         0.00000  -0.00001   0.00000   0.00000   0.00000
 214        4PZ        -0.00061   0.00899  -0.00906   0.00394  -0.00278
 215 18  H  1S         -0.03095  -0.00007   0.00852  -0.04109  -0.06093
 216        2S         -0.03897  -0.00010   0.01434  -0.04309  -0.06385
 217        3S         -0.00683   0.00000  -0.00314  -0.01092  -0.01416
 218        4PX        -0.00002   0.00003   0.00001  -0.00003  -0.00003
 219        4PY        -0.00719  -0.00001   0.00273  -0.00948  -0.01224
 220        4PZ        -0.00029  -0.00001   0.00073   0.00316   0.00192
 221 19  H  1S         -0.03095   0.00007   0.00852  -0.04109  -0.06093
 222        2S         -0.03897   0.00010   0.01434  -0.04309  -0.06385
 223        3S         -0.00683   0.00000  -0.00314  -0.01092  -0.01416
 224        4PX         0.00002   0.00003  -0.00001   0.00003   0.00003
 225        4PY         0.00719  -0.00001  -0.00273   0.00948   0.01224
 226        4PZ        -0.00029   0.00001   0.00073   0.00316   0.00192
                          31        32        33        34        35
                        (B2)--O   (A)--O    (B3)--O   (B3)--O   (B2)--O
     Eigenvalues --    -0.77941  -0.76204  -0.74023  -0.73204  -0.71912
   1 1   Cu 1S          0.00000  -0.00232   0.00000   0.00000   0.00000
   2        2S          0.00000  -0.00380   0.00000   0.00000   0.00000
   3        3S          0.00000  -0.00175   0.00000   0.00000   0.00000
   4        4S          0.00000   0.01198   0.00000   0.00000   0.00000
   5        5S          0.00000   0.02201   0.00000   0.00000   0.00000
   6        6S          0.00000  -0.04377   0.00000   0.00000   0.00000
   7        7S          0.00000  -0.03780   0.00000   0.00000   0.00000
   8        8S          0.00000   0.13441   0.00000   0.00000   0.00000
   9        9S          0.00000   0.04559   0.00000   0.00000   0.00000
  10       10PX         0.00000   0.00000   0.00004  -0.01879   0.00000
  11       10PY        -0.02648   0.00000   0.00000   0.00000   0.00000
  12       10PZ         0.00000   0.00000   0.00000   0.00000   0.00000
  13       11PX         0.00000   0.00000   0.00001  -0.00522   0.00000
  14       11PY        -0.00821   0.00000   0.00000   0.00000   0.00000
  15       11PZ         0.00000   0.00000   0.00000   0.00000   0.00000
  16       12PX         0.00000   0.00000  -0.00004   0.01953   0.00000
  17       12PY         0.03064   0.00000   0.00000   0.00000   0.00001
  18       12PZ         0.00000   0.00000   0.00000   0.00000   0.00000
  19       13PX         0.00000   0.00000  -0.00012   0.06128   0.00000
  20       13PY         0.07927   0.00000   0.00000   0.00000   0.00001
  21       13PZ         0.00000   0.00000   0.00000   0.00000   0.00000
  22       14PX         0.00000   0.00000   0.00006  -0.03170   0.00000
  23       14PY        -0.02793   0.00000   0.00000   0.00000   0.00000
  24       14PZ         0.00000   0.00000   0.00000   0.00000   0.00000
  25       15D 0        0.00000  -0.13121   0.00000   0.00000   0.00000
  26       15D+1       -0.00010   0.00000   0.00000   0.00000   0.41457
  27       15D-1        0.00000   0.00000   0.44195   0.00082   0.00000
  28       15D+2        0.00000   0.22477   0.00000   0.00000   0.00000
  29       15D-2        0.00000   0.00000   0.00000   0.00000   0.00000
  30       16D 0        0.00000  -0.12222   0.00000   0.00000   0.00000
  31       16D+1       -0.00009   0.00000   0.00000   0.00000   0.38297
  32       16D-1        0.00000   0.00000   0.40953   0.00076   0.00000
  33       16D+2        0.00000   0.20912   0.00000   0.00000   0.00000
  34       16D-2        0.00000   0.00000   0.00000   0.00000   0.00000
  35       17D 0        0.00000  -0.09492   0.00000   0.00000   0.00000
  36       17D+1       -0.00008   0.00000   0.00000   0.00000   0.30394
  37       17D-1        0.00000   0.00000   0.31419   0.00057   0.00000
  38       17D+2        0.00000   0.16529   0.00000   0.00000   0.00000
  39       17D-2        0.00000   0.00000   0.00000   0.00000   0.00000
  40       18F 0        0.00000   0.00000   0.00000   0.00000   0.00000
  41       18F+1        0.00000   0.00000   0.00000   0.00066   0.00000
  42       18F-1        0.00306   0.00000   0.00000   0.00000   0.00001
  43       18F+2        0.00000   0.00000   0.00000   0.00000   0.00000
  44       18F-2        0.00000   0.00000   0.00000   0.00000   0.00000
  45       18F+3        0.00000   0.00000   0.00000  -0.00178   0.00000
  46       18F-3        0.00359   0.00000   0.00000   0.00000   0.00000
  47 2   O  1S          0.00000   0.00179   0.00000   0.00000   0.00000
  48        2S          0.00000   0.00288   0.00000   0.00000   0.00000
  49        2PX        -0.00017   0.00000   0.00042  -0.04590   0.09456
  50        2PY         0.02589   0.00000  -0.03321  -0.00024   0.00034
  51        2PZ         0.00000   0.00867   0.00000   0.00000   0.00000
  52        3S          0.00000  -0.00818   0.00000   0.00000   0.00000
  53        3PX        -0.00024   0.00000   0.00058  -0.06047   0.13066
  54        3PY         0.03808   0.00000  -0.04915  -0.00034   0.00048
  55        3PZ         0.00000   0.01219   0.00000   0.00000   0.00000
  56        4S          0.00000  -0.01874   0.00000   0.00000   0.00000
  57        4PX        -0.00017   0.00000   0.00048  -0.08474   0.16024
  58        4PY        -0.00036   0.00000   0.03258  -0.00011   0.00036
  59        4PZ         0.00000   0.02859   0.00000   0.00000   0.00000
  60        5D 0        0.00000  -0.00074   0.00000   0.00000   0.00000
  61        5D+1        0.00000   0.00000   0.00001  -0.00006  -0.00104
  62        5D-1        0.00283   0.00000  -0.00430  -0.00001   0.00001
  63        5D+2        0.00000   0.00039   0.00000   0.00000   0.00000
  64        5D-2        0.00000   0.00000   0.00000   0.00000   0.00000
  65 3   O  1S          0.00000   0.00179   0.00000   0.00000   0.00000
  66        2S          0.00000   0.00288   0.00000   0.00000   0.00000
  67        2PX         0.00017   0.00000   0.00042  -0.04590  -0.09456
  68        2PY         0.02589   0.00000   0.03321   0.00024   0.00034
  69        2PZ         0.00000  -0.00867   0.00000   0.00000   0.00000
  70        3S          0.00000  -0.00818   0.00000   0.00000   0.00000
  71        3PX         0.00024   0.00000   0.00058  -0.06047  -0.13066
  72        3PY         0.03808   0.00000   0.04915   0.00034   0.00048
  73        3PZ         0.00000  -0.01219   0.00000   0.00000   0.00000
  74        4S          0.00000  -0.01874   0.00000   0.00000   0.00000
  75        4PX         0.00017   0.00000   0.00048  -0.08474  -0.16024
  76        4PY        -0.00036   0.00000  -0.03258   0.00011   0.00036
  77        4PZ         0.00000  -0.02859   0.00000   0.00000   0.00000
  78        5D 0        0.00000  -0.00074   0.00000   0.00000   0.00000
  79        5D+1        0.00000   0.00000  -0.00001   0.00006  -0.00104
  80        5D-1       -0.00283   0.00000  -0.00430  -0.00001  -0.00001
  81        5D+2        0.00000   0.00039   0.00000   0.00000   0.00000
  82        5D-2        0.00000   0.00000   0.00000   0.00000   0.00000
  83 4   O  1S          0.02148   0.00278   0.00000   0.00000   0.00002
  84        2S          0.03460   0.00451   0.00000   0.00000   0.00003
  85        2PX         0.00000   0.00000  -0.00016   0.01772   0.00000
  86        2PY         0.18765   0.01207   0.00000   0.00000   0.00008
  87        2PZ         0.00000   0.00000   0.06729   0.00018   0.00000
  88        3S         -0.09534  -0.01167   0.00000   0.00000  -0.00008
  89        3PX         0.00000   0.00000  -0.00022   0.02783   0.00000
  90        3PY         0.26186   0.01622   0.00000   0.00000   0.00012
  91        3PZ         0.00000   0.00000   0.09353   0.00026   0.00000
  92        4S         -0.18870  -0.04590   0.00000   0.00000  -0.00011
  93        4PX         0.00000   0.00000  -0.00007  -0.02218   0.00000
  94        4PY         0.28156   0.02084   0.00000   0.00000   0.00010
  95        4PZ         0.00000   0.00000   0.11592   0.00024   0.00000
  96        5D 0       -0.00368   0.00026   0.00000   0.00000   0.00000
  97        5D+1        0.00001   0.00000   0.00000   0.00000   0.00085
  98        5D-1        0.00000   0.00000  -0.00192   0.00000   0.00000
  99        5D+2       -0.00195   0.00064   0.00000   0.00000   0.00000
 100        5D-2        0.00000   0.00000   0.00000   0.00101   0.00000
 101 5   O  1S         -0.02148   0.00278   0.00000   0.00000  -0.00002
 102        2S         -0.03460   0.00451   0.00000   0.00000  -0.00003
 103        2PX         0.00000   0.00000  -0.00016   0.01772   0.00000
 104        2PY         0.18765  -0.01207   0.00000   0.00000   0.00008
 105        2PZ         0.00000   0.00000  -0.06729  -0.00018   0.00000
 106        3S          0.09534  -0.01167   0.00000   0.00000   0.00008
 107        3PX         0.00000   0.00000  -0.00022   0.02783   0.00000
 108        3PY         0.26186  -0.01622   0.00000   0.00000   0.00012
 109        3PZ         0.00000   0.00000  -0.09353  -0.00026   0.00000
 110        4S          0.18870  -0.04590   0.00000   0.00000   0.00011
 111        4PX         0.00000   0.00000  -0.00007  -0.02218   0.00000
 112        4PY         0.28156  -0.02084   0.00000   0.00000   0.00010
 113        4PZ         0.00000   0.00000  -0.11592  -0.00024   0.00000
 114        5D 0        0.00368   0.00026   0.00000   0.00000   0.00000
 115        5D+1        0.00001   0.00000   0.00000   0.00000   0.00085
 116        5D-1        0.00000   0.00000  -0.00192   0.00000   0.00000
 117        5D+2        0.00195   0.00064   0.00000   0.00000   0.00000
 118        5D-2        0.00000   0.00000   0.00000  -0.00101   0.00000
 119 6   O  1S          0.00000  -0.01675  -0.00003   0.02323   0.00000
 120        2S          0.00000  -0.02709  -0.00005   0.03739   0.00000
 121        2PX         0.00000  -0.14687  -0.00029   0.18055   0.00000
 122        2PY        -0.01209   0.00000   0.00000   0.00000  -0.00003
 123        2PZ         0.00005   0.00000   0.00000   0.00000  -0.02423
 124        3S          0.00000   0.07575   0.00015  -0.10413   0.00000
 125        3PX         0.00000  -0.20967  -0.00039   0.24586   0.00000
 126        3PY        -0.01455   0.00000   0.00000   0.00000  -0.00004
 127        3PZ         0.00007   0.00000   0.00000   0.00000  -0.03689
 128        4S          0.00000   0.14546   0.00025  -0.19210   0.00000
 129        4PX         0.00000  -0.19493  -0.00048   0.27437   0.00000
 130        4PY        -0.02755   0.00000   0.00000   0.00000  -0.00003
 131        4PZ         0.00002   0.00000   0.00000   0.00000   0.03096
 132        5D 0        0.00000   0.00031   0.00000  -0.00180   0.00000
 133        5D+1        0.00000   0.00000   0.00000   0.00000  -0.00175
 134        5D-1        0.00000   0.00000   0.00033   0.00000   0.00000
 135        5D+2        0.00000  -0.00371  -0.00001   0.00731   0.00000
 136        5D-2        0.00043   0.00000   0.00000   0.00000   0.00000
 137 7   O  1S          0.00000  -0.01675   0.00003  -0.02323   0.00000
 138        2S          0.00000  -0.02709   0.00005  -0.03739   0.00000
 139        2PX         0.00000   0.14687  -0.00029   0.18055   0.00000
 140        2PY        -0.01209   0.00000   0.00000   0.00000  -0.00003
 141        2PZ        -0.00005   0.00000   0.00000   0.00000   0.02423
 142        3S          0.00000   0.07575  -0.00015   0.10413   0.00000
 143        3PX         0.00000   0.20967  -0.00039   0.24586   0.00000
 144        3PY        -0.01455   0.00000   0.00000   0.00000  -0.00004
 145        3PZ        -0.00007   0.00000   0.00000   0.00000   0.03689
 146        4S          0.00000   0.14546  -0.00025   0.19210   0.00000
 147        4PX         0.00000   0.19493  -0.00048   0.27437   0.00000
 148        4PY        -0.02755   0.00000   0.00000   0.00000  -0.00003
 149        4PZ        -0.00002   0.00000   0.00000   0.00000  -0.03096
 150        5D 0        0.00000   0.00031   0.00000   0.00180   0.00000
 151        5D+1        0.00000   0.00000   0.00000   0.00000  -0.00175
 152        5D-1        0.00000   0.00000   0.00033   0.00000   0.00000
 153        5D+2        0.00000  -0.00371   0.00001  -0.00731   0.00000
 154        5D-2       -0.00043   0.00000   0.00000   0.00000   0.00000
 155 8   H  1S          0.01711   0.00254  -0.02341  -0.00007   0.00005
 156        2S          0.03829  -0.00480  -0.07592  -0.00027   0.00018
 157        3S         -0.00276  -0.00477   0.00834   0.00006   0.00000
 158        4PX         0.00001  -0.00001  -0.00001  -0.00144   0.00450
 159        4PY        -0.00341   0.00119   0.00618   0.00002   0.00000
 160        4PZ        -0.00394   0.00027   0.00896   0.00003  -0.00002
 161 9   H  1S         -0.01711   0.00254   0.02341   0.00007  -0.00005
 162        2S         -0.03829  -0.00480   0.07592   0.00027  -0.00018
 163        3S          0.00276  -0.00477  -0.00834  -0.00006   0.00000
 164        4PX         0.00001   0.00001  -0.00001  -0.00144   0.00450
 165        4PY        -0.00341  -0.00119   0.00618   0.00002   0.00000
 166        4PZ         0.00394   0.00027  -0.00896  -0.00003   0.00002
 167 10  H  1S          0.06131   0.00290   0.00005  -0.01129   0.00003
 168        2S          0.06513   0.01470   0.00016  -0.04439   0.00003
 169        3S          0.01547  -0.00549  -0.00003   0.01415   0.00004
 170        4PX         0.01235   0.00146   0.00001  -0.00384   0.00001
 171        4PY         0.00194  -0.00212  -0.00002   0.00480   0.00000
 172        4PZ         0.00002   0.00000   0.00254   0.00000  -0.00042
 173 11  H  1S          0.06131   0.00290  -0.00005   0.01129   0.00003
 174        2S          0.06513   0.01470  -0.00016   0.04439   0.00003
 175        3S          0.01547  -0.00549   0.00003  -0.01415   0.00004
 176        4PX        -0.01235  -0.00146   0.00001  -0.00384  -0.00001
 177        4PY         0.00194  -0.00212   0.00002  -0.00480   0.00000
 178        4PZ        -0.00002   0.00000   0.00254   0.00000   0.00042
 179 12  H  1S         -0.06131   0.00290  -0.00005   0.01129  -0.00003
 180        2S         -0.06513   0.01470  -0.00016   0.04439  -0.00003
 181        3S         -0.01547  -0.00549   0.00003  -0.01415  -0.00004
 182        4PX         0.01235  -0.00146   0.00001  -0.00384   0.00001
 183        4PY         0.00194   0.00212  -0.00002   0.00480   0.00000
 184        4PZ        -0.00002   0.00000  -0.00254   0.00000   0.00042
 185 13  H  1S         -0.06131   0.00290   0.00005  -0.01129  -0.00003
 186        2S         -0.06513   0.01470   0.00016  -0.04439  -0.00003
 187        3S         -0.01547  -0.00549  -0.00003   0.01415  -0.00004
 188        4PX        -0.01235   0.00146   0.00001  -0.00384  -0.00001
 189        4PY         0.00194   0.00212   0.00002  -0.00480   0.00000
 190        4PZ         0.00002   0.00000  -0.00254   0.00000  -0.00042
 191 14  H  1S          0.00003  -0.05081  -0.00010   0.06065  -0.01559
 192        2S          0.00007  -0.06067  -0.00008   0.06507  -0.06312
 193        3S         -0.00002  -0.02039   0.00000   0.01453   0.01374
 194        4PX        -0.00001  -0.00216  -0.00001   0.00326   0.00824
 195        4PY         0.00051   0.00001   0.00013  -0.00001   0.00000
 196        4PZ         0.00000   0.01199   0.00001  -0.01236   0.00473
 197 15  H  1S         -0.00003  -0.05081  -0.00010   0.06065   0.01559
 198        2S         -0.00007  -0.06067  -0.00008   0.06507   0.06312
 199        3S          0.00002  -0.02039   0.00000   0.01453  -0.01374
 200        4PX         0.00001  -0.00216  -0.00001   0.00326  -0.00824
 201        4PY         0.00051  -0.00001  -0.00013   0.00001   0.00000
 202        4PZ         0.00000  -0.01199  -0.00001   0.01236   0.00473
 203 16  H  1S          0.00003  -0.05081   0.00010  -0.06065  -0.01559
 204        2S          0.00007  -0.06067   0.00008  -0.06507  -0.06312
 205        3S         -0.00002  -0.02039   0.00000  -0.01453   0.01374
 206        4PX         0.00001   0.00216  -0.00001   0.00326  -0.00824
 207        4PY         0.00051   0.00001  -0.00013   0.00001   0.00000
 208        4PZ         0.00000  -0.01199   0.00001  -0.01236  -0.00473
 209 17  H  1S         -0.00003  -0.05081   0.00010  -0.06065   0.01559
 210        2S         -0.00007  -0.06067   0.00008  -0.06507   0.06312
 211        3S          0.00002  -0.02039   0.00000  -0.01453  -0.01374
 212        4PX        -0.00001   0.00216  -0.00001   0.00326   0.00824
 213        4PY         0.00051  -0.00001   0.00013  -0.00001   0.00000
 214        4PZ         0.00000   0.01199  -0.00001   0.01236  -0.00473
 215 18  H  1S         -0.01711   0.00254  -0.02341  -0.00007  -0.00005
 216        2S         -0.03829  -0.00480  -0.07592  -0.00027  -0.00018
 217        3S          0.00276  -0.00477   0.00834   0.00006   0.00000
 218        4PX        -0.00001  -0.00001  -0.00001  -0.00144  -0.00450
 219        4PY        -0.00341  -0.00119  -0.00618  -0.00002   0.00000
 220        4PZ        -0.00394  -0.00027  -0.00896  -0.00003  -0.00002
 221 19  H  1S          0.01711   0.00254   0.02341   0.00007   0.00005
 222        2S          0.03829  -0.00480   0.07592   0.00027   0.00018
 223        3S         -0.00276  -0.00477  -0.00834  -0.00006   0.00000
 224        4PX        -0.00001   0.00001  -0.00001  -0.00144  -0.00450
 225        4PY        -0.00341   0.00119  -0.00618  -0.00002   0.00000
 226        4PZ         0.00394  -0.00027   0.00896   0.00003   0.00002
                          36        37        38        39        40
                        (B1)--O   (B1)--O   (A)--O    (B3)--O   (B3)--O
     Eigenvalues --    -0.70530  -0.66874  -0.66853  -0.66420  -0.65845
   1 1   Cu 1S          0.00000   0.00000   0.00003   0.00000   0.00000
   2        2S          0.00000   0.00000   0.00005   0.00000   0.00000
   3        3S          0.00000   0.00000   0.00002   0.00000   0.00000
   4        4S          0.00000   0.00000  -0.00014   0.00000   0.00000
   5        5S          0.00000   0.00000  -0.00034   0.00000   0.00000
   6        6S          0.00000   0.00000   0.00085   0.00000   0.00000
   7        7S          0.00000   0.00000   0.00049   0.00000   0.00000
   8        8S          0.00000   0.00000  -0.00440   0.00000   0.00000
   9        9S          0.00000   0.00000   0.00247   0.00000   0.00000
  10       10PX         0.00000   0.00000   0.00000   0.00232  -0.00001
  11       10PY         0.00000   0.00000   0.00000   0.00000   0.00000
  12       10PZ         0.00000   0.00161   0.00000   0.00000   0.00000
  13       11PX         0.00000   0.00000   0.00000   0.00062   0.00000
  14       11PY         0.00000   0.00000   0.00000   0.00000   0.00000
  15       11PZ         0.00000   0.00052   0.00000   0.00000   0.00000
  16       12PX         0.00000   0.00000   0.00000  -0.00235   0.00001
  17       12PY         0.00000   0.00000   0.00000   0.00000   0.00000
  18       12PZ         0.00000  -0.00193   0.00000   0.00000   0.00000
  19       13PX         0.00000   0.00000   0.00000  -0.00783   0.00005
  20       13PY         0.00000   0.00000   0.00000   0.00000   0.00000
  21       13PZ         0.00000  -0.00486   0.00000   0.00000   0.00000
  22       14PX         0.00000   0.00000   0.00000   0.00440  -0.00003
  23       14PY         0.00000   0.00000   0.00000   0.00000   0.00000
  24       14PZ         0.00000   0.00261   0.00000   0.00000   0.00000
  25       15D 0        0.00000   0.00000   0.31322   0.00000   0.00000
  26       15D+1        0.00000   0.00000   0.00000   0.00000   0.00000
  27       15D-1        0.00000   0.00000   0.00000  -0.00143  -0.18474
  28       15D+2        0.00000   0.00000   0.17303   0.00000   0.00000
  29       15D-2        0.46508   0.00058   0.00000   0.00000   0.00000
  30       16D 0        0.00000   0.00000   0.29096   0.00000   0.00000
  31       16D+1        0.00000   0.00000   0.00000   0.00000   0.00000
  32       16D-1        0.00000   0.00000   0.00000  -0.00133  -0.17136
  33       16D+2        0.00000   0.00000   0.16067   0.00000   0.00000
  34       16D-2        0.43071   0.00054   0.00000   0.00000   0.00000
  35       17D 0        0.00000   0.00000   0.19173   0.00000   0.00000
  36       17D+1        0.00000   0.00000   0.00000   0.00000   0.00000
  37       17D-1        0.00000   0.00000   0.00000  -0.00094  -0.12096
  38       17D+2        0.00000   0.00000   0.10653   0.00000   0.00000
  39       17D-2        0.33530   0.00040   0.00000   0.00000   0.00000
  40       18F 0        0.00000  -0.00315   0.00000   0.00000   0.00000
  41       18F+1        0.00000   0.00000   0.00000   0.00328  -0.00001
  42       18F-1        0.00000   0.00000   0.00000   0.00000   0.00000
  43       18F+2        0.00000  -0.00225   0.00000   0.00000   0.00000
  44       18F-2        0.00000   0.00000   0.00000   0.00000   0.00000
  45       18F+3        0.00000   0.00000   0.00000  -0.00061   0.00001
  46       18F-3        0.00000   0.00000   0.00000   0.00000   0.00000
  47 2   O  1S         -0.00001   0.00876   0.01955   0.00000   0.00000
  48        2S         -0.00002   0.01440   0.03191   0.00000   0.00000
  49        2PX         0.00000   0.00000   0.00000   0.20996  -0.00092
  50        2PY         0.00000   0.00000   0.00000   0.00058  -0.01236
  51        2PZ        -0.00005   0.03259   0.10798   0.00000   0.00000
  52        3S          0.00006  -0.04461  -0.09735   0.00000   0.00000
  53        3PX         0.00000   0.00000   0.00000   0.29652  -0.00131
  54        3PY         0.00000   0.00000   0.00000   0.00082  -0.01807
  55        3PZ        -0.00008   0.04841   0.15232   0.00000   0.00000
  56        4S          0.00018  -0.07905  -0.14401   0.00000   0.00000
  57        4PX         0.00000   0.00000   0.00000   0.31673  -0.00138
  58        4PY         0.00000   0.00000   0.00000   0.00076  -0.01950
  59        4PZ        -0.00001   0.02434   0.13759   0.00000   0.00000
  60        5D 0        0.00000   0.00076   0.00582   0.00000   0.00000
  61        5D+1        0.00000   0.00000   0.00000   0.00629  -0.00002
  62        5D-1        0.00000   0.00000   0.00000   0.00002  -0.00128
  63        5D+2        0.00000  -0.00032  -0.00106   0.00000   0.00000
  64        5D-2        0.00082   0.00000  -0.00001   0.00000   0.00000
  65 3   O  1S          0.00001  -0.00876   0.01955   0.00000   0.00000
  66        2S          0.00002  -0.01440   0.03191   0.00000   0.00000
  67        2PX         0.00000   0.00000   0.00000   0.20996  -0.00092
  68        2PY         0.00000   0.00000   0.00000  -0.00058   0.01236
  69        2PZ        -0.00005   0.03259  -0.10798   0.00000   0.00000
  70        3S         -0.00006   0.04461  -0.09735   0.00000   0.00000
  71        3PX         0.00000   0.00000   0.00000   0.29652  -0.00131
  72        3PY         0.00000   0.00000   0.00000  -0.00082   0.01807
  73        3PZ        -0.00008   0.04841  -0.15232   0.00000   0.00000
  74        4S         -0.00018   0.07905  -0.14401   0.00000   0.00000
  75        4PX         0.00000   0.00000   0.00000   0.31673  -0.00138
  76        4PY         0.00000   0.00000   0.00000  -0.00076   0.01950
  77        4PZ        -0.00001   0.02434  -0.13759   0.00000   0.00000
  78        5D 0        0.00000  -0.00076   0.00582   0.00000   0.00000
  79        5D+1        0.00000   0.00000   0.00000  -0.00629   0.00002
  80        5D-1        0.00000   0.00000   0.00000   0.00002  -0.00128
  81        5D+2        0.00000   0.00032  -0.00106   0.00000   0.00000
  82        5D-2        0.00082   0.00000   0.00001   0.00000   0.00000
  83 4   O  1S          0.00000   0.00000  -0.01867   0.00000   0.00000
  84        2S          0.00000   0.00000  -0.03047   0.00000   0.00000
  85        2PX        -0.02463  -0.00029   0.00000  -0.00256  -0.00024
  86        2PY         0.00000   0.00000  -0.10522   0.00000   0.00000
  87        2PZ        -0.00026   0.21268   0.00000   0.00082   0.20430
  88        3S          0.00000   0.00000   0.09331   0.00000   0.00000
  89        3PX        -0.03723  -0.00041   0.00000  -0.00392  -0.00035
  90        3PY         0.00000   0.00000  -0.14845   0.00000   0.00000
  91        3PZ        -0.00036   0.29973   0.00000   0.00116   0.29005
  92        4S          0.00000   0.00000   0.13278   0.00000   0.00000
  93        4PX         0.05186  -0.00035   0.00000   0.00650  -0.00045
  94        4PY         0.00000   0.00000  -0.13788   0.00000   0.00000
  95        4PZ        -0.00031   0.32317   0.00000   0.00125   0.30119
  96        5D 0        0.00000   0.00000   0.00384   0.00000   0.00000
  97        5D+1        0.00000   0.00000   0.00000   0.00000   0.00000
  98        5D-1       -0.00001   0.00632   0.00000   0.00003   0.00754
  99        5D+2        0.00000   0.00000   0.00444   0.00000   0.00000
 100        5D-2       -0.00315  -0.00001   0.00000   0.00009  -0.00001
 101 5   O  1S          0.00000   0.00000  -0.01867   0.00000   0.00000
 102        2S          0.00000   0.00000  -0.03047   0.00000   0.00000
 103        2PX         0.02463   0.00029   0.00000  -0.00256  -0.00024
 104        2PY         0.00000   0.00000   0.10522   0.00000   0.00000
 105        2PZ        -0.00026   0.21268   0.00000  -0.00082  -0.20430
 106        3S          0.00000   0.00000   0.09331   0.00000   0.00000
 107        3PX         0.03723   0.00041   0.00000  -0.00392  -0.00035
 108        3PY         0.00000   0.00000   0.14845   0.00000   0.00000
 109        3PZ        -0.00036   0.29973   0.00000  -0.00116  -0.29005
 110        4S          0.00000   0.00000   0.13278   0.00000   0.00000
 111        4PX        -0.05186   0.00035   0.00000   0.00650  -0.00045
 112        4PY         0.00000   0.00000   0.13788   0.00000   0.00000
 113        4PZ        -0.00031   0.32317   0.00000  -0.00125  -0.30119
 114        5D 0        0.00000   0.00000   0.00384   0.00000   0.00000
 115        5D+1        0.00000   0.00000   0.00000   0.00000   0.00000
 116        5D-1        0.00001  -0.00632   0.00000   0.00003   0.00754
 117        5D+2        0.00000   0.00000   0.00444   0.00000   0.00000
 118        5D-2       -0.00315  -0.00001   0.00000  -0.00009   0.00001
 119 6   O  1S          0.00000   0.00000  -0.00093   0.00999  -0.00005
 120        2S          0.00000   0.00000  -0.00152   0.01634  -0.00009
 121        2PX         0.00000   0.00000  -0.00451   0.04776  -0.00026
 122        2PY         0.03818  -0.00002   0.00000   0.00000   0.00000
 123        2PZ        -0.00002  -0.00274   0.00000   0.00000   0.00000
 124        3S          0.00000   0.00000   0.00414  -0.04945   0.00028
 125        3PX         0.00000   0.00000  -0.00589   0.06871  -0.00037
 126        3PY         0.05007  -0.00003   0.00000   0.00000   0.00000
 127        3PZ        -0.00003  -0.00414   0.00000   0.00000   0.00000
 128        4S          0.00000   0.00000   0.01241  -0.08794   0.00043
 129        4PX         0.00000   0.00000  -0.00325   0.04711  -0.00027
 130        4PY         0.07329  -0.00003   0.00000   0.00000   0.00000
 131        4PZ        -0.00003   0.00444   0.00000   0.00000   0.00000
 132        5D 0        0.00000   0.00000   0.00014  -0.00082   0.00000
 133        5D+1        0.00000   0.00008   0.00000   0.00000   0.00000
 134        5D-1        0.00000   0.00000   0.00000   0.00000   0.00014
 135        5D+2        0.00000   0.00000  -0.00016   0.00195  -0.00001
 136        5D-2       -0.00060   0.00000   0.00000   0.00000   0.00000
 137 7   O  1S          0.00000   0.00000  -0.00093  -0.00999   0.00005
 138        2S          0.00000   0.00000  -0.00152  -0.01634   0.00009
 139        2PX         0.00000   0.00000   0.00451   0.04776  -0.00026
 140        2PY        -0.03818   0.00002   0.00000   0.00000   0.00000
 141        2PZ        -0.00002  -0.00274   0.00000   0.00000   0.00000
 142        3S          0.00000   0.00000   0.00414   0.04945  -0.00028
 143        3PX         0.00000   0.00000   0.00589   0.06871  -0.00037
 144        3PY        -0.05007   0.00003   0.00000   0.00000   0.00000
 145        3PZ        -0.00003  -0.00414   0.00000   0.00000   0.00000
 146        4S          0.00000   0.00000   0.01241   0.08794  -0.00043
 147        4PX         0.00000   0.00000   0.00325   0.04711  -0.00027
 148        4PY        -0.07329   0.00003   0.00000   0.00000   0.00000
 149        4PZ        -0.00003   0.00444   0.00000   0.00000   0.00000
 150        5D 0        0.00000   0.00000   0.00014   0.00082   0.00000
 151        5D+1        0.00000  -0.00008   0.00000   0.00000   0.00000
 152        5D-1        0.00000   0.00000   0.00000   0.00000   0.00014
 153        5D+2        0.00000   0.00000  -0.00016  -0.00195   0.00001
 154        5D-2       -0.00060   0.00000   0.00000   0.00000   0.00000
 155 8   H  1S         -0.00002   0.01060   0.03387  -0.00001  -0.00586
 156        2S         -0.00009   0.02811   0.04854   0.00006  -0.00809
 157        3S         -0.00004   0.02400   0.02354   0.00013   0.02952
 158        4PX         0.00032   0.00002   0.00003   0.01842  -0.00008
 159        4PY         0.00002  -0.00273  -0.00905   0.00005   0.00142
 160        4PZ         0.00001  -0.00155   0.00510  -0.00002  -0.00203
 161 9   H  1S         -0.00002   0.01060   0.03387   0.00001   0.00586
 162        2S         -0.00009   0.02811   0.04854  -0.00006   0.00809
 163        3S         -0.00004   0.02400   0.02354  -0.00013  -0.02952
 164        4PX        -0.00032  -0.00002  -0.00003   0.01842  -0.00008
 165        4PY        -0.00002   0.00273   0.00905   0.00005   0.00142
 166        4PZ         0.00001  -0.00155   0.00510   0.00002   0.00203
 167 10  H  1S          0.01819   0.00002  -0.03279   0.00133  -0.00001
 168        2S          0.07939   0.00008  -0.04196   0.01140  -0.00009
 169        3S         -0.01232   0.00000  -0.02348  -0.00738   0.00003
 170        4PX         0.00625  -0.00002  -0.00849   0.00058  -0.00003
 171        4PY        -0.00969  -0.00001  -0.00573  -0.00141   0.00001
 172        4PZ        -0.00001   0.01818  -0.00001   0.00008   0.01926
 173 11  H  1S         -0.01819  -0.00002  -0.03279  -0.00133   0.00001
 174        2S         -0.07939  -0.00008  -0.04196  -0.01140   0.00009
 175        3S          0.01232   0.00000  -0.02348   0.00738  -0.00003
 176        4PX         0.00625  -0.00002   0.00849   0.00058  -0.00003
 177        4PY         0.00969   0.00001  -0.00573   0.00141  -0.00001
 178        4PZ        -0.00001   0.01818   0.00001   0.00008   0.01926
 179 12  H  1S          0.01819   0.00002  -0.03279  -0.00133   0.00001
 180        2S          0.07939   0.00008  -0.04196  -0.01140   0.00009
 181        3S         -0.01232   0.00000  -0.02348   0.00738  -0.00003
 182        4PX        -0.00625   0.00002   0.00849   0.00058  -0.00003
 183        4PY         0.00969   0.00001   0.00573  -0.00141   0.00001
 184        4PZ        -0.00001   0.01818  -0.00001  -0.00008  -0.01926
 185 13  H  1S         -0.01819  -0.00002  -0.03279   0.00133  -0.00001
 186        2S         -0.07939  -0.00008  -0.04196   0.01140  -0.00009
 187        3S          0.01232   0.00000  -0.02348  -0.00738   0.00003
 188        4PX        -0.00625   0.00002  -0.00849   0.00058  -0.00003
 189        4PY        -0.00969  -0.00001   0.00573   0.00141  -0.00001
 190        4PZ        -0.00001   0.01818   0.00001  -0.00008  -0.01926
 191 14  H  1S          0.00000  -0.00136  -0.00123   0.01570  -0.00008
 192        2S         -0.00001  -0.00995  -0.00643   0.03090  -0.00014
 193        3S         -0.00001   0.00636  -0.00060   0.02193  -0.00011
 194        4PX         0.00000   0.00123   0.00051   0.00002  -0.00001
 195        4PY         0.00067   0.00000   0.00000   0.00000   0.00018
 196        4PZ         0.00000   0.00057   0.00093  -0.00504   0.00002
 197 15  H  1S          0.00000   0.00136  -0.00123   0.01570  -0.00008
 198        2S          0.00001   0.00995  -0.00643   0.03090  -0.00014
 199        3S          0.00001  -0.00636  -0.00060   0.02193  -0.00011
 200        4PX         0.00000  -0.00123   0.00051   0.00002  -0.00001
 201        4PY         0.00067   0.00000   0.00000   0.00000  -0.00018
 202        4PZ         0.00000   0.00057  -0.00093   0.00504  -0.00002
 203 16  H  1S          0.00000   0.00136  -0.00123  -0.01570   0.00008
 204        2S          0.00001   0.00995  -0.00643  -0.03090   0.00014
 205        3S          0.00001  -0.00636  -0.00060  -0.02193   0.00011
 206        4PX         0.00000   0.00123  -0.00051   0.00002  -0.00001
 207        4PY        -0.00067   0.00000   0.00000   0.00000  -0.00018
 208        4PZ         0.00000   0.00057  -0.00093  -0.00504   0.00002
 209 17  H  1S          0.00000  -0.00136  -0.00123  -0.01570   0.00008
 210        2S         -0.00001  -0.00995  -0.00643  -0.03090   0.00014
 211        3S         -0.00001   0.00636  -0.00060  -0.02193   0.00011
 212        4PX         0.00000  -0.00123  -0.00051   0.00002  -0.00001
 213        4PY        -0.00067   0.00000   0.00000   0.00000   0.00018
 214        4PZ         0.00000   0.00057   0.00093   0.00504  -0.00002
 215 18  H  1S          0.00002  -0.01060   0.03387  -0.00001  -0.00586
 216        2S          0.00009  -0.02811   0.04854   0.00006  -0.00809
 217        3S          0.00004  -0.02400   0.02354   0.00013   0.02952
 218        4PX        -0.00032  -0.00002   0.00003   0.01842  -0.00008
 219        4PY         0.00002  -0.00273   0.00905  -0.00005  -0.00142
 220        4PZ         0.00001  -0.00155  -0.00510   0.00002   0.00203
 221 19  H  1S          0.00002  -0.01060   0.03387   0.00001   0.00586
 222        2S          0.00009  -0.02811   0.04854  -0.00006   0.00809
 223        3S          0.00004  -0.02400   0.02354  -0.00013  -0.02952
 224        4PX         0.00032   0.00002  -0.00003   0.01842  -0.00008
 225        4PY        -0.00002   0.00273  -0.00905  -0.00005  -0.00142
 226        4PZ         0.00001  -0.00155  -0.00510  -0.00002  -0.00203
                          41        42        43        44        45
                        (B2)--O   (A)--O    (B2)--O   (B1)--O   (A)--V
     Eigenvalues --    -0.65015  -0.63731  -0.62908  -0.62514  -0.30751
   1 1   Cu 1S          0.00000  -0.00057   0.00000   0.00000   0.00547
   2        2S          0.00000  -0.00093   0.00000   0.00000   0.00901
   3        3S          0.00000  -0.00043   0.00000   0.00000   0.00402
   4        4S          0.00000   0.00295   0.00000   0.00000  -0.02798
   5        5S          0.00000   0.00569   0.00000   0.00000  -0.05306
   6        6S          0.00000  -0.01277   0.00000   0.00000   0.10644
   7        7S          0.00000  -0.01394   0.00000   0.00000   0.08516
   8        8S          0.00000   0.07602   0.00000   0.00000  -0.14776
   9        9S          0.00000  -0.04274   0.00000   0.00000  -0.34355
  10       10PX         0.00000   0.00000   0.00000   0.00000   0.00000
  11       10PY         0.00001   0.00000   0.00176   0.00000   0.00000
  12       10PZ         0.00000   0.00000   0.00000   0.00000   0.00000
  13       11PX         0.00000   0.00000   0.00000   0.00000   0.00000
  14       11PY         0.00000   0.00000   0.00058   0.00000   0.00000
  15       11PZ         0.00000   0.00000   0.00000   0.00000   0.00000
  16       12PX         0.00000   0.00000   0.00000   0.00000   0.00000
  17       12PY        -0.00001   0.00000  -0.00219   0.00000   0.00000
  18       12PZ         0.00000   0.00000   0.00000   0.00000   0.00000
  19       13PX         0.00000   0.00000   0.00000   0.00000   0.00000
  20       13PY        -0.00002   0.00000  -0.00511   0.00000   0.00000
  21       13PZ         0.00000   0.00000   0.00000   0.00000   0.00000
  22       14PX         0.00000   0.00000   0.00000   0.00000   0.00000
  23       14PY         0.00002   0.00000   0.00229   0.00000   0.00000
  24       14PZ         0.00000   0.00000   0.00000   0.00000   0.00000
  25       15D 0        0.00000  -0.18926   0.00000   0.00000  -0.00763
  26       15D+1       -0.24275   0.00000   0.00011   0.00000   0.00000
  27       15D-1        0.00000   0.00000   0.00000   0.00000   0.00000
  28       15D+2        0.00000   0.34925   0.00000   0.00000   0.01165
  29       15D-2        0.00000   0.00000   0.00000  -0.10895   0.00000
  30       16D 0        0.00000  -0.17557   0.00000   0.00000  -0.00737
  31       16D+1       -0.22478   0.00000   0.00010   0.00000   0.00000
  32       16D-1        0.00000   0.00000   0.00000   0.00000   0.00000
  33       16D+2        0.00000   0.32407   0.00000   0.00000   0.01128
  34       16D-2        0.00000   0.00000   0.00000  -0.10126   0.00000
  35       17D 0        0.00000  -0.12817   0.00000   0.00000  -0.00469
  36       17D+1       -0.16547   0.00000   0.00007   0.00000   0.00000
  37       17D-1        0.00000   0.00000   0.00000   0.00000   0.00000
  38       17D+2        0.00000   0.23629   0.00000   0.00000   0.00733
  39       17D-2        0.00000   0.00000   0.00000  -0.07100   0.00000
  40       18F 0        0.00000   0.00000   0.00000   0.00000   0.00000
  41       18F+1        0.00000   0.00000   0.00000   0.00000   0.00000
  42       18F-1        0.00001   0.00000   0.00009   0.00000   0.00000
  43       18F+2        0.00000   0.00000   0.00000   0.00000   0.00000
  44       18F-2        0.00000   0.00000   0.00000   0.00000   0.00000
  45       18F+3        0.00000   0.00000   0.00000   0.00000   0.00000
  46       18F-3        0.00000   0.00000   0.00237   0.00000   0.00000
  47 2   O  1S          0.00000  -0.00776   0.00000   0.00000  -0.02681
  48        2S          0.00000  -0.01272   0.00000   0.00000  -0.04410
  49        2PX         0.19371   0.00000  -0.00004   0.00000   0.00000
  50        2PY         0.00054   0.00000  -0.00299   0.00000   0.00000
  51        2PZ         0.00000  -0.04073   0.00000   0.00000   0.00524
  52        3S          0.00000   0.04034   0.00000   0.00000   0.13746
  53        3PX         0.27586   0.00000  -0.00006   0.00000   0.00000
  54        3PY         0.00077   0.00000  -0.00451   0.00000   0.00000
  55        3PZ         0.00000  -0.05771   0.00000   0.00000   0.01080
  56        4S          0.00000   0.04674   0.00000   0.00004   0.36679
  57        4PX         0.28134   0.00000  -0.00009   0.00000   0.00000
  58        4PY         0.00091   0.00000   0.00628   0.00000   0.00000
  59        4PZ         0.00000  -0.04807   0.00000   0.00002   0.03456
  60        5D 0        0.00000  -0.00289   0.00000   0.00000   0.00006
  61        5D+1        0.00782   0.00000   0.00000   0.00000   0.00000
  62        5D-1        0.00002   0.00000   0.00007   0.00000   0.00000
  63        5D+2        0.00000   0.00067   0.00000   0.00000  -0.00019
  64        5D-2        0.00000   0.00000   0.00000   0.00016   0.00000
  65 3   O  1S          0.00000  -0.00776   0.00000   0.00000  -0.02681
  66        2S          0.00000  -0.01272   0.00000   0.00000  -0.04410
  67        2PX        -0.19371   0.00000   0.00004   0.00000   0.00000
  68        2PY         0.00054   0.00000  -0.00299   0.00000   0.00000
  69        2PZ         0.00000   0.04073   0.00000   0.00000  -0.00524
  70        3S          0.00000   0.04034   0.00000   0.00000   0.13746
  71        3PX        -0.27586   0.00000   0.00006   0.00000   0.00000
  72        3PY         0.00077   0.00000  -0.00451   0.00000   0.00000
  73        3PZ         0.00000   0.05771   0.00000   0.00000  -0.01080
  74        4S          0.00000   0.04674   0.00000  -0.00004   0.36679
  75        4PX        -0.28134   0.00000   0.00009   0.00000   0.00000
  76        4PY         0.00091   0.00000   0.00628   0.00000   0.00000
  77        4PZ         0.00000   0.04807   0.00000   0.00002  -0.03456
  78        5D 0        0.00000  -0.00289   0.00000   0.00000   0.00006
  79        5D+1        0.00782   0.00000   0.00000   0.00000   0.00000
  80        5D-1       -0.00002   0.00000  -0.00007   0.00000   0.00000
  81        5D+2        0.00000   0.00067   0.00000   0.00000  -0.00019
  82        5D-2        0.00000   0.00000   0.00000   0.00016   0.00000
  83 4   O  1S          0.00002  -0.00892   0.00586   0.00000  -0.02759
  84        2S          0.00004  -0.01461   0.00967   0.00000  -0.04542
  85        2PX         0.00000   0.00000   0.00000  -0.01095   0.00000
  86        2PY         0.00009  -0.04515   0.01518   0.00000   0.00556
  87        2PZ         0.00000   0.00000   0.00000   0.00007   0.00000
  88        3S         -0.00012   0.04569  -0.03017   0.00000   0.14237
  89        3PX         0.00000   0.00000   0.00000  -0.01695   0.00000
  90        3PY         0.00013  -0.06377   0.02460   0.00000   0.01110
  91        3PZ         0.00000   0.00000   0.00000   0.00010   0.00000
  92        4S         -0.00011   0.06099  -0.06340   0.00000   0.37365
  93        4PX         0.00000   0.00000   0.00000  -0.00600   0.00000
  94        4PY         0.00011  -0.05039  -0.00344   0.00000   0.03372
  95        4PZ         0.00000   0.00000   0.00000   0.00011   0.00000
  96        5D 0        0.00000   0.00189   0.00002   0.00000  -0.00042
  97        5D+1        0.00005   0.00000   0.00000   0.00000   0.00000
  98        5D-1        0.00000   0.00000   0.00000   0.00000   0.00000
  99        5D+2        0.00000   0.00263  -0.00034   0.00000   0.00005
 100        5D-2        0.00000   0.00000   0.00000  -0.00063   0.00000
 101 5   O  1S         -0.00002  -0.00892  -0.00586   0.00000  -0.02759
 102        2S         -0.00004  -0.01461  -0.00967   0.00000  -0.04542
 103        2PX         0.00000   0.00000   0.00000   0.01095   0.00000
 104        2PY         0.00009   0.04515   0.01518   0.00000  -0.00556
 105        2PZ         0.00000   0.00000   0.00000   0.00007   0.00000
 106        3S          0.00012   0.04569   0.03017   0.00000   0.14237
 107        3PX         0.00000   0.00000   0.00000   0.01695   0.00000
 108        3PY         0.00013   0.06377   0.02460   0.00000  -0.01110
 109        3PZ         0.00000   0.00000   0.00000   0.00010   0.00000
 110        4S          0.00011   0.06099   0.06340   0.00000   0.37365
 111        4PX         0.00000   0.00000   0.00000   0.00600   0.00000
 112        4PY         0.00011   0.05039  -0.00344   0.00000  -0.03372
 113        4PZ         0.00000   0.00000   0.00000   0.00011   0.00000
 114        5D 0        0.00000   0.00189  -0.00002   0.00000  -0.00042
 115        5D+1        0.00005   0.00000   0.00000   0.00000   0.00000
 116        5D-1        0.00000   0.00000   0.00000   0.00000   0.00000
 117        5D+2        0.00000   0.00263   0.00034   0.00000   0.00005
 118        5D-2        0.00000   0.00000   0.00000  -0.00063   0.00000
 119 6   O  1S          0.00000   0.02046   0.00000   0.00000  -0.02239
 120        2S          0.00000   0.03341   0.00000   0.00000  -0.03676
 121        2PX         0.00000   0.10989   0.00000   0.00000  -0.00426
 122        2PY         0.00005   0.00000   0.21342   0.21073   0.00000
 123        2PZ        -0.00798   0.00000  -0.00011  -0.00011   0.00000
 124        3S          0.00000  -0.10298   0.00000   0.00000   0.11395
 125        3PX         0.00000   0.15289   0.00000   0.00000  -0.00105
 126        3PY         0.00006   0.00000   0.29797   0.29630   0.00000
 127        3PZ        -0.01163   0.00000  -0.00016  -0.00016   0.00000
 128        4S          0.00000  -0.15060   0.00000   0.00000   0.28631
 129        4PX         0.00000   0.13011   0.00000   0.00000   0.00247
 130        4PY         0.00007   0.00000   0.33058   0.31995   0.00000
 131        4PZ        -0.01488   0.00000  -0.00016  -0.00018   0.00000
 132        5D 0        0.00000  -0.00337   0.00000   0.00000   0.00087
 133        5D+1       -0.00117   0.00000   0.00000   0.00000   0.00000
 134        5D-1        0.00000   0.00000   0.00000   0.00000   0.00000
 135        5D+2        0.00000   0.00779   0.00000   0.00000  -0.00023
 136        5D-2        0.00000   0.00000   0.00856   0.00887   0.00000
 137 7   O  1S          0.00000   0.02046   0.00000   0.00000  -0.02239
 138        2S          0.00000   0.03341   0.00000   0.00000  -0.03676
 139        2PX         0.00000  -0.10989   0.00000   0.00000   0.00426
 140        2PY         0.00005   0.00000   0.21342  -0.21073   0.00000
 141        2PZ         0.00798   0.00000   0.00011  -0.00011   0.00000
 142        3S          0.00000  -0.10298   0.00000   0.00000   0.11395
 143        3PX         0.00000  -0.15289   0.00000   0.00000   0.00105
 144        3PY         0.00006   0.00000   0.29797  -0.29630   0.00000
 145        3PZ         0.01163   0.00000   0.00016  -0.00016   0.00000
 146        4S          0.00000  -0.15060   0.00000   0.00000   0.28631
 147        4PX         0.00000  -0.13011   0.00000   0.00000  -0.00247
 148        4PY         0.00007   0.00000   0.33058  -0.31995   0.00000
 149        4PZ         0.01488   0.00000   0.00016  -0.00018   0.00000
 150        5D 0        0.00000  -0.00337   0.00000   0.00000   0.00087
 151        5D+1       -0.00117   0.00000   0.00000   0.00000   0.00000
 152        5D-1        0.00000   0.00000   0.00000   0.00000   0.00000
 153        5D+2        0.00000   0.00779   0.00000   0.00000  -0.00023
 154        5D-2        0.00000   0.00000  -0.00856   0.00887   0.00000
 155 8   H  1S         -0.00002  -0.01276  -0.00143   0.00000  -0.02462
 156        2S         -0.00011  -0.01689  -0.01248  -0.00001  -0.07574
 157        3S          0.00002  -0.00680   0.00942  -0.00002  -0.18590
 158        4PX         0.01923  -0.00001  -0.00001   0.00030   0.00002
 159        4PY         0.00006   0.00363   0.00073   0.00001  -0.00559
 160        4PZ         0.00001  -0.00344   0.00140   0.00000  -0.00246
 161 9   H  1S          0.00002  -0.01276   0.00143   0.00000  -0.02462
 162        2S          0.00011  -0.01689   0.01248  -0.00001  -0.07574
 163        3S         -0.00002  -0.00680  -0.00942  -0.00002  -0.18590
 164        4PX         0.01923   0.00001  -0.00001  -0.00030  -0.00002
 165        4PY         0.00006  -0.00363   0.00073  -0.00001   0.00559
 166        4PZ        -0.00001  -0.00344  -0.00140   0.00000  -0.00246
 167 10  H  1S          0.00003  -0.01407   0.00540   0.00468  -0.02474
 168        2S          0.00000  -0.02380   0.02315   0.01732  -0.07280
 169        3S          0.00007  -0.00859   0.02525  -0.03792  -0.19528
 170        4PX         0.00000  -0.00424   0.00228   0.00198   0.00585
 171        4PY         0.00001  -0.00291  -0.00191   0.00058  -0.00269
 172        4PZ        -0.00032  -0.00001   0.00001   0.00001   0.00001
 173 11  H  1S          0.00003  -0.01407   0.00540  -0.00468  -0.02474
 174        2S          0.00000  -0.02380   0.02315  -0.01732  -0.07280
 175        3S          0.00007  -0.00859   0.02525   0.03792  -0.19528
 176        4PX         0.00000   0.00424  -0.00228   0.00198  -0.00585
 177        4PY         0.00001  -0.00291  -0.00191  -0.00058  -0.00269
 178        4PZ         0.00032   0.00001  -0.00001   0.00001  -0.00001
 179 12  H  1S         -0.00003  -0.01407  -0.00540   0.00468  -0.02474
 180        2S          0.00000  -0.02380  -0.02315   0.01732  -0.07280
 181        3S         -0.00007  -0.00859  -0.02525  -0.03792  -0.19528
 182        4PX         0.00000   0.00424   0.00228  -0.00198  -0.00585
 183        4PY         0.00001   0.00291  -0.00191  -0.00058   0.00269
 184        4PZ         0.00032  -0.00001  -0.00001   0.00001   0.00001
 185 13  H  1S         -0.00003  -0.01407  -0.00540  -0.00468  -0.02474
 186        2S          0.00000  -0.02380  -0.02315  -0.01732  -0.07280
 187        3S         -0.00007  -0.00859  -0.02525   0.03792  -0.19528
 188        4PX         0.00000  -0.00424  -0.00228  -0.00198   0.00585
 189        4PY         0.00001   0.00291  -0.00191   0.00058   0.00269
 190        4PZ        -0.00032   0.00001   0.00001   0.00001  -0.00001
 191 14  H  1S         -0.00411   0.03611   0.00000   0.00000  -0.01826
 192        2S         -0.00553   0.05263  -0.00001   0.00001  -0.04756
 193        3S          0.02268   0.02918   0.00000  -0.00001  -0.14044
 194        4PX        -0.00166   0.00641   0.00000   0.00000  -0.00164
 195        4PY         0.00000  -0.00001   0.01905   0.01988   0.00000
 196        4PZ         0.00036  -0.01081  -0.00001  -0.00001  -0.00441
 197 15  H  1S          0.00411   0.03611   0.00000   0.00000  -0.01826
 198        2S          0.00553   0.05263   0.00001  -0.00001  -0.04756
 199        3S         -0.02268   0.02918   0.00000   0.00001  -0.14044
 200        4PX         0.00166   0.00641   0.00000   0.00000  -0.00164
 201        4PY         0.00000   0.00001   0.01905   0.01988   0.00000
 202        4PZ         0.00036   0.01081  -0.00001  -0.00001   0.00441
 203 16  H  1S         -0.00411   0.03611   0.00000   0.00000  -0.01826
 204        2S         -0.00553   0.05263  -0.00001  -0.00001  -0.04756
 205        3S          0.02268   0.02918   0.00000   0.00001  -0.14044
 206        4PX         0.00166  -0.00641   0.00000   0.00000   0.00164
 207        4PY         0.00000  -0.00001   0.01905  -0.01988   0.00000
 208        4PZ        -0.00036   0.01081   0.00001  -0.00001   0.00441
 209 17  H  1S          0.00411   0.03611   0.00000   0.00000  -0.01826
 210        2S          0.00553   0.05263   0.00001   0.00001  -0.04756
 211        3S         -0.02268   0.02918   0.00000  -0.00001  -0.14044
 212        4PX        -0.00166  -0.00641   0.00000   0.00000   0.00164
 213        4PY         0.00000   0.00001   0.01905  -0.01988   0.00000
 214        4PZ        -0.00036  -0.01081   0.00001  -0.00001  -0.00441
 215 18  H  1S          0.00002  -0.01276   0.00143   0.00000  -0.02462
 216        2S          0.00011  -0.01689   0.01248   0.00001  -0.07574
 217        3S         -0.00002  -0.00680  -0.00942   0.00002  -0.18590
 218        4PX        -0.01923  -0.00001   0.00001  -0.00030   0.00002
 219        4PY         0.00006  -0.00363   0.00073   0.00001   0.00559
 220        4PZ         0.00001   0.00344   0.00140   0.00000   0.00246
 221 19  H  1S         -0.00002  -0.01276  -0.00143   0.00000  -0.02462
 222        2S         -0.00011  -0.01689  -0.01248   0.00001  -0.07574
 223        3S          0.00002  -0.00680   0.00942   0.00002  -0.18590
 224        4PX        -0.01923   0.00001   0.00001   0.00030  -0.00002
 225        4PY         0.00006   0.00363   0.00073  -0.00001  -0.00559
 226        4PZ        -0.00001   0.00344  -0.00140   0.00000   0.00246
                          46        47        48        49        50
                        (B2)--V   (B1)--V   (B3)--V   (A)--V    (A)--V
     Eigenvalues --    -0.25857  -0.25650  -0.24503  -0.22168  -0.21433
   1 1   Cu 1S          0.00000   0.00000   0.00000  -0.00003  -0.00006
   2        2S          0.00000   0.00000   0.00000  -0.00004  -0.00008
   3        3S          0.00000   0.00000   0.00000  -0.00004  -0.00009
   4        4S          0.00000   0.00000   0.00000   0.00021   0.00047
   5        5S          0.00000   0.00000   0.00000   0.00007   0.00017
   6        6S          0.00000   0.00000   0.00000   0.00014   0.00015
   7        7S          0.00000   0.00000   0.00000  -0.00158  -0.00475
   8        8S          0.00000   0.00000   0.00000  -0.00332   0.04242
   9        9S          0.00000   0.00000   0.00000   0.03985  -0.18104
  10       10PX         0.00000   0.00000  -0.01377   0.00000   0.00000
  11       10PY        -0.01405   0.00000   0.00000   0.00000   0.00000
  12       10PZ         0.00000  -0.01403   0.00000   0.00000   0.00000
  13       11PX         0.00000   0.00000  -0.00378   0.00000   0.00000
  14       11PY        -0.00447   0.00000   0.00000   0.00000   0.00000
  15       11PZ         0.00000  -0.00447   0.00000   0.00000   0.00000
  16       12PX         0.00000   0.00000   0.01466   0.00000   0.00000
  17       12PY         0.01726   0.00000   0.00000   0.00000   0.00000
  18       12PZ         0.00000   0.01726   0.00000   0.00000   0.00000
  19       13PX         0.00000   0.00000   0.04677   0.00000   0.00000
  20       13PY         0.04261   0.00000   0.00000   0.00000   0.00000
  21       13PZ         0.00000   0.04250   0.00000   0.00000   0.00000
  22       14PX         0.00000   0.00000  -0.02648   0.00000   0.00000
  23       14PY        -0.01519   0.00000   0.00000   0.00000   0.00000
  24       14PZ         0.00000  -0.01521   0.00000   0.00000   0.00000
  25       15D 0        0.00000   0.00000   0.00000   0.03343  -0.01207
  26       15D+1        0.00000   0.00000   0.00000   0.00000   0.00000
  27       15D-1        0.00000   0.00000   0.00000   0.00000   0.00000
  28       15D+2        0.00000   0.00000   0.00000   0.01124   0.03262
  29       15D-2        0.00000  -0.00002   0.00000   0.00000   0.00000
  30       16D 0        0.00000   0.00000   0.00000   0.02971  -0.00954
  31       16D+1        0.00000   0.00000   0.00000   0.00000   0.00000
  32       16D-1        0.00000   0.00000   0.00000   0.00000   0.00000
  33       16D+2        0.00000   0.00000   0.00000   0.00909   0.02890
  34       16D-2        0.00000  -0.00001   0.00000   0.00000   0.00000
  35       17D 0        0.00000   0.00000   0.00000   0.02007  -0.01318
  36       17D+1        0.00000   0.00000   0.00000   0.00000   0.00000
  37       17D-1        0.00000   0.00000   0.00000   0.00000   0.00000
  38       17D+2        0.00000   0.00000   0.00000   0.01018   0.02054
  39       17D-2        0.00000  -0.00001   0.00000   0.00000   0.00000
  40       18F 0        0.00000   0.00075   0.00000   0.00000   0.00000
  41       18F+1        0.00000   0.00000  -0.00015   0.00000   0.00000
  42       18F-1       -0.00033   0.00000   0.00000   0.00000   0.00000
  43       18F+2        0.00000  -0.00014   0.00000   0.00000   0.00000
  44       18F-2        0.00000   0.00000   0.00000   0.00000   0.00000
  45       18F+3        0.00000   0.00000   0.00032   0.00000   0.00000
  46       18F-3       -0.00080   0.00000   0.00000   0.00000   0.00000
  47 2   O  1S          0.00000  -0.03432   0.00000  -0.02259   0.00614
  48        2S          0.00000  -0.05638   0.00000  -0.03680   0.00985
  49        2PX         0.00000   0.00000   0.03613   0.00000   0.00000
  50        2PY         0.03145   0.00000  -0.00003   0.00000   0.00000
  51        2PZ         0.00000   0.06311   0.00000   0.07281  -0.02719
  52        3S          0.00000   0.17219   0.00000   0.10418  -0.02068
  53        3PX         0.00002   0.00000   0.06196   0.00000   0.00000
  54        3PY         0.04388   0.00000  -0.00002   0.00000   0.00000
  55        3PZ         0.00000   0.08883   0.00000   0.10670  -0.04020
  56        4S          0.00000   0.56665   0.00000   0.46451  -0.19343
  57        4PX        -0.00002   0.00000   0.02262   0.00000   0.00000
  58        4PY         0.03682   0.00000  -0.00012   0.00000   0.00000
  59        4PZ         0.00000   0.19066   0.00000   0.17750  -0.10490
  60        5D 0        0.00000   0.00272   0.00000   0.00347  -0.00097
  61        5D+1        0.00000   0.00000   0.00355   0.00000   0.00000
  62        5D-1        0.00291   0.00000   0.00000   0.00000   0.00000
  63        5D+2        0.00000   0.00082   0.00000   0.00101  -0.00220
  64        5D-2        0.00000   0.00001   0.00000   0.00001   0.00000
  65 3   O  1S          0.00000   0.03432   0.00000  -0.02259   0.00614
  66        2S          0.00000   0.05638   0.00000  -0.03680   0.00985
  67        2PX         0.00000   0.00000   0.03613   0.00000   0.00000
  68        2PY         0.03145   0.00000   0.00003   0.00000   0.00000
  69        2PZ         0.00000   0.06311   0.00000  -0.07281   0.02719
  70        3S          0.00000  -0.17219   0.00000   0.10418  -0.02068
  71        3PX        -0.00002   0.00000   0.06196   0.00000   0.00000
  72        3PY         0.04388   0.00000   0.00002   0.00000   0.00000
  73        3PZ         0.00000   0.08883   0.00000  -0.10670   0.04020
  74        4S          0.00000  -0.56665   0.00000   0.46451  -0.19343
  75        4PX         0.00002   0.00000   0.02262   0.00000   0.00000
  76        4PY         0.03682   0.00000   0.00012   0.00000   0.00000
  77        4PZ         0.00000   0.19066   0.00000  -0.17750   0.10490
  78        5D 0        0.00000  -0.00272   0.00000   0.00347  -0.00097
  79        5D+1        0.00000   0.00000  -0.00355   0.00000   0.00000
  80        5D-1       -0.00291   0.00000   0.00000   0.00000   0.00000
  81        5D+2        0.00000  -0.00082   0.00000   0.00101  -0.00220
  82        5D-2        0.00000   0.00001   0.00000  -0.00001   0.00000
  83 4   O  1S         -0.03441   0.00000   0.00000   0.01801   0.01398
  84        2S         -0.05655   0.00000   0.00000   0.02921   0.02283
  85        2PX         0.00000  -0.00003   0.03605   0.00000   0.00000
  86        2PY         0.06133   0.00000   0.00000  -0.06383  -0.04434
  87        2PZ         0.00000   0.04101  -0.00002   0.00000   0.00000
  88        3S          0.17301   0.00000   0.00000  -0.07695  -0.06835
  89        3PX         0.00000  -0.00005   0.05184   0.00000   0.00000
  90        3PY         0.08692   0.00000   0.00000  -0.09405  -0.06544
  91        3PZ         0.00000   0.06532  -0.00003   0.00000   0.00000
  92        4S          0.56381   0.00000   0.00000  -0.42437  -0.25015
  93        4PX         0.00000  -0.00001   0.02808   0.00000   0.00000
  94        4PY         0.18438   0.00000   0.00000  -0.18365  -0.08026
  95        4PZ         0.00000   0.04368  -0.00005   0.00000   0.00000
  96        5D 0       -0.00064   0.00000   0.00000  -0.00131   0.00075
  97        5D+1        0.00000   0.00000   0.00000   0.00001   0.00000
  98        5D-1        0.00000   0.00400   0.00000   0.00000   0.00000
  99        5D+2       -0.00280   0.00000   0.00000   0.00390   0.00176
 100        5D-2        0.00000   0.00000   0.00146   0.00000   0.00000
 101 5   O  1S          0.03441   0.00000   0.00000   0.01801   0.01398
 102        2S          0.05655   0.00000   0.00000   0.02921   0.02283
 103        2PX         0.00000   0.00003   0.03605   0.00000   0.00000
 104        2PY         0.06133   0.00000   0.00000   0.06383   0.04434
 105        2PZ         0.00000   0.04101   0.00002   0.00000   0.00000
 106        3S         -0.17301   0.00000   0.00000  -0.07695  -0.06835
 107        3PX         0.00000   0.00005   0.05184   0.00000   0.00000
 108        3PY         0.08692   0.00000   0.00000   0.09405   0.06544
 109        3PZ         0.00000   0.06532   0.00003   0.00000   0.00000
 110        4S         -0.56381   0.00000   0.00000  -0.42437  -0.25015
 111        4PX         0.00000   0.00001   0.02808   0.00000   0.00000
 112        4PY         0.18438   0.00000   0.00000   0.18365   0.08026
 113        4PZ         0.00000   0.04368   0.00005   0.00000   0.00000
 114        5D 0        0.00064   0.00000   0.00000  -0.00131   0.00075
 115        5D+1        0.00000   0.00000   0.00000  -0.00001   0.00000
 116        5D-1        0.00000  -0.00400   0.00000   0.00000   0.00000
 117        5D+2        0.00280   0.00000   0.00000   0.00390   0.00176
 118        5D-2        0.00000   0.00000  -0.00146   0.00000   0.00000
 119 6   O  1S          0.00000   0.00000  -0.03330   0.00505  -0.02537
 120        2S          0.00000   0.00000  -0.05459   0.00832  -0.04114
 121        2PX         0.00000   0.00000   0.05680  -0.00757   0.07621
 122        2PY         0.03752  -0.00002   0.00000   0.00000   0.00000
 123        2PZ         0.00000   0.02400   0.00000   0.00000   0.00000
 124        3S          0.00000   0.00000   0.16462  -0.02917   0.11224
 125        3PX         0.00000   0.00000   0.07811  -0.01048   0.11338
 126        3PY         0.05985  -0.00004   0.00000   0.00000   0.00000
 127        3PZ        -0.00001   0.03423   0.00000   0.00000   0.00000
 128        4S          0.00000   0.00000   0.54703  -0.04221   0.53188
 129        4PX         0.00000   0.00000   0.17982   0.01281   0.19304
 130        4PY         0.03886  -0.00002   0.00000   0.00000   0.00000
 131        4PZ        -0.00001   0.01621   0.00000   0.00000   0.00000
 132        5D 0        0.00000   0.00000  -0.00134  -0.00063  -0.00336
 133        5D+1        0.00000   0.00262   0.00000   0.00000   0.00000
 134        5D-1        0.00000   0.00000   0.00000   0.00000   0.00000
 135        5D+2        0.00000   0.00000   0.00258  -0.00095   0.00291
 136        5D-2        0.00394   0.00000   0.00000   0.00000   0.00000
 137 7   O  1S          0.00000   0.00000   0.03330   0.00505  -0.02537
 138        2S          0.00000   0.00000   0.05459   0.00832  -0.04114
 139        2PX         0.00000   0.00000   0.05680   0.00757  -0.07621
 140        2PY         0.03752   0.00002   0.00000   0.00000   0.00000
 141        2PZ         0.00000   0.02400   0.00000   0.00000   0.00000
 142        3S          0.00000   0.00000  -0.16462  -0.02917   0.11224
 143        3PX         0.00000   0.00000   0.07811   0.01048  -0.11338
 144        3PY         0.05985   0.00004   0.00000   0.00000   0.00000
 145        3PZ         0.00001   0.03423   0.00000   0.00000   0.00000
 146        4S          0.00000   0.00000  -0.54703  -0.04221   0.53188
 147        4PX         0.00000   0.00000   0.17982  -0.01281  -0.19304
 148        4PY         0.03886   0.00002   0.00000   0.00000   0.00000
 149        4PZ         0.00001   0.01621   0.00000   0.00000   0.00000
 150        5D 0        0.00000   0.00000   0.00134  -0.00063  -0.00336
 151        5D+1        0.00000  -0.00262   0.00000   0.00000   0.00000
 152        5D-1        0.00000   0.00000   0.00000   0.00000   0.00000
 153        5D+2        0.00000   0.00000  -0.00258  -0.00095   0.00291
 154        5D-2       -0.00394   0.00000   0.00000   0.00000   0.00000
 155 8   H  1S          0.00577  -0.04112  -0.00001  -0.03350   0.01452
 156        2S          0.03411  -0.10927  -0.00013  -0.08587   0.09792
 157        3S         -0.15774  -0.48050   0.00085  -0.43106   0.12038
 158        4PX         0.00003   0.00004   0.00483   0.00003   0.00004
 159        4PY        -0.00710  -0.01069   0.00004  -0.00866  -0.00070
 160        4PZ        -0.00212  -0.00586   0.00001  -0.00497  -0.00372
 161 9   H  1S         -0.00577  -0.04112   0.00001  -0.03350   0.01452
 162        2S         -0.03411  -0.10927   0.00013  -0.08587   0.09792
 163        3S          0.15774  -0.48050  -0.00085  -0.43106   0.12038
 164        4PX         0.00003  -0.00004   0.00483  -0.00003  -0.00004
 165        4PY        -0.00710   0.01069   0.00004   0.00866   0.00070
 166        4PZ         0.00212  -0.00586  -0.00001  -0.00497  -0.00372
 167 10  H  1S         -0.04080  -0.00001  -0.00306   0.03212   0.01985
 168        2S         -0.11000   0.00001  -0.04859   0.13131   0.00691
 169        3S         -0.47087   0.00005   0.21514   0.32455   0.30224
 170        4PX         0.01058  -0.00001  -0.00890  -0.00509  -0.00813
 171        4PY        -0.00540   0.00000   0.00474  -0.00016   0.00681
 172        4PZ         0.00002   0.00390  -0.00001   0.00000  -0.00002
 173 11  H  1S         -0.04080   0.00001   0.00306   0.03212   0.01985
 174        2S         -0.11000  -0.00001   0.04859   0.13131   0.00691
 175        3S         -0.47087  -0.00005  -0.21514   0.32455   0.30224
 176        4PX        -0.01058  -0.00001  -0.00890   0.00509   0.00813
 177        4PY        -0.00540   0.00000  -0.00474  -0.00016   0.00681
 178        4PZ        -0.00002   0.00390  -0.00001   0.00000   0.00002
 179 12  H  1S          0.04080  -0.00001   0.00306   0.03212   0.01985
 180        2S          0.11000   0.00001   0.04859   0.13131   0.00691
 181        3S          0.47087   0.00005  -0.21514   0.32455   0.30224
 182        4PX         0.01058   0.00001  -0.00890   0.00509   0.00813
 183        4PY        -0.00540   0.00000   0.00474   0.00016  -0.00681
 184        4PZ        -0.00002   0.00390   0.00001   0.00000  -0.00002
 185 13  H  1S          0.04080   0.00001  -0.00306   0.03212   0.01985
 186        2S          0.11000  -0.00001  -0.04859   0.13131   0.00691
 187        3S          0.47087  -0.00005   0.21514   0.32455   0.30224
 188        4PX        -0.01058   0.00001  -0.00890  -0.00509  -0.00813
 189        4PY        -0.00540   0.00000  -0.00474   0.00016  -0.00681
 190        4PZ         0.00002   0.00390   0.00001   0.00000   0.00002
 191 14  H  1S          0.00000   0.00647  -0.03642   0.00359  -0.03487
 192        2S          0.00005   0.04249  -0.08960  -0.04137  -0.10731
 193        3S         -0.00015  -0.13288  -0.46598   0.08838  -0.43475
 194        4PX         0.00000  -0.00205  -0.00538   0.00533  -0.00234
 195        4PY         0.00480  -0.00001   0.00000   0.00001   0.00000
 196        4PZ         0.00000  -0.00553  -0.00906   0.00480  -0.00925
 197 15  H  1S          0.00000  -0.00647  -0.03642   0.00359  -0.03487
 198        2S         -0.00005  -0.04249  -0.08960  -0.04137  -0.10731
 199        3S          0.00015   0.13288  -0.46598   0.08838  -0.43475
 200        4PX         0.00000   0.00205  -0.00538   0.00533  -0.00234
 201        4PY         0.00480  -0.00001   0.00000  -0.00001   0.00000
 202        4PZ         0.00000  -0.00553   0.00906  -0.00480   0.00925
 203 16  H  1S          0.00000  -0.00647   0.03642   0.00359  -0.03487
 204        2S          0.00005  -0.04249   0.08960  -0.04137  -0.10731
 205        3S         -0.00015   0.13288   0.46598   0.08838  -0.43475
 206        4PX         0.00000  -0.00205  -0.00538  -0.00533   0.00234
 207        4PY         0.00480   0.00001   0.00000   0.00001   0.00000
 208        4PZ         0.00000  -0.00553  -0.00906  -0.00480   0.00925
 209 17  H  1S          0.00000   0.00647   0.03642   0.00359  -0.03487
 210        2S         -0.00005   0.04249   0.08960  -0.04137  -0.10731
 211        3S          0.00015  -0.13288   0.46598   0.08838  -0.43475
 212        4PX         0.00000   0.00205  -0.00538  -0.00533   0.00234
 213        4PY         0.00480   0.00001   0.00000  -0.00001   0.00000
 214        4PZ         0.00000  -0.00553   0.00906   0.00480  -0.00925
 215 18  H  1S         -0.00577   0.04112  -0.00001  -0.03350   0.01452
 216        2S         -0.03411   0.10927  -0.00013  -0.08587   0.09792
 217        3S          0.15774   0.48050   0.00085  -0.43106   0.12038
 218        4PX        -0.00003  -0.00004   0.00483   0.00003   0.00004
 219        4PY        -0.00710  -0.01069  -0.00004   0.00866   0.00070
 220        4PZ        -0.00212  -0.00586  -0.00001   0.00497   0.00372
 221 19  H  1S          0.00577   0.04112   0.00001  -0.03350   0.01452
 222        2S          0.03411   0.10927   0.00013  -0.08587   0.09792
 223        3S         -0.15774   0.48050  -0.00085  -0.43106   0.12038
 224        4PX        -0.00003   0.00004   0.00483  -0.00003  -0.00004
 225        4PY        -0.00710   0.01069  -0.00004  -0.00866  -0.00070
 226        4PZ         0.00212  -0.00586   0.00001   0.00497   0.00372
                          51        52        53        54        55
                        (B3)--V   (B1)--V   (B2)--V   (B3)--V   (B2)--V
     Eigenvalues --    -0.17968  -0.17844  -0.17516  -0.17333  -0.16093
   1 1   Cu 1S          0.00000   0.00000   0.00000   0.00000   0.00000
   2        2S          0.00000   0.00000   0.00000   0.00000   0.00000
   3        3S          0.00000   0.00000   0.00000   0.00000   0.00000
   4        4S          0.00000   0.00000   0.00000   0.00000   0.00000
   5        5S          0.00000   0.00000   0.00000   0.00000   0.00000
   6        6S          0.00000   0.00000   0.00000   0.00000   0.00000
   7        7S          0.00000   0.00000   0.00000   0.00000   0.00000
   8        8S          0.00000   0.00000   0.00000   0.00000   0.00000
   9        9S          0.00000   0.00000   0.00000   0.00000   0.00000
  10       10PX        -0.00001   0.00000   0.00000   0.00879   0.00000
  11       10PY         0.00000   0.00000  -0.00877   0.00000  -0.00006
  12       10PZ         0.00000   0.00001   0.00000   0.00000   0.00000
  13       11PX         0.00000   0.00000   0.00000   0.00179   0.00000
  14       11PY         0.00000   0.00000  -0.00233   0.00000  -0.00002
  15       11PZ         0.00000   0.00000   0.00000   0.00000   0.00000
  16       12PX         0.00000   0.00000   0.00000  -0.00706   0.00000
  17       12PY         0.00000   0.00000   0.00909   0.00000   0.00006
  18       12PZ         0.00000  -0.00002   0.00000   0.00000   0.00000
  19       13PX         0.00002   0.00000   0.00000  -0.03585   0.00000
  20       13PY         0.00000   0.00000   0.03120   0.00000   0.00022
  21       13PZ         0.00000  -0.00004   0.00000   0.00000   0.00000
  22       14PX        -0.00002   0.00000   0.00000   0.03105   0.00000
  23       14PY         0.00000   0.00000  -0.02136   0.00000  -0.00016
  24       14PZ         0.00000   0.00002   0.00000   0.00000   0.00000
  25       15D 0        0.00000   0.00000   0.00000   0.00000   0.00000
  26       15D+1        0.00000   0.00000  -0.00006   0.00000   0.00386
  27       15D-1        0.01605   0.00000   0.00000   0.00005   0.00000
  28       15D+2        0.00000   0.00000   0.00000   0.00000   0.00000
  29       15D-2        0.00000  -0.01234   0.00000   0.00000   0.00000
  30       16D 0        0.00000   0.00000   0.00000   0.00000   0.00000
  31       16D+1        0.00000   0.00000  -0.00007   0.00000   0.00549
  32       16D-1        0.01685   0.00000   0.00000   0.00005   0.00000
  33       16D+2        0.00000   0.00000   0.00000   0.00000   0.00000
  34       16D-2        0.00000  -0.01317   0.00000   0.00000   0.00000
  35       17D 0        0.00000   0.00000   0.00000   0.00000   0.00000
  36       17D+1        0.00000   0.00000   0.00003   0.00000  -0.00618
  37       17D-1       -0.00233   0.00000   0.00000   0.00000   0.00000
  38       17D+2        0.00000   0.00000   0.00000   0.00000   0.00000
  39       17D-2        0.00000   0.00231   0.00000   0.00000   0.00000
  40       18F 0        0.00000   0.00000   0.00000   0.00000   0.00000
  41       18F+1        0.00001   0.00000   0.00000  -0.00057   0.00000
  42       18F-1        0.00000   0.00000  -0.00238   0.00000  -0.00002
  43       18F+2        0.00000   0.00000   0.00000   0.00000   0.00000
  44       18F-2        0.00000   0.00000   0.00000   0.00000   0.00000
  45       18F+3        0.00001   0.00000   0.00000  -0.00212   0.00000
  46       18F-3        0.00000   0.00000  -0.00034   0.00000   0.00000
  47 2   O  1S          0.00000   0.00001   0.00000   0.00000   0.00000
  48        2S          0.00000   0.00002   0.00000   0.00000   0.00000
  49        2PX         0.00033   0.00000   0.00053  -0.00541  -0.02442
  50        2PY        -0.12418   0.00000  -0.12089  -0.00046  -0.00081
  51        2PZ         0.00000  -0.00005   0.00000   0.00000   0.00000
  52        3S          0.00000  -0.00005   0.00000   0.00000   0.00000
  53        3PX         0.00044   0.00000   0.00074  -0.01363  -0.03762
  54        3PY        -0.16397   0.00000  -0.15951  -0.00062  -0.00108
  55        3PZ         0.00000  -0.00005   0.00000   0.00000   0.00000
  56        4S          0.00000  -0.00050   0.00000   0.00000   0.00000
  57        4PX         0.00114   0.00000   0.00149   0.01295  -0.03655
  58        4PY        -0.41132   0.00000  -0.43447  -0.00159  -0.00275
  59        4PZ         0.00000  -0.00037   0.00000   0.00000   0.00000
  60        5D 0        0.00000   0.00000   0.00000   0.00000   0.00000
  61        5D+1       -0.00002   0.00000  -0.00001  -0.00074  -0.00092
  62        5D-1        0.00524   0.00000   0.00626   0.00002   0.00005
  63        5D+2        0.00000   0.00000   0.00000   0.00000   0.00000
  64        5D-2        0.00000  -0.00119   0.00000   0.00000   0.00000
  65 3   O  1S          0.00000  -0.00001   0.00000   0.00000   0.00000
  66        2S          0.00000  -0.00002   0.00000   0.00000   0.00000
  67        2PX         0.00033   0.00000  -0.00053  -0.00541   0.02442
  68        2PY         0.12418   0.00000  -0.12089   0.00046  -0.00081
  69        2PZ         0.00000  -0.00005   0.00000   0.00000   0.00000
  70        3S          0.00000   0.00005   0.00000   0.00000   0.00000
  71        3PX         0.00044   0.00000  -0.00074  -0.01363   0.03762
  72        3PY         0.16397   0.00000  -0.15951   0.00062  -0.00108
  73        3PZ         0.00000  -0.00005   0.00000   0.00000   0.00000
  74        4S          0.00000   0.00050   0.00000   0.00000   0.00000
  75        4PX         0.00114   0.00000  -0.00149   0.01295   0.03655
  76        4PY         0.41132   0.00000  -0.43447   0.00159  -0.00275
  77        4PZ         0.00000  -0.00037   0.00000   0.00000   0.00000
  78        5D 0        0.00000   0.00000   0.00000   0.00000   0.00000
  79        5D+1        0.00002   0.00000  -0.00001   0.00074  -0.00092
  80        5D-1        0.00524   0.00000  -0.00626   0.00002  -0.00005
  81        5D+2        0.00000   0.00000   0.00000   0.00000   0.00000
  82        5D-2        0.00000  -0.00119   0.00000   0.00000   0.00000
  83 4   O  1S          0.00000   0.00000  -0.00850   0.00000  -0.00006
  84        2S          0.00000   0.00000  -0.01419   0.00000  -0.00010
  85        2PX        -0.00043   0.12494   0.00000   0.12001   0.00000
  86        2PY         0.00000   0.00000   0.01879   0.00000   0.00013
  87        2PZ        -0.02754   0.00015   0.00000   0.00007   0.00000
  88        3S          0.00000   0.00000   0.04561   0.00000   0.00033
  89        3PX        -0.00057   0.16595   0.00000   0.15760   0.00000
  90        3PY         0.00000   0.00000   0.01640   0.00000   0.00011
  91        3PZ        -0.03963   0.00019   0.00000   0.00008   0.00000
  92        4S          0.00000   0.00000   0.16795   0.00000   0.00112
  93        4PX        -0.00157   0.40722   0.00000   0.44812   0.00000
  94        4PY         0.00000   0.00000   0.12961   0.00000   0.00085
  95        4PZ        -0.05718   0.00053   0.00000   0.00037   0.00000
  96        5D 0        0.00000   0.00000   0.00364   0.00000   0.00002
  97        5D+1        0.00000   0.00000  -0.00002   0.00000   0.00103
  98        5D-1       -0.00046  -0.00001   0.00000  -0.00001   0.00000
  99        5D+2        0.00000   0.00000  -0.00040   0.00000   0.00000
 100        5D-2        0.00002  -0.00506   0.00000  -0.00569   0.00000
 101 5   O  1S          0.00000   0.00000   0.00850   0.00000   0.00006
 102        2S          0.00000   0.00000   0.01419   0.00000   0.00010
 103        2PX        -0.00043  -0.12494   0.00000   0.12001   0.00000
 104        2PY         0.00000   0.00000   0.01879   0.00000   0.00013
 105        2PZ         0.02754   0.00015   0.00000  -0.00007   0.00000
 106        3S          0.00000   0.00000  -0.04561   0.00000  -0.00033
 107        3PX        -0.00057  -0.16595   0.00000   0.15760   0.00000
 108        3PY         0.00000   0.00000   0.01640   0.00000   0.00011
 109        3PZ         0.03963   0.00019   0.00000  -0.00008   0.00000
 110        4S          0.00000   0.00000  -0.16795   0.00000  -0.00112
 111        4PX        -0.00157  -0.40722   0.00000   0.44812   0.00000
 112        4PY         0.00000   0.00000   0.12961   0.00000   0.00085
 113        4PZ         0.05718   0.00053   0.00000  -0.00037   0.00000
 114        5D 0        0.00000   0.00000  -0.00364   0.00000  -0.00002
 115        5D+1        0.00000   0.00000  -0.00002   0.00000   0.00103
 116        5D-1       -0.00046   0.00001   0.00000  -0.00001   0.00000
 117        5D+2        0.00000   0.00000   0.00040   0.00000   0.00000
 118        5D-2       -0.00002  -0.00506   0.00000   0.00569   0.00000
 119 6   O  1S          0.00000   0.00000   0.00000   0.00888   0.00000
 120        2S          0.00001   0.00000   0.00000   0.01467   0.00000
 121        2PX         0.00001   0.00000   0.00000  -0.02571   0.00000
 122        2PY         0.00000   0.02945   0.00430   0.00000  -0.00003
 123        2PZ         0.00000   0.00016   0.00073   0.00000  -0.12300
 124        3S         -0.00003   0.00000   0.00000  -0.04247   0.00000
 125        3PX        -0.00001   0.00000   0.00000  -0.02512   0.00000
 126        3PY         0.00000   0.04242   0.00961   0.00000  -0.00001
 127        3PZ         0.00000   0.00021   0.00095   0.00000  -0.16024
 128        4S          0.00006   0.00000   0.00000  -0.21088   0.00000
 129        4PX         0.00017   0.00000   0.00000  -0.15369   0.00000
 130        4PY         0.00000   0.05273  -0.00486   0.00000  -0.00024
 131        4PZ         0.00000   0.00054   0.00231   0.00000  -0.39057
 132        5D 0       -0.00001   0.00000   0.00000   0.00191   0.00000
 133        5D+1        0.00000   0.00000  -0.00001   0.00000   0.00314
 134        5D-1        0.00098   0.00000   0.00000   0.00000   0.00000
 135        5D+2       -0.00001   0.00000   0.00000   0.00127   0.00000
 136        5D-2        0.00000   0.00204   0.00047   0.00000   0.00001
 137 7   O  1S          0.00000   0.00000   0.00000  -0.00888   0.00000
 138        2S         -0.00001   0.00000   0.00000  -0.01467   0.00000
 139        2PX         0.00001   0.00000   0.00000  -0.02571   0.00000
 140        2PY         0.00000  -0.02945   0.00430   0.00000  -0.00003
 141        2PZ         0.00000   0.00016  -0.00073   0.00000   0.12300
 142        3S          0.00003   0.00000   0.00000   0.04247   0.00000
 143        3PX        -0.00001   0.00000   0.00000  -0.02512   0.00000
 144        3PY         0.00000  -0.04242   0.00961   0.00000  -0.00001
 145        3PZ         0.00000   0.00021  -0.00095   0.00000   0.16024
 146        4S         -0.00006   0.00000   0.00000   0.21088   0.00000
 147        4PX         0.00017   0.00000   0.00000  -0.15369   0.00000
 148        4PY         0.00000  -0.05273  -0.00486   0.00000  -0.00024
 149        4PZ         0.00000   0.00054  -0.00231   0.00000   0.39057
 150        5D 0        0.00001   0.00000   0.00000  -0.00191   0.00000
 151        5D+1        0.00000   0.00000  -0.00001   0.00000   0.00314
 152        5D-1        0.00098   0.00000   0.00000   0.00000   0.00000
 153        5D+2        0.00001   0.00000   0.00000  -0.00127   0.00000
 154        5D-2        0.00000   0.00204  -0.00047   0.00000  -0.00001
 155 8   H  1S          0.04356   0.00004   0.04764   0.00018   0.00034
 156        2S          0.14027   0.00035   0.17785   0.00067   0.00114
 157        3S          0.86985   0.00021   0.84256   0.00314   0.00538
 158        4PX        -0.00003  -0.00371  -0.00003  -0.00405   0.00235
 159        4PY         0.01062  -0.00003   0.00808   0.00002   0.00006
 160        4PZ         0.01111   0.00000   0.00961   0.00003   0.00008
 161 9   H  1S         -0.04356   0.00004  -0.04764  -0.00018  -0.00034
 162        2S         -0.14027   0.00035  -0.17785  -0.00067  -0.00114
 163        3S         -0.86985   0.00021  -0.84256  -0.00314  -0.00538
 164        4PX        -0.00003   0.00371  -0.00003  -0.00405   0.00235
 165        4PY         0.01062   0.00003   0.00808   0.00002   0.00006
 166        4PZ        -0.01111   0.00000  -0.00961  -0.00003  -0.00008
 167 10  H  1S         -0.00017   0.04295  -0.02099   0.04777  -0.00014
 168        2S         -0.00065   0.13989  -0.08852   0.19480  -0.00055
 169        3S         -0.00313   0.86360  -0.14437   0.81936  -0.00104
 170        4PX         0.00003  -0.01090  -0.00234  -0.00683  -0.00001
 171        4PY        -0.00004   0.01147  -0.00643   0.00844  -0.00005
 172        4PZ         0.00400  -0.00002   0.00002   0.00001  -0.00339
 173 11  H  1S          0.00017  -0.04295  -0.02099  -0.04777  -0.00014
 174        2S          0.00065  -0.13989  -0.08852  -0.19480  -0.00055
 175        3S          0.00313  -0.86360  -0.14437  -0.81936  -0.00104
 176        4PX         0.00003  -0.01090   0.00234  -0.00683   0.00001
 177        4PY         0.00004  -0.01147  -0.00643  -0.00844  -0.00005
 178        4PZ         0.00400  -0.00002  -0.00002   0.00001   0.00339
 179 12  H  1S          0.00017   0.04295   0.02099  -0.04777   0.00014
 180        2S          0.00065   0.13989   0.08852  -0.19480   0.00055
 181        3S          0.00313   0.86360   0.14437  -0.81936   0.00104
 182        4PX         0.00003   0.01090  -0.00234  -0.00683  -0.00001
 183        4PY        -0.00004  -0.01147  -0.00643   0.00844  -0.00005
 184        4PZ        -0.00400  -0.00002  -0.00002  -0.00001   0.00339
 185 13  H  1S         -0.00017  -0.04295   0.02099   0.04777   0.00014
 186        2S         -0.00065  -0.13989   0.08852   0.19480   0.00055
 187        3S         -0.00313  -0.86360   0.14437   0.81936   0.00104
 188        4PX         0.00003   0.01090   0.00234  -0.00683   0.00001
 189        4PY         0.00004   0.01147  -0.00643  -0.00844  -0.00005
 190        4PZ        -0.00400  -0.00002   0.00002  -0.00001  -0.00339
 191 14  H  1S         -0.00002  -0.00004  -0.00019   0.01959   0.03881
 192        2S         -0.00021  -0.00014  -0.00051   0.09772   0.10283
 193        3S          0.00013  -0.00119  -0.00521   0.16240   0.90501
 194        4PX         0.00001  -0.00001  -0.00005   0.00506   0.01124
 195        4PY         0.00278  -0.00114   0.00281   0.00000   0.00003
 196        4PZ         0.00000  -0.00001  -0.00008  -0.00431   0.01155
 197 15  H  1S         -0.00002   0.00004   0.00019   0.01959  -0.03881
 198        2S         -0.00021   0.00014   0.00051   0.09772  -0.10283
 199        3S          0.00013   0.00119   0.00521   0.16240  -0.90501
 200        4PX         0.00001   0.00001   0.00005   0.00506  -0.01124
 201        4PY        -0.00278  -0.00114   0.00281   0.00000   0.00003
 202        4PZ         0.00000  -0.00001  -0.00008   0.00431   0.01155
 203 16  H  1S          0.00002   0.00004  -0.00019  -0.01959   0.03881
 204        2S          0.00021   0.00014  -0.00051  -0.09772   0.10283
 205        3S         -0.00013   0.00119  -0.00521  -0.16240   0.90501
 206        4PX         0.00001  -0.00001   0.00005   0.00506  -0.01124
 207        4PY        -0.00278   0.00114   0.00281   0.00000   0.00003
 208        4PZ         0.00000  -0.00001   0.00008  -0.00431  -0.01155
 209 17  H  1S          0.00002  -0.00004   0.00019  -0.01959  -0.03881
 210        2S          0.00021  -0.00014   0.00051  -0.09772  -0.10283
 211        3S         -0.00013  -0.00119   0.00521  -0.16240  -0.90501
 212        4PX         0.00001   0.00001  -0.00005   0.00506   0.01124
 213        4PY         0.00278   0.00114   0.00281   0.00000   0.00003
 214        4PZ         0.00000  -0.00001   0.00008   0.00431  -0.01155
 215 18  H  1S          0.04356  -0.00004  -0.04764   0.00018  -0.00034
 216        2S          0.14027  -0.00035  -0.17785   0.00067  -0.00114
 217        3S          0.86985  -0.00021  -0.84256   0.00314  -0.00538
 218        4PX        -0.00003   0.00371   0.00003  -0.00405  -0.00235
 219        4PY        -0.01062  -0.00003   0.00808  -0.00002   0.00006
 220        4PZ        -0.01111   0.00000   0.00961  -0.00003   0.00008
 221 19  H  1S         -0.04356  -0.00004   0.04764  -0.00018   0.00034
 222        2S         -0.14027  -0.00035   0.17785  -0.00067   0.00114
 223        3S         -0.86985  -0.00021   0.84256  -0.00314   0.00538
 224        4PX        -0.00003  -0.00371   0.00003  -0.00405  -0.00235
 225        4PY        -0.01062   0.00003   0.00808  -0.00002   0.00006
 226        4PZ         0.01111   0.00000  -0.00961   0.00003  -0.00008
                          56        57        58        59        60
                        (B1)--V   (A)--V    (A)--V    (B3)--V   (B2)--V
     Eigenvalues --    -0.15679  -0.14953  -0.05547   0.02807   0.03316
   1 1   Cu 1S          0.00000  -0.01733  -0.00014   0.00000   0.00000
   2        2S          0.00000  -0.02795  -0.00042   0.00000   0.00000
   3        3S          0.00000  -0.01447   0.00046   0.00000   0.00000
   4        4S          0.00000   0.09491  -0.00130   0.00000   0.00000
   5        5S          0.00000   0.15312   0.00638   0.00000   0.00000
   6        6S          0.00000  -0.28625  -0.02068   0.00000   0.00000
   7        7S          0.00000  -0.42295   0.04390   0.00000   0.00000
   8        8S          0.00000   2.55697  -2.07532   0.00000   0.00000
   9        9S          0.00000  -1.73813   5.77315   0.00000   0.00000
  10       10PX         0.00000   0.00000   0.00000   0.03616   0.00000
  11       10PY         0.00000   0.00000   0.00000   0.00000  -0.02617
  12       10PZ        -0.00545   0.00000   0.00000   0.00000   0.00000
  13       11PX         0.00000   0.00000   0.00000   0.00591   0.00000
  14       11PY         0.00000   0.00000   0.00000   0.00000  -0.00522
  15       11PZ        -0.00153   0.00000   0.00000   0.00000   0.00000
  16       12PX         0.00000   0.00000   0.00000  -0.02409   0.00000
  17       12PY         0.00000   0.00000   0.00000   0.00000   0.02093
  18       12PZ         0.00596   0.00000   0.00000   0.00000   0.00000
  19       13PX         0.00000   0.00000   0.00000  -0.16300   0.00000
  20       13PY         0.00000   0.00000   0.00000   0.00000   0.11154
  21       13PZ         0.01867   0.00000   0.00000   0.00000   0.00000
  22       14PX         0.00000   0.00000   0.00000   0.15816   0.00000
  23       14PY         0.00000   0.00000   0.00000   0.00000  -0.10750
  24       14PZ        -0.01142   0.00000   0.00000   0.00000   0.00000
  25       15D 0        0.00000   0.01636   0.00759   0.00000   0.00000
  26       15D+1        0.00000   0.00000   0.00000   0.00000  -0.00067
  27       15D-1        0.00000   0.00000   0.00000   0.00011   0.00000
  28       15D+2        0.00000  -0.02718  -0.01269   0.00000   0.00000
  29       15D-2       -0.00003   0.00000   0.00000   0.00000   0.00000
  30       16D 0        0.00000   0.01454   0.00626   0.00000   0.00000
  31       16D+1        0.00000   0.00000   0.00000   0.00000  -0.00070
  32       16D-1        0.00000   0.00000   0.00000   0.00011   0.00000
  33       16D+2        0.00000  -0.02418  -0.01183   0.00000   0.00000
  34       16D-2       -0.00003   0.00000   0.00000   0.00000   0.00000
  35       17D 0        0.00000   0.01656   0.00658   0.00000   0.00000
  36       17D+1        0.00000   0.00000   0.00000   0.00000   0.00018
  37       17D-1        0.00000   0.00000   0.00000  -0.00001   0.00000
  38       17D+2        0.00000  -0.02650  -0.00543   0.00000   0.00000
  39       17D-2        0.00000   0.00000   0.00000   0.00000   0.00000
  40       18F 0        0.00079   0.00000   0.00000   0.00000   0.00000
  41       18F+1        0.00000   0.00000   0.00000  -0.00093   0.00000
  42       18F-1        0.00000   0.00000   0.00000   0.00000  -0.01026
  43       18F+2       -0.00071   0.00000   0.00000   0.00000   0.00000
  44       18F-2        0.00000   0.00000   0.00000   0.00000   0.00000
  45       18F+3        0.00000   0.00000   0.00000  -0.00809   0.00000
  46       18F-3        0.00000   0.00000   0.00000   0.00000  -0.00325
  47 2   O  1S         -0.00681   0.01433   0.00232   0.00000   0.00000
  48        2S         -0.01125   0.02401   0.00412   0.00000   0.00000
  49        2PX         0.00000   0.00000   0.00000  -0.03858  -0.00023
  50        2PY         0.00000   0.00000   0.00000  -0.00022  -0.03667
  51        2PZ         0.01953   0.07855   0.06226   0.00000   0.00000
  52        3S          0.03255  -0.08586  -0.01944   0.00000   0.00000
  53        3PX         0.00000   0.00000   0.00000  -0.10103  -0.00068
  54        3PY         0.00000   0.00000   0.00000  -0.00042  -0.03955
  55        3PZ         0.02114   0.10613   0.08234   0.00000   0.00000
  56        4S          0.16710  -0.09878   0.03737   0.00000   0.00000
  57        4PX         0.00000   0.00000   0.00000   0.09246   0.00245
  58        4PY         0.00000   0.00000   0.00000  -0.00162  -0.64184
  59        4PZ         0.11592   0.20678   0.18961   0.00000   0.00000
  60        5D 0       -0.00072   0.01422  -0.00491   0.00000   0.00000
  61        5D+1        0.00000   0.00000   0.00000  -0.00537  -0.00007
  62        5D-1        0.00000   0.00000   0.00000   0.00001   0.01134
  63        5D+2        0.00291  -0.00070   0.00455   0.00000   0.00000
  64        5D-2        0.00001  -0.00001   0.00003   0.00000   0.00000
  65 3   O  1S          0.00681   0.01433   0.00232   0.00000   0.00000
  66        2S          0.01125   0.02401   0.00412   0.00000   0.00000
  67        2PX         0.00000   0.00000   0.00000  -0.03858   0.00023
  68        2PY         0.00000   0.00000   0.00000   0.00022  -0.03667
  69        2PZ         0.01953  -0.07855  -0.06226   0.00000   0.00000
  70        3S         -0.03255  -0.08586  -0.01944   0.00000   0.00000
  71        3PX         0.00000   0.00000   0.00000  -0.10103   0.00068
  72        3PY         0.00000   0.00000   0.00000   0.00042  -0.03955
  73        3PZ         0.02114  -0.10613  -0.08234   0.00000   0.00000
  74        4S         -0.16710  -0.09878   0.03737   0.00000   0.00000
  75        4PX         0.00000   0.00000   0.00000   0.09246  -0.00245
  76        4PY         0.00000   0.00000   0.00000   0.00162  -0.64184
  77        4PZ         0.11592  -0.20678  -0.18961   0.00000   0.00000
  78        5D 0        0.00072   0.01422  -0.00491   0.00000   0.00000
  79        5D+1        0.00000   0.00000   0.00000   0.00537  -0.00007
  80        5D-1        0.00000   0.00000   0.00000   0.00001  -0.01134
  81        5D+2       -0.00291  -0.00070   0.00455   0.00000   0.00000
  82        5D-2        0.00001   0.00001  -0.00003   0.00000   0.00000
  83 4   O  1S          0.00000   0.01402   0.00244   0.00000  -0.00195
  84        2S          0.00000   0.02349   0.00433   0.00000  -0.00555
  85        2PX         0.00019   0.00000   0.00000   0.03357   0.00000
  86        2PY         0.00000   0.07911   0.05992   0.00000  -0.09745
  87        2PZ         0.00398   0.00000   0.00000   0.00023   0.00000
  88        3S          0.00000  -0.08240  -0.01836   0.00000   0.08733
  89        3PX         0.00026   0.00000   0.00000   0.03410   0.00000
  90        3PY         0.00000   0.10627   0.08166   0.00000  -0.20278
  91        3PZ         0.00804   0.00000   0.00000   0.00045   0.00000
  92        4S          0.00000  -0.11426   0.01221   0.00000  -0.50692
  93        4PX         0.00065   0.00000   0.00000   0.68668   0.00000
  94        4PY         0.00000   0.19310   0.15059   0.00000  -0.18993
  95        4PZ        -0.00295   0.00000   0.00000   0.00066   0.00000
  96        5D 0        0.00000  -0.00763   0.00440   0.00000  -0.00449
  97        5D+1        0.00000   0.00000  -0.00001   0.00000   0.00003
  98        5D-1        0.00059   0.00000   0.00000   0.00001   0.00000
  99        5D+2        0.00000  -0.01192   0.00325   0.00000   0.00982
 100        5D-2       -0.00001   0.00000   0.00000  -0.00924   0.00000
 101 5   O  1S          0.00000   0.01402   0.00244   0.00000   0.00195
 102        2S          0.00000   0.02349   0.00433   0.00000   0.00555
 103        2PX        -0.00019   0.00000   0.00000   0.03357   0.00000
 104        2PY         0.00000  -0.07911  -0.05992   0.00000  -0.09745
 105        2PZ         0.00398   0.00000   0.00000  -0.00023   0.00000
 106        3S          0.00000  -0.08240  -0.01836   0.00000  -0.08733
 107        3PX        -0.00026   0.00000   0.00000   0.03410   0.00000
 108        3PY         0.00000  -0.10627  -0.08166   0.00000  -0.20278
 109        3PZ         0.00804   0.00000   0.00000  -0.00045   0.00000
 110        4S          0.00000  -0.11426   0.01221   0.00000   0.50692
 111        4PX        -0.00065   0.00000   0.00000   0.68668   0.00000
 112        4PY         0.00000  -0.19310  -0.15059   0.00000  -0.18993
 113        4PZ        -0.00295   0.00000   0.00000  -0.00066   0.00000
 114        5D 0        0.00000  -0.00763   0.00440   0.00000   0.00449
 115        5D+1        0.00000   0.00000   0.00001   0.00000   0.00003
 116        5D-1       -0.00059   0.00000   0.00000   0.00001   0.00000
 117        5D+2        0.00000  -0.01192   0.00325   0.00000  -0.00982
 118        5D-2       -0.00001   0.00000   0.00000   0.00924   0.00000
 119 6   O  1S          0.00000   0.01019   0.00340   0.00500   0.00000
 120        2S          0.00000   0.01721   0.00573   0.01080   0.00000
 121        2PX         0.00000   0.06034   0.07059   0.10092   0.00000
 122        2PY        -0.00003   0.00000   0.00000   0.00000   0.02114
 123        2PZ        -0.12143   0.00000   0.00000   0.00000   0.00031
 124        3S          0.00000  -0.06424  -0.01983  -0.09660   0.00000
 125        3PX         0.00000   0.08472   0.08764   0.22625   0.00000
 126        3PY        -0.00003   0.00000   0.00000   0.00000   0.05060
 127        3PZ        -0.15805   0.00000   0.00000   0.00000   0.00033
 128        4S          0.00000  -0.03526  -0.01040   0.35083   0.00000
 129        4PX         0.00000   0.12205   0.22941   0.02547   0.00000
 130        4PY        -0.00014   0.00000   0.00000   0.00000  -0.03281
 131        4PZ        -0.40642   0.00000   0.00000   0.00000   0.00466
 132        5D 0        0.00000  -0.00523  -0.00095  -0.00809   0.00000
 133        5D+1        0.00381   0.00000   0.00000   0.00000  -0.00009
 134        5D-1        0.00000   0.00000   0.00000   0.00000   0.00000
 135        5D+2        0.00000   0.01094  -0.00358   0.00239   0.00000
 136        5D-2        0.00000   0.00000   0.00000   0.00000   0.00301
 137 7   O  1S          0.00000   0.01019   0.00340  -0.00500   0.00000
 138        2S          0.00000   0.01721   0.00573  -0.01080   0.00000
 139        2PX         0.00000  -0.06034  -0.07059   0.10092   0.00000
 140        2PY         0.00003   0.00000   0.00000   0.00000   0.02114
 141        2PZ        -0.12143   0.00000   0.00000   0.00000  -0.00031
 142        3S          0.00000  -0.06424  -0.01983   0.09660   0.00000
 143        3PX         0.00000  -0.08472  -0.08764   0.22625   0.00000
 144        3PY         0.00003   0.00000   0.00000   0.00000   0.05060
 145        3PZ        -0.15805   0.00000   0.00000   0.00000  -0.00033
 146        4S          0.00000  -0.03526  -0.01040  -0.35083   0.00000
 147        4PX         0.00000  -0.12205  -0.22941   0.02547   0.00000
 148        4PY         0.00014   0.00000   0.00000   0.00000  -0.03281
 149        4PZ        -0.40642   0.00000   0.00000   0.00000  -0.00466
 150        5D 0        0.00000  -0.00523  -0.00095   0.00809   0.00000
 151        5D+1       -0.00381   0.00000   0.00000   0.00000  -0.00009
 152        5D-1        0.00000   0.00000   0.00000   0.00000   0.00000
 153        5D+2        0.00000   0.01094  -0.00358  -0.00239   0.00000
 154        5D-2        0.00000   0.00000   0.00000   0.00000  -0.00301
 155 8   H  1S         -0.01810   0.01039  -0.02146   0.00018   0.07081
 156        2S         -0.09481  -0.01334   0.02003   0.00228   0.78659
 157        3S         -0.11002   0.06776  -0.81860  -0.00150  -0.51628
 158        4PX        -0.00005   0.00002  -0.00001  -0.01229  -0.00001
 159        4PY         0.00256  -0.00877   0.00304  -0.00014  -0.03211
 160        4PZ        -0.00395   0.01086  -0.01500  -0.00005  -0.01458
 161 9   H  1S         -0.01810   0.01039  -0.02146  -0.00018  -0.07081
 162        2S         -0.09481  -0.01334   0.02003  -0.00228  -0.78659
 163        3S         -0.11002   0.06776  -0.81860   0.00150   0.51628
 164        4PX         0.00005  -0.00002   0.00001  -0.01229  -0.00001
 165        4PY        -0.00256   0.00877  -0.00304  -0.00014  -0.03211
 166        4PZ        -0.00395   0.01086  -0.01500   0.00005   0.01458
 167 10  H  1S          0.00008   0.00951  -0.01637   0.06856   0.04077
 168        2S          0.00026   0.00900   0.07495   0.83454   0.49345
 169        3S          0.00139   0.05340  -0.84453  -0.57364  -0.08342
 170        4PX        -0.00002   0.01117  -0.00249   0.03544   0.00354
 171        4PY         0.00002   0.00838  -0.01811  -0.02166  -0.02739
 172        4PZ         0.00283   0.00002   0.00000   0.00009  -0.00003
 173 11  H  1S         -0.00008   0.00951  -0.01637  -0.06856   0.04077
 174        2S         -0.00026   0.00900   0.07495  -0.83454   0.49345
 175        3S         -0.00139   0.05340  -0.84453   0.57364  -0.08342
 176        4PX        -0.00002  -0.01117   0.00249   0.03544  -0.00354
 177        4PY        -0.00002   0.00838  -0.01811   0.02166  -0.02739
 178        4PZ         0.00283  -0.00002   0.00000   0.00009   0.00003
 179 12  H  1S          0.00008   0.00951  -0.01637  -0.06856  -0.04077
 180        2S          0.00026   0.00900   0.07495  -0.83454  -0.49345
 181        3S          0.00139   0.05340  -0.84453   0.57364   0.08342
 182        4PX         0.00002  -0.01117   0.00249   0.03544   0.00354
 183        4PY        -0.00002  -0.00838   0.01811  -0.02166  -0.02739
 184        4PZ         0.00283   0.00002   0.00000  -0.00009   0.00003
 185 13  H  1S         -0.00008   0.00951  -0.01637   0.06856  -0.04077
 186        2S         -0.00026   0.00900   0.07495   0.83454  -0.49345
 187        3S         -0.00139   0.05340  -0.84453  -0.57364   0.08342
 188        4PX         0.00002   0.01117  -0.00249   0.03544  -0.00354
 189        4PY         0.00002  -0.00838   0.01811   0.02166  -0.02739
 190        4PZ         0.00283  -0.00002   0.00000  -0.00009  -0.00003
 191 14  H  1S          0.04169   0.00999  -0.01730  -0.02102  -0.00055
 192        2S          0.12969   0.00405   0.04162  -0.25103  -0.00568
 193        3S          0.88444   0.06000  -0.74717  -0.04043   0.00319
 194        4PX         0.01056   0.00951  -0.01846   0.02068   0.00009
 195        4PY         0.00000  -0.00001   0.00000   0.00000   0.00488
 196        4PZ         0.01014  -0.00969   0.00355  -0.01293   0.00019
 197 15  H  1S         -0.04169   0.00999  -0.01730  -0.02102   0.00055
 198        2S         -0.12969   0.00405   0.04162  -0.25103   0.00568
 199        3S         -0.88444   0.06000  -0.74717  -0.04043  -0.00319
 200        4PX        -0.01056   0.00951  -0.01846   0.02068  -0.00009
 201        4PY         0.00000   0.00001   0.00000   0.00000   0.00488
 202        4PZ         0.01014   0.00969  -0.00355   0.01293   0.00019
 203 16  H  1S         -0.04169   0.00999  -0.01730   0.02102  -0.00055
 204        2S         -0.12969   0.00405   0.04162   0.25103  -0.00568
 205        3S         -0.88444   0.06000  -0.74717   0.04043   0.00319
 206        4PX         0.01056  -0.00951   0.01846   0.02068  -0.00009
 207        4PY         0.00000  -0.00001   0.00000   0.00000   0.00488
 208        4PZ         0.01014   0.00969  -0.00355  -0.01293  -0.00019
 209 17  H  1S          0.04169   0.00999  -0.01730   0.02102   0.00055
 210        2S          0.12969   0.00405   0.04162   0.25103   0.00568
 211        3S          0.88444   0.06000  -0.74717   0.04043  -0.00319
 212        4PX        -0.01056  -0.00951   0.01846   0.02068   0.00009
 213        4PY         0.00000   0.00001   0.00000   0.00000   0.00488
 214        4PZ         0.01014  -0.00969   0.00355   0.01293  -0.00019
 215 18  H  1S          0.01810   0.01039  -0.02146   0.00018  -0.07081
 216        2S          0.09481  -0.01334   0.02003   0.00228  -0.78659
 217        3S          0.11002   0.06776  -0.81860  -0.00150   0.51628
 218        4PX         0.00005   0.00002  -0.00001  -0.01229   0.00001
 219        4PY         0.00256   0.00877  -0.00304   0.00014  -0.03211
 220        4PZ        -0.00395  -0.01086   0.01500   0.00005  -0.01458
 221 19  H  1S          0.01810   0.01039  -0.02146  -0.00018   0.07081
 222        2S          0.09481  -0.01334   0.02003  -0.00228   0.78659
 223        3S          0.11002   0.06776  -0.81860   0.00150  -0.51628
 224        4PX        -0.00005  -0.00002   0.00001  -0.01229   0.00001
 225        4PY        -0.00256  -0.00877   0.00304   0.00014  -0.03211
 226        4PZ        -0.00395  -0.01086   0.01500  -0.00005   0.01458
                          61        62        63        64        65
                        (B1)--V   (B1)--V   (B3)--V   (B2)--V   (A)--V
     Eigenvalues --     0.04142   0.05614   0.05938   0.06299   0.10125
   1 1   Cu 1S          0.00000   0.00000   0.00000   0.00000   0.00026
   2        2S          0.00000   0.00000   0.00000   0.00000   0.00047
   3        3S          0.00000   0.00000   0.00000   0.00000   0.00006
   4        4S          0.00000   0.00000   0.00000   0.00000  -0.00085
   5        5S          0.00000   0.00000   0.00000   0.00000  -0.00379
   6        6S          0.00000   0.00000   0.00000   0.00000   0.00992
   7        7S          0.00000   0.00000   0.00000   0.00000  -0.00794
   8        8S          0.00000   0.00000   0.00000   0.00000   0.08817
   9        9S          0.00000   0.00000   0.00000   0.00000  -0.15712
  10       10PX         0.00000   0.00000   0.00003   0.00000   0.00000
  11       10PY         0.00000   0.00000   0.00000  -0.00018   0.00000
  12       10PZ        -0.01702  -0.00012   0.00000   0.00000   0.00000
  13       11PX         0.00000   0.00000   0.00001   0.00000   0.00000
  14       11PY         0.00000   0.00000   0.00000  -0.00004   0.00000
  15       11PZ        -0.00287  -0.00002   0.00000   0.00000   0.00000
  16       12PX         0.00000   0.00000  -0.00003   0.00000   0.00000
  17       12PY         0.00000   0.00000   0.00000   0.00015   0.00000
  18       12PZ         0.01161   0.00009   0.00000   0.00000   0.00000
  19       13PX         0.00000   0.00000  -0.00013   0.00000   0.00000
  20       13PY         0.00000   0.00000   0.00000   0.00078   0.00000
  21       13PZ         0.07762   0.00056   0.00000   0.00000   0.00000
  22       14PX         0.00000   0.00000   0.00012   0.00000   0.00000
  23       14PY         0.00000   0.00000   0.00000  -0.00077   0.00000
  24       14PZ        -0.08137  -0.00059   0.00000   0.00000   0.00000
  25       15D 0        0.00000   0.00000   0.00000   0.00000   0.00612
  26       15D+1        0.00000   0.00000   0.00000   0.07407   0.00000
  27       15D-1        0.00000   0.00000   0.09169   0.00000   0.00000
  28       15D+2        0.00000   0.00000   0.00000   0.00000  -0.00016
  29       15D-2        0.00086  -0.09567   0.00000   0.00000   0.00000
  30       16D 0        0.00000   0.00000   0.00000   0.00000  -0.00851
  31       16D+1        0.00000   0.00000   0.00000   0.07906   0.00000
  32       16D-1        0.00000   0.00000   0.09192   0.00000   0.00000
  33       16D+2        0.00000   0.00000   0.00000   0.00000  -0.00353
  34       16D-2        0.00088  -0.09779   0.00000   0.00000   0.00000
  35       17D 0        0.00000   0.00000   0.00000   0.00000   0.06143
  36       17D+1        0.00000   0.00000   0.00000  -0.02902   0.00000
  37       17D-1        0.00000   0.00000  -0.01634   0.00000   0.00000
  38       17D+2        0.00000   0.00000   0.00000   0.00000   0.01919
  39       17D-2       -0.00016   0.01890   0.00000   0.00000   0.00000
  40       18F 0        0.00698   0.00005   0.00000   0.00000   0.00000
  41       18F+1        0.00000   0.00000   0.00003   0.00000   0.00000
  42       18F-1        0.00000   0.00000   0.00000  -0.00007   0.00000
  43       18F+2       -0.00486  -0.00005   0.00000   0.00000   0.00000
  44       18F-2        0.00000   0.00000   0.00000   0.00000   0.00000
  45       18F+3        0.00000   0.00000   0.00002   0.00000   0.00000
  46       18F-3        0.00000   0.00000   0.00000  -0.00003   0.00000
  47 2   O  1S          0.00281   0.00005   0.00000   0.00000  -0.01031
  48        2S          0.00281   0.00007   0.00000   0.00000  -0.01791
  49        2PX         0.00000   0.00000   0.00027   0.07130   0.00000
  50        2PY         0.00000   0.00000  -0.05514  -0.00001   0.00000
  51        2PZ        -0.08725  -0.00073   0.00000   0.00000   0.00562
  52        3S          0.05355   0.00020   0.00000   0.00000   0.04555
  53        3PX         0.00000   0.00000   0.00047   0.17417   0.00000
  54        3PY         0.00000   0.00000  -0.07808   0.00022   0.00000
  55        3PZ        -0.18751  -0.00156   0.00000   0.00000  -0.01608
  56        4S         -0.56082  -0.00428   0.00000   0.00000   0.43175
  57        4PX         0.00000   0.00000   0.00184  -0.13958   0.00000
  58        4PY         0.00000   0.00000  -0.67415  -0.00369   0.00000
  59        4PZ        -0.24225  -0.00184   0.00000   0.00000   0.44847
  60        5D 0       -0.00520  -0.00004   0.00000   0.00000   0.00672
  61        5D+1        0.00000   0.00000  -0.00004   0.00805   0.00000
  62        5D-1        0.00000   0.00000   0.01792   0.00008   0.00000
  63        5D+2       -0.00741  -0.00010   0.00000   0.00000   0.00538
  64        5D-2       -0.00006   0.00411   0.00000   0.00000   0.00002
  65 3   O  1S         -0.00281  -0.00005   0.00000   0.00000  -0.01031
  66        2S         -0.00281  -0.00007   0.00000   0.00000  -0.01791
  67        2PX         0.00000   0.00000   0.00027  -0.07130   0.00000
  68        2PY         0.00000   0.00000   0.05514  -0.00001   0.00000
  69        2PZ        -0.08725  -0.00073   0.00000   0.00000  -0.00562
  70        3S         -0.05355  -0.00020   0.00000   0.00000   0.04555
  71        3PX         0.00000   0.00000   0.00047  -0.17417   0.00000
  72        3PY         0.00000   0.00000   0.07808   0.00022   0.00000
  73        3PZ        -0.18751  -0.00156   0.00000   0.00000   0.01608
  74        4S          0.56082   0.00428   0.00000   0.00000   0.43175
  75        4PX         0.00000   0.00000   0.00184   0.13958   0.00000
  76        4PY         0.00000   0.00000   0.67415  -0.00369   0.00000
  77        4PZ        -0.24225  -0.00184   0.00000   0.00000  -0.44847
  78        5D 0        0.00520   0.00004   0.00000   0.00000   0.00672
  79        5D+1        0.00000   0.00000   0.00004   0.00805   0.00000
  80        5D-1        0.00000   0.00000   0.01792  -0.00008   0.00000
  81        5D+2        0.00741   0.00010   0.00000   0.00000   0.00538
  82        5D-2       -0.00006   0.00411   0.00000   0.00000  -0.00002
  83 4   O  1S          0.00000   0.00000   0.00000   0.00001   0.01579
  84        2S          0.00000   0.00000   0.00000   0.00001   0.02653
  85        2PX        -0.00052   0.05681  -0.00027   0.00000   0.00000
  86        2PY         0.00000   0.00000   0.00000  -0.00078  -0.05242
  87        2PZ         0.02094   0.00028   0.07643   0.00000   0.00000
  88        3S          0.00000   0.00000   0.00000   0.00045  -0.06110
  89        3PX        -0.00072   0.08000  -0.00046   0.00000   0.00000
  90        3PY         0.00000   0.00000   0.00000  -0.00164  -0.09587
  91        3PZ         0.04675   0.00058   0.16930   0.00000   0.00000
  92        4S          0.00000   0.00000   0.00000  -0.00403  -0.61992
  93        4PX        -0.00626   0.69434  -0.00155   0.00000   0.00000
  94        4PY         0.00000   0.00000   0.00000  -0.00159  -0.46354
  95        4PZ        -0.02277   0.00062  -0.09670   0.00000   0.00000
  96        5D 0        0.00000   0.00000   0.00000  -0.00005  -0.00329
  97        5D+1        0.00000   0.00000   0.00000  -0.00296   0.00002
  98        5D-1        0.00299   0.00001   0.01065   0.00000   0.00000
  99        5D+2        0.00000   0.00000   0.00000   0.00009   0.01044
 100        5D-2        0.00014  -0.01683   0.00004   0.00000   0.00000
 101 5   O  1S          0.00000   0.00000   0.00000  -0.00001   0.01579
 102        2S          0.00000   0.00000   0.00000  -0.00001   0.02653
 103        2PX         0.00052  -0.05681  -0.00027   0.00000   0.00000
 104        2PY         0.00000   0.00000   0.00000  -0.00078   0.05242
 105        2PZ         0.02094   0.00028  -0.07643   0.00000   0.00000
 106        3S          0.00000   0.00000   0.00000  -0.00045  -0.06110
 107        3PX         0.00072  -0.08000  -0.00046   0.00000   0.00000
 108        3PY         0.00000   0.00000   0.00000  -0.00164   0.09587
 109        3PZ         0.04675   0.00058  -0.16930   0.00000   0.00000
 110        4S          0.00000   0.00000   0.00000   0.00403  -0.61992
 111        4PX         0.00626  -0.69434  -0.00155   0.00000   0.00000
 112        4PY         0.00000   0.00000   0.00000  -0.00159   0.46354
 113        4PZ        -0.02277   0.00062   0.09670   0.00000   0.00000
 114        5D 0        0.00000   0.00000   0.00000   0.00005  -0.00329
 115        5D+1        0.00000   0.00000   0.00000  -0.00296  -0.00002
 116        5D-1       -0.00299  -0.00001   0.01065   0.00000   0.00000
 117        5D+2        0.00000   0.00000   0.00000  -0.00009   0.01044
 118        5D-2        0.00014  -0.01683  -0.00004   0.00000   0.00000
 119 6   O  1S          0.00000   0.00000   0.00003   0.00000  -0.00423
 120        2S          0.00000   0.00000   0.00006   0.00000  -0.00705
 121        2PX         0.00000   0.00000  -0.00001   0.00000   0.02011
 122        2PY         0.00051  -0.06604   0.00000   0.00012   0.00000
 123        2PZ        -0.04650  -0.00040   0.00000  -0.05881   0.00000
 124        3S          0.00000   0.00000  -0.00017   0.00000   0.02607
 125        3PX         0.00000   0.00000   0.00002   0.00000   0.05541
 126        3PY         0.00118  -0.15128   0.00000   0.00030   0.00000
 127        3PZ        -0.05411  -0.00047   0.00000  -0.07838   0.00000
 128        4S          0.00000   0.00000  -0.00115   0.00000   0.04692
 129        4PX         0.00000   0.00000  -0.00117   0.00000  -0.03940
 130        4PY        -0.00103   0.09165   0.00000  -0.00055   0.00000
 131        4PZ        -0.60400  -0.00530   0.00000  -0.68340   0.00000
 132        5D 0        0.00000   0.00000   0.00002   0.00000  -0.00009
 133        5D+1        0.00901   0.00009   0.00000   0.01371   0.00000
 134        5D-1        0.00000   0.00000  -0.00258   0.00000  -0.00001
 135        5D+2        0.00000   0.00000   0.00001   0.00000   0.00083
 136        5D-2        0.00008  -0.00913   0.00000   0.00003   0.00000
 137 7   O  1S          0.00000   0.00000  -0.00003   0.00000  -0.00423
 138        2S          0.00000   0.00000  -0.00006   0.00000  -0.00705
 139        2PX         0.00000   0.00000  -0.00001   0.00000  -0.02011
 140        2PY        -0.00051   0.06604   0.00000   0.00012   0.00000
 141        2PZ        -0.04650  -0.00040   0.00000   0.05881   0.00000
 142        3S          0.00000   0.00000   0.00017   0.00000   0.02607
 143        3PX         0.00000   0.00000   0.00002   0.00000  -0.05541
 144        3PY        -0.00118   0.15128   0.00000   0.00030   0.00000
 145        3PZ        -0.05411  -0.00047   0.00000   0.07838   0.00000
 146        4S          0.00000   0.00000   0.00115   0.00000   0.04692
 147        4PX         0.00000   0.00000  -0.00117   0.00000   0.03940
 148        4PY         0.00103  -0.09165   0.00000  -0.00055   0.00000
 149        4PZ        -0.60400  -0.00530   0.00000   0.68340   0.00000
 150        5D 0        0.00000   0.00000  -0.00002   0.00000  -0.00009
 151        5D+1       -0.00901  -0.00009   0.00000   0.01371   0.00000
 152        5D-1        0.00000   0.00000  -0.00258   0.00000   0.00001
 153        5D+2        0.00000   0.00000  -0.00001   0.00000   0.00083
 154        5D-2        0.00008  -0.00913   0.00000  -0.00003   0.00000
 155 8   H  1S          0.04362   0.00040   0.08544   0.00035  -0.03936
 156        2S          0.59884   0.00492   0.91095   0.00427  -0.71929
 157        3S         -0.15682  -0.00140  -0.67259  -0.00325   0.41449
 158        4PX        -0.00001   0.01051   0.00009   0.02095  -0.00011
 159        4PY        -0.00933   0.00002  -0.03076  -0.00012   0.02092
 160        4PZ        -0.02897  -0.00018  -0.00527  -0.00007   0.04155
 161 9   H  1S          0.04362   0.00040  -0.08544  -0.00035  -0.03936
 162        2S          0.59884   0.00492  -0.91095  -0.00427  -0.71929
 163        3S         -0.15682  -0.00140   0.67259   0.00325   0.41449
 164        4PX         0.00001  -0.01051   0.00009   0.02095   0.00011
 165        4PY         0.00933  -0.00002  -0.03076  -0.00012  -0.02092
 166        4PZ        -0.02897  -0.00018   0.00527   0.00007   0.04155
 167 10  H  1S         -0.00074   0.08468  -0.00025   0.00039   0.06110
 168        2S         -0.00810   0.92812  -0.00227   0.00440   0.92942
 169        3S          0.00536  -0.67222   0.00143  -0.00107  -0.43489
 170        4PX        -0.00029   0.03177  -0.00009  -0.00001   0.01854
 171        4PY         0.00007  -0.00679  -0.00002  -0.00018  -0.03771
 172        4PZ         0.00124   0.00005   0.01760   0.00825   0.00002
 173 11  H  1S          0.00074  -0.08468   0.00025   0.00039   0.06110
 174        2S          0.00810  -0.92812   0.00227   0.00440   0.92942
 175        3S         -0.00536   0.67222  -0.00143  -0.00107  -0.43489
 176        4PX        -0.00029   0.03177  -0.00009   0.00001  -0.01854
 177        4PY        -0.00007   0.00679   0.00002  -0.00018  -0.03771
 178        4PZ         0.00124   0.00005   0.01760  -0.00825  -0.00002
 179 12  H  1S         -0.00074   0.08468   0.00025  -0.00039   0.06110
 180        2S         -0.00810   0.92812   0.00227  -0.00440   0.92942
 181        3S          0.00536  -0.67222  -0.00143   0.00107  -0.43489
 182        4PX         0.00029  -0.03177  -0.00009  -0.00001  -0.01854
 183        4PY        -0.00007   0.00679  -0.00002  -0.00018   0.03771
 184        4PZ         0.00124   0.00005  -0.01760  -0.00825   0.00002
 185 13  H  1S          0.00074  -0.08468  -0.00025  -0.00039   0.06110
 186        2S          0.00810  -0.92812  -0.00227  -0.00440   0.92942
 187        3S         -0.00536   0.67222   0.00143   0.00107  -0.43489
 188        4PX         0.00029  -0.03177  -0.00009   0.00001   0.01854
 189        4PY         0.00007  -0.00679   0.00002  -0.00018   0.03771
 190        4PZ         0.00124   0.00005  -0.01760   0.00825  -0.00002
 191 14  H  1S          0.06732   0.00060   0.00009   0.08168  -0.00370
 192        2S          0.75040   0.00675   0.00187   0.90641  -0.05455
 193        3S         -0.44521  -0.00438  -0.00095  -0.62289   0.02463
 194        4PX        -0.01281  -0.00010  -0.00010  -0.01058  -0.00409
 195        4PY         0.00015  -0.01929  -0.00616   0.00001  -0.00003
 196        4PZ        -0.02451  -0.00020  -0.00006  -0.02692  -0.00672
 197 15  H  1S         -0.06732  -0.00060   0.00009  -0.08168  -0.00370
 198        2S         -0.75040  -0.00675   0.00187  -0.90641  -0.05455
 199        3S          0.44521   0.00438  -0.00095   0.62289   0.02463
 200        4PX         0.01281   0.00010  -0.00010   0.01058  -0.00409
 201        4PY         0.00015  -0.01929   0.00616   0.00001   0.00003
 202        4PZ        -0.02451  -0.00020   0.00006  -0.02692   0.00672
 203 16  H  1S         -0.06732  -0.00060  -0.00009   0.08168  -0.00370
 204        2S         -0.75040  -0.00675  -0.00187   0.90641  -0.05455
 205        3S          0.44521   0.00438   0.00095  -0.62289   0.02463
 206        4PX        -0.01281  -0.00010  -0.00010   0.01058   0.00409
 207        4PY        -0.00015   0.01929   0.00616   0.00001  -0.00003
 208        4PZ        -0.02451  -0.00020  -0.00006   0.02692   0.00672
 209 17  H  1S          0.06732   0.00060  -0.00009  -0.08168  -0.00370
 210        2S          0.75040   0.00675  -0.00187  -0.90641  -0.05455
 211        3S         -0.44521  -0.00438   0.00095   0.62289   0.02463
 212        4PX         0.01281   0.00010  -0.00010  -0.01058   0.00409
 213        4PY        -0.00015   0.01929  -0.00616   0.00001   0.00003
 214        4PZ        -0.02451  -0.00020   0.00006   0.02692  -0.00672
 215 18  H  1S         -0.04362  -0.00040   0.08544  -0.00035  -0.03936
 216        2S         -0.59884  -0.00492   0.91095  -0.00427  -0.71929
 217        3S          0.15682   0.00140  -0.67259   0.00325   0.41449
 218        4PX         0.00001  -0.01051   0.00009  -0.02095  -0.00011
 219        4PY        -0.00933   0.00002   0.03076  -0.00012  -0.02092
 220        4PZ        -0.02897  -0.00018   0.00527  -0.00007  -0.04155
 221 19  H  1S         -0.04362  -0.00040  -0.08544   0.00035  -0.03936
 222        2S         -0.59884  -0.00492  -0.91095   0.00427  -0.71929
 223        3S          0.15682   0.00140   0.67259  -0.00325   0.41449
 224        4PX        -0.00001   0.01051   0.00009  -0.02095   0.00011
 225        4PY         0.00933  -0.00002   0.03076  -0.00012   0.02092
 226        4PZ        -0.02897  -0.00018  -0.00527   0.00007  -0.04155
                          66        67        68        69        70
                        (A)--V    (B2)--V   (A)--V    (B1)--V   (B3)--V
     Eigenvalues --     0.12347   0.14290   0.14637   0.14784   0.15180
   1 1   Cu 1S          0.00055   0.00000   0.00100   0.00000   0.00000
   2        2S          0.00083   0.00000   0.00149   0.00000   0.00000
   3        3S          0.00064   0.00000   0.00117   0.00000   0.00000
   4        4S         -0.00368   0.00000  -0.00671   0.00000   0.00000
   5        5S         -0.00319   0.00000  -0.00576   0.00000   0.00000
   6        6S          0.00200   0.00000   0.00531   0.00000   0.00000
   7        7S          0.04100   0.00000   0.05869   0.00000   0.00000
   8        8S         -0.63105   0.00000  -0.66820   0.00000   0.00000
   9        9S          1.18740   0.00000   1.23804   0.00000   0.00000
  10       10PX         0.00000   0.00000   0.00000   0.00000   0.03602
  11       10PY         0.00000   0.03445   0.00000   0.00000   0.00000
  12       10PZ         0.00000   0.00000   0.00000   0.03637   0.00000
  13       11PX         0.00000   0.00000   0.00000   0.00000   0.00662
  14       11PY         0.00000   0.00945   0.00000   0.00000   0.00000
  15       11PZ         0.00000   0.00000   0.00000   0.00988   0.00000
  16       12PX         0.00000   0.00000   0.00000   0.00000  -0.02707
  17       12PY         0.00000  -0.03769   0.00000   0.00000   0.00000
  18       12PZ         0.00000   0.00000   0.00000  -0.03942   0.00000
  19       13PX         0.00000   0.00000   0.00000   0.00000  -0.15784
  20       13PY         0.00000  -0.12401   0.00000   0.00000   0.00000
  21       13PZ         0.00000   0.00000   0.00000  -0.13209   0.00000
  22       14PX         0.00000   0.00000   0.00000   0.00000   0.15433
  23       14PY         0.00000   0.09447   0.00000   0.00000   0.00000
  24       14PZ         0.00000   0.00000   0.00000   0.10304   0.00000
  25       15D 0       -0.00476   0.00000   0.00474   0.00000   0.00000
  26       15D+1        0.00000   0.00000   0.00000   0.00000   0.00000
  27       15D-1        0.00000   0.00000   0.00000   0.00000  -0.00015
  28       15D+2        0.00717   0.00000  -0.00603   0.00000   0.00000
  29       15D-2        0.00000   0.00000   0.00000   0.00000   0.00000
  30       16D 0       -0.00401   0.00000   0.00561   0.00000   0.00000
  31       16D+1        0.00000  -0.00001   0.00000   0.00000   0.00000
  32       16D-1        0.00000   0.00000   0.00000   0.00000  -0.00016
  33       16D+2       -0.00335   0.00000   0.00254   0.00000   0.00000
  34       16D-2        0.00000   0.00000   0.00000   0.00001   0.00000
  35       17D 0       -0.00479   0.00000  -0.00622   0.00000   0.00000
  36       17D+1        0.00000   0.00004   0.00000   0.00000   0.00000
  37       17D-1        0.00000   0.00000   0.00000   0.00000   0.00008
  38       17D+2        0.04237   0.00000  -0.03058   0.00000   0.00000
  39       17D-2        0.00000   0.00000   0.00000  -0.00003   0.00000
  40       18F 0        0.00000   0.00000   0.00000  -0.00735   0.00000
  41       18F+1        0.00000   0.00000   0.00000   0.00000  -0.00007
  42       18F-1        0.00000   0.00575   0.00000   0.00000   0.00000
  43       18F+2        0.00000   0.00000   0.00000   0.00085   0.00000
  44       18F-2        0.00000   0.00000   0.00000   0.00000   0.00000
  45       18F+3        0.00000   0.00000   0.00000   0.00000  -0.00081
  46       18F-3        0.00000   0.00407   0.00000   0.00000   0.00000
  47 2   O  1S          0.01816   0.00000   0.00093   0.02969   0.00000
  48        2S          0.03077   0.00000   0.00149   0.05292   0.00000
  49        2PX         0.00000  -0.00007   0.00000   0.00000  -0.02352
  50        2PY         0.00000  -0.00198   0.00000   0.00000   0.00007
  51        2PZ        -0.06009   0.00000  -0.00390   0.02795   0.00000
  52        3S         -0.08947   0.00000   0.00170  -0.22187   0.00000
  53        3PX         0.00000  -0.00021   0.00000   0.00000  -0.08544
  54        3PY         0.00000  -0.00330   0.00000   0.00000   0.00000
  55        3PZ        -0.10941   0.00000   0.00892   0.11637   0.00000
  56        4S         -0.54486   0.00000  -0.09324  -0.43147   0.00000
  57        4PX         0.00000  -0.00056   0.00000   0.00000   0.14169
  58        4PY         0.00000   0.28610   0.00000   0.00000   0.00065
  59        4PZ        -0.42509   0.00000  -0.11670  -0.68789   0.00000
  60        5D 0       -0.00733   0.00000  -0.00308  -0.00037   0.00000
  61        5D+1        0.00000  -0.00001   0.00000   0.00000  -0.00373
  62        5D-1        0.00000  -0.00340   0.00000   0.00000  -0.00007
  63        5D+2       -0.01243   0.00000  -0.00392  -0.01134   0.00000
  64        5D-2       -0.00008   0.00000  -0.00001  -0.00008   0.00000
  65 3   O  1S          0.01816   0.00000   0.00093  -0.02969   0.00000
  66        2S          0.03077   0.00000   0.00149  -0.05292   0.00000
  67        2PX         0.00000   0.00007   0.00000   0.00000  -0.02352
  68        2PY         0.00000  -0.00198   0.00000   0.00000  -0.00007
  69        2PZ         0.06009   0.00000   0.00390   0.02795   0.00000
  70        3S         -0.08947   0.00000   0.00170   0.22187   0.00000
  71        3PX         0.00000   0.00021   0.00000   0.00000  -0.08544
  72        3PY         0.00000  -0.00330   0.00000   0.00000   0.00000
  73        3PZ         0.10941   0.00000  -0.00892   0.11637   0.00000
  74        4S         -0.54486   0.00000  -0.09324   0.43147   0.00000
  75        4PX         0.00000   0.00056   0.00000   0.00000   0.14169
  76        4PY         0.00000   0.28610   0.00000   0.00000  -0.00065
  77        4PZ         0.42509   0.00000   0.11670  -0.68789   0.00000
  78        5D 0       -0.00733   0.00000  -0.00308   0.00037   0.00000
  79        5D+1        0.00000  -0.00001   0.00000   0.00000   0.00373
  80        5D-1        0.00000   0.00340   0.00000   0.00000  -0.00007
  81        5D+2       -0.01243   0.00000  -0.00392   0.01134   0.00000
  82        5D-2        0.00008   0.00000   0.00001  -0.00008   0.00000
  83 4   O  1S          0.00969   0.03027   0.00651   0.00000   0.00000
  84        2S          0.01667   0.05357   0.01114   0.00000   0.00000
  85        2PX         0.00000   0.00000   0.00000   0.00000  -0.02845
  86        2PY        -0.01811   0.01791  -0.02890   0.00000   0.00000
  87        2PZ         0.00000   0.00000   0.00000  -0.03342  -0.00017
  88        3S         -0.04426  -0.21538  -0.04627   0.00000   0.00000
  89        3PX         0.00000   0.00000   0.00000   0.00004  -0.05557
  90        3PY        -0.00183   0.08894  -0.05941   0.00000   0.00000
  91        3PZ         0.00000   0.00000   0.00000  -0.11674  -0.00041
  92        4S         -0.37425  -0.49554  -0.05703   0.00000   0.00000
  93        4PX         0.00000   0.00000   0.00000  -0.00002   0.17324
  94        4PY        -0.41077  -0.68695  -0.01951   0.00000   0.00000
  95        4PZ         0.00000   0.00000   0.00000   0.19124   0.00053
  96        5D 0       -0.00576  -0.00885  -0.00421   0.00000   0.00000
  97        5D+1        0.00002   0.00004   0.00002   0.00000   0.00000
  98        5D-1        0.00000   0.00000   0.00000  -0.00518  -0.00001
  99        5D+2        0.01078   0.00657   0.00511   0.00000   0.00000
 100        5D-2        0.00000   0.00000   0.00000   0.00000   0.00395
 101 5   O  1S          0.00969  -0.03027   0.00651   0.00000   0.00000
 102        2S          0.01667  -0.05357   0.01114   0.00000   0.00000
 103        2PX         0.00000   0.00000   0.00000   0.00000  -0.02845
 104        2PY         0.01811   0.01791   0.02890   0.00000   0.00000
 105        2PZ         0.00000   0.00000   0.00000  -0.03342   0.00017
 106        3S         -0.04426   0.21538  -0.04627   0.00000   0.00000
 107        3PX         0.00000   0.00000   0.00000  -0.00004  -0.05557
 108        3PY         0.00183   0.08894   0.05941   0.00000   0.00000
 109        3PZ         0.00000   0.00000   0.00000  -0.11674   0.00041
 110        4S         -0.37425   0.49554  -0.05703   0.00000   0.00000
 111        4PX         0.00000   0.00000   0.00000   0.00002   0.17324
 112        4PY         0.41077  -0.68695   0.01951   0.00000   0.00000
 113        4PZ         0.00000   0.00000   0.00000   0.19124  -0.00053
 114        5D 0       -0.00576   0.00885  -0.00421   0.00000   0.00000
 115        5D+1       -0.00002   0.00004  -0.00002   0.00000   0.00000
 116        5D-1        0.00000   0.00000   0.00000   0.00518  -0.00001
 117        5D+2        0.01078  -0.00657   0.00511   0.00000   0.00000
 118        5D-2        0.00000   0.00000   0.00000   0.00000  -0.00395
 119 6   O  1S         -0.00323   0.00000   0.02107   0.00000   0.02883
 120        2S         -0.00556   0.00000   0.03561   0.00000   0.05049
 121        2PX         0.00084   0.00000  -0.06221   0.00000  -0.00326
 122        2PY         0.00000  -0.01726   0.00000   0.00000   0.00000
 123        2PZ         0.00000   0.00012   0.00000   0.00880   0.00000
 124        3S          0.00938   0.00000  -0.09349   0.00000  -0.18263
 125        3PX         0.00094   0.00000  -0.10487   0.00000   0.05064
 126        3PY         0.00000  -0.07425   0.00000   0.00001   0.00000
 127        3PZ         0.00000   0.00023   0.00000   0.01008   0.00000
 128        4S          0.17048   0.00000  -0.74117   0.00000  -0.65350
 129        4PX         0.16698   0.00000  -0.60075   0.00000  -0.78262
 130        4PY         0.00000   0.13501   0.00000   0.00011   0.00000
 131        4PZ         0.00000   0.00077   0.00000   0.31939   0.00000
 132        5D 0        0.00015   0.00000   0.01565   0.00000   0.00935
 133        5D+1        0.00000   0.00000   0.00000  -0.00359   0.00000
 134        5D-1        0.00000   0.00000   0.00001   0.00000   0.00002
 135        5D+2        0.00109   0.00000  -0.00109   0.00000   0.00404
 136        5D-2        0.00000  -0.00160   0.00000   0.00000   0.00000
 137 7   O  1S         -0.00323   0.00000   0.02107   0.00000  -0.02883
 138        2S         -0.00556   0.00000   0.03561   0.00000  -0.05049
 139        2PX        -0.00084   0.00000   0.06221   0.00000  -0.00326
 140        2PY         0.00000  -0.01726   0.00000   0.00000   0.00000
 141        2PZ         0.00000  -0.00012   0.00000   0.00880   0.00000
 142        3S          0.00938   0.00000  -0.09349   0.00000   0.18263
 143        3PX        -0.00094   0.00000   0.10487   0.00000   0.05064
 144        3PY         0.00000  -0.07425   0.00000  -0.00001   0.00000
 145        3PZ         0.00000  -0.00023   0.00000   0.01008   0.00000
 146        4S          0.17048   0.00000  -0.74117   0.00000   0.65350
 147        4PX        -0.16698   0.00000   0.60075   0.00000  -0.78262
 148        4PY         0.00000   0.13501   0.00000  -0.00011   0.00000
 149        4PZ         0.00000  -0.00077   0.00000   0.31939   0.00000
 150        5D 0        0.00015   0.00000   0.01565   0.00000  -0.00935
 151        5D+1        0.00000   0.00000   0.00000   0.00359   0.00000
 152        5D-1        0.00000   0.00000  -0.00001   0.00000   0.00002
 153        5D+2        0.00109   0.00000  -0.00109   0.00000  -0.00404
 154        5D-2        0.00000   0.00160   0.00000   0.00000   0.00000
 155 8   H  1S          0.06994  -0.02154   0.01523   0.06980  -0.00016
 156        2S          0.89719  -0.38709   0.14758   0.96257  -0.00081
 157        3S         -0.54571   0.47949  -0.18084  -0.54875   0.00066
 158        4PX        -0.00004  -0.00012   0.00004   0.00003  -0.01951
 159        4PY        -0.00369   0.01795  -0.00008  -0.02460  -0.00007
 160        4PZ        -0.02688   0.02285  -0.00806  -0.02452  -0.00010
 161 9   H  1S          0.06994   0.02154   0.01523   0.06980   0.00016
 162        2S          0.89719   0.38709   0.14758   0.96257   0.00081
 163        3S         -0.54571  -0.47949  -0.18084  -0.54875  -0.00066
 164        4PX         0.00004  -0.00012  -0.00004  -0.00003  -0.01951
 165        4PY         0.00369   0.01795   0.00008   0.02460  -0.00007
 166        4PZ        -0.02688  -0.02285  -0.00806  -0.02452   0.00010
 167 10  H  1S          0.05077   0.07500   0.02214   0.00002  -0.00182
 168        2S          0.65478   1.02993   0.15059   0.00005   0.14007
 169        3S         -0.44787  -0.58422  -0.17999   0.00004  -0.20313
 170        4PX         0.00878   0.02550  -0.01405   0.00006   0.01612
 171        4PY        -0.02973  -0.02644   0.00594  -0.00001  -0.02775
 172        4PZ         0.00002   0.00001  -0.00004  -0.02478   0.00000
 173 11  H  1S          0.05077   0.07500   0.02214  -0.00002   0.00182
 174        2S          0.65478   1.02993   0.15059  -0.00005  -0.14007
 175        3S         -0.44787  -0.58422  -0.17999  -0.00004   0.20313
 176        4PX        -0.00878  -0.02550   0.01405   0.00006   0.01612
 177        4PY        -0.02973  -0.02644   0.00594   0.00001   0.02775
 178        4PZ        -0.00002  -0.00001   0.00004  -0.02478   0.00000
 179 12  H  1S          0.05077  -0.07500   0.02214   0.00002   0.00182
 180        2S          0.65478  -1.02993   0.15059   0.00005  -0.14007
 181        3S         -0.44787   0.58422  -0.17999   0.00004   0.20313
 182        4PX        -0.00878   0.02550   0.01405  -0.00006   0.01612
 183        4PY         0.02973  -0.02644  -0.00594   0.00001  -0.02775
 184        4PZ         0.00002  -0.00001  -0.00004  -0.02478   0.00000
 185 13  H  1S          0.05077  -0.07500   0.02214  -0.00002  -0.00182
 186        2S          0.65478  -1.02993   0.15059  -0.00005   0.14007
 187        3S         -0.44787   0.58422  -0.17999  -0.00004  -0.20313
 188        4PX         0.00878  -0.02550  -0.01405  -0.00006   0.01612
 189        4PY         0.02973  -0.02644  -0.00594  -0.00001   0.02775
 190        4PZ        -0.00002   0.00001   0.00004  -0.02478   0.00000
 191 14  H  1S         -0.00856  -0.00007   0.07816  -0.02986   0.07627
 192        2S         -0.26680  -0.00139   1.14951  -0.44067   1.13321
 193        3S          0.05312   0.00152  -0.64645   0.47936  -0.54760
 194        4PX         0.01672   0.00003  -0.04204   0.01883  -0.02468
 195        4PY         0.00001  -0.01726  -0.00001   0.00002  -0.00001
 196        4PZ         0.01515   0.00003  -0.01253   0.01776  -0.03816
 197 15  H  1S         -0.00856   0.00007   0.07816   0.02986   0.07627
 198        2S         -0.26680   0.00139   1.14951   0.44067   1.13321
 199        3S          0.05312  -0.00152  -0.64645  -0.47936  -0.54760
 200        4PX         0.01672  -0.00003  -0.04204  -0.01883  -0.02468
 201        4PY        -0.00001  -0.01726   0.00001   0.00002   0.00001
 202        4PZ        -0.01515   0.00003   0.01253   0.01776   0.03816
 203 16  H  1S         -0.00856  -0.00007   0.07816   0.02986  -0.07627
 204        2S         -0.26680  -0.00139   1.14951   0.44067  -1.13321
 205        3S          0.05312   0.00152  -0.64645  -0.47936   0.54760
 206        4PX        -0.01672  -0.00003   0.04204   0.01883  -0.02468
 207        4PY         0.00001  -0.01726  -0.00001  -0.00002   0.00001
 208        4PZ        -0.01515  -0.00003   0.01253   0.01776  -0.03816
 209 17  H  1S         -0.00856   0.00007   0.07816  -0.02986  -0.07627
 210        2S         -0.26680   0.00139   1.14951  -0.44067  -1.13321
 211        3S          0.05312  -0.00152  -0.64645   0.47936   0.54760
 212        4PX        -0.01672   0.00003   0.04204  -0.01883  -0.02468
 213        4PY        -0.00001  -0.01726   0.00001  -0.00002  -0.00001
 214        4PZ         0.01515  -0.00003  -0.01253   0.01776   0.03816
 215 18  H  1S          0.06994   0.02154   0.01523  -0.06980  -0.00016
 216        2S          0.89719   0.38709   0.14758  -0.96257  -0.00081
 217        3S         -0.54571  -0.47949  -0.18084   0.54875   0.00066
 218        4PX        -0.00004   0.00012   0.00004  -0.00003  -0.01951
 219        4PY         0.00369   0.01795   0.00008  -0.02460   0.00007
 220        4PZ         0.02688   0.02285   0.00806  -0.02452   0.00010
 221 19  H  1S          0.06994  -0.02154   0.01523  -0.06980   0.00016
 222        2S          0.89719  -0.38709   0.14758  -0.96257   0.00081
 223        3S         -0.54571   0.47949  -0.18084   0.54875  -0.00066
 224        4PX         0.00004   0.00012  -0.00004   0.00003  -0.01951
 225        4PY        -0.00369   0.01795  -0.00008   0.02460   0.00007
 226        4PZ         0.02688  -0.02285   0.00806  -0.02452  -0.00010
                          71        72        73        74        75
                        (B1)--V   (B3)--V   (B2)--V   (B3)--V   (B2)--V
     Eigenvalues --     0.27724   0.27974   0.28852   0.40250   0.41993
   1 1   Cu 1S          0.00000   0.00000   0.00000   0.00000   0.00000
   2        2S          0.00000   0.00000   0.00000   0.00000   0.00000
   3        3S          0.00000   0.00000   0.00000   0.00000   0.00000
   4        4S          0.00000   0.00000   0.00000   0.00000   0.00000
   5        5S          0.00000   0.00000   0.00000   0.00000   0.00000
   6        6S          0.00000   0.00000   0.00000   0.00000   0.00000
   7        7S          0.00000   0.00000   0.00000   0.00000   0.00000
   8        8S          0.00000   0.00000   0.00000   0.00000   0.00000
   9        9S          0.00000   0.00000   0.00000   0.00000   0.00000
  10       10PX         0.00000   0.04725   0.00000   0.00011   0.00000
  11       10PY         0.00000   0.00000  -0.05672   0.00000  -0.00002
  12       10PZ        -0.05633   0.00000   0.00000   0.00000   0.00000
  13       11PX         0.00000   0.00667   0.00000   0.00001   0.00000
  14       11PY         0.00000   0.00000  -0.01235   0.00000  -0.00001
  15       11PZ        -0.01255   0.00000   0.00000   0.00000   0.00000
  16       12PX         0.00000  -0.02835   0.00000  -0.00005   0.00000
  17       12PY         0.00000   0.00000   0.05051   0.00000   0.00002
  18       12PZ         0.05122   0.00000   0.00000   0.00000   0.00000
  19       13PX         0.00000  -0.22755   0.00000  -0.00061   0.00000
  20       13PY         0.00000   0.00000   0.23678   0.00000   0.00006
  21       13PZ         0.23229   0.00000   0.00000   0.00000   0.00000
  22       14PX         0.00000   0.24559   0.00000   0.00071   0.00000
  23       14PY         0.00000   0.00000  -0.22767   0.00000  -0.00005
  24       14PZ        -0.21978   0.00000   0.00000   0.00000   0.00000
  25       15D 0        0.00000   0.00000   0.00000   0.00000   0.00000
  26       15D+1        0.00000   0.00000   0.00000   0.00000   0.08685
  27       15D-1        0.00000  -0.00009   0.00000   0.09360   0.00000
  28       15D+2        0.00000   0.00000   0.00000   0.00000   0.00000
  29       15D-2       -0.00005   0.00000   0.00000   0.00000   0.00000
  30       16D 0        0.00000   0.00000   0.00000   0.00000   0.00000
  31       16D+1        0.00000   0.00000   0.00001   0.00000   0.10213
  32       16D-1        0.00000  -0.00010   0.00000   0.10303   0.00000
  33       16D+2        0.00000   0.00000   0.00000   0.00000   0.00000
  34       16D-2       -0.00006   0.00000   0.00000   0.00000   0.00000
  35       17D 0        0.00000   0.00000   0.00000   0.00000   0.00000
  36       17D+1        0.00000   0.00000  -0.00002   0.00000  -0.10724
  37       17D-1        0.00000   0.00006   0.00000  -0.09283   0.00000
  38       17D+2        0.00000   0.00000   0.00000   0.00000   0.00000
  39       17D-2        0.00005   0.00000   0.00000   0.00000   0.00000
  40       18F 0        0.00776   0.00000   0.00000   0.00000   0.00000
  41       18F+1        0.00000   0.00272   0.00000  -0.00002   0.00000
  42       18F-1        0.00000   0.00000  -0.00246   0.00000   0.00001
  43       18F+2        0.00430   0.00000   0.00000   0.00000   0.00000
  44       18F-2        0.00000   0.00000   0.00000   0.00000   0.00000
  45       18F+3        0.00000   0.00280   0.00000  -0.00001   0.00000
  46       18F-3        0.00000   0.00000  -0.00661   0.00000   0.00000
  47 2   O  1S         -0.00887   0.00000   0.00000   0.00000   0.00000
  48        2S         -0.01757   0.00000   0.00000   0.00000   0.00000
  49        2PX         0.00000  -0.07458  -0.00024   0.00006   0.12008
  50        2PY         0.00000  -0.00001   0.11582   0.15285  -0.00001
  51        2PZ        -0.12981   0.00000   0.00000   0.00000   0.00000
  52        3S          0.10897   0.00000   0.00000   0.00000   0.00000
  53        3PX         0.00000  -0.21852  -0.00046   0.00036   0.36678
  54        3PY         0.00000  -0.00015   0.25728   0.37971   0.00018
  55        3PZ        -0.32689   0.00000   0.00000   0.00000   0.00000
  56        4S         -0.03869   0.00000   0.00000   0.00000   0.00000
  57        4PX         0.00000   0.29160   0.00018   0.00015  -0.56273
  58        4PY         0.00000   0.00035  -0.21300  -0.73735   0.00068
  59        4PZ         0.40324   0.00000   0.00000   0.00000   0.00000
  60        5D 0       -0.01337   0.00000   0.00000   0.00000   0.00000
  61        5D+1        0.00000  -0.00659   0.00010   0.00009   0.00838
  62        5D-1        0.00000  -0.00007  -0.02608  -0.02242   0.00008
  63        5D+2       -0.00894   0.00000   0.00000   0.00000   0.00000
  64        5D-2       -0.00009   0.00000   0.00000   0.00000   0.00000
  65 3   O  1S          0.00887   0.00000   0.00000   0.00000   0.00000
  66        2S          0.01757   0.00000   0.00000   0.00000   0.00000
  67        2PX         0.00000  -0.07458   0.00024   0.00006  -0.12008
  68        2PY         0.00000   0.00001   0.11582  -0.15285  -0.00001
  69        2PZ        -0.12981   0.00000   0.00000   0.00000   0.00000
  70        3S         -0.10897   0.00000   0.00000   0.00000   0.00000
  71        3PX         0.00000  -0.21852   0.00046   0.00036  -0.36678
  72        3PY         0.00000   0.00015   0.25728  -0.37971   0.00018
  73        3PZ        -0.32689   0.00000   0.00000   0.00000   0.00000
  74        4S          0.03869   0.00000   0.00000   0.00000   0.00000
  75        4PX         0.00000   0.29160  -0.00018   0.00015   0.56273
  76        4PY         0.00000  -0.00035  -0.21300   0.73735   0.00068
  77        4PZ         0.40324   0.00000   0.00000   0.00000   0.00000
  78        5D 0        0.01337   0.00000   0.00000   0.00000   0.00000
  79        5D+1        0.00000   0.00659   0.00010  -0.00009   0.00838
  80        5D-1        0.00000  -0.00007   0.02608  -0.02242  -0.00008
  81        5D+2        0.00894   0.00000   0.00000   0.00000   0.00000
  82        5D-2       -0.00009   0.00000   0.00000   0.00000   0.00000
  83 4   O  1S          0.00000   0.00000  -0.00983   0.00000  -0.00002
  84        2S          0.00000   0.00000  -0.01923   0.00000  -0.00003
  85        2PX        -0.00005  -0.10564   0.00000  -0.00019   0.00000
  86        2PY         0.00000   0.00000  -0.12109   0.00000  -0.00004
  87        2PZ         0.08786  -0.00027   0.00000   0.10255   0.00000
  88        3S          0.00000   0.00000   0.11743   0.00000   0.00015
  89        3PX        -0.00019  -0.23585   0.00000  -0.00056   0.00000
  90        3PY         0.00000   0.00000  -0.31901   0.00000  -0.00012
  91        3PZ         0.24677  -0.00066   0.00000   0.31337   0.00000
  92        4S          0.00000   0.00000  -0.03501   0.00000   0.00014
  93        4PX         0.00012   0.14049   0.00000   0.00114   0.00000
  94        4PY         0.00000   0.00000   0.44231   0.00000   0.00037
  95        4PZ        -0.31276   0.00054   0.00000  -0.50172   0.00000
  96        5D 0        0.00000   0.00000   0.00128   0.00000   0.00000
  97        5D+1        0.00000   0.00000   0.00002   0.00000  -0.00095
  98        5D-1        0.01007   0.00003   0.00000   0.01180   0.00000
  99        5D+2        0.00000   0.00000   0.01592   0.00000  -0.00001
 100        5D-2       -0.00002   0.02913   0.00000   0.00000   0.00000
 101 5   O  1S          0.00000   0.00000   0.00983   0.00000   0.00002
 102        2S          0.00000   0.00000   0.01923   0.00000   0.00003
 103        2PX         0.00005  -0.10564   0.00000  -0.00019   0.00000
 104        2PY         0.00000   0.00000  -0.12109   0.00000  -0.00004
 105        2PZ         0.08786   0.00027   0.00000  -0.10255   0.00000
 106        3S          0.00000   0.00000  -0.11743   0.00000  -0.00015
 107        3PX         0.00019  -0.23585   0.00000  -0.00056   0.00000
 108        3PY         0.00000   0.00000  -0.31901   0.00000  -0.00012
 109        3PZ         0.24677   0.00066   0.00000  -0.31337   0.00000
 110        4S          0.00000   0.00000   0.03501   0.00000  -0.00014
 111        4PX        -0.00012   0.14049   0.00000   0.00114   0.00000
 112        4PY         0.00000   0.00000   0.44231   0.00000   0.00037
 113        4PZ        -0.31276  -0.00054   0.00000   0.50172   0.00000
 114        5D 0        0.00000   0.00000  -0.00128   0.00000   0.00000
 115        5D+1        0.00000   0.00000   0.00002   0.00000  -0.00095
 116        5D-1       -0.01007   0.00003   0.00000   0.01180   0.00000
 117        5D+2        0.00000   0.00000  -0.01592   0.00000   0.00001
 118        5D-2       -0.00002  -0.02913   0.00000   0.00000   0.00000
 119 6   O  1S          0.00000   0.00162   0.00000   0.00005   0.00000
 120        2S          0.00000   0.00426   0.00000   0.00010   0.00000
 121        2PX         0.00000   0.10940   0.00000   0.00006   0.00000
 122        2PY        -0.00005   0.00000   0.06341   0.00000   0.00001
 123        2PZ         0.08611   0.00000   0.00012   0.00000   0.13772
 124        3S          0.00000  -0.03506   0.00000  -0.00065   0.00000
 125        3PX         0.00000   0.28942   0.00000   0.00030   0.00000
 126        3PY        -0.00018   0.00000   0.18636   0.00000   0.00001
 127        3PZ         0.18566   0.00000   0.00022   0.00000   0.34127
 128        4S          0.00000   0.00039   0.00000   0.00092   0.00000
 129        4PX         0.00000  -0.35465   0.00000  -0.00034   0.00000
 130        4PY         0.00033   0.00000  -0.24039   0.00000  -0.00011
 131        4PZ        -0.04700   0.00000   0.00040   0.00000  -0.63495
 132        5D 0        0.00000  -0.01325   0.00000  -0.00001   0.00000
 133        5D+1       -0.02410   0.00000  -0.00004   0.00000  -0.02849
 134        5D-1        0.00000  -0.00002   0.00000   0.00070   0.00000
 135        5D+2        0.00000   0.00284   0.00000   0.00003   0.00000
 136        5D-2       -0.00002   0.00000   0.00602   0.00000  -0.00002
 137 7   O  1S          0.00000  -0.00162   0.00000  -0.00005   0.00000
 138        2S          0.00000  -0.00426   0.00000  -0.00010   0.00000
 139        2PX         0.00000   0.10940   0.00000   0.00006   0.00000
 140        2PY         0.00005   0.00000   0.06341   0.00000   0.00001
 141        2PZ         0.08611   0.00000  -0.00012   0.00000  -0.13772
 142        3S          0.00000   0.03506   0.00000   0.00065   0.00000
 143        3PX         0.00000   0.28942   0.00000   0.00030   0.00000
 144        3PY         0.00018   0.00000   0.18636   0.00000   0.00001
 145        3PZ         0.18566   0.00000  -0.00022   0.00000  -0.34127
 146        4S          0.00000  -0.00039   0.00000  -0.00092   0.00000
 147        4PX         0.00000  -0.35465   0.00000  -0.00034   0.00000
 148        4PY        -0.00033   0.00000  -0.24039   0.00000  -0.00011
 149        4PZ        -0.04700   0.00000  -0.00040   0.00000   0.63495
 150        5D 0        0.00000   0.01325   0.00000   0.00001   0.00000
 151        5D+1        0.02410   0.00000  -0.00004   0.00000  -0.02849
 152        5D-1        0.00000  -0.00002   0.00000   0.00070   0.00000
 153        5D+2        0.00000  -0.00284   0.00000  -0.00003   0.00000
 154        5D-2       -0.00002   0.00000  -0.00602   0.00000   0.00002
 155 8   H  1S          0.02974  -0.00009  -0.06011  -0.03886   0.00006
 156        2S          0.11841  -0.00055  -0.37303  -0.10526  -0.00044
 157        3S         -0.17439   0.00123   0.74612   0.78526  -0.00092
 158        4PX        -0.00028  -0.02540   0.00014   0.00019   0.02208
 159        4PY         0.05400  -0.00011  -0.03075  -0.06936   0.00027
 160        4PZ        -0.00503  -0.00013  -0.05818  -0.06692   0.00022
 161 9   H  1S          0.02974   0.00009   0.06011   0.03886  -0.00006
 162        2S          0.11841   0.00055   0.37303   0.10526   0.00044
 163        3S         -0.17439  -0.00123  -0.74612  -0.78526   0.00092
 164        4PX         0.00028  -0.02540   0.00014   0.00019   0.02208
 165        4PY        -0.05400  -0.00011  -0.03075  -0.06936   0.00027
 166        4PZ        -0.00503   0.00013   0.05818   0.06692  -0.00022
 167 10  H  1S          0.00001  -0.06712   0.01974   0.00000  -0.00003
 168        2S         -0.00009  -0.42423   0.07974   0.00014  -0.00035
 169        3S          0.00007   0.78526  -0.17621   0.00023   0.00020
 170        4PX        -0.00005   0.02306  -0.05188   0.00001   0.00000
 171        4PY         0.00006  -0.05455  -0.01460  -0.00003   0.00003
 172        4PZ         0.02709   0.00002  -0.00011   0.03256  -0.00430
 173 11  H  1S         -0.00001   0.06712   0.01974   0.00000  -0.00003
 174        2S          0.00009   0.42423   0.07974  -0.00014  -0.00035
 175        3S         -0.00007  -0.78526  -0.17621  -0.00023   0.00020
 176        4PX        -0.00005   0.02306   0.05188   0.00001   0.00000
 177        4PY        -0.00006   0.05455  -0.01460   0.00003   0.00003
 178        4PZ         0.02709   0.00002   0.00011   0.03256   0.00430
 179 12  H  1S          0.00001   0.06712  -0.01974   0.00000   0.00003
 180        2S         -0.00009   0.42423  -0.07974  -0.00014   0.00035
 181        3S          0.00007  -0.78526   0.17621  -0.00023  -0.00020
 182        4PX         0.00005   0.02306  -0.05188   0.00001   0.00000
 183        4PY        -0.00006  -0.05455  -0.01460  -0.00003   0.00003
 184        4PZ         0.02709  -0.00002   0.00011  -0.03256   0.00430
 185 13  H  1S         -0.00001  -0.06712  -0.01974   0.00000   0.00003
 186        2S          0.00009  -0.42423  -0.07974   0.00014   0.00035
 187        3S         -0.00007   0.78526   0.17621   0.00023  -0.00020
 188        4PX         0.00005   0.02306   0.05188   0.00001   0.00000
 189        4PY         0.00006   0.05455  -0.01460   0.00003   0.00003
 190        4PZ         0.02709  -0.00002  -0.00011  -0.03256  -0.00430
 191 14  H  1S         -0.05978  -0.02851  -0.00011   0.00002  -0.05269
 192        2S         -0.39198  -0.17225  -0.00115  -0.00035  -0.12688
 193        3S          0.63398   0.23182   0.00186   0.00032   0.74495
 194        4PX        -0.04530   0.00922  -0.00003   0.00024  -0.07669
 195        4PY        -0.00003  -0.00005   0.02277   0.00664  -0.00003
 196        4PZ        -0.01468  -0.06147  -0.00002  -0.00002  -0.05407
 197 15  H  1S          0.05978  -0.02851   0.00011   0.00002   0.05269
 198        2S          0.39198  -0.17225   0.00115  -0.00035   0.12688
 199        3S         -0.63398   0.23182  -0.00186   0.00032  -0.74495
 200        4PX         0.04530   0.00922   0.00003   0.00024   0.07669
 201        4PY        -0.00003   0.00005   0.02277  -0.00664  -0.00003
 202        4PZ        -0.01468   0.06147  -0.00002   0.00002  -0.05407
 203 16  H  1S          0.05978   0.02851  -0.00011  -0.00002  -0.05269
 204        2S          0.39198   0.17225  -0.00115   0.00035  -0.12688
 205        3S         -0.63398  -0.23182   0.00186  -0.00032   0.74495
 206        4PX        -0.04530   0.00922   0.00003   0.00024   0.07669
 207        4PY         0.00003   0.00005   0.02277  -0.00664  -0.00003
 208        4PZ        -0.01468  -0.06147   0.00002  -0.00002   0.05407
 209 17  H  1S         -0.05978   0.02851   0.00011  -0.00002   0.05269
 210        2S         -0.39198   0.17225   0.00115   0.00035   0.12688
 211        3S          0.63398  -0.23182  -0.00186  -0.00032  -0.74495
 212        4PX         0.04530   0.00922  -0.00003   0.00024  -0.07669
 213        4PY         0.00003  -0.00005   0.02277   0.00664  -0.00003
 214        4PZ        -0.01468   0.06147   0.00002   0.00002   0.05407
 215 18  H  1S         -0.02974  -0.00009   0.06011  -0.03886  -0.00006
 216        2S         -0.11841  -0.00055   0.37303  -0.10526   0.00044
 217        3S          0.17439   0.00123  -0.74612   0.78526   0.00092
 218        4PX         0.00028  -0.02540  -0.00014   0.00019  -0.02208
 219        4PY         0.05400   0.00011  -0.03075   0.06936   0.00027
 220        4PZ        -0.00503   0.00013  -0.05818   0.06692   0.00022
 221 19  H  1S         -0.02974   0.00009  -0.06011   0.03886   0.00006
 222        2S         -0.11841   0.00055  -0.37303   0.10526  -0.00044
 223        3S          0.17439  -0.00123   0.74612  -0.78526  -0.00092
 224        4PX        -0.00028  -0.02540  -0.00014   0.00019  -0.02208
 225        4PY        -0.05400   0.00011  -0.03075   0.06936   0.00027
 226        4PZ        -0.00503  -0.00013   0.05818  -0.06692  -0.00022
                          76        77        78        79        80
                        (B1)--V   (B2)--V   (B1)--V   (B3)--V   (A)--V
     Eigenvalues --     0.42721   0.45712   0.48518   0.48756   0.54941
   1 1   Cu 1S          0.00000   0.00000   0.00000   0.00000   0.00070
   2        2S          0.00000   0.00000   0.00000   0.00000   0.00140
   3        3S          0.00000   0.00000   0.00000   0.00000  -0.00018
   4        4S          0.00000   0.00000   0.00000   0.00000  -0.00109
   5        5S          0.00000   0.00000   0.00000   0.00000  -0.01355
   6        6S          0.00000   0.00000   0.00000   0.00000   0.04010
   7        7S          0.00000   0.00000   0.00000   0.00000  -0.05535
   8        8S          0.00000   0.00000   0.00000   0.00000   0.22862
   9        9S          0.00000   0.00000   0.00000   0.00000   0.12874
  10       10PX         0.00000   0.00000   0.00000   0.02277   0.00000
  11       10PY         0.00000   0.02591   0.00000   0.00000   0.00000
  12       10PZ         0.00010   0.00000   0.03575   0.00000   0.00000
  13       11PX         0.00000   0.00000   0.00000   0.00132   0.00000
  14       11PY         0.00000   0.00172   0.00000   0.00000   0.00000
  15       11PZ         0.00001   0.00000   0.00367   0.00000   0.00000
  16       12PX         0.00000   0.00000   0.00000  -0.00691   0.00000
  17       12PY         0.00000  -0.00850   0.00000   0.00000   0.00000
  18       12PZ        -0.00005   0.00000  -0.01680   0.00000   0.00000
  19       13PX         0.00000   0.00000   0.00000  -0.12807   0.00000
  20       13PY         0.00000  -0.14587   0.00000   0.00000   0.00000
  21       13PZ        -0.00050   0.00000  -0.18923   0.00000   0.00000
  22       14PX         0.00000   0.00000   0.00000   0.15573   0.00000
  23       14PY         0.00000   0.18342   0.00000   0.00000   0.00000
  24       14PZ         0.00059   0.00000   0.22710   0.00000   0.00000
  25       15D 0        0.00000   0.00000   0.00000   0.00000   0.02404
  26       15D+1        0.00000   0.00009   0.00000   0.00000   0.00000
  27       15D-1        0.00000   0.00000   0.00000  -0.00030   0.00000
  28       15D+2        0.00000   0.00000   0.00000   0.00000  -0.05237
  29       15D-2       -0.09366   0.00000   0.00017   0.00000   0.00000
  30       16D 0        0.00000   0.00000   0.00000   0.00000  -0.02262
  31       16D+1        0.00000   0.00011   0.00000   0.00000   0.00000
  32       16D-1        0.00000   0.00000   0.00000  -0.00036   0.00000
  33       16D+2        0.00000   0.00000   0.00000   0.00000  -0.06451
  34       16D-2       -0.10896   0.00000   0.00021   0.00000   0.00000
  35       17D 0        0.00000   0.00000   0.00000   0.00000   0.18544
  36       17D+1        0.00000  -0.00014   0.00000   0.00000   0.00000
  37       17D-1        0.00000   0.00000   0.00000   0.00044   0.00000
  38       17D+2        0.00000   0.00000   0.00000   0.00000   0.09844
  39       17D-2        0.11245   0.00000  -0.00025   0.00000   0.00000
  40       18F 0        0.00000   0.00000   0.00319   0.00000   0.00000
  41       18F+1        0.00000   0.00000   0.00000  -0.01342   0.00000
  42       18F-1        0.00000   0.00867   0.00000   0.00000   0.00000
  43       18F+2        0.00001   0.00000   0.01280   0.00000   0.00000
  44       18F-2        0.00000   0.00000   0.00000   0.00000   0.00001
  45       18F+3        0.00000   0.00000   0.00000  -0.00866   0.00000
  46       18F-3        0.00000  -0.01071   0.00000   0.00000   0.00000
  47 2   O  1S          0.00006   0.00000   0.02425   0.00000   0.01323
  48        2S          0.00011   0.00000   0.04587   0.00000   0.02553
  49        2PX         0.00000  -0.00006   0.00000   0.14911   0.00000
  50        2PY         0.00000  -0.09213   0.00000  -0.00012   0.00000
  51        2PZ         0.00003   0.00000   0.00275   0.00000  -0.12961
  52        3S         -0.00074   0.00000  -0.31373   0.00000  -0.22900
  53        3PX         0.00000  -0.00027   0.00000   0.43757   0.00000
  54        3PY         0.00000  -0.24516   0.00000  -0.00014   0.00000
  55        3PZ         0.00020   0.00000   0.06253   0.00000  -0.36652
  56        4S          0.00145   0.00000   0.56754   0.00000   0.92237
  57        4PX         0.00000  -0.00052   0.00000  -0.62463   0.00000
  58        4PY         0.00000   0.65806   0.00000   0.00198   0.00000
  59        4PZ         0.00008   0.00000   0.01057   0.00000   1.00186
  60        5D 0        0.00004   0.00000   0.01614   0.00000   0.02472
  61        5D+1        0.00000  -0.00002   0.00000  -0.00254   0.00000
  62        5D-1        0.00000   0.00908   0.00000   0.00002   0.00000
  63        5D+2       -0.00002   0.00000  -0.00719   0.00000  -0.01132
  64        5D-2        0.00019   0.00000  -0.00009   0.00000  -0.00006
  65 3   O  1S         -0.00006   0.00000  -0.02425   0.00000   0.01323
  66        2S         -0.00011   0.00000  -0.04587   0.00000   0.02553
  67        2PX         0.00000   0.00006   0.00000   0.14911   0.00000
  68        2PY         0.00000  -0.09213   0.00000   0.00012   0.00000
  69        2PZ         0.00003   0.00000   0.00275   0.00000   0.12961
  70        3S          0.00074   0.00000   0.31373   0.00000  -0.22900
  71        3PX         0.00000   0.00027   0.00000   0.43757   0.00000
  72        3PY         0.00000  -0.24516   0.00000   0.00014   0.00000
  73        3PZ         0.00020   0.00000   0.06253   0.00000   0.36652
  74        4S         -0.00145   0.00000  -0.56754   0.00000   0.92237
  75        4PX         0.00000   0.00052   0.00000  -0.62463   0.00000
  76        4PY         0.00000   0.65806   0.00000  -0.00198   0.00000
  77        4PZ         0.00008   0.00000   0.01057   0.00000  -1.00186
  78        5D 0       -0.00004   0.00000  -0.01614   0.00000   0.02472
  79        5D+1        0.00000  -0.00002   0.00000   0.00254   0.00000
  80        5D-1        0.00000  -0.00908   0.00000   0.00002   0.00000
  81        5D+2        0.00002   0.00000   0.00719   0.00000  -0.01132
  82        5D-2        0.00019   0.00000  -0.00009   0.00000   0.00006
  83 4   O  1S          0.00000   0.02402   0.00000   0.00000  -0.02907
  84        2S          0.00000   0.04553   0.00000   0.00000  -0.05546
  85        2PX        -0.15519   0.00000   0.00016  -0.10628   0.00000
  86        2PY         0.00000  -0.02518   0.00000   0.00000   0.05642
  87        2PZ         0.00013   0.00000   0.13471  -0.00014   0.00000
  88        3S          0.00000  -0.32279   0.00000   0.00000   0.40629
  89        3PX        -0.39147   0.00000   0.00034  -0.28197   0.00000
  90        3PY         0.00000  -0.02790   0.00000   0.00000   0.11442
  91        3PZ         0.00047   0.00000   0.39672  -0.00038   0.00000
  92        4S          0.00000   0.69991   0.00000   0.00000  -0.98200
  93        4PX         0.84061   0.00000  -0.00132   0.77785   0.00000
  94        4PY         0.00000   0.23363   0.00000   0.00000  -0.44429
  95        4PZ        -0.00029   0.00000  -0.56270   0.00116   0.00000
  96        5D 0        0.00000  -0.01542   0.00000   0.00000   0.02095
  97        5D+1        0.00000   0.00005   0.00000   0.00000  -0.00006
  98        5D-1        0.00003   0.00000  -0.00411  -0.00003   0.00000
  99        5D+2        0.00000  -0.00806   0.00000   0.00000   0.00465
 100        5D-2        0.02475   0.00000  -0.00003   0.00817   0.00000
 101 5   O  1S          0.00000  -0.02402   0.00000   0.00000  -0.02907
 102        2S          0.00000  -0.04553   0.00000   0.00000  -0.05546
 103        2PX         0.15519   0.00000  -0.00016  -0.10628   0.00000
 104        2PY         0.00000  -0.02518   0.00000   0.00000  -0.05642
 105        2PZ         0.00013   0.00000   0.13471   0.00014   0.00000
 106        3S          0.00000   0.32279   0.00000   0.00000   0.40629
 107        3PX         0.39147   0.00000  -0.00034  -0.28197   0.00000
 108        3PY         0.00000  -0.02790   0.00000   0.00000  -0.11442
 109        3PZ         0.00047   0.00000   0.39672   0.00038   0.00000
 110        4S          0.00000  -0.69991   0.00000   0.00000  -0.98200
 111        4PX        -0.84061   0.00000   0.00132   0.77785   0.00000
 112        4PY         0.00000   0.23363   0.00000   0.00000   0.44429
 113        4PZ        -0.00029   0.00000  -0.56270  -0.00116   0.00000
 114        5D 0        0.00000   0.01542   0.00000   0.00000   0.02095
 115        5D+1        0.00000   0.00005   0.00000   0.00000   0.00006
 116        5D-1       -0.00003   0.00000   0.00411  -0.00003   0.00000
 117        5D+2        0.00000   0.00806   0.00000   0.00000   0.00465
 118        5D-2        0.02475   0.00000  -0.00003  -0.00817   0.00000
 119 6   O  1S          0.00000   0.00000   0.00000   0.01352   0.01790
 120        2S          0.00000   0.00000   0.00000   0.02572   0.03323
 121        2PX         0.00000   0.00000   0.00000   0.00072   0.04384
 122        2PY        -0.09522   0.14492   0.00024   0.00000   0.00000
 123        2PZ        -0.00019   0.00002  -0.10948   0.00000   0.00000
 124        3S          0.00000   0.00000   0.00000  -0.18158  -0.19542
 125        3PX         0.00000   0.00000   0.00000   0.04399   0.14332
 126        3PY        -0.30268   0.42917   0.00076   0.00000   0.00000
 127        3PZ        -0.00045   0.00004  -0.28888   0.00000   0.00000
 128        4S          0.00000   0.00000   0.00000   0.36750   0.13963
 129        4PX         0.00000   0.00000   0.00000   0.02983  -0.20421
 130        4PY         0.47891  -0.59550  -0.00102   0.00000   0.00000
 131        4PZ         0.00123  -0.00054   0.73248   0.00000   0.00000
 132        5D 0        0.00000   0.00000   0.00000  -0.00260   0.00439
 133        5D+1        0.00005   0.00000   0.01414   0.00000   0.00000
 134        5D-1        0.00000   0.00000   0.00000   0.00000   0.00002
 135        5D+2        0.00000   0.00000   0.00000   0.00797   0.00247
 136        5D-2       -0.00733   0.00297   0.00002   0.00000   0.00000
 137 7   O  1S          0.00000   0.00000   0.00000  -0.01352   0.01790
 138        2S          0.00000   0.00000   0.00000  -0.02572   0.03323
 139        2PX         0.00000   0.00000   0.00000   0.00072  -0.04384
 140        2PY         0.09522   0.14492  -0.00024   0.00000   0.00000
 141        2PZ        -0.00019  -0.00002  -0.10948   0.00000   0.00000
 142        3S          0.00000   0.00000   0.00000   0.18158  -0.19542
 143        3PX         0.00000   0.00000   0.00000   0.04399  -0.14332
 144        3PY         0.30268   0.42917  -0.00076   0.00000   0.00000
 145        3PZ        -0.00045  -0.00004  -0.28888   0.00000   0.00000
 146        4S          0.00000   0.00000   0.00000  -0.36750   0.13963
 147        4PX         0.00000   0.00000   0.00000   0.02983   0.20421
 148        4PY        -0.47891  -0.59550   0.00102   0.00000   0.00000
 149        4PZ         0.00123   0.00054   0.73248   0.00000   0.00000
 150        5D 0        0.00000   0.00000   0.00000   0.00260   0.00439
 151        5D+1       -0.00005   0.00000  -0.01414   0.00000   0.00000
 152        5D-1        0.00000   0.00000   0.00000   0.00000  -0.00002
 153        5D+2        0.00000   0.00000   0.00000  -0.00797   0.00247
 154        5D-2       -0.00733  -0.00297   0.00002   0.00000   0.00000
 155 8   H  1S          0.00005   0.00161   0.02753   0.00000   0.01861
 156        2S         -0.00059  -0.13879  -0.15072  -0.00080  -0.37328
 157        3S          0.00018  -0.29284  -0.01480  -0.00168  -0.26672
 158        4PX        -0.00710  -0.00012  -0.00018  -0.02341  -0.00013
 159        4PY         0.00006   0.05858   0.02794   0.00028   0.06404
 160        4PZ         0.00027   0.04198   0.10973   0.00023   0.14734
 161 9   H  1S          0.00005  -0.00161   0.02753   0.00000   0.01861
 162        2S         -0.00059   0.13879  -0.15072   0.00080  -0.37328
 163        3S          0.00018   0.29284  -0.01480   0.00168  -0.26672
 164        4PX         0.00710  -0.00012   0.00018  -0.02341   0.00013
 165        4PY        -0.00006   0.05858  -0.02794   0.00028  -0.06404
 166        4PZ         0.00027  -0.04198   0.10973  -0.00023   0.14734
 167 10  H  1S         -0.04097   0.02424   0.00005  -0.00003  -0.04542
 168        2S         -0.03594  -0.22833  -0.00015   0.17707   0.20470
 169        3S          0.77340  -0.04083  -0.00156   0.33933   0.25718
 170        4PX         0.07528  -0.04861  -0.00016   0.07137   0.08365
 171        4PY        -0.07262   0.11584   0.00012  -0.04254  -0.11256
 172        4PZ         0.00007  -0.00013  -0.02498  -0.00001   0.00016
 173 11  H  1S          0.04097   0.02424  -0.00005   0.00003  -0.04542
 174        2S          0.03594  -0.22833   0.00015  -0.17707   0.20470
 175        3S         -0.77340  -0.04083   0.00156  -0.33933   0.25718
 176        4PX         0.07528   0.04861  -0.00016   0.07137  -0.08365
 177        4PY         0.07262   0.11584  -0.00012   0.04254  -0.11256
 178        4PZ         0.00007   0.00013  -0.02498  -0.00001  -0.00016
 179 12  H  1S         -0.04097  -0.02424   0.00005   0.00003  -0.04542
 180        2S         -0.03594   0.22833  -0.00015  -0.17707   0.20470
 181        3S          0.77340   0.04083  -0.00156  -0.33933   0.25718
 182        4PX        -0.07528  -0.04861   0.00016   0.07137  -0.08365
 183        4PY         0.07262   0.11584  -0.00012  -0.04254   0.11256
 184        4PZ         0.00007   0.00013  -0.02498   0.00001   0.00016
 185 13  H  1S          0.04097  -0.02424  -0.00005  -0.00003  -0.04542
 186        2S          0.03594   0.22833   0.00015   0.17707   0.20470
 187        3S         -0.77340   0.04083   0.00156   0.33933   0.25718
 188        4PX        -0.07528   0.04861   0.00016   0.07137   0.08365
 189        4PY        -0.07262   0.11584   0.00012   0.04254   0.11256
 190        4PZ         0.00007  -0.00013  -0.02498   0.00001  -0.00016
 191 14  H  1S          0.00005   0.00003   0.01149   0.00940   0.02509
 192        2S         -0.00021   0.00039  -0.12721  -0.15124   0.07759
 193        3S         -0.00076  -0.00014  -0.37909   0.04175  -0.09468
 194        4PX         0.00016  -0.00007   0.05701   0.07306  -0.00440
 195        4PY        -0.02616  -0.00195   0.00005  -0.00001   0.00008
 196        4PZ         0.00014  -0.00007   0.06176   0.01574   0.02543
 197 15  H  1S         -0.00005  -0.00003  -0.01149   0.00940   0.02509
 198        2S          0.00021  -0.00039   0.12721  -0.15124   0.07759
 199        3S          0.00076   0.00014   0.37909   0.04175  -0.09468
 200        4PX        -0.00016   0.00007  -0.05701   0.07306  -0.00440
 201        4PY        -0.02616  -0.00195   0.00005   0.00001  -0.00008
 202        4PZ         0.00014  -0.00007   0.06176  -0.01574  -0.02543
 203 16  H  1S         -0.00005   0.00003  -0.01149  -0.00940   0.02509
 204        2S          0.00021   0.00039   0.12721   0.15124   0.07759
 205        3S          0.00076  -0.00014   0.37909  -0.04175  -0.09468
 206        4PX         0.00016   0.00007   0.05701   0.07306   0.00440
 207        4PY         0.02616  -0.00195  -0.00005   0.00001   0.00008
 208        4PZ         0.00014   0.00007   0.06176   0.01574  -0.02543
 209 17  H  1S          0.00005  -0.00003   0.01149  -0.00940   0.02509
 210        2S         -0.00021  -0.00039  -0.12721   0.15124   0.07759
 211        3S         -0.00076   0.00014  -0.37909  -0.04175  -0.09468
 212        4PX        -0.00016  -0.00007  -0.05701   0.07306   0.00440
 213        4PY         0.02616  -0.00195  -0.00005  -0.00001  -0.00008
 214        4PZ         0.00014   0.00007   0.06176  -0.01574   0.02543
 215 18  H  1S         -0.00005  -0.00161  -0.02753   0.00000   0.01861
 216        2S          0.00059   0.13879   0.15072  -0.00080  -0.37328
 217        3S         -0.00018   0.29284   0.01480  -0.00168  -0.26672
 218        4PX         0.00710   0.00012   0.00018  -0.02341  -0.00013
 219        4PY         0.00006   0.05858   0.02794  -0.00028  -0.06404
 220        4PZ         0.00027   0.04198   0.10973  -0.00023  -0.14734
 221 19  H  1S         -0.00005   0.00161  -0.02753   0.00000   0.01861
 222        2S          0.00059  -0.13879   0.15072   0.00080  -0.37328
 223        3S         -0.00018  -0.29284   0.01480   0.00168  -0.26672
 224        4PX        -0.00710   0.00012  -0.00018  -0.02341   0.00013
 225        4PY        -0.00006   0.05858  -0.02794  -0.00028   0.06404
 226        4PZ         0.00027  -0.04198   0.10973   0.00023  -0.14734
                          81        82        83        84        85
                        (A)--V    (B1)--V   (B2)--V   (B3)--V   (B3)--V
     Eigenvalues --     0.58082   0.59173   0.61049   0.61570   0.62581
   1 1   Cu 1S          0.00115   0.00000   0.00000   0.00000   0.00000
   2        2S          0.00223   0.00000   0.00000   0.00000   0.00000
   3        3S         -0.00013   0.00000   0.00000   0.00000   0.00000
   4        4S         -0.00240   0.00000   0.00000   0.00000   0.00000
   5        5S         -0.02057   0.00000   0.00000   0.00000   0.00000
   6        6S          0.06006   0.00000   0.00000   0.00000   0.00000
   7        7S         -0.08263   0.00000   0.00000   0.00000   0.00000
   8        8S          0.24973   0.00000   0.00000   0.00000   0.00000
   9        9S          0.86933   0.00000   0.00000   0.00000   0.00000
  10       10PX         0.00000   0.00000   0.00000  -0.00064  -0.03294
  11       10PY         0.00000   0.00000   0.00048   0.00000   0.00000
  12       10PZ         0.00000  -0.00003   0.00000   0.00000   0.00000
  13       11PX         0.00000   0.00000   0.00000  -0.00010  -0.00551
  14       11PY         0.00000   0.00000   0.00012   0.00000   0.00000
  15       11PZ         0.00000  -0.00001   0.00000   0.00000   0.00000
  16       12PX         0.00000   0.00000   0.00000   0.00044   0.02386
  17       12PY         0.00000   0.00000  -0.00048   0.00000   0.00000
  18       12PZ         0.00000   0.00003   0.00000   0.00000   0.00000
  19       13PX         0.00000   0.00000   0.00000   0.00312   0.15575
  20       13PY         0.00000   0.00000  -0.00197   0.00000   0.00000
  21       13PZ         0.00000   0.00011   0.00000   0.00000   0.00000
  22       14PX         0.00000   0.00000   0.00000  -0.00354  -0.17454
  23       14PY         0.00000   0.00000   0.00191   0.00000   0.00000
  24       14PZ         0.00000  -0.00010   0.00000   0.00000   0.00000
  25       15D 0       -0.00400   0.00000   0.00000   0.00000   0.00000
  26       15D+1        0.00000   0.00000  -0.03747   0.00000   0.00000
  27       15D-1        0.00000   0.00000   0.00000  -0.06034   0.00120
  28       15D+2       -0.04306   0.00000   0.00000   0.00000   0.00000
  29       15D-2        0.00000  -0.05917   0.00000   0.00000   0.00000
  30       16D 0        0.00347   0.00000   0.00000   0.00000   0.00000
  31       16D+1        0.00000   0.00000  -0.05924   0.00000   0.00000
  32       16D-1        0.00000   0.00000   0.00000  -0.08154   0.00163
  33       16D+2        0.00302   0.00000   0.00000   0.00000   0.00000
  34       16D-2        0.00000  -0.07137   0.00000   0.00000   0.00000
  35       17D 0       -0.02402   0.00000   0.00000   0.00000   0.00000
  36       17D+1        0.00000   0.00000   0.11063   0.00000   0.00000
  37       17D-1        0.00000   0.00000   0.00000   0.12924  -0.00262
  38       17D+2       -0.15603   0.00000   0.00000   0.00000   0.00000
  39       17D-2        0.00000   0.08961   0.00000   0.00000   0.00000
  40       18F 0        0.00000   0.00000   0.00000   0.00000   0.00000
  41       18F+1        0.00000   0.00000   0.00000   0.00006   0.00446
  42       18F-1        0.00000   0.00000  -0.00008   0.00000   0.00000
  43       18F+2        0.00000  -0.00002   0.00000   0.00000   0.00000
  44       18F-2        0.00000   0.00000   0.00000   0.00000   0.00000
  45       18F+3        0.00000   0.00000   0.00000  -0.00031  -0.01687
  46       18F-3        0.00000   0.00000  -0.00002   0.00000   0.00000
  47 2   O  1S          0.02205   0.00001   0.00000   0.00000   0.00000
  48        2S          0.04185   0.00003   0.00000   0.00000   0.00000
  49        2PX         0.00000   0.00000   0.13676  -0.00170  -0.08747
  50        2PY         0.00000   0.00000   0.00107  -0.09382   0.00163
  51        2PZ        -0.04277  -0.00010   0.00000   0.00000   0.00000
  52        3S         -0.29770  -0.00022   0.00000   0.00000   0.00000
  53        3PX         0.00000   0.00000   0.39028  -0.00503  -0.25522
  54        3PY         0.00000   0.00000   0.00307  -0.25016   0.00433
  55        3PZ        -0.07595  -0.00024   0.00000   0.00000   0.00000
  56        4S          0.63899   0.00073   0.00000   0.00000   0.00000
  57        4PX         0.00000   0.00000  -0.54626   0.00596   0.37872
  58        4PY         0.00000   0.00000  -0.00780   0.90329  -0.01709
  59        4PZ         0.39451   0.00061   0.00000   0.00000   0.00000
  60        5D 0       -0.00034   0.00000   0.00000   0.00000   0.00000
  61        5D+1        0.00000   0.00000  -0.01770   0.00024   0.01105
  62        5D-1        0.00000   0.00000  -0.00014  -0.00846   0.00024
  63        5D+2       -0.01005  -0.00003   0.00000   0.00000   0.00000
  64        5D-2       -0.00013   0.00325   0.00000   0.00000   0.00000
  65 3   O  1S          0.02205  -0.00001   0.00000   0.00000   0.00000
  66        2S          0.04185  -0.00003   0.00000   0.00000   0.00000
  67        2PX         0.00000   0.00000  -0.13676  -0.00170  -0.08747
  68        2PY         0.00000   0.00000   0.00107   0.09382  -0.00163
  69        2PZ         0.04277  -0.00010   0.00000   0.00000   0.00000
  70        3S         -0.29770   0.00022   0.00000   0.00000   0.00000
  71        3PX         0.00000   0.00000  -0.39028  -0.00503  -0.25522
  72        3PY         0.00000   0.00000   0.00307   0.25016  -0.00433
  73        3PZ         0.07595  -0.00024   0.00000   0.00000   0.00000
  74        4S          0.63899  -0.00073   0.00000   0.00000   0.00000
  75        4PX         0.00000   0.00000   0.54626   0.00596   0.37872
  76        4PY         0.00000   0.00000  -0.00780  -0.90329   0.01709
  77        4PZ        -0.39451   0.00061   0.00000   0.00000   0.00000
  78        5D 0       -0.00034   0.00000   0.00000   0.00000   0.00000
  79        5D+1        0.00000   0.00000  -0.01770  -0.00024  -0.01105
  80        5D-1        0.00000   0.00000   0.00014  -0.00846   0.00024
  81        5D+2       -0.01005   0.00003   0.00000   0.00000   0.00000
  82        5D-2        0.00013   0.00325   0.00000   0.00000   0.00000
  83 4   O  1S          0.00675   0.00000  -0.00007   0.00000   0.00000
  84        2S          0.01357   0.00000  -0.00014   0.00000   0.00000
  85        2PX         0.00000  -0.09258   0.00000  -0.00192  -0.09580
  86        2PY        -0.13189   0.00000   0.00132   0.00000   0.00000
  87        2PZ         0.00000  -0.00010   0.00000   0.15086  -0.00277
  88        3S         -0.15017   0.00000   0.00165   0.00000   0.00000
  89        3PX         0.00000  -0.24099   0.00000  -0.00533  -0.26531
  90        3PY        -0.39448   0.00000   0.00311   0.00000   0.00000
  91        3PZ         0.00000  -0.00028   0.00000   0.44529  -0.00813
  92        4S          0.75861   0.00000  -0.00793   0.00000   0.00000
  93        4PX         0.00000   0.84232   0.00000   0.01566   0.84150
  94        4PY         1.05953   0.00000  -0.00777   0.00000   0.00000
  95        4PZ         0.00000   0.00103   0.00000  -0.64183   0.01223
  96        5D 0       -0.01673   0.00000   0.00007   0.00000   0.00000
  97        5D+1        0.00000   0.00000  -0.00001   0.00000   0.00000
  98        5D-1        0.00000   0.00000   0.00000  -0.02583   0.00050
  99        5D+2       -0.01825   0.00000  -0.00009   0.00000   0.00000
 100        5D-2        0.00000  -0.00908   0.00000   0.00006   0.00097
 101 5   O  1S          0.00675   0.00000   0.00007   0.00000   0.00000
 102        2S          0.01357   0.00000   0.00014   0.00000   0.00000
 103        2PX         0.00000   0.09258   0.00000  -0.00192  -0.09580
 104        2PY         0.13189   0.00000   0.00132   0.00000   0.00000
 105        2PZ         0.00000  -0.00010   0.00000  -0.15086   0.00277
 106        3S         -0.15017   0.00000  -0.00165   0.00000   0.00000
 107        3PX         0.00000   0.24099   0.00000  -0.00533  -0.26531
 108        3PY         0.39448   0.00000   0.00311   0.00000   0.00000
 109        3PZ         0.00000  -0.00028   0.00000  -0.44529   0.00813
 110        4S          0.75861   0.00000   0.00793   0.00000   0.00000
 111        4PX         0.00000  -0.84232   0.00000   0.01566   0.84150
 112        4PY        -1.05953   0.00000  -0.00777   0.00000   0.00000
 113        4PZ         0.00000   0.00103   0.00000   0.64183  -0.01223
 114        5D 0       -0.01673   0.00000  -0.00007   0.00000   0.00000
 115        5D+1        0.00000   0.00000  -0.00001   0.00000   0.00000
 116        5D-1        0.00000   0.00000   0.00000  -0.02583   0.00050
 117        5D+2       -0.01825   0.00000   0.00009   0.00000   0.00000
 118        5D-2        0.00000  -0.00908   0.00000  -0.00006  -0.00097
 119 6   O  1S         -0.00871   0.00000   0.00000   0.00008   0.00710
 120        2S         -0.01772   0.00000   0.00000   0.00017   0.01513
 121        2PX         0.09382   0.00000   0.00000  -0.00231  -0.13087
 122        2PY         0.00000   0.15813   0.00119   0.00000   0.00000
 123        2PZ         0.00000   0.00004  -0.11712   0.00000   0.00000
 124        3S          0.17619   0.00000   0.00000  -0.00240  -0.17587
 125        3PX         0.20200   0.00000   0.00000  -0.00557  -0.31165
 126        3PY         0.00000   0.46033   0.00353   0.00000   0.00000
 127        3PZ         0.00000   0.00009  -0.32130   0.00000   0.00000
 128        4S         -0.71875   0.00000   0.00000   0.01334   0.83448
 129        4PX        -0.46577   0.00000   0.00000   0.01366   0.79071
 130        4PY         0.00000  -0.65366  -0.00496   0.00000   0.00000
 131        4PZ         0.00000  -0.00057   1.00100   0.00000   0.00000
 132        5D 0       -0.00371   0.00000   0.00000   0.00009   0.00364
 133        5D+1        0.00000   0.00001  -0.00557   0.00000   0.00000
 134        5D-1       -0.00001   0.00000   0.00000   0.00106  -0.00002
 135        5D+2       -0.01342   0.00000   0.00000   0.00017   0.01091
 136        5D-2        0.00000  -0.01128  -0.00010   0.00000   0.00000
 137 7   O  1S         -0.00871   0.00000   0.00000  -0.00008  -0.00710
 138        2S         -0.01772   0.00000   0.00000  -0.00017  -0.01513
 139        2PX        -0.09382   0.00000   0.00000  -0.00231  -0.13087
 140        2PY         0.00000  -0.15813   0.00119   0.00000   0.00000
 141        2PZ         0.00000   0.00004   0.11712   0.00000   0.00000
 142        3S          0.17619   0.00000   0.00000   0.00240   0.17587
 143        3PX        -0.20200   0.00000   0.00000  -0.00557  -0.31165
 144        3PY         0.00000  -0.46033   0.00353   0.00000   0.00000
 145        3PZ         0.00000   0.00009   0.32130   0.00000   0.00000
 146        4S         -0.71875   0.00000   0.00000  -0.01334  -0.83448
 147        4PX         0.46577   0.00000   0.00000   0.01366   0.79071
 148        4PY         0.00000   0.65366  -0.00496   0.00000   0.00000
 149        4PZ         0.00000  -0.00057  -1.00100   0.00000   0.00000
 150        5D 0       -0.00371   0.00000   0.00000  -0.00009  -0.00364
 151        5D+1        0.00000  -0.00001  -0.00557   0.00000   0.00000
 152        5D-1        0.00001   0.00000   0.00000   0.00106  -0.00002
 153        5D+2       -0.01342   0.00000   0.00000  -0.00017  -0.01091
 154        5D-2        0.00000  -0.01128   0.00010   0.00000   0.00000
 155 8   H  1S          0.03798   0.00003  -0.00005  -0.03500   0.00075
 156        2S         -0.14410  -0.00016   0.00198  -0.39367   0.00782
 157        3S         -0.31471  -0.00029   0.00173  -0.00593   0.00027
 158        4PX        -0.00045   0.01057  -0.09095   0.00084   0.05738
 159        4PY         0.07734   0.00009  -0.00071   0.08505  -0.00160
 160        4PZ         0.05864   0.00007  -0.00030   0.03800  -0.00062
 161 9   H  1S          0.03798   0.00003   0.00005   0.03500  -0.00075
 162        2S         -0.14410  -0.00016  -0.00198   0.39367  -0.00782
 163        3S         -0.31471  -0.00029  -0.00173   0.00593  -0.00027
 164        4PX         0.00045  -0.01057  -0.09095   0.00084   0.05738
 165        4PY        -0.07734  -0.00009  -0.00071   0.08505  -0.00160
 166        4PZ         0.05864   0.00007   0.00030  -0.03800   0.00062
 167 10  H  1S         -0.00370   0.03345  -0.00025   0.00014   0.01026
 168        2S         -0.36902   0.35887   0.00248   0.00464   0.27350
 169        3S         -0.30737   0.01638   0.00262   0.00419   0.21832
 170        4PX        -0.04023   0.08174   0.00073   0.00141   0.07386
 171        4PY         0.13328  -0.03444  -0.00087  -0.00047  -0.02369
 172        4PZ        -0.00001   0.00014  -0.00139  -0.10735   0.00215
 173 11  H  1S         -0.00370  -0.03345  -0.00025  -0.00014  -0.01026
 174        2S         -0.36902  -0.35887   0.00248  -0.00464  -0.27350
 175        3S         -0.30737  -0.01638   0.00262  -0.00419  -0.21832
 176        4PX         0.04023   0.08174  -0.00073   0.00141   0.07386
 177        4PY         0.13328   0.03444  -0.00087   0.00047   0.02369
 178        4PZ         0.00001   0.00014   0.00139  -0.10735   0.00215
 179 12  H  1S         -0.00370   0.03345   0.00025  -0.00014  -0.01026
 180        2S         -0.36902   0.35887  -0.00248  -0.00464  -0.27350
 181        3S         -0.30737   0.01638  -0.00262  -0.00419  -0.21832
 182        4PX         0.04023  -0.08174   0.00073   0.00141   0.07386
 183        4PY        -0.13328   0.03444  -0.00087  -0.00047  -0.02369
 184        4PZ        -0.00001   0.00014   0.00139   0.10735  -0.00215
 185 13  H  1S         -0.00370  -0.03345   0.00025   0.00014   0.01026
 186        2S         -0.36902  -0.35887  -0.00248   0.00464   0.27350
 187        3S         -0.30737  -0.01638  -0.00262   0.00419   0.21832
 188        4PX        -0.04023  -0.08174  -0.00073   0.00141   0.07386
 189        4PY        -0.13328  -0.03444  -0.00087   0.00047   0.02369
 190        4PZ         0.00001   0.00014  -0.00139   0.10735  -0.00215
 191 14  H  1S         -0.02599   0.00001  -0.03362   0.00035   0.01725
 192        2S          0.21117   0.00022  -0.35311  -0.00501  -0.30886
 193        3S          0.08698   0.00039  -0.16711  -0.00355  -0.20680
 194        4PX        -0.11027  -0.00003   0.03774   0.00202   0.12712
 195        4PY        -0.00003  -0.06895  -0.00051   0.00385  -0.00007
 196        4PZ        -0.04603  -0.00005   0.09221   0.00093   0.05156
 197 15  H  1S         -0.02599  -0.00001   0.03362   0.00035   0.01725
 198        2S          0.21117  -0.00022   0.35311  -0.00501  -0.30886
 199        3S          0.08698  -0.00039   0.16711  -0.00355  -0.20680
 200        4PX        -0.11027   0.00003  -0.03774   0.00202   0.12712
 201        4PY         0.00003  -0.06895  -0.00051  -0.00385   0.00007
 202        4PZ         0.04603  -0.00005   0.09221  -0.00093  -0.05156
 203 16  H  1S         -0.02599  -0.00001  -0.03362  -0.00035  -0.01725
 204        2S          0.21117  -0.00022  -0.35311   0.00501   0.30886
 205        3S          0.08698  -0.00039  -0.16711   0.00355   0.20680
 206        4PX         0.11027  -0.00003  -0.03774   0.00202   0.12712
 207        4PY        -0.00003   0.06895  -0.00051  -0.00385   0.00007
 208        4PZ         0.04603  -0.00005  -0.09221   0.00093   0.05156
 209 17  H  1S         -0.02599   0.00001   0.03362  -0.00035  -0.01725
 210        2S          0.21117   0.00022   0.35311   0.00501   0.30886
 211        3S          0.08698   0.00039   0.16711   0.00355   0.20680
 212        4PX         0.11027   0.00003   0.03774   0.00202   0.12712
 213        4PY         0.00003   0.06895  -0.00051   0.00385  -0.00007
 214        4PZ        -0.04603  -0.00005  -0.09221  -0.00093  -0.05156
 215 18  H  1S          0.03798  -0.00003   0.00005  -0.03500   0.00075
 216        2S         -0.14410   0.00016  -0.00198  -0.39367   0.00782
 217        3S         -0.31471   0.00029  -0.00173  -0.00593   0.00027
 218        4PX        -0.00045  -0.01057   0.09095   0.00084   0.05738
 219        4PY        -0.07734   0.00009  -0.00071  -0.08505   0.00160
 220        4PZ        -0.05864   0.00007  -0.00030  -0.03800   0.00062
 221 19  H  1S          0.03798  -0.00003  -0.00005   0.03500  -0.00075
 222        2S         -0.14410   0.00016   0.00198   0.39367  -0.00782
 223        3S         -0.31471   0.00029   0.00173   0.00593  -0.00027
 224        4PX         0.00045   0.01057   0.09095   0.00084   0.05738
 225        4PY         0.07734  -0.00009  -0.00071  -0.08505   0.00160
 226        4PZ        -0.05864   0.00007   0.00030   0.03800  -0.00062
                          86        87        88        89        90
                        (B1)--V   (B2)--V   (A)--V    (B1)--V   (B2)--V
     Eigenvalues --     0.62670   0.62772   0.64284   0.68392   0.72636
   1 1   Cu 1S          0.00000   0.00000  -0.00018   0.00000   0.00000
   2        2S          0.00000   0.00000   0.00048   0.00000   0.00000
   3        3S          0.00000   0.00000  -0.00238   0.00000   0.00000
   4        4S          0.00000   0.00000   0.00903   0.00000   0.00000
   5        5S          0.00000   0.00000  -0.01896   0.00000   0.00000
   6        6S          0.00000   0.00000   0.07323   0.00000   0.00000
   7        7S          0.00000   0.00000  -0.21227   0.00000   0.00000
   8        8S          0.00000   0.00000   0.32263   0.00000   0.00000
   9        9S          0.00000   0.00000   2.29417   0.00000   0.00000
  10       10PX         0.00000   0.00000   0.00000   0.00000   0.00000
  11       10PY         0.00000  -0.03242   0.00000   0.00000   0.07014
  12       10PZ        -0.04920   0.00000   0.00000   0.05376   0.00000
  13       11PX         0.00000   0.00000   0.00000   0.00000   0.00000
  14       11PY         0.00000  -0.01016   0.00000   0.00000   0.00518
  15       11PZ        -0.01105   0.00000   0.00000   0.00160   0.00000
  16       12PX         0.00000   0.00000   0.00000   0.00000   0.00000
  17       12PY         0.00000   0.04167   0.00000   0.00000  -0.02641
  18       12PZ         0.04655   0.00000   0.00000  -0.01101   0.00000
  19       13PX         0.00000   0.00000   0.00000   0.00000   0.00000
  20       13PY         0.00000   0.11023   0.00000   0.00000  -0.39793
  21       13PZ         0.20790   0.00000   0.00000  -0.32634   0.00000
  22       14PX         0.00000   0.00000   0.00000   0.00000   0.00000
  23       14PY         0.00000  -0.08330   0.00000   0.00000   0.51652
  24       14PZ        -0.21034   0.00000   0.00000   0.43919   0.00000
  25       15D 0        0.00000   0.00000  -0.02205   0.00000   0.00000
  26       15D+1        0.00000  -0.00033   0.00000   0.00000  -0.00009
  27       15D-1        0.00000   0.00000   0.00000   0.00000   0.00000
  28       15D+2        0.00000   0.00000   0.04194   0.00000   0.00000
  29       15D-2       -0.00004   0.00000   0.00000   0.00008   0.00000
  30       16D 0        0.00000   0.00000  -0.02808   0.00000   0.00000
  31       16D+1        0.00000  -0.00054   0.00000   0.00000  -0.00009
  32       16D-1        0.00000   0.00000   0.00000   0.00000   0.00000
  33       16D+2        0.00000   0.00000   0.04403   0.00000   0.00000
  34       16D-2       -0.00006   0.00000   0.00000   0.00010   0.00000
  35       17D 0        0.00000   0.00000   0.05151   0.00000   0.00000
  36       17D+1        0.00000   0.00106   0.00000   0.00000   0.00011
  37       17D-1        0.00000   0.00000   0.00000   0.00000   0.00000
  38       17D+2        0.00000   0.00000  -0.05791   0.00000   0.00000
  39       17D-2        0.00011   0.00000   0.00000  -0.00014   0.00000
  40       18F 0       -0.00667   0.00000   0.00000   0.01572   0.00000
  41       18F+1        0.00000   0.00000   0.00000   0.00000   0.00000
  42       18F-1        0.00000   0.00628   0.00000   0.00000  -0.02250
  43       18F+2        0.00449   0.00000   0.00000  -0.00722   0.00000
  44       18F-2        0.00000   0.00000   0.00000   0.00000   0.00000
  45       18F+3        0.00000   0.00000   0.00000   0.00000   0.00000
  46       18F-3        0.00000  -0.00032   0.00000   0.00000  -0.00942
  47 2   O  1S          0.00334   0.00000   0.01855   0.05106   0.00000
  48        2S          0.00787   0.00000   0.03535   0.10002   0.00000
  49        2PX         0.00000   0.00140   0.00000   0.00000  -0.00026
  50        2PY         0.00000  -0.07315   0.00000   0.00000   0.09800
  51        2PZ        -0.11645   0.00000  -0.04766  -0.04966   0.00000
  52        3S         -0.11633   0.00000  -0.25787  -0.76414   0.00000
  53        3PX         0.00000   0.00393   0.00000   0.00000  -0.00071
  54        3PY         0.00000  -0.21438   0.00000   0.00000   0.26798
  55        3PZ        -0.27225   0.00000  -0.17780  -0.09272   0.00000
  56        4S          0.66395   0.00000   0.58323   1.64804   0.00000
  57        4PX         0.00000  -0.00653   0.00000   0.00000   0.00220
  58        4PY         0.00000   0.70676   0.00000   0.00000  -0.80367
  59        4PZ         0.69024   0.00000   0.75086   0.55114   0.00000
  60        5D 0       -0.00628   0.00000   0.01355   0.04610   0.00000
  61        5D+1        0.00000  -0.00017   0.00000   0.00000  -0.00006
  62        5D-1        0.00000   0.00534   0.00000   0.00000   0.02037
  63        5D+2       -0.01074   0.00000   0.00117  -0.00021   0.00000
  64        5D-2       -0.00004   0.00000   0.00004   0.00002   0.00000
  65 3   O  1S         -0.00334   0.00000   0.01855  -0.05106   0.00000
  66        2S         -0.00787   0.00000   0.03535  -0.10002   0.00000
  67        2PX         0.00000  -0.00140   0.00000   0.00000   0.00026
  68        2PY         0.00000  -0.07315   0.00000   0.00000   0.09800
  69        2PZ        -0.11645   0.00000   0.04766  -0.04966   0.00000
  70        3S          0.11633   0.00000  -0.25787   0.76414   0.00000
  71        3PX         0.00000  -0.00393   0.00000   0.00000   0.00071
  72        3PY         0.00000  -0.21438   0.00000   0.00000   0.26798
  73        3PZ        -0.27225   0.00000   0.17780  -0.09272   0.00000
  74        4S         -0.66395   0.00000   0.58323  -1.64804   0.00000
  75        4PX         0.00000   0.00653   0.00000   0.00000  -0.00220
  76        4PY         0.00000   0.70676   0.00000   0.00000  -0.80367
  77        4PZ         0.69024   0.00000  -0.75086   0.55114   0.00000
  78        5D 0        0.00628   0.00000   0.01355  -0.04610   0.00000
  79        5D+1        0.00000  -0.00017   0.00000   0.00000  -0.00006
  80        5D-1        0.00000  -0.00534   0.00000   0.00000  -0.02037
  81        5D+2        0.01074   0.00000   0.00117   0.00021   0.00000
  82        5D-2       -0.00004   0.00000  -0.00004   0.00002   0.00000
  83 4   O  1S          0.00000   0.01687   0.02013   0.00000   0.04660
  84        2S          0.00000   0.03410   0.03810   0.00000   0.09114
  85        2PX         0.00008   0.00000   0.00000   0.00008   0.00000
  86        2PY         0.00000  -0.12957  -0.04008   0.00000  -0.00283
  87        2PZ        -0.09628   0.00000   0.00000  -0.02716   0.00000
  88        3S          0.00000  -0.31106  -0.27102   0.00000  -0.68134
  89        3PX         0.00025   0.00000   0.00000   0.00027   0.00000
  90        3PY         0.00000  -0.29730  -0.13859   0.00000   0.01363
  91        3PZ        -0.28944   0.00000   0.00000  -0.08058   0.00000
  92        4S          0.00000   1.06919   0.58312   0.00000   1.29309
  93        4PX        -0.00023   0.00000   0.00000  -0.00063   0.00000
  94        4PY         0.00000   0.81951   0.66718   0.00000   0.22571
  95        4PZ         0.43856   0.00000   0.00000   0.14614   0.00000
  96        5D 0        0.00000  -0.01103  -0.00749   0.00000  -0.02040
  97        5D+1        0.00000   0.00003   0.00001   0.00000  -0.00004
  98        5D-1        0.01639   0.00000   0.00000   0.00014   0.00000
  99        5D+2        0.00000  -0.00036  -0.00708   0.00000  -0.04514
 100        5D-2       -0.00001   0.00000   0.00000   0.00005   0.00000
 101 5   O  1S          0.00000  -0.01687   0.02013   0.00000  -0.04660
 102        2S          0.00000  -0.03410   0.03810   0.00000  -0.09114
 103        2PX        -0.00008   0.00000   0.00000  -0.00008   0.00000
 104        2PY         0.00000  -0.12957   0.04008   0.00000  -0.00283
 105        2PZ        -0.09628   0.00000   0.00000  -0.02716   0.00000
 106        3S          0.00000   0.31106  -0.27102   0.00000   0.68134
 107        3PX        -0.00025   0.00000   0.00000  -0.00027   0.00000
 108        3PY         0.00000  -0.29730   0.13859   0.00000   0.01363
 109        3PZ        -0.28944   0.00000   0.00000  -0.08058   0.00000
 110        4S          0.00000  -1.06919   0.58312   0.00000  -1.29309
 111        4PX         0.00023   0.00000   0.00000   0.00063   0.00000
 112        4PY         0.00000   0.81951  -0.66718   0.00000   0.22571
 113        4PZ         0.43856   0.00000   0.00000   0.14614   0.00000
 114        5D 0        0.00000   0.01103  -0.00749   0.00000   0.02040
 115        5D+1        0.00000   0.00003  -0.00001   0.00000  -0.00004
 116        5D-1       -0.01639   0.00000   0.00000  -0.00014   0.00000
 117        5D+2        0.00000   0.00036  -0.00708   0.00000   0.04514
 118        5D-2       -0.00001   0.00000   0.00000   0.00005   0.00000
 119 6   O  1S          0.00000   0.00000   0.02165   0.00000   0.00000
 120        2S          0.00000   0.00000   0.04239   0.00000   0.00000
 121        2PX         0.00000   0.00000  -0.13203   0.00000   0.00000
 122        2PY        -0.00005  -0.10620   0.00000  -0.00003  -0.00891
 123        2PZ        -0.10851  -0.00125   0.00000   0.07081   0.00030
 124        3S          0.00000   0.00000  -0.35676   0.00000   0.00000
 125        3PX         0.00000   0.00000  -0.35662   0.00000   0.00000
 126        3PY        -0.00014  -0.31397   0.00000  -0.00007  -0.02740
 127        3PZ        -0.30208  -0.00343   0.00000   0.19076   0.00081
 128        4S          0.00000   0.00000   1.14009   0.00000   0.00000
 129        4PX         0.00000   0.00000   1.23002   0.00000   0.00000
 130        4PY         0.00045   0.46957   0.00000  -0.00007   0.05266
 131        4PZ         0.89887   0.01099   0.00000  -0.52249  -0.00236
 132        5D 0        0.00000   0.00000   0.00070   0.00000   0.00000
 133        5D+1        0.00357  -0.00008   0.00000   0.01297   0.00002
 134        5D-1        0.00000   0.00000   0.00001   0.00000   0.00000
 135        5D+2        0.00000   0.00000   0.01244   0.00000   0.00000
 136        5D-2        0.00000   0.00961   0.00000   0.00002  -0.00034
 137 7   O  1S          0.00000   0.00000   0.02165   0.00000   0.00000
 138        2S          0.00000   0.00000   0.04239   0.00000   0.00000
 139        2PX         0.00000   0.00000   0.13203   0.00000   0.00000
 140        2PY         0.00005  -0.10620   0.00000   0.00003  -0.00891
 141        2PZ        -0.10851   0.00125   0.00000   0.07081  -0.00030
 142        3S          0.00000   0.00000  -0.35676   0.00000   0.00000
 143        3PX         0.00000   0.00000   0.35662   0.00000   0.00000
 144        3PY         0.00014  -0.31397   0.00000   0.00007  -0.02740
 145        3PZ        -0.30208   0.00343   0.00000   0.19076  -0.00081
 146        4S          0.00000   0.00000   1.14009   0.00000   0.00000
 147        4PX         0.00000   0.00000  -1.23002   0.00000   0.00000
 148        4PY        -0.00045   0.46957   0.00000   0.00007   0.05266
 149        4PZ         0.89887  -0.01099   0.00000  -0.52249   0.00236
 150        5D 0        0.00000   0.00000   0.00070   0.00000   0.00000
 151        5D+1       -0.00357  -0.00008   0.00000  -0.01297   0.00002
 152        5D-1        0.00000   0.00000  -0.00001   0.00000   0.00000
 153        5D+2        0.00000   0.00000   0.01244   0.00000   0.00000
 154        5D-2        0.00000  -0.00961   0.00000   0.00002   0.00034
 155 8   H  1S          0.01847  -0.00516  -0.01013  -0.00481   0.04186
 156        2S         -0.23312  -0.24345  -0.26958  -0.44678   0.24265
 157        3S         -0.20934  -0.15790  -0.43018  -0.25558   0.21554
 158        4PX        -0.00006  -0.00109  -0.00001  -0.00004   0.00030
 159        4PY         0.06431   0.05695   0.04509   0.03232  -0.09438
 160        4PZ         0.06593   0.02248   0.06387   0.24307   0.02995
 161 9   H  1S          0.01847   0.00516  -0.01013  -0.00481  -0.04186
 162        2S         -0.23312   0.24345  -0.26958  -0.44678  -0.24265
 163        3S         -0.20934   0.15790  -0.43018  -0.25558  -0.21554
 164        4PX         0.00006  -0.00109   0.00001   0.00004   0.00030
 165        4PY        -0.06431   0.05695  -0.04509  -0.03232  -0.09438
 166        4PZ         0.06593  -0.02248   0.06387   0.24307  -0.02995
 167 10  H  1S         -0.00002   0.02010   0.00747  -0.00012  -0.01687
 168        2S          0.00006  -0.32838  -0.24777  -0.00015  -0.31103
 169        3S          0.00021  -0.28103  -0.43470   0.00009  -0.16721
 170        4PX        -0.00006  -0.07296  -0.05768  -0.00009   0.00348
 171        4PY         0.00000   0.13299   0.05677  -0.00008   0.20573
 172        4PZ         0.06621  -0.00010  -0.00009   0.00938   0.00010
 173 11  H  1S          0.00002   0.02010   0.00747   0.00012  -0.01687
 174        2S         -0.00006  -0.32838  -0.24777   0.00015  -0.31103
 175        3S         -0.00021  -0.28103  -0.43470  -0.00009  -0.16721
 176        4PX        -0.00006   0.07296   0.05768  -0.00009  -0.00348
 177        4PY         0.00000   0.13299   0.05677   0.00008   0.20573
 178        4PZ         0.06621   0.00010   0.00009   0.00938  -0.00010
 179 12  H  1S         -0.00002  -0.02010   0.00747  -0.00012   0.01687
 180        2S          0.00006   0.32838  -0.24777  -0.00015   0.31103
 181        3S          0.00021   0.28103  -0.43470   0.00009   0.16721
 182        4PX         0.00006  -0.07296   0.05768   0.00009   0.00348
 183        4PY         0.00000   0.13299  -0.05677   0.00008   0.20573
 184        4PZ         0.06621   0.00010  -0.00009   0.00938  -0.00010
 185 13  H  1S          0.00002  -0.02010   0.00747   0.00012   0.01687
 186        2S         -0.00006   0.32838  -0.24777   0.00015   0.31103
 187        3S         -0.00021   0.28103  -0.43470  -0.00009   0.16721
 188        4PX         0.00006   0.07296  -0.05768   0.00009  -0.00348
 189        4PY         0.00000   0.13299  -0.05677  -0.00008   0.20573
 190        4PZ         0.06621  -0.00010   0.00009   0.00938   0.00010
 191 14  H  1S         -0.00809  -0.00039   0.00821   0.02716   0.00004
 192        2S         -0.26502  -0.00394  -0.49770   0.12998   0.00066
 193        3S         -0.27966  -0.00196  -0.48988   0.18832   0.00086
 194        4PX         0.03482   0.00036   0.13673   0.00693   0.00000
 195        4PY         0.00005   0.05400   0.00006   0.00004   0.00143
 196        4PZ         0.07548   0.00102   0.09297  -0.05661  -0.00023
 197 15  H  1S          0.00809   0.00039   0.00821  -0.02716  -0.00004
 198        2S          0.26502   0.00394  -0.49770  -0.12998  -0.00066
 199        3S          0.27966   0.00196  -0.48988  -0.18832  -0.00086
 200        4PX        -0.03482  -0.00036   0.13673  -0.00693   0.00000
 201        4PY         0.00005   0.05400  -0.00006   0.00004   0.00143
 202        4PZ         0.07548   0.00102  -0.09297  -0.05661  -0.00023
 203 16  H  1S          0.00809  -0.00039   0.00821  -0.02716   0.00004
 204        2S          0.26502  -0.00394  -0.49770  -0.12998   0.00066
 205        3S          0.27966  -0.00196  -0.48988  -0.18832   0.00086
 206        4PX         0.03482  -0.00036  -0.13673   0.00693   0.00000
 207        4PY        -0.00005   0.05400   0.00006  -0.00004   0.00143
 208        4PZ         0.07548  -0.00102  -0.09297  -0.05661   0.00023
 209 17  H  1S         -0.00809   0.00039   0.00821   0.02716  -0.00004
 210        2S         -0.26502   0.00394  -0.49770   0.12998  -0.00066
 211        3S         -0.27966   0.00196  -0.48988   0.18832  -0.00086
 212        4PX        -0.03482   0.00036  -0.13673  -0.00693   0.00000
 213        4PY        -0.00005   0.05400  -0.00006  -0.00004   0.00143
 214        4PZ         0.07548  -0.00102   0.09297  -0.05661   0.00023
 215 18  H  1S         -0.01847   0.00516  -0.01013   0.00481  -0.04186
 216        2S          0.23312   0.24345  -0.26958   0.44678  -0.24265
 217        3S          0.20934   0.15790  -0.43018   0.25558  -0.21554
 218        4PX         0.00006   0.00109  -0.00001   0.00004  -0.00030
 219        4PY         0.06431   0.05695  -0.04509   0.03232  -0.09438
 220        4PZ         0.06593   0.02248  -0.06387   0.24307   0.02995
 221 19  H  1S         -0.01847  -0.00516  -0.01013   0.00481   0.04186
 222        2S          0.23312  -0.24345  -0.26958   0.44678   0.24265
 223        3S          0.20934  -0.15790  -0.43018   0.25558   0.21554
 224        4PX        -0.00006   0.00109   0.00001  -0.00004  -0.00030
 225        4PY        -0.06431   0.05695   0.04509  -0.03232  -0.09438
 226        4PZ         0.06593  -0.02248  -0.06387   0.24307  -0.02995
                          91        92        93        94        95
                        (A)--V    (B3)--V   (A)--V    (B3)--V   (A)--V
     Eigenvalues --     0.73551   0.75029   0.80026   0.92267   0.92586
   1 1   Cu 1S          0.00158   0.00000   0.00031   0.00000   0.00000
   2        2S          0.00306   0.00000   0.00056   0.00000   0.00000
   3        3S         -0.00010   0.00000   0.00008   0.00000   0.00000
   4        4S         -0.00363   0.00000  -0.00108   0.00000   0.00000
   5        5S         -0.02774   0.00000  -0.00452   0.00000   0.00000
   6        6S          0.07809   0.00000   0.01255   0.00000   0.00000
   7        7S         -0.07264   0.00000  -0.01280   0.00000   0.00002
   8        8S          0.18068   0.00000   0.03163   0.00000  -0.00004
   9        9S         -0.07498   0.00000   0.22467   0.00000  -0.00018
  10       10PX         0.00000   0.04738   0.00000  -0.06010   0.00000
  11       10PY         0.00000   0.00000   0.00000   0.00000   0.00000
  12       10PZ         0.00000   0.00000   0.00000   0.00000   0.00000
  13       11PX         0.00000   0.00070   0.00000  -0.00517   0.00000
  14       11PY         0.00000   0.00000   0.00000   0.00000   0.00000
  15       11PZ         0.00000   0.00000   0.00000   0.00000   0.00000
  16       12PX         0.00000  -0.00739   0.00000   0.02654   0.00000
  17       12PY         0.00000   0.00000   0.00000   0.00000   0.00000
  18       12PZ         0.00000   0.00000   0.00000   0.00000   0.00000
  19       13PX         0.00000  -0.29124   0.00000   0.33422   0.00000
  20       13PY         0.00000   0.00000   0.00000   0.00000   0.00000
  21       13PZ         0.00000   0.00000   0.00000   0.00000   0.00000
  22       14PX         0.00000   0.38506   0.00000  -0.42753   0.00000
  23       14PY         0.00000   0.00000   0.00000   0.00000   0.00000
  24       14PZ         0.00000   0.00000   0.00000   0.00000   0.00000
  25       15D 0        0.09653   0.00000   0.12985   0.00000  -0.00006
  26       15D+1        0.00000   0.00000   0.00000   0.00000   0.00000
  27       15D-1        0.00000  -0.00012   0.00000   0.00008   0.00000
  28       15D+2       -0.13139   0.00000   0.08344   0.00000  -0.00002
  29       15D-2        0.00000   0.00000   0.00000   0.00000   0.00000
  30       16D 0        0.12577   0.00000   0.11378   0.00000  -0.00006
  31       16D+1        0.00000   0.00000   0.00000   0.00000   0.00000
  32       16D-1        0.00000  -0.00016   0.00000   0.00011   0.00000
  33       16D+2       -0.14789   0.00000   0.09082   0.00000  -0.00004
  34       16D-2        0.00000   0.00000   0.00000   0.00000   0.00000
  35       17D 0       -0.22626   0.00000  -0.10609   0.00000   0.00009
  36       17D+1        0.00000   0.00000   0.00000   0.00000   0.00000
  37       17D-1        0.00000   0.00028   0.00000  -0.00023   0.00000
  38       17D+2        0.19614   0.00000  -0.13773   0.00000   0.00008
  39       17D-2        0.00000   0.00000   0.00000   0.00000   0.00000
  40       18F 0        0.00000   0.00000   0.00000   0.00000   0.00000
  41       18F+1        0.00000  -0.00373   0.00000  -0.00345   0.00000
  42       18F-1        0.00000   0.00000   0.00000   0.00000   0.00000
  43       18F+2        0.00000   0.00000   0.00000   0.00000   0.00000
  44       18F-2        0.00000   0.00000   0.00000   0.00000  -0.00028
  45       18F+3        0.00000   0.01915   0.00000   0.00157   0.00000
  46       18F-3        0.00000   0.00000   0.00000   0.00000   0.00000
  47 2   O  1S         -0.03689   0.00000  -0.04170   0.00000   0.00002
  48        2S         -0.07167   0.00000  -0.08016   0.00000   0.00003
  49        2PX         0.00000   0.00413   0.00000  -0.00613   0.00000
  50        2PY         0.00000  -0.00017   0.00000   0.00003   0.00000
  51        2PZ        -0.00851   0.00000  -0.09516   0.00000   0.00005
  52        3S          0.52834   0.00000   0.56883   0.00000  -0.00026
  53        3PX         0.00000   0.00413   0.00000  -0.02229   0.00000
  54        3PY         0.00000  -0.00049   0.00000   0.00004   0.00000
  55        3PZ        -0.02108   0.00000  -0.28027   0.00000   0.00011
  56        4S         -1.02769   0.00000  -0.91365   0.00000   0.00042
  57        4PX         0.00000   0.02051   0.00000   0.02001   0.00000
  58        4PY         0.00000   0.00134   0.00000  -0.00029   0.00000
  59        4PZ        -0.23685   0.00000   0.22103   0.00000  -0.00003
  60        5D 0       -0.02550   0.00000   0.00162   0.00000  -0.00001
  61        5D+1        0.00000  -0.00350   0.00000   0.01227   0.00000
  62        5D-1        0.00000  -0.00005   0.00000   0.00000   0.00000
  63        5D+2        0.00349   0.00000   0.00542   0.00000   0.00003
  64        5D-2       -0.00004   0.00000   0.00006   0.00000  -0.00351
  65 3   O  1S         -0.03689   0.00000  -0.04170   0.00000   0.00002
  66        2S         -0.07167   0.00000  -0.08016   0.00000   0.00003
  67        2PX         0.00000   0.00413   0.00000  -0.00613   0.00000
  68        2PY         0.00000   0.00017   0.00000  -0.00003   0.00000
  69        2PZ         0.00851   0.00000   0.09516   0.00000  -0.00005
  70        3S          0.52834   0.00000   0.56883   0.00000  -0.00026
  71        3PX         0.00000   0.00413   0.00000  -0.02229   0.00000
  72        3PY         0.00000   0.00049   0.00000  -0.00004   0.00000
  73        3PZ         0.02108   0.00000   0.28027   0.00000  -0.00011
  74        4S         -1.02769   0.00000  -0.91365   0.00000   0.00042
  75        4PX         0.00000   0.02051   0.00000   0.02001   0.00000
  76        4PY         0.00000  -0.00134   0.00000   0.00029   0.00000
  77        4PZ         0.23685   0.00000  -0.22103   0.00000   0.00003
  78        5D 0       -0.02550   0.00000   0.00162   0.00000  -0.00001
  79        5D+1        0.00000   0.00350   0.00000  -0.01227   0.00000
  80        5D-1        0.00000  -0.00005   0.00000   0.00000   0.00000
  81        5D+2        0.00349   0.00000   0.00542   0.00000   0.00003
  82        5D-2        0.00004   0.00000  -0.00006   0.00000   0.00351
  83 4   O  1S         -0.01346   0.00000   0.05358   0.00000  -0.00001
  84        2S         -0.02543   0.00000   0.10415   0.00000  -0.00001
  85        2PX         0.00000   0.06502   0.00000  -0.02083   0.00000
  86        2PY        -0.06162   0.00000   0.05783   0.00000  -0.00001
  87        2PZ         0.00000   0.00011   0.00000  -0.00004   0.00000
  88        3S          0.16800   0.00000  -0.76360   0.00000   0.00009
  89        3PX         0.00000   0.17436   0.00000  -0.06613   0.00000
  90        3PY        -0.17370   0.00000   0.16197   0.00000   0.00001
  91        3PZ         0.00000   0.00031   0.00000  -0.00012   0.00000
  92        4S         -0.19456   0.00000   1.35012   0.00000  -0.00007
  93        4PX         0.00000  -0.52184   0.00000   0.12891   0.00000
  94        4PY         0.24940   0.00000   0.12561   0.00000   0.00001
  95        4PZ         0.00000  -0.00070   0.00000   0.00019   0.00000
  96        5D 0        0.00002   0.00000  -0.00936   0.00000  -0.00021
  97        5D+1       -0.00002   0.00000  -0.00004   0.00000  -0.09990
  98        5D-1        0.00000  -0.00001   0.00000   0.00003   0.00000
  99        5D+2       -0.00033   0.00000  -0.01063   0.00000   0.00015
 100        5D-2        0.00000   0.02420   0.00000   0.00909   0.00000
 101 5   O  1S         -0.01346   0.00000   0.05358   0.00000  -0.00001
 102        2S         -0.02543   0.00000   0.10415   0.00000  -0.00001
 103        2PX         0.00000   0.06502   0.00000  -0.02083   0.00000
 104        2PY         0.06162   0.00000  -0.05783   0.00000   0.00001
 105        2PZ         0.00000  -0.00011   0.00000   0.00004   0.00000
 106        3S          0.16800   0.00000  -0.76360   0.00000   0.00009
 107        3PX         0.00000   0.17436   0.00000  -0.06613   0.00000
 108        3PY         0.17370   0.00000  -0.16197   0.00000  -0.00001
 109        3PZ         0.00000  -0.00031   0.00000   0.00012   0.00000
 110        4S         -0.19456   0.00000   1.35012   0.00000  -0.00007
 111        4PX         0.00000  -0.52184   0.00000   0.12891   0.00000
 112        4PY        -0.24940   0.00000  -0.12561   0.00000  -0.00001
 113        4PZ         0.00000   0.00070   0.00000  -0.00019   0.00000
 114        5D 0        0.00002   0.00000  -0.00936   0.00000  -0.00021
 115        5D+1        0.00002   0.00000   0.00004   0.00000   0.09990
 116        5D-1        0.00000  -0.00001   0.00000   0.00003   0.00000
 117        5D+2       -0.00033   0.00000  -0.01063   0.00000   0.00015
 118        5D-2        0.00000  -0.02420   0.00000  -0.00909   0.00000
 119 6   O  1S          0.05431   0.05871  -0.00546   0.04420  -0.00001
 120        2S          0.10507   0.11515  -0.01123   0.08707  -0.00002
 121        2PX         0.04503  -0.02766   0.02790   0.03358  -0.00004
 122        2PY         0.00000   0.00000   0.00000   0.00000   0.00000
 123        2PZ         0.00000   0.00000   0.00000   0.00000   0.00000
 124        3S         -0.75990  -0.87371   0.09599  -0.69896   0.00017
 125        3PX         0.15109   0.01981   0.06939   0.13888  -0.00008
 126        3PY         0.00000   0.00000   0.00000   0.00000   0.00000
 127        3PZ         0.00000   0.00000   0.00000   0.00000   0.00000
 128        4S          1.38340   1.77908  -0.24296   1.70909  -0.00028
 129        4PX         0.14236   0.40056  -0.12883   0.65419  -0.00007
 130        4PY         0.00000   0.00000   0.00000   0.00000   0.00000
 131        4PZ         0.00000   0.00000   0.00000   0.00000   0.00000
 132        5D 0       -0.01204  -0.01914   0.00720   0.06887  -0.00001
 133        5D+1        0.00000   0.00000   0.00000   0.00000   0.00000
 134        5D-1       -0.00001  -0.00001   0.00000   0.00000  -0.00011
 135        5D+2        0.02713   0.02582  -0.01004  -0.05506   0.00002
 136        5D-2        0.00000   0.00000   0.00000   0.00000   0.00000
 137 7   O  1S          0.05431  -0.05871  -0.00546  -0.04420  -0.00001
 138        2S          0.10507  -0.11515  -0.01123  -0.08707  -0.00002
 139        2PX        -0.04503  -0.02766  -0.02790   0.03358   0.00004
 140        2PY         0.00000   0.00000   0.00000   0.00000   0.00000
 141        2PZ         0.00000   0.00000   0.00000   0.00000   0.00000
 142        3S         -0.75990   0.87371   0.09599   0.69896   0.00017
 143        3PX        -0.15109   0.01981  -0.06939   0.13888   0.00008
 144        3PY         0.00000   0.00000   0.00000   0.00000   0.00000
 145        3PZ         0.00000   0.00000   0.00000   0.00000   0.00000
 146        4S          1.38340  -1.77908  -0.24296  -1.70909  -0.00028
 147        4PX        -0.14236   0.40056   0.12883   0.65419   0.00007
 148        4PY         0.00000   0.00000   0.00000   0.00000   0.00000
 149        4PZ         0.00000   0.00000   0.00000   0.00000   0.00000
 150        5D 0       -0.01204   0.01914   0.00720  -0.06887  -0.00001
 151        5D+1        0.00000   0.00000   0.00000   0.00000   0.00000
 152        5D-1        0.00001  -0.00001   0.00000   0.00000   0.00011
 153        5D+2        0.02713  -0.02582  -0.01004   0.05506   0.00002
 154        5D-2        0.00000   0.00000   0.00000   0.00000   0.00000
 155 8   H  1S          0.00221  -0.00006  -0.00985  -0.00010  -0.00004
 156        2S          0.24820  -0.00022   0.26540   0.00015  -0.00015
 157        3S          0.17601  -0.00068  -0.05941   0.00025   0.00008
 158        4PX        -0.00004  -0.01931   0.00038   0.03325  -0.01699
 159        4PY        -0.03646   0.00010  -0.10004   0.00010   0.00001
 160        4PZ        -0.09677  -0.00010  -0.00092  -0.00004  -0.00005
 161 9   H  1S          0.00221   0.00006  -0.00985   0.00010  -0.00004
 162        2S          0.24820   0.00022   0.26540  -0.00015  -0.00015
 163        3S          0.17601   0.00068  -0.05941  -0.00025   0.00008
 164        4PX         0.00004  -0.01931  -0.00038   0.03325   0.01699
 165        4PY         0.03646   0.00010   0.10004   0.00010  -0.00001
 166        4PZ        -0.09677   0.00010  -0.00092   0.00004  -0.00005
 167 10  H  1S         -0.00020  -0.04746  -0.00950  -0.02667   0.00001
 168        2S          0.06894  -0.16134  -0.36710  -0.00073  -0.00004
 169        3S         -0.08721  -0.09781  -0.14036   0.17137   0.00008
 170        4PX         0.02874  -0.07359  -0.08805   0.00392  -0.00066
 171        4PY         0.00725  -0.03804   0.05752   0.02010  -0.00005
 172        4PZ         0.00010  -0.00023   0.00004   0.00005   0.48025
 173 11  H  1S         -0.00020   0.04746  -0.00950   0.02667   0.00001
 174        2S          0.06894   0.16134  -0.36710   0.00073  -0.00004
 175        3S         -0.08721   0.09781  -0.14036  -0.17137   0.00008
 176        4PX        -0.02874  -0.07359   0.08805   0.00392   0.00066
 177        4PY         0.00725   0.03804   0.05752  -0.02010  -0.00005
 178        4PZ        -0.00010  -0.00023  -0.00004   0.00005  -0.48025
 179 12  H  1S         -0.00020   0.04746  -0.00950   0.02667   0.00001
 180        2S          0.06894   0.16134  -0.36710   0.00073  -0.00004
 181        3S         -0.08721   0.09781  -0.14036  -0.17137   0.00008
 182        4PX        -0.02874  -0.07359   0.08805   0.00392   0.00066
 183        4PY        -0.00725  -0.03804  -0.05752   0.02010   0.00005
 184        4PZ         0.00010   0.00023   0.00004  -0.00005   0.48025
 185 13  H  1S         -0.00020  -0.04746  -0.00950  -0.02667   0.00001
 186        2S          0.06894  -0.16134  -0.36710  -0.00073  -0.00004
 187        3S         -0.08721  -0.09781  -0.14036   0.17137   0.00008
 188        4PX         0.02874  -0.07359  -0.08805   0.00392  -0.00066
 189        4PY        -0.00725   0.03804  -0.05752  -0.02010   0.00005
 190        4PZ        -0.00010   0.00023  -0.00004  -0.00005  -0.48025
 191 14  H  1S          0.00095  -0.00691   0.00340   0.04300   0.00004
 192        2S         -0.38232  -0.48685   0.02945  -0.78777   0.00016
 193        3S         -0.11255  -0.20893   0.07035  -0.01860  -0.00006
 194        4PX         0.13408   0.23937  -0.05787  -0.22069   0.00009
 195        4PY        -0.00003   0.00001   0.00001   0.00004  -0.00050
 196        4PZ         0.06068   0.03800   0.02401   0.36094  -0.00008
 197 15  H  1S          0.00095  -0.00691   0.00340   0.04300   0.00004
 198        2S         -0.38232  -0.48685   0.02945  -0.78777   0.00016
 199        3S         -0.11255  -0.20893   0.07035  -0.01860  -0.00006
 200        4PX         0.13408   0.23937  -0.05787  -0.22069   0.00009
 201        4PY         0.00003  -0.00001  -0.00001  -0.00004   0.00050
 202        4PZ        -0.06068  -0.03800  -0.02401  -0.36094   0.00008
 203 16  H  1S          0.00095   0.00691   0.00340  -0.04300   0.00004
 204        2S         -0.38232   0.48685   0.02945   0.78777   0.00016
 205        3S         -0.11255   0.20893   0.07035   0.01860  -0.00006
 206        4PX        -0.13408   0.23937   0.05787  -0.22069  -0.00009
 207        4PY        -0.00003  -0.00001   0.00001  -0.00004  -0.00050
 208        4PZ        -0.06068   0.03800  -0.02401   0.36094   0.00008
 209 17  H  1S          0.00095   0.00691   0.00340  -0.04300   0.00004
 210        2S         -0.38232   0.48685   0.02945   0.78777   0.00016
 211        3S         -0.11255   0.20893   0.07035   0.01860  -0.00006
 212        4PX        -0.13408   0.23937   0.05787  -0.22069  -0.00009
 213        4PY         0.00003   0.00001  -0.00001   0.00004   0.00050
 214        4PZ         0.06068  -0.03800   0.02401  -0.36094  -0.00008
 215 18  H  1S          0.00221  -0.00006  -0.00985  -0.00010  -0.00004
 216        2S          0.24820  -0.00022   0.26540   0.00015  -0.00015
 217        3S          0.17601  -0.00068  -0.05941   0.00025   0.00008
 218        4PX        -0.00004  -0.01931   0.00038   0.03325  -0.01699
 219        4PY         0.03646  -0.00010   0.10004  -0.00010  -0.00001
 220        4PZ         0.09677   0.00010   0.00092   0.00004   0.00005
 221 19  H  1S          0.00221   0.00006  -0.00985   0.00010  -0.00004
 222        2S          0.24820   0.00022   0.26540  -0.00015  -0.00015
 223        3S          0.17601   0.00068  -0.05941  -0.00025   0.00008
 224        4PX         0.00004  -0.01931  -0.00038   0.03325   0.01699
 225        4PY        -0.03646  -0.00010  -0.10004  -0.00010   0.00001
 226        4PZ         0.09677  -0.00010   0.00092  -0.00004   0.00005
                          96        97        98        99       100
                        (B2)--V   (B1)--V   (A)--V    (B1)--V   (B2)--V
     Eigenvalues --     0.92648   0.92656   0.92899   0.93023   0.93670
   1 1   Cu 1S          0.00000   0.00000   0.00001   0.00000   0.00000
   2        2S          0.00000   0.00000   0.00001   0.00000   0.00000
   3        3S          0.00000   0.00000   0.00001   0.00000   0.00000
   4        4S          0.00000   0.00000  -0.00004   0.00000   0.00000
   5        5S          0.00000   0.00000  -0.00009   0.00000   0.00000
   6        6S          0.00000   0.00000   0.00020   0.00000   0.00000
   7        7S          0.00000   0.00000   0.00013   0.00000   0.00000
   8        8S          0.00000   0.00000  -0.00033   0.00000   0.00000
   9        9S          0.00000   0.00000  -0.00215   0.00000   0.00000
  10       10PX         0.00000   0.00000   0.00000   0.00000   0.00000
  11       10PY        -0.00007   0.00000   0.00000   0.00000  -0.05321
  12       10PZ         0.00000  -0.05482   0.00000   0.00044   0.00000
  13       11PX         0.00000   0.00000   0.00000   0.00000   0.00000
  14       11PY         0.00000   0.00000   0.00000   0.00000  -0.00332
  15       11PZ         0.00000  -0.00361   0.00000   0.00003   0.00000
  16       12PX         0.00000   0.00000   0.00000   0.00000   0.00000
  17       12PY         0.00003   0.00000   0.00000   0.00000   0.01896
  18       12PZ         0.00000   0.02019   0.00000  -0.00016   0.00000
  19       13PX         0.00000   0.00000   0.00000   0.00000   0.00000
  20       13PY         0.00043   0.00000   0.00000   0.00000   0.30791
  21       13PZ         0.00000   0.31557   0.00000  -0.00251   0.00000
  22       14PX         0.00000   0.00000   0.00000   0.00000   0.00000
  23       14PY        -0.00055   0.00000   0.00000   0.00000  -0.39440
  24       14PZ         0.00000  -0.40342   0.00000   0.00321   0.00000
  25       15D 0        0.00000   0.00000   0.00017   0.00000   0.00000
  26       15D+1        0.00889   0.00000   0.00000   0.00000  -0.00002
  27       15D-1        0.00000   0.00000   0.00000   0.00000   0.00000
  28       15D+2        0.00000   0.00000  -0.00015   0.00000   0.00000
  29       15D-2        0.00000  -0.00004   0.00000  -0.00287   0.00000
  30       16D 0        0.00000   0.00000   0.00024   0.00000   0.00000
  31       16D+1        0.01307   0.00000   0.00000   0.00000  -0.00003
  32       16D-1        0.00000   0.00000   0.00000   0.00000   0.00000
  33       16D+2        0.00000   0.00000  -0.00019   0.00000   0.00000
  34       16D-2        0.00000  -0.00006   0.00000  -0.00412   0.00000
  35       17D 0        0.00000   0.00000  -0.00049   0.00000   0.00000
  36       17D+1       -0.02709   0.00000   0.00000   0.00000   0.00006
  37       17D-1        0.00000   0.00000   0.00000   0.00000   0.00000
  38       17D+2        0.00000   0.00000   0.00033   0.00000   0.00000
  39       17D-2        0.00000   0.00012   0.00000   0.00841   0.00000
  40       18F 0        0.00000  -0.00175   0.00000   0.00002   0.00000
  41       18F+1        0.00000   0.00000   0.00000   0.00000   0.00000
  42       18F-1        0.00000   0.00000   0.00000   0.00000  -0.00111
  43       18F+2        0.00000   0.00106   0.00000  -0.00001   0.00000
  44       18F-2        0.00000   0.00000   0.00026   0.00000   0.00000
  45       18F+3        0.00000   0.00000   0.00000   0.00000   0.00000
  46       18F-3        0.00000   0.00000   0.00000   0.00000   0.00103
  47 2   O  1S          0.00000   0.04732   0.00004  -0.00038   0.00000
  48        2S          0.00000   0.09400   0.00008  -0.00075   0.00000
  49        2PX        -0.00168   0.00000   0.00000   0.00000   0.00006
  50        2PY        -0.00002   0.00000   0.00000   0.00000   0.00125
  51        2PZ         0.00000   0.01911  -0.00002  -0.00015   0.00000
  52        3S          0.00000  -0.76272  -0.00075   0.00613   0.00000
  53        3PX        -0.00315   0.00000   0.00000   0.00000   0.00016
  54        3PY        -0.00007   0.00000   0.00000   0.00000  -0.01008
  55        3PZ         0.00000   0.12041   0.00019  -0.00093   0.00000
  56        4S          0.00000   1.80689   0.00205  -0.01449   0.00000
  57        4PX        -0.00235   0.00000   0.00000   0.00000  -0.00010
  58        4PY         0.00006   0.00000   0.00000   0.00000  -0.04136
  59        4PZ         0.00000   0.65915   0.00032  -0.00533   0.00000
  60        5D 0        0.00000  -0.10090  -0.00014   0.00080   0.00000
  61        5D+1        0.00250   0.00000   0.00000   0.00000  -0.00005
  62        5D-1        0.00000   0.00000   0.00000   0.00000   0.01978
  63        5D+2        0.00000  -0.02469  -0.00061  -0.00039   0.00000
  64        5D-2        0.00000   0.00065   0.09970   0.09957   0.00000
  65 3   O  1S          0.00000  -0.04732   0.00004   0.00038   0.00000
  66        2S          0.00000  -0.09400   0.00008   0.00075   0.00000
  67        2PX         0.00168   0.00000   0.00000   0.00000  -0.00006
  68        2PY        -0.00002   0.00000   0.00000   0.00000   0.00125
  69        2PZ         0.00000   0.01911   0.00002  -0.00015   0.00000
  70        3S          0.00000   0.76272  -0.00075  -0.00613   0.00000
  71        3PX         0.00315   0.00000   0.00000   0.00000  -0.00016
  72        3PY        -0.00007   0.00000   0.00000   0.00000  -0.01008
  73        3PZ         0.00000   0.12041  -0.00019  -0.00093   0.00000
  74        4S          0.00000  -1.80689   0.00205   0.01449   0.00000
  75        4PX         0.00235   0.00000   0.00000   0.00000   0.00010
  76        4PY         0.00006   0.00000   0.00000   0.00000  -0.04136
  77        4PZ         0.00000   0.65915  -0.00032  -0.00533   0.00000
  78        5D 0        0.00000   0.10090  -0.00014  -0.00080   0.00000
  79        5D+1        0.00250   0.00000   0.00000   0.00000  -0.00005
  80        5D-1        0.00000   0.00000   0.00000   0.00000  -0.01978
  81        5D+2        0.00000   0.02469  -0.00061   0.00039   0.00000
  82        5D-2        0.00000   0.00065  -0.09970   0.09957   0.00000
  83 4   O  1S          0.00006   0.00000   0.00001   0.00000   0.04850
  84        2S          0.00011   0.00000   0.00003   0.00000   0.09642
  85        2PX         0.00000  -0.00004   0.00000  -0.00338   0.00000
  86        2PY         0.00002   0.00000  -0.00008   0.00000   0.02222
  87        2PZ         0.00000   0.00945   0.00000   0.00003   0.00000
  88        3S         -0.00091   0.00000  -0.00027   0.00000  -0.78222
  89        3PX         0.00000   0.00002   0.00000   0.00027   0.00000
  90        3PY         0.00015   0.00000   0.00001   0.00000   0.12317
  91        3PZ         0.00000   0.00835   0.00000   0.00015   0.00000
  92        4S          0.00218   0.00000   0.00098   0.00000   1.82537
  93        4PX         0.00000   0.00010   0.00000   0.01369   0.00000
  94        4PY         0.00079   0.00000  -0.00002   0.00000   0.64432
  95        4PZ         0.00000   0.00087   0.00000  -0.00016   0.00000
  96        5D 0       -0.00019   0.00000  -0.00005   0.00000   0.03037
  97        5D+1       -0.09993   0.00000  -0.00352   0.00000   0.00018
  98        5D-1        0.00000   0.00502   0.00000  -0.00007   0.00000
  99        5D+2        0.00026   0.00000   0.00003   0.00000   0.09896
 100        5D-2        0.00000   0.00013   0.00000   0.01087   0.00000
 101 5   O  1S         -0.00006   0.00000   0.00001   0.00000  -0.04850
 102        2S         -0.00011   0.00000   0.00003   0.00000  -0.09642
 103        2PX         0.00000   0.00004   0.00000   0.00338   0.00000
 104        2PY         0.00002   0.00000   0.00008   0.00000   0.02222
 105        2PZ         0.00000   0.00945   0.00000   0.00003   0.00000
 106        3S          0.00091   0.00000  -0.00027   0.00000   0.78222
 107        3PX         0.00000  -0.00002   0.00000  -0.00027   0.00000
 108        3PY         0.00015   0.00000  -0.00001   0.00000   0.12317
 109        3PZ         0.00000   0.00835   0.00000   0.00015   0.00000
 110        4S         -0.00218   0.00000   0.00098   0.00000  -1.82537
 111        4PX         0.00000  -0.00010   0.00000  -0.01369   0.00000
 112        4PY         0.00079   0.00000   0.00002   0.00000   0.64432
 113        4PZ         0.00000   0.00087   0.00000  -0.00016   0.00000
 114        5D 0        0.00019   0.00000  -0.00005   0.00000  -0.03037
 115        5D+1       -0.09993   0.00000   0.00352   0.00000   0.00018
 116        5D-1        0.00000  -0.00502   0.00000   0.00007   0.00000
 117        5D+2       -0.00026   0.00000   0.00003   0.00000  -0.09896
 118        5D-2        0.00000   0.00013   0.00000   0.01087   0.00000
 119 6   O  1S          0.00000   0.00000   0.00000   0.00000   0.00000
 120        2S          0.00000   0.00000   0.00001   0.00000   0.00000
 121        2PX         0.00000   0.00000   0.00015   0.00000   0.00000
 122        2PY         0.00005  -0.00003   0.00000  -0.00302   0.00313
 123        2PZ         0.00163   0.00034   0.00000   0.00004  -0.00001
 124        3S          0.00000   0.00000  -0.00004   0.00000   0.00000
 125        3PX         0.00000   0.00000   0.00030   0.00000   0.00000
 126        3PY         0.00008  -0.00007   0.00000  -0.00764  -0.00059
 127        3PZ        -0.00363   0.00203   0.00000   0.00003   0.00001
 128        4S          0.00000   0.00000  -0.00047   0.00000   0.00000
 129        4PX         0.00000   0.00000  -0.00110   0.00000   0.00000
 130        4PY        -0.00006   0.00009   0.00000   0.01071   0.00764
 131        4PZ        -0.00137  -0.02338   0.00000  -0.00002  -0.00005
 132        5D 0        0.00000   0.00000  -0.00006   0.00000   0.00000
 133        5D+1       -0.00787   0.01879   0.00000  -0.00024   0.00002
 134        5D-1        0.00000   0.00000   0.00006   0.00000   0.00000
 135        5D+2        0.00000   0.00000   0.00003   0.00000   0.00000
 136        5D-2       -0.00001   0.00002   0.00000   0.00101   0.00308
 137 7   O  1S          0.00000   0.00000   0.00000   0.00000   0.00000
 138        2S          0.00000   0.00000   0.00001   0.00000   0.00000
 139        2PX         0.00000   0.00000  -0.00015   0.00000   0.00000
 140        2PY         0.00005   0.00003   0.00000   0.00302   0.00313
 141        2PZ        -0.00163   0.00034   0.00000   0.00004   0.00001
 142        3S          0.00000   0.00000  -0.00004   0.00000   0.00000
 143        3PX         0.00000   0.00000  -0.00030   0.00000   0.00000
 144        3PY         0.00008   0.00007   0.00000   0.00764  -0.00059
 145        3PZ         0.00363   0.00203   0.00000   0.00003  -0.00001
 146        4S          0.00000   0.00000  -0.00047   0.00000   0.00000
 147        4PX         0.00000   0.00000   0.00110   0.00000   0.00000
 148        4PY        -0.00006  -0.00009   0.00000  -0.01071   0.00764
 149        4PZ         0.00137  -0.02338   0.00000  -0.00002   0.00005
 150        5D 0        0.00000   0.00000  -0.00006   0.00000   0.00000
 151        5D+1       -0.00787  -0.01879   0.00000   0.00024   0.00002
 152        5D-1        0.00000   0.00000  -0.00006   0.00000   0.00000
 153        5D+2        0.00000   0.00000   0.00003   0.00000   0.00000
 154        5D-2        0.00001   0.00002   0.00000   0.00101  -0.00308
 155 8   H  1S         -0.00001   0.03020   0.00006  -0.00021   0.04322
 156        2S          0.00006  -0.79683  -0.00083   0.00639   0.04873
 157        3S         -0.00014  -0.03250   0.00028   0.00024  -0.14022
 158        4PX         0.00911   0.00282   0.48058   0.47970   0.00007
 159        4PY         0.00005   0.34445   0.00178  -0.00133  -0.02762
 160        4PZ        -0.00006  -0.22546  -0.00020   0.00179   0.00207
 161 9   H  1S          0.00001   0.03020   0.00006  -0.00021  -0.04322
 162        2S         -0.00006  -0.79683  -0.00083   0.00639  -0.04873
 163        3S          0.00014  -0.03250   0.00028   0.00024   0.14022
 164        4PX         0.00911  -0.00282  -0.48058  -0.47970   0.00007
 165        4PY         0.00005  -0.34445  -0.00178   0.00133  -0.02762
 166        4PZ         0.00006  -0.22546  -0.00020   0.00179  -0.00207
 167 10  H  1S          0.00005  -0.00033   0.00015  -0.02784   0.02596
 168        2S         -0.00097   0.00018  -0.00024   0.01521  -0.79859
 169        3S         -0.00004   0.00041   0.00006   0.03988  -0.02376
 170        4PX        -0.00104  -0.00015  -0.00009  -0.01086  -0.33915
 171        4PY        -0.00028  -0.00027   0.00012  -0.01999  -0.22774
 172        4PZ         0.47967  -0.01031   0.01698  -0.00022  -0.00101
 173 11  H  1S          0.00005   0.00033   0.00015   0.02784   0.02596
 174        2S         -0.00097  -0.00018  -0.00024  -0.01521  -0.79859
 175        3S         -0.00004  -0.00041   0.00006  -0.03988  -0.02376
 176        4PX         0.00104  -0.00015   0.00009  -0.01086   0.33915
 177        4PY        -0.00028   0.00027   0.00012   0.01999  -0.22774
 178        4PZ        -0.47967  -0.01031  -0.01698  -0.00022   0.00101
 179 12  H  1S         -0.00005  -0.00033   0.00015  -0.02784  -0.02596
 180        2S          0.00097   0.00018  -0.00024   0.01521   0.79859
 181        3S          0.00004   0.00041   0.00006   0.03988   0.02376
 182        4PX        -0.00104   0.00015   0.00009   0.01086  -0.33915
 183        4PY        -0.00028   0.00027  -0.00012   0.01999  -0.22774
 184        4PZ        -0.47967  -0.01031   0.01698  -0.00022   0.00101
 185 13  H  1S         -0.00005   0.00033   0.00015   0.02784  -0.02596
 186        2S          0.00097  -0.00018  -0.00024  -0.01521   0.79859
 187        3S          0.00004  -0.00041   0.00006  -0.03988   0.02376
 188        4PX         0.00104   0.00015  -0.00009   0.01086   0.33915
 189        4PY        -0.00028  -0.00027  -0.00012  -0.01999  -0.22774
 190        4PZ         0.47967  -0.01031  -0.01698  -0.00022  -0.00101
 191 14  H  1S         -0.02058   0.04513  -0.00016  -0.00059   0.00006
 192        2S          0.00797   0.01714   0.00037  -0.00002   0.00002
 193        3S          0.02756  -0.10048   0.00051   0.00124  -0.00015
 194        4PX        -0.01433   0.01987   0.00008  -0.00029   0.00002
 195        4PY        -0.00009   0.00004   0.00030   0.00626  -0.00182
 196        4PZ         0.00722  -0.02448  -0.00018   0.00026  -0.00001
 197 15  H  1S          0.02058  -0.04513  -0.00016   0.00059  -0.00006
 198        2S         -0.00797  -0.01714   0.00037   0.00002  -0.00002
 199        3S         -0.02756   0.10048   0.00051  -0.00124   0.00015
 200        4PX         0.01433  -0.01987   0.00008   0.00029  -0.00002
 201        4PY        -0.00009   0.00004  -0.00030   0.00626  -0.00182
 202        4PZ         0.00722  -0.02448   0.00018   0.00026  -0.00001
 203 16  H  1S         -0.02058  -0.04513  -0.00016   0.00059   0.00006
 204        2S          0.00797  -0.01714   0.00037   0.00002   0.00002
 205        3S          0.02756   0.10048   0.00051  -0.00124  -0.00015
 206        4PX         0.01433   0.01987  -0.00008  -0.00029  -0.00002
 207        4PY        -0.00009  -0.00004   0.00030  -0.00626  -0.00182
 208        4PZ        -0.00722  -0.02448   0.00018   0.00026   0.00001
 209 17  H  1S          0.02058   0.04513  -0.00016  -0.00059  -0.00006
 210        2S         -0.00797   0.01714   0.00037  -0.00002  -0.00002
 211        3S         -0.02756  -0.10048   0.00051   0.00124   0.00015
 212        4PX        -0.01433  -0.01987  -0.00008   0.00029   0.00002
 213        4PY        -0.00009  -0.00004  -0.00030  -0.00626  -0.00182
 214        4PZ        -0.00722  -0.02448  -0.00018   0.00026   0.00001
 215 18  H  1S          0.00001  -0.03020   0.00006   0.00021  -0.04322
 216        2S         -0.00006   0.79683  -0.00083  -0.00639  -0.04873
 217        3S          0.00014   0.03250   0.00028  -0.00024   0.14022
 218        4PX        -0.00911  -0.00282   0.48058  -0.47970  -0.00007
 219        4PY         0.00005   0.34445  -0.00178  -0.00133  -0.02762
 220        4PZ        -0.00006  -0.22546   0.00020   0.00179   0.00207
 221 19  H  1S         -0.00001  -0.03020   0.00006   0.00021   0.04322
 222        2S          0.00006   0.79683  -0.00083  -0.00639   0.04873
 223        3S         -0.00014   0.03250   0.00028  -0.00024  -0.14022
 224        4PX        -0.00911   0.00282  -0.48058   0.47970  -0.00007
 225        4PY         0.00005  -0.34445   0.00178   0.00133  -0.02762
 226        4PZ         0.00006  -0.22546   0.00020   0.00179  -0.00207
                         101       102       103       104       105
                        (A)--V    (A)--V    (A)--V    (B3)--V   (B2)--V
     Eigenvalues --     0.94202   0.95695   0.96552   0.96610   1.04893
   1 1   Cu 1S         -0.00305  -0.00014   0.00000   0.00000   0.00000
   2        2S         -0.00539  -0.00023   0.00000   0.00000   0.00000
   3        3S         -0.00122  -0.00010   0.00000   0.00000   0.00000
   4        4S          0.01212   0.00070   0.00001   0.00000   0.00000
   5        5S          0.04020   0.00142   0.00002   0.00000   0.00000
   6        6S         -0.10059  -0.00322  -0.00004   0.00000   0.00000
   7        7S          0.00780  -0.00142  -0.00001   0.00000   0.00000
   8        8S          0.10722   0.01241   0.00006   0.00000   0.00000
   9        9S          0.20156  -0.01687   0.00023   0.00000   0.00000
  10       10PX         0.00000   0.00000   0.00000  -0.00002   0.00000
  11       10PY         0.00000   0.00000   0.00000   0.00000  -0.00006
  12       10PZ         0.00000   0.00000   0.00000   0.00000   0.00000
  13       11PX         0.00000   0.00000   0.00000   0.00000   0.00000
  14       11PY         0.00000   0.00000   0.00000   0.00000  -0.00001
  15       11PZ         0.00000   0.00000   0.00000   0.00000   0.00000
  16       12PX         0.00000   0.00000   0.00000   0.00001   0.00000
  17       12PY         0.00000   0.00000   0.00000   0.00000   0.00003
  18       12PZ         0.00000   0.00000   0.00000   0.00000   0.00000
  19       13PX         0.00000   0.00000   0.00000   0.00010   0.00000
  20       13PY         0.00000   0.00000   0.00000   0.00000   0.00032
[truncated: 5,216,614 more chars]
